# Supplementary material for: Comparing Gene Expression in the Parabrachial and Amygdala of Diestrus and Proestrus Female Rats after Orofacial Varicella Zoster Injection
Source: Int J Mol Sci. 2020 Aug 11;21(16):5749. doi: 10.3390/ijms21165749 (PMC7461146; doi:10.3390/ijms21165749)
Supplement: Supplementary file 1 [file ijms-21-05749-s001.zip]

Archive with 5 entries (4 files):
- Supplementary Tables/
- Supplementary Tables/Amygdala supp table 2a.xlsx
- Supplementary Tables/Amygdala supp table 2b.xlsx
- Supplementary Tables/Parabrachial supp table 1a.xlsx
- Supplementary Tables/Parabrachial supp table 1b.xlsx
