# Supplementary material for: Comparing Gene Expression in the Parabrachial and Amygdala of Diestrus and Proestrus Female Rats after Orofacial Varicella Zoster Injection
Source: Int J Mol Sci. 2020 Aug 11;21(16):5749. doi: 10.3390/ijms21165749 (PMC7461146; doi:10.3390/ijms21165749)
Supplement: Supplementary file 1 [file ijms-21-05749-s001.zip › Supplementary Tables/Amygdala supp table 2a.xlsx]

## Sheet: CPAvsCDA_DEG
Gene_ID	G7R10CPA	G7R2_CPA	G7R8_CPA	G8R1_CDA	G8R4_CDA	G8R7_CDA	log2FoldChange	pvalue	padj	GeneName	gene_chr	gene_strand	gene_start	gene_end	gene_length	gene_biotype	gene_description	G7R10CPA_readcount	G7R2_CPA_readcount	G7R8_CPA_readcount	G8R1_CDA_readcount	G8R4_CDA_readcount	G8R7_CDA_readcount	control diestrus rat #1 (fpkm)	control diestrus rat #2 (fpkm)	control diestrus rat #3 (fpkm)	control proestrus rat #4 (fpkm)	control proestrus rat #5 (fpkm)	control proestrus rat #6 (fpkm)
ENSRNOG00000049944	73.9471	133.78	113.009	416.863	399.981	497.396	-1.0312	1.6644e-18	3.4541e-14	Slc25a22	1	-	214410417	214414897	2426	protein_coding	solute	70	145	113	454	430	417	13.9099	13.8912	16.341	2.41984	4.85881	3.99381
ENSRNOG00000022273	587.352	592.324	611.05	1165.2	1048.32	950.658	-0.63686	8.912e-11	9.2475e-07	Rfk	1	-	236494221	236501733	2211	protein_coding	riboflavin	556	642	611	1269	1127	797	27.3974	25.6552	22.0079	13.5439	15.1592	15.217
ENSRNOG00000026672	10.5639	6.45837	9.00073	140.485	177.666	48.9046	-0.57711	8.9956e-10	6.2229e-06	MGC94199	5	+	24146171	24165463	2017	protein_coding	similar	10	7	9	153	191	41	3.62095	4.76615	1.24104	0.267024	0.181185	0.245704
ENSRNOG00000059373	52.8194	54.4348	38.0031	142.321	227.896	95.4236	-0.50424	3.705e-06	0.019222	M6pr	4	+	155088317	155092827	1036	protein_coding	mannose-6-phosphate	50	59	38	155	245	80	7.14182	11.9027	4.71454	2.59936	2.97318	2.01976
ENSRNOG00000005387	540.871	566.491	568.046	381.054	387.888	292.235	0.4555	2.5715e-05	0.088946	Rbm3	X	+	15098904	15102340	1824	protein_coding	RNA	512	614	568	415	417	245	13.4033	14.2004	10.1205	18.6575	21.6882	21.1617
ENSRNOG00000012703	196.488	190.06	229.019	337.898	307.892	363.803	-0.47158	2.211e-05	0.088946	Crh	2	-	104459999	104461863	1196	protein_coding	corticotropin	186	206	229	368	331	305	14.6877	13.9295	15.5696	8.37604	8.99219	10.5434
ENSRNOG00000045532	4.22555	1.84525	5.00041	60.6013	15.8132	44.1334	-0.31357	4.5068e-05	0.10554	Gpr1	9	-	69959025	69960086	1062	protein_coding	G	4	2	5	66	17	37	2.96658	0.805684	2.12709	0.202858	0.0983184	0.259252
ENSRNOG00000046536	329.593	422.562	565.046	207.513	159.992	273.15	0.47787	4.5771e-05	0.10554	AABR07016141.1	14	+	94590765	94602088	507	protein_coding	-	312	458	565	226	172	229	21.2783	17.075	27.5764	33.1439	47.1614	61.3644
ENSRNOG00000060898	52.8194	32.2918	151.012	0	1.86038	8.34957	0.29083	4.162e-05	0.10554	LOC100910418	16	+	73755539	73763312	927	protein_coding	tissue-type	50	35	151	0	2	7	0	0.10859	0.461028	2.90501	1.97114	8.9696
ENSRNOG00000036585	29.5789	261.102	110.009	17.4458	18.6038	21.4703	0.3231	7.1818e-05	0.14904	Cfap43	1	-	267511523	267598639	5136	protein_coding	cilia	28	283	110	19	20	18	0.17659	0.195995	0.213972	0.293623	2.87668	1.17935
ENSRNOG00000040384	33.8044	100.566	55.0045	13.773	12.0924	21.4703	0.34417	0.0001782	0.33619	Mir770	6	+	133682957	133683050	94	miRNA	microRNA	32	109	55	15	13	18	7.61729	6.96074	11.6911	18.3349	60.538	32.2189
ENSRNOG00000055012	114.09	118.096	46.0038	219.45	172.085	325.633	-0.40027	0.00020874	0.361	LOC108348078	17	-	89800934	89838986	2980	protein_coding	ATP-dependent	108	128	46	239	185	273	3.82841	3.12461	5.59314	1.95193	2.24245	0.849997
ENSRNOG00000041744	21.1278	80.2683	59.0048	12.8548	9.30188	11.928	0.31827	0.00022822	0.36433	AABR07065531.1	6	+	133662524	133662603	80	miRNA	-	20	87	59	14	10	10	8.35363	6.29144	7.63167	13.4647	56.7752	40.6105
ENSRNOG00000012929	114.09	234.346	206.017	94.5747	89.2981	76.3389	0.41868	0.00025984	0.38518	Wsb1	10	-	66586924	66602987	2262	protein_coding	WD	108	254	206	103	96	64	2.17361	2.13609	1.72742	2.57151	5.86233	5.01477
ENSRNOG00000001416	2073.69	1919.06	2037.17	2426.81	2609.18	2723.15	-0.30707	0.00031181	0.43139	Vgf	12	-	22677607	22680630	2638	protein_coding	VGF	1963	2080	2037	2643	2805	2283	47.8255	53.5178	52.8373	40.0777	41.164	42.5199
ENSRNOG00000011068	129.936	167.917	187.015	271.788	271.615	243.33	-0.41089	0.00038177	0.44015	Papss2	1	+	251145253	251230715	3615	protein_coding	3'-phosphoadenosine	123	182	187	296	292	204	4.96297	5.16221	4.37474	2.32688	3.33744	3.61685
ENSRNOG00000015863	99.3004	138.394	95.0077	57.8467	60.4622	42.9406	0.4099	0.00037132	0.44015	Npsr1	8	+	25246292	25482647	3668	protein_coding	neuropeptide	94	150	95	63	65	36	0.819876	0.891917	0.599215	1.38024	2.13497	1.42617
ENSRNOG00000046308	14.7894	88.5719	102.008	13.773	11.1623	5.96398	0.27309	0.00037041	0.44015	LOC100910308	14	-	33968759	33977277	1083	protein_coding	multifunctional	14	96	102	15	12	5	0.66115	0.55769	0.281871	0.696236	4.62778	5.18618
ENSRNOG00000001873	75.0035	122.709	100.008	47.7465	53.0207	47.7118	0.38594	0.00076088	0.72331	P2rx6	11	+	87435185	87445219	2286	protein_coding	purinergic	71	133	100	52	57	40	1.08584	1.25499	1.0683	1.67278	3.03742	2.40879
ENSRNOG00000003645	66.5524	61.8158	59.0048	172.622	66.0434	333.983	-0.32171	0.00079742	0.72331	LOC103689931	10	-	34955716	34961608	1733	protein_coding	heterogeneous	63	67	59	188	71	280	6.37824	2.53983	12.1499	2.41159	2.48605	2.30905
ENSRNOG00000012301	22.1841	39.6728	34.0028	7.34561	8.37169	10.7352	0.2997	0.00080163	0.72331	Cfap161	1	-	145907094	145931583	1391	protein_coding	cilia	21	43	34	8	9	9	0.274536	0.325653	0.395025	0.81311	1.61388	1.34595
ENSRNOG00000043451	30.6352	22.143	22.0018	56.0103	95.8094	46.519	-0.3457	0.00073102	0.72331	Spp1	14	-	6673686	6679901	1519	protein_coding	secreted	29	24	22	61	103	39	2.0054	3.57035	1.63986	1.07569	0.862927	0.834319
ENSRNOG00000047393	20.0714	127.322	69.0056	7.34561	19.5339	14.3135	0.26478	0.00075092	0.72331	Krt18	7	+	143629455	143633131	1369	protein_coding	keratin	19	138	69	8	21	12	0.278948	0.772069	0.535164	0.747493	5.26266	2.77537
ENSRNOG00000030776	11.6203	28.6013	66.0054	5.50921	5.58113	2.38559	0.23605	0.00084583	0.7314	Sytl2	1	+	154579949	154599430	2043	protein_coding	synaptotagmin-like	11	31	66	6	6	2	0.140191	0.147817	0.0597683	0.289989	0.792178	1.7789
ENSRNOG00000009920	901.099	1450.36	1145.09	1652.76	1684.57	1928.75	-0.37525	0.00090714	0.75304	LOC680121	11	+	13499164	13501263	2100	protein_coding	similar	853	1572	1145	1800	1811	1617	40.9157	43.405	47.0111	21.8769	39.0807	30.0236
ENSRNOG00000005513	1409.22	1369.17	1749.14	1137.65	1148.78	929.188	0.35137	0.00094996	0.75825	Srsf5	6	+	104611026	104615302	1180	protein_coding	serine	1334	1484	1749	1239	1235	779	50.1218	52.6775	40.3056	60.8879	65.6571	81.6176
ENSRNOG00000046132	73.9471	74.7325	61.005	14.6912	38.1377	31.0127	0.33954	0.0010671	0.82023	AABR07024439.1	16	-	43814	45929	480	protein_coding	-	70	81	61	16	41	26	1.59117	4.29915	3.30706	7.85441	8.80995	6.99785
ENSRNOG00000062101	495.446	1017.65	612.05	364.526	426.956	429.406	0.37858	0.001264	0.93688	Ace	10	+	94170766	94187822	3763	protein_coding	angiotensin	469	1103	612	397	459	360	7.25251	8.84125	8.41148	9.66697	22.0377	12.897
ENSRNOG00000018824	1434.57	1431.91	1291.11	1628.89	2065.95	1828.56	-0.3159	0.0013885	0.96052	Slc7a5	19	-	54693959	54722563	3458	protein_coding	solute	1358	1552	1291	1774	2221	1533	24.4887	32.3269	27.0662	21.151	23.4313	20.5578
ENSRNOG00000047356	147.894	163.304	136.011	94.5747	98.5999	79.9173	0.37616	0.0013442	0.96052	LOC100909750	3	-	10041826	10144388	5464	protein_coding	tyrosine-protein	140	177	136	103	106	67	0.899836	0.976417	0.748641	1.37998	1.69119	1.37058
ENSRNOG00000000001	8.4511	14.762	10.0008	4.59101	16.7434	4.77118	0.027808	0.66678	0.99997	AABR07013255.1	2	+	230660664	230662084	1416	pseudogene	-	8	16	10	5	18	4	0.168556	0.639808	0.172467	0.304287	0.589911	0.388877
ENSRNOG00000000007	9841.31	9969.87	8802.72	10103.9	9227.47	9717.7	-0.018507	0.82532	0.99997	Gad1	3	+	56861396	56902157	3866	protein_coding	glutamate	9316	10806	8802	11004	9920	8147	196.659	186.93	186.223	187.851	211.213	181.461
ENSRNOG00000000008	3.16916	1.84525	8.00065	3.6728	5.58113	1.1928	0.01161	0.80088	0.99997	Alx4	3	+	82548959	82585531	1747	protein_coding	ALX	3	2	8	4	6	1	0.109296	0.172862	0.0349475	0.092488	0.0597677	0.252158
ENSRNOG00000000010	473.262	214.971	611.05	420.536	261.383	376.923	0.10039	0.36778	0.99997	Cbln1	19	+	20607507	20611316	2444	protein_coding	cerebellin	448	233	611	458	281	316	8.94543	5.78689	7.89397	9.87265	4.97719	13.7663
ENSRNOG00000000012	66.5524	50.7443	60.0049	36.728	39.9981	54.8686	0.14759	0.18498	0.99997	Tcf15	3	+	147643250	147649504	993	protein_coding	transcription	63	55	60	40	43	46	1.92286	2.17951	2.82825	3.41703	2.89163	3.32719
ENSRNOG00000000017	1.05639	43.3633	18.0015	4.59101	3.72075	3.57839	0.10996	0.03986	0.99997	Steap1	4	+	25435873	25446461	1280	protein_coding	STEAP	1	47	18	5	4	3	0.186465	0.157286	0.143094	0.0420772	1.91698	0.774352
ENSRNOG00000000021	406.709	394.883	378.031	341.571	388.819	337.561	0.10401	0.31825	0.99997	AABR07061902.1	4	+	151987078	151988279	1200	pseudogene	-	385	428	378	372	418	283	14.7979	17.5322	14.3984	17.2797	18.6205	17.3455
ENSRNOG00000000024	547.209	374.585	498.041	417.782	426.956	504.552	0.046288	0.68407	0.99997	Hebp1	4	-	168903565	168933079	1062	protein_coding	heme	518	406	498	455	459	423	20.4514	21.7535	24.3179	26.2701	19.9586	25.8215
ENSRNOG00000000033	5346.38	3924.84	4185.34	4650.69	5357.88	5225.64	-0.131	0.20876	0.99997	Tmcc2	13	-	49132667	49169918	3681	protein_coding	transmembrane	5061	4254	4185	5065	5760	4381	65.6826	78.7584	72.6636	74.0504	60.3339	62.6045
ENSRNOG00000000034	87.6802	60.8932	73.006	64.2741	102.321	75.1461	-0.049032	0.66735	0.99997	Nuak2	13	+	49092306	49109050	2875	protein_coding	NUAK	83	66	73	70	110	63	1.16224	1.92573	1.33786	1.55488	1.19849	1.39817
ENSRNOG00000000036	634.889	536.967	603.049	732.725	527.417	762.196	-0.12147	0.27953	0.99997	Klhdc8a	13	+	49074644	49082729	3199	protein_coding	kelch	601	582	603	798	567	639	11.9076	8.92091	12.1954	10.1185	9.49813	10.3796
ENSRNOG00000000040	110.921	60.8932	98.008	102.839	90.2282	118.087	-0.081044	0.48054	0.99997	RGD1304622	13	-	72861090	72893187	5108	protein_coding	similar	105	66	98	112	97	99	2.21014	2.01826	2.49867	2.33782	1.42442	2.23083
ENSRNOG00000000041	73.9471	74.7325	71.0058	72.5379	77.2056	82.3029	-0.035466	0.76232	0.99997	Slc26a1	14	+	2050483	2056089	3711	protein_coding	solute	70	81	71	79	83	69	1.01619	1.12571	1.13519	1.01593	1.13952	1.05352
ENSRNOG00000000042	1314.15	1311.05	1371.11	1321.29	1385.98	1233.35	0.016264	0.85226	0.99997	Xpr1	13	-	72918490	73056875	3559	protein_coding	xenotropic	1244	1421	1371	1439	1490	1034	29.481	32.1863	27.0941	28.7555	31.8396	32.4009
ENSRNOG00000000043	154.233	194.674	198.016	131.303	185.107	166.991	0.09675	0.40928	0.99997	Idua	14	-	2042411	2056762	2582	protein_coding	iduronidase,	146	211	198	143	199	140	2.64373	3.87915	3.31041	3.04546	4.26634	4.22265
ENSRNOG00000000044	951.805	1028.73	1001.08	1046.75	970.186	1004.33	-0.015596	0.86044	0.99997	Tmem175	14	-	2083712	2100005	2259	protein_coding	transmembrane	901	1115	1001	1140	1043	842	24.0894	23.2385	22.7565	21.4815	25.7684	24.4002
ENSRNOG00000000047	952.862	695.658	614.05	694.16	1145.06	845.692	-0.13109	0.264	0.99997	Cd82	3	-	82324354	82368357	1810	protein_coding	Cd82	902	754	614	756	1231	709	19.9379	34.231	23.9154	26.8401	21.7481	18.6795
ENSRNOG00000000048	2134.96	2083.28	2095.17	2029.22	2027.81	2087.39	0.034368	0.65878	0.99997	Gak	14	+	2100106	2174318	4453	protein_coding	cyclin	2021	2258	2095	2210	2180	1750	23.6906	24.6402	23.9936	24.4439	26.4729	25.9064
ENSRNOG00000000054	6561.22	5706.43	5297.43	5719.48	6422.02	7346.43	-0.11244	0.26883	0.99997	Abhd8	16	-	19866022	19872774	1997	protein_coding	abhydrolase	6211	6185	5297	6229	6904	6159	148.894	174.005	188.296	167.51	161.693	146.059
ENSRNOG00000000060	11648.8	6447.29	7594.62	10151.6	7559.64	9627.05	-0.049736	0.67045	0.99997	Cplx1	14	+	2194933	2226598	2140	protein_coding	complexin	11027	6988	7594	11056	8127	8071	246.616	191.142	230.262	277.524	170.478	195.404
ENSRNOG00000000062	289.45	379.198	366.03	386.563	362.773	369.767	-0.076254	0.48691	0.99997	Pcgf3	14	-	2247808	2297155	1442	protein_coding	polycomb	274	411	366	421	390	310	13.9365	13.6126	13.1252	10.2339	14.8801	13.9763
ENSRNOG00000000064	1173.65	466.848	641.052	557.348	564.624	665.58	0.14389	0.21336	0.99997	Atp5me	14	+	2325308	2326436	289	protein_coding	ATP	1111	506	641	607	607	558	100.26	105.714	117.882	207.049	91.4076	122.134
ENSRNOG00000000065	4.22555	0.922624	4.00033	6.42741	3.72075	1.1928	-0.012258	0.77909	0.99997	Pde6b	14	-	2328750	2371883	2772	protein_coding	phosphodiesterase	4	1	4	7	4	1	0.120543	0.0726285	0.022025	0.0777184	0.0188337	0.0794589
ENSRNOG00000000066	349.664	421.639	399.033	415.027	401.841	385.273	-0.027992	0.78943	0.99997	Fbxo28	13	-	100715260	100740728	1497	protein_coding	F-box	331	457	399	452	432	323	14.413	14.5245	13.1732	11.9087	15.9376	14.6767
ENSRNOG00000000068	1262.38	910.629	1094.09	1184.48	978.558	1165.36	-0.018744	0.86281	0.99997	Ppp2r5a	13	-	110033550	110077946	2596	protein_coding	protein	1195	987	1094	1290	1052	977	23.7204	20.3963	22.9773	24.7925	19.8492	23.2054
ENSRNOG00000000070	150.007	128.245	185.015	131.303	187.898	195.618	-0.072748	0.53587	0.99997	Dr1	14	-	1621026	1632378	3007	protein_coding	down-regulator	142	139	185	143	202	164	2.27007	3.3811	3.32981	2.54338	2.4133	3.38777
ENSRNOG00000000073	264.097	286.936	246.02	269.033	320.915	264.801	-0.067484	0.54364	0.99997	Tmed5	14	+	2613406	2633950	921	protein_coding	transmembrane	250	311	246	293	345	222	15.1861	18.8538	14.7164	14.6197	17.6291	14.7079
ENSRNOG00000000075	291.563	395.806	363.03	387.481	298.59	242.137	0.096383	0.41036	0.99997	Mtf2	14	-	2658267	2700977	2549	protein_coding	metal	276	429	363	422	321	203	7.90277	6.33834	4.86223	5.83171	8.78652	7.84175
ENSRNOG00000000081	35.9172	26.7561	30.0024	24.7914	49.3	36.9767	-0.063203	0.5295	0.99997	Antxr2	14	+	13192347	13274978	1467	protein_coding	ANTXR	34	29	30	27	53	31	0.878558	1.81839	1.29015	1.24826	1.03204	1.12607
ENSRNOG00000000082	418.33	544.348	459.037	416.863	468.815	424.635	0.082501	0.44523	0.99997	Hltf	2	+	104854572	104914173	4862	protein_coding	helicase-like	396	590	459	454	504	356	5.36163	6.27588	5.37729	5.27662	7.62053	6.25306
ENSRNOG00000000091	0	1.84525	0	3.6728	1.86038	0	-0.014956	0.52894	0.99997	LOC103691556	2	+	144191846	144212138	5655	protein_coding	mothers	0	2	0	4	2	0	0.0337648	0.0178007	0	0	0.018464	0
ENSRNOG00000000095	336.988	440.091	375.031	362.689	389.749	384.08	0.014668	0.89263	0.99997	Gpr89b	2	-	198999946	199038702	1786	protein_coding	G	319	477	375	395	419	322	10.5573	11.8079	11.0074	9.6198	13.9433	11.5618
ENSRNOG00000000096	232.405	292.472	285.023	262.606	248.36	288.656	0.01398	0.90069	0.99997	Pdzk1	2	+	198965685	198999323	1980	protein_coding	PDZ	220	317	285	286	267	242	6.96897	6.85989	7.54207	6.04846	8.44801	8.01099
ENSRNOG00000000097	2.11278	2.76787	0	2.7546	0.930188	3.57839	-0.011933	0.72852	0.99997	Cd160	2	-	198935133	198942732	566	protein_coding	CD160	2	3	0	3	1	3	0.294661	0.103563	0.376872	0.221641	0.322266	0
ENSRNOG00000000098	1136.67	1087.77	1074.09	1085.31	1095.76	1103.34	0.0052048	0.95115	0.99997	Rnf115	2	+	198852500	198919995	2095	protein_coding	ring	1076	1179	1074	1182	1178	925	26.9321	28.301	26.9567	27.6621	29.3805	28.229
ENSRNOG00000000104	575.731	590.479	606.049	572.958	563.694	627.41	0.0064286	0.94657	0.99997	Thoc3	17	+	10676943	10686134	2115	protein_coding	THO	545	640	606	624	606	526	14.0835	14.4212	15.184	13.8785	15.7979	15.7775
ENSRNOG00000000105	13465.8	8870.1	11472.9	11925.6	10157.7	11175.3	0.016194	0.88206	0.99997	Cplx2	17	-	10756285	10818835	2475	protein_coding	complexin	12747	9614	11472	12988	10920	9369	390.417	346.109	360.207	432.329	316.07	397.8
ENSRNOG00000000108	233.462	220.507	213.017	194.659	293.939	244.523	-0.078911	0.49679	0.99997	Aga	16	-	41222238	41234095	1182	protein_coding	aspartylglucosaminidase	221	239	213	212	316	205	8.56161	13.4558	10.5888	10.0701	10.5563	9.92289
ENSRNOG00000000109	0	0	0	0	1.86038	0	-0.0064371	0.63364	0.99997	Fgf20	16	+	55152748	55159352	639	protein_coding	fibroblast	0	0	0	0	2	0	0	0.157532	0	0	0	0
ENSRNOG00000000111	812.362	700.271	641.052	562.857	764.615	666.773	0.074693	0.49782	0.99997	Coprs	16	+	80826681	80831791	552	protein_coding	coordinator	769	759	641	613	822	559	53.0101	74.9502	61.8276	75.0316	71.7847	63.9433
ENSRNOG00000000112	980.328	834.974	808.066	965.029	919.026	874.319	-0.056688	0.56581	0.99997	Champ1	16	-	80839374	80850340	3977	protein_coding	chromosome	928	905	808	1051	988	733	12.6149	12.5038	11.2527	12.5675	11.8802	11.1875
ENSRNOG00000000113	300.014	327.531	308.025	280.051	373.005	252.873	0.026949	0.81435	0.99997	Elac1	18	-	69706522	69723869	2836	protein_coding	elaC	284	355	308	305	401	212	5.1337	7.1167	4.56393	5.39348	6.53509	5.98027
ENSRNOG00000000121	82.3982	84.8814	95.0077	78.0471	110.692	103.773	-0.071289	0.54297	0.99997	Pigv	5	-	151886035	151898022	2571	protein_coding	phosphatidylinositol	78	92	95	85	119	87	1.74665	2.57833	2.28654	1.80843	2.06761	2.25191
ENSRNOG00000000122	177.473	135.626	129.011	141.403	186.968	175.341	-0.098643	0.40097	0.99997	Ak2	5	+	147185474	147204050	1685	protein_coding	adenylate	168	147	129	154	201	147	4.36272	6.00394	5.32632	5.3699	4.55456	4.21566
ENSRNOG00000000123	976.102	926.314	1002.08	1078.89	926.467	1038.92	-0.054269	0.56313	0.99997	Rnf19b	5	+	147246037	147270957	2395	protein_coding	ring	924	1004	1002	1175	996	871	30.1066	26.9083	28.544	26.7126	28.1352	29.6163
ENSRNOG00000000127	1676.49	1921.82	1741.14	1779.47	1864.1	1499.34	0.041421	0.67373	0.99997	Kpna6	5	-	147850275	147886615	4676	protein_coding	karyopherin	1587	2083	1741	1938	2004	1257	29.4432	32.102	24.4252	27.2037	34.6109	30.5119
ENSRNOG00000000129	2336.73	2342.54	2682.22	2429.56	2059.44	2509.64	0.057276	0.55539	0.99997	Phf24	5	+	58359498	58383070	1890	protein_coding	PHD	2212	2539	2682	2646	2214	2104	66.829	58.9598	67.9663	63.0348	70.1343	78.1399
ENSRNOG00000000130	1594.09	1677.33	1721.14	1592.16	1417.61	1560.18	0.10661	0.22376	0.99997	Dnajb5	5	+	58393233	58401870	3077	protein_coding	DnaJ	1509	1818	1721	1734	1524	1308	30.3864	28.1591	29.3164	29.8359	34.8431	34.7896
ENSRNOG00000000133	1090.19	906.016	800.065	883.31	1078.09	1071.13	-0.080773	0.45724	0.99997	Txndc15	17	-	9429175	9441526	1521	protein_coding	thioredoxin	1032	982	800	962	1159	898	30.1914	38.3526	36.046	36.5433	33.7064	28.9625
ENSRNOG00000000137	19.015	33.2144	29.0024	23.8732	59.532	25.0487	-0.075022	0.40559	0.99997	Ly86	17	-	28104589	28191436	1091	protein_coding	lymphocyte	18	36	29	26	64	21	1.13759	2.95254	1.17518	0.888597	1.72269	1.46369
ENSRNOG00000000138	7.39471	18.4525	22.0018	9.18201	11.1623	8.34957	0.082637	0.26841	0.99997	Glis1	5	+	127160495	127233078	2127	protein_coding	GLIS	7	20	22	10	12	7	0.246057	0.311329	0.220296	0.194336	0.538217	0.624449
ENSRNOG00000000142	739.471	882.028	842.069	855.764	959.954	854.041	-0.089387	0.36531	0.99997	Plxdc2	17	+	83221827	83610272	2735	protein_coding	plexin	700	956	842	932	1032	716	16.2666	18.9916	15.9833	13.7847	18.2486	16.9524
ENSRNOG00000000145	286.281	332.144	251.02	319.534	334.868	319.669	-0.1091	0.3244	0.99997	Pik3r3	5	+	135074297	135142488	2046	protein_coding	phosphoinositide-3-kinase	271	360	251	348	360	268	8.11915	8.85599	7.99721	7.13379	9.186	6.75529
ENSRNOG00000000150	124.654	156.846	159.013	147.83	161.853	168.184	-0.065479	0.57352	0.99997	Dnajc1	17	-	84986991	85141210	1868	protein_coding	DnaJ	118	170	159	161	174	141	4.11421	4.68827	4.60842	3.40222	4.75118	4.68701
ENSRNOG00000000151	124.654	72.8873	76.0062	70.7015	154.411	99.002	-0.075696	0.48483	0.99997	Ldlrap1	5	-	152966591	152987211	921	protein_coding	low	118	79	76	77	166	83	3.99087	9.0717	5.50209	6.90048	4.47813	4.54391
ENSRNOG00000000155	292.619	433.633	363.03	347.998	345.1	276.729	0.099011	0.39132	0.99997	Cog3	15	-	57755189	57805184	2848	protein_coding	component	277	470	363	379	371	232	6.35238	6.55653	4.97345	5.23838	8.61564	7.01847
ENSRNOG00000000156	7.39471	18.4525	10.0008	11.0184	10.2321	11.928	0.013795	0.85267	0.99997	Megf6	5	+	171472273	171620947	9258	protein_coding	multiple	7	20	10	12	11	10	0.113745	0.109938	0.121234	0.0748633	0.207336	0.109343
ENSRNOG00000000157	1361.68	1706.85	1559.13	1526.05	1535.74	1506.5	0.015042	0.87473	0.99997	Atg12	18	-	40721800	40732126	2566	protein_coding	autophagy	1289	1850	1559	1662	1651	1263	30.918	32.384	30.0508	27.0554	37.6396	33.4553
ENSRNOG00000000158	905.324	725.182	701.057	800.671	826.007	914.874	-0.089848	0.39293	0.99997	Cdo1	18	-	40701984	40716686	1516	protein_coding	cysteine	857	786	701	872	888	767	27.4571	29.4818	30.8891	30.4466	27.0678	25.4621
ENSRNOG00000000161	485.938	537.89	503.041	528.884	405.562	492.624	0.069495	0.51641	0.99997	Chm	X	-	84666900	84821775	3498	protein_coding	CHM	460	583	503	576	436	413	10.3561	8.26537	9.49719	9.33147	11.4639	10.4323
ENSRNOG00000000164	1816.99	1398.7	1323.11	1550.84	2042.69	1705.7	-0.15012	0.17432	0.99997	Lamp2	X	-	124722628	124766044	1747	protein_coding	lysosomal-associated	1720	1516	1323	1689	2196	1430	46.1502	63.2673	49.975	53.0264	45.3039	41.7007
ENSRNOG00000000165	1.05639	0	2.00016	2.7546	0.930188	0	-0.0036105	0.88584	0.99997	Pfkfb1	X	-	23092159	23144324	1976	protein_coding	6-phosphofructo-2-kinase/fructose-2,6-biphosphatase	1	0	2	3	1	0	0.083942	0.0295027	0	0.0315702	0	0.0645546
ENSRNOG00000000166	100.357	81.1909	95.0077	89.0655	92.0886	101.388	-0.014865	0.89938	0.99997	Apex2	X	+	23146085	23166675	1847	protein_coding	apurinic/apyrimidinic	95	88	95	97	99	85	2.50693	2.69779	2.80971	2.77022	2.4874	2.83226
ENSRNOG00000000167	44.3683	23.9882	36.0029	27.546	29.766	27.4343	0.072012	0.47641	0.99997	Alas2	X	-	23167696	23187341	1749	protein_coding	5'-aminolevulinate	42	26	36	30	32	23	0.818782	0.920874	0.802874	1.29335	0.776092	1.13341
ENSRNOG00000000168	3809.33	2897.96	2835.23	3329.4	4261.19	3492.5	-0.14946	0.1688	0.99997	Gatm	3	-	114711562	114728410	2528	protein_coding	glycine	3606	3141	2835	3626	4581	2928	68.468	91.206	70.7137	76.8255	64.8665	61.7521
ENSRNOG00000000169	88.7366	95.9529	85.0069	88.1473	87.4377	66.7965	0.069057	0.55589	0.99997	Spata5l1	3	+	114747410	114760409	2499	protein_coding	spermatogenesis	84	104	85	96	94	56	1.83376	1.89322	1.36814	1.81038	2.17268	1.87296
ENSRNOG00000000170	1601.48	1576.76	1773.14	1975.05	1412.96	1592.38	-0.0062213	0.95324	0.99997	Slc30a4	3	-	114805922	114828154	5408	protein_coding	solute	1516	1709	1773	2151	1519	1335	18.9863	14.1371	15.0714	15.098	16.4981	18.0529
ENSRNOG00000000172	98.2441	71.9646	75.0061	81.7199	92.0886	88.2669	-0.044364	0.70467	0.99997	Sqor	3	+	114900343	114939370	1774	protein_coding	sulfide	93	78	75	89	99	74	4.22728	4.95803	4.49547	4.98395	4.05189	4.10933
ENSRNOG00000000175	388.751	411.49	380.031	312.188	324.636	361.417	0.17804	0.088399	0.99997	Mier2	7	+	13039781	13055632	3053	protein_coding	MIER	368	446	380	340	349	303	5.8444	6.32543	6.66156	7.13722	8.38472	7.53501
ENSRNOG00000000177	116.203	79.3456	71.0058	69.7833	131.157	66.7965	-0.0036646	0.97315	0.99997	Plpp2	7	+	13062196	13070280	1610	protein_coding	phospholipid	110	86	71	76	141	56	2.25333	4.40792	2.12359	3.6798	2.7887	2.42833
ENSRNOG00000000184	22.1841	18.4525	19.0015	11.0184	24.1849	10.7352	0.054806	0.51424	0.99997	Tmprss6	7	-	119659324	119689938	2999	protein_coding	transmembrane	21	20	19	12	26	9	0.191004	0.436352	0.183221	0.377138	0.348163	0.348862
ENSRNOG00000000185	382.412	337.68	335.027	310.352	439.049	397.201	-0.076408	0.4989	0.99997	Mpst	7	+	119626637	119631425	1217	protein_coding	mercaptopyruvate	362	366	335	338	472	333	13.2575	19.5205	16.7056	16.0205	15.7007	15.1576
ENSRNOG00000000186	1226.47	971.523	969.079	980.639	1207.38	1139.12	-0.051024	0.63066	0.99997	Tst	7	-	119616324	119623072	1093	protein_coding	thiosulfate	1161	1053	969	1068	1298	955	46.6432	59.7716	53.3449	57.2096	50.2965	48.818
ENSRNOG00000000187	21.1278	19.3751	15.0012	28.4642	29.766	22.6631	-0.11547	0.22921	0.99997	Csf2rb	7	+	119554354	119568776	3333	protein_coding	colony	20	21	15	31	32	19	0.44398	0.483231	0.348039	0.323185	0.328938	0.247817
ENSRNOG00000000190	261.984	359.823	344.028	318.616	288.358	262.415	0.094077	0.40936	0.99997	AABR07058539.1	7	+	122818975	122861296	2584	protein_coding	-	248	390	344	347	310	220	6.41024	6.03823	5.19804	5.16911	7.87955	7.33064
ENSRNOG00000000195	19.015	21.2203	8.00065	45.9101	4.65094	31.0127	-0.066411	0.32233	0.99997	Vwa5a	8	+	42443442	42466907	4483	protein_coding	von	18	23	8	50	5	26	0.5324	0.056136	0.35409	0.216252	0.267848	0.0982646
ENSRNOG00000000196	49.6502	80.2683	103.008	28.4642	77.2056	64.4109	0.10699	0.28321	0.99997	Cyp19a1	8	-	58744849	58772408	2863	protein_coding	cytochrome	47	87	103	31	83	54	0.516865	1.45914	1.15155	0.884165	1.58645	1.98103
ENSRNOG00000000204	555.66	561.878	570.046	606.931	439.979	549.879	0.055735	0.60661	0.99997	Syncrip	8	-	96105025	96266342	2761	protein_coding	synaptotagmin	526	609	570	661	473	461	17.7164	13.3671	15.8033	15.9067	17.8518	17.6233
ENSRNOG00000000219	894.76	737.176	708.058	813.526	937.63	939.923	-0.14754	0.1568	0.99997	Ano10	8	-	130813214	130930990	2395	protein_coding	anoctamin	847	799	708	886	1008	788	17.659	21.1834	20.0877	19.0474	17.4169	16.2781
ENSRNOG00000000221	327.48	307.234	306.025	356.262	351.611	289.849	-0.060995	0.57384	0.99997	Abhd5	8	+	130973201	131001458	3033	protein_coding	abhydrolase	310	333	306	388	378	243	6.10656	6.27277	4.89151	5.50486	5.73194	5.55552
ENSRNOG00000000230	309.522	283.245	256.021	323.207	293.009	314.898	-0.092535	0.39405	0.99997	Lmf1	10	+	14945265	15031942	2158	protein_coding	lipase	293	307	256	352	315	264	7.78625	7.34682	7.46899	7.31262	7.42705	6.53228
ENSRNOG00000000231	1607.82	1497.42	1598.13	1460.86	1421.33	1566.14	0.06791	0.43102	0.99997	Kctd17	7	+	119647375	119658148	1634	protein_coding	potassium	1522	1623	1598	1591	1528	1313	46.4788	47.0665	49.0594	50.1672	51.8556	53.8519
ENSRNOG00000000233	45.4247	65.5063	70.0057	31.2188	47.4396	65.6037	0.095438	0.36779	0.99997	Grm6	10	+	36345939	36360665	4424	protein_coding	glutamate	43	71	70	34	51	55	0.36686	0.580223	0.759027	0.523492	0.837862	0.871282
ENSRNOG00000000236	1584.58	1566.61	1278.1	1494.83	1416.68	1518.43	1.573e-05	0.99987	0.99997	Zfp207	10	+	67762995	67774787	1750	protein_coding	zinc	1500	1698	1278	1628	1523	1273	44.4072	43.8028	44.4119	46.1647	50.6558	40.2132
ENSRNOG00000000237	245.082	381.044	341.028	295.661	267.894	276.729	0.11956	0.30198	0.99997	RGD1310429	10	-	67739103	67751002	1179	protein_coding	similar	232	413	341	322	288	232	13.037	12.2947	12.0139	10.5982	18.288	15.9264
ENSRNOG00000000239	0	2.76787	0	0	0	1.1928	0.0057372	0.72332	0.99997	Ccl7	10	+	69423086	69424979	850	protein_coding	C-C	0	3	0	0	0	1	0	0	0.0718275	0	0.18426	0
ENSRNOG00000000244	272.548	296.162	270.022	286.479	275.336	267.186	0.011711	0.91274	0.99997	Coil	10	+	76320041	76341418	2606	protein_coding	coilin	258	321	270	312	296	224	5.71501	5.71686	5.24787	5.33215	6.43073	5.70513
ENSRNOG00000000245	83.4546	93.185	62.0051	93.6565	48.3698	53.6758	0.089432	0.41352	0.99997	Slc16a6	10	-	97735548	97756521	2533	protein_coding	solute	79	101	62	102	52	45	2.32409	1.24928	1.31141	2.03095	2.5169	1.62961
ENSRNOG00000000246	1998.69	2226.29	2176.18	1801.51	2092.92	1944.26	0.10893	0.22817	0.99997	Amz2	10	+	97710905	97721440	2938	protein_coding	archaelysin	1892	2413	2176	1962	2250	1630	31.8775	38.5453	33.8723	34.6838	42.878	40.7834
ENSRNOG00000000247	480.656	518.514	440.036	452.673	466.954	515.288	0.00462	0.96426	0.99997	Mfsd11	10	+	105796680	105815696	2885	protein_coding	major	455	562	440	493	502	432	8.15714	8.75786	9.14213	8.4942	10.17	8.39813
ENSRNOG00000000248	2045.17	2025.16	1791.15	1840.08	1862.24	2022.98	0.028303	0.7525	0.99997	Srsf2	10	-	105792779	105795958	1901	protein_coding	serine	1936	2195	1791	2004	2002	1696	50.3214	53.0057	54.4695	54.8504	60.2812	51.8787
ENSRNOG00000000249	138.387	138.394	139.011	157.931	97.6697	165.799	-0.0074423	0.94943	0.99997	Mettl23	10	+	105787935	105792598	903	protein_coding	methyltransferase	131	150	139	172	105	139	9.09238	5.8525	9.39802	7.81341	8.67227	8.47624
ENSRNOG00000000250	202.826	273.097	188.015	235.06	229.756	257.644	-0.069014	0.552	0.99997	Jmjd6	10	-	105781753	105787803	1699	protein_coding	jumonji	192	296	188	256	247	216	7.19256	7.31718	7.76193	6.08646	9.09553	6.09313
ENSRNOG00000000251	2.11278	0	2.00016	0.918201	0	0	0.014221	0.49368	0.99997	St6galnac1	10	-	105713317	105723700	2420	protein_coding	ST6	2	0	2	1	0	0	0.0197252	0	0	0.0445114	0	0.0455083
ENSRNOG00000000257	3495.59	2572.27	3181.26	3671.89	2319.89	2997.49	0.025364	0.82422	0.99997	Smpd3	19	-	38237965	38321528	5031	protein_coding	sphingomyelin	3309	2788	3181	3999	2494	2513	37.9432	24.9507	30.4963	35.4241	28.9313	34.8165
ENSRNOG00000000258	744.753	682.741	771.063	719.87	736.709	880.283	-0.065105	0.52194	0.99997	Prmt7	19	+	38189605	38237308	2458	protein_coding	protein	705	740	771	784	792	738	15.9864	17.028	19.2471	16.2198	16.5029	18.1355
ENSRNOG00000000262	548.265	483.455	530.043	552.757	459.513	491.432	0.039612	0.70163	0.99997	Zfp821	19	-	41941077	41960083	1935	protein_coding	zinc	519	524	530	602	494	412	14.8509	12.8495	12.9995	14.4459	14.1377	15.0824
ENSRNOG00000000264	478.544	503.752	513.042	505.011	504.162	484.275	0.0011463	0.99054	0.99997	Def8	19	+	56243408	56259196	3130	protein_coding	differentially	453	546	513	550	542	406	8.38794	8.71556	7.91938	7.7949	9.10705	9.02504
ENSRNOG00000000274	3805.11	2926.56	3366.27	3923.47	3584.94	3623.71	-0.10958	0.26265	0.99997	Phyhipl	20	+	19318250	19358719	1621	protein_coding	phytanoyl-CoA	3602	3172	3366	4273	3854	3038	154.174	146.62	140.197	146.636	125.171	140.097
ENSRNOG00000000275	534.532	818.367	761.062	835.563	666.945	590.434	0.0081429	0.94405	0.99997	Fam13c	20	-	19360230	19479325	2001	protein_coding	family	506	887	761	910	717	495	28.5594	23.7263	19.8694	17.9175	30.4456	27.5506
ENSRNOG00000000277	27.4661	43.3633	40.0033	29.3824	39.9981	35.7839	0.021824	0.83486	0.99997	Tet1	20	+	27366213	27437427	6102	protein_coding	tet	26	47	40	32	43	30	0.252316	0.357492	0.302544	0.231307	0.405308	0.363826
ENSRNOG00000000279	241.913	186.37	213.017	225.877	195.339	224.246	-0.0061641	0.95699	0.99997	Rtn4ip1	20	+	48881194	48925081	2994	protein_coding	reticulon	229	202	213	246	210	188	3.92211	3.53027	3.83368	4.11946	3.52232	3.91745
ENSRNOG00000000281	486.995	443.782	440.036	352.589	548.811	349.489	0.074775	0.52021	0.99997	Prodh1	11	+	87058616	87075785	2338	protein_coding	proline	461	481	440	384	590	293	8.45881	13.7036	8.25502	11.4577	11.5882	11.1807
ENSRNOG00000000282	0	0	0	1.8364	0.930188	0	-0.010535	0.46577	0.99997	Gsc2	11	+	87220618	87222606	1127	protein_coding	goosecoid	0	0	0	2	1	0	0.0847116	0.0446598	0	0	0	0
ENSRNOG00000000283	402.484	356.133	384.031	392.99	319.985	357.839	0.065565	0.54091	0.99997	Ess2	11	+	87224421	87233326	1726	protein_coding	ess-2	381	386	384	428	344	300	11.837	10.0313	10.6118	11.8889	11.6755	12.2509
ENSRNOG00000000288	196.488	182.679	212.017	196.495	212.083	177.726	0.0056297	0.96043	0.99997	Scarf2	11	+	87722350	87733734	3313	protein_coding	scavenger	186	198	212	214	228	149	3.0834	3.46381	2.74583	3.02377	3.12013	3.52363
ENSRNOG00000000299	619.043	571.104	616.05	685.896	546.02	561.807	0.0063863	0.95117	0.99997	Foxo3	20	+	46428124	46519144	2880	protein_coding	forkhead	586	619	616	747	587	471	18.8967	15.6569	15.2391	16.7256	17.1257	17.9757
ENSRNOG00000000302	1088.08	1227.09	1190.1	1213.86	1187.85	1168.94	-0.021981	0.80394	0.99997	Sesn1	20	+	46667121	46758305	3450	protein_coding	sestrin	1030	1330	1190	1322	1277	980	20.0335	20.4042	18.9944	17.611	22.043	20.8023
ENSRNOG00000000303	120.428	117.173	108.009	144.158	94.8792	133.593	-0.051935	0.65855	0.99997	Cep57l1	20	-	46610146	46666830	2330	protein_coding	centrosomal	114	127	108	157	102	112	3.21648	2.20335	2.93475	2.63515	2.84562	2.55237
ENSRNOG00000000304	2192	2182	2065.17	2025.55	2457.56	2033.72	-0.014054	0.88191	0.99997	Cd164	20	+	46250363	46261994	2874	protein_coding	CD164	2075	2365	2065	2206	2642	1705	37.9062	47.8675	37.4715	40.2293	44.4456	40.9321
ENSRNOG00000000306	150.007	136.548	150.012	132.221	141.389	149.099	0.028276	0.80663	0.99997	Smpd2	20	-	46211892	46215120	1666	protein_coding	sphingomyelin	142	148	150	144	152	125	4.12596	4.59207	4.58083	4.59061	4.63784	4.95784
ENSRNOG00000000307	54.9322	71.042	64.0052	54.1739	77.2056	56.0614	0.0069749	0.95119	0.99997	Mical1	20	+	46199981	46211930	3536	protein_coding	microtubule	52	77	64	59	83	47	0.796483	1.18142	0.811512	0.792042	1.13686	0.996652
ENSRNOG00000000308	228.18	209.436	218.018	246.078	230.687	224.246	-0.066672	0.54413	0.99997	Zbtb24	20	+	46168177	46189806	3769	protein_coding	zinc	216	227	218	268	248	188	3.39426	3.31181	3.04538	3.08663	3.14434	3.18498
ENSRNOG00000000312	1323.65	1036.11	1046.09	1156.93	1112.5	1263.17	-0.038888	0.7066	0.99997	Fig4	20	-	45922806	46044738	3342	protein_coding	FIG4	1253	1123	1046	1260	1196	1059	17.997	18.0121	19.3463	20.193	17.543	17.2346
ENSRNOG00000000314	1949.04	1937.51	1944.16	1932.81	1875.26	1768.92	0.054761	0.50164	0.99997	Sec63	20	+	47494270	47563222	5954	protein_coding	SEC63	1845	2100	1944	2105	2016	1483	23.8902	24.1247	21.5269	23.6257	26.0663	25.4509
ENSRNOG00000000316	1497.96	1645.04	1806.15	1737.24	1723.64	1820.21	-0.075678	0.41037	0.99997	Sobp	20	-	47750762	47910375	2595	protein_coding	sine	1418	1783	1806	1892	1853	1526	34.8033	35.94	35.9027	29.4304	35.871	38.3227
ENSRNOG00000000320	0	1.84525	0	0	0.930188	1.1928	-0.00098864	0.95784	0.99997	AABR07045462.1	20	-	48299964	48310175	751	protein_coding	-	0	2	0	0	1	1	0	0.0670194	0.0812961	0	0.139034	0
ENSRNOG00000000321	498.615	518.514	610.05	600.504	526.486	481.889	0.010482	0.92223	0.99997	Cd24	20	+	48335540	48340846	1846	protein_coding	CD24	472	562	610	654	566	404	16.9115	15.4321	13.3616	13.7711	15.894	18.1959
ENSRNOG00000000322	326.424	321.073	333.027	358.098	326.496	357.839	-0.064597	0.53307	0.99997	Atg5	20	+	49318308	49393140	1938	protein_coding	autophagy	309	348	333	390	351	300	14.0397	13.3231	13.813	12.5508	13.7014	13.8286
ENSRNOG00000000323	5.28194	4.61312	0	3.6728	4.65094	3.57839	-0.0092701	0.82894	0.99997	Prdm1	20	-	49464919	49556518	5457	protein_coding	PR/SET	5	5	0	4	5	3	0.0509445	0.0671445	0.0488687	0.0718501	0.0696466	0
ENSRNOG00000000327	1303.58	1428.22	1666.14	1630.73	1305.98	1339.51	0.029006	0.78317	0.99997	Hace1	20	+	50652745	50783937	3441	protein_coding	HECT	1234	1548	1666	1776	1404	1123	24.6374	20.5363	19.9253	19.3147	23.4864	26.6604
ENSRNOG00000000335	1.05639	0.922624	1.00008	0	0	0	0.014738	0.39142	0.99997	Ermap	5	-	138227855	138239306	1776	protein_coding	erythroblast	1	1	1	0	0	0	0	0	0	0.0303259	0.0293959	0.0310051
ENSRNOG00000000340	1031.03	824.825	987.08	923.71	946.931	943.501	0.01088	0.91236	0.99997	Rtraf	15	+	4882947	4893919	1175	protein_coding	RNA	976	894	987	1006	1018	791	50.2842	53.6518	50.5688	55.0432	48.8724	56.9102
ENSRNOG00000000341	41.1991	59.9705	50.0041	46.8283	66.0434	60.8326	-0.067386	0.5465	0.99997	Nid2	15	-	4894213	4951917	4562	protein_coding	nidogen	39	65	50	51	71	51	0.556454	0.816809	0.711708	0.480113	0.775648	0.629315
ENSRNOG00000000368	1026.81	1228.01	1141.09	1077.05	915.305	953.043	0.15795	0.11104	0.99997	Grik2	20	-	53789760	54517709	4938	protein_coding	glutamate	972	1331	1141	1173	984	799	12.7984	11.3203	11.1501	11.9659	15.8829	14.361
ENSRNOG00000000373	26.4097	5.53574	16.0013	19.2822	37.2075	16.6991	-0.071998	0.3404	0.99997	AABR07044900.1	20	-	25064702	25826658	1770	protein_coding	-	25	6	16	21	40	14	0.61311	1.23135	0.522781	0.823529	0.191586	0.538863
ENSRNOG00000000376	1.05639	0.922624	3.00024	4.59101	0	1.1928	-0.0041565	0.89411	0.99997	Tmem167b	20	+	26534535	26534759	225	protein_coding	transmembrane	1	1	3	5	0	1	1.06078	0	0.271348	0.239373	0.232032	0.734201
ENSRNOG00000000378	8.4511	9.22624	11.0009	15.6094	9.30188	7.15677	-0.018264	0.80045	0.99997	AABR07044914.1	20	-	26516836	26589209	1577	protein_coding	catenin	8	10	11	17	10	6	0.514582	0.31916	0.232289	0.273222	0.331053	0.384094
ENSRNOG00000000383	2.11278	1.84525	8.00065	10.1002	2.79056	3.57839	-0.020547	0.6687	0.99997	Mypn	20	+	26988774	27074138	5311	protein_coding	myopalladin	2	2	8	11	3	3	0.102656	0.02952	0.0358084	0.0210592	0.0204133	0.0861232
ENSRNOG00000000384	6.33833	2.76787	4.00033	0.918201	0	1.1928	0.060893	0.12174	0.99997	Atoh7	20	-	27082961	27083410	450	protein_coding	atonal	6	3	4	1	0	1	0.106078	0	0.135674	0.718118	0.348047	0.489467
ENSRNOG00000000386	95.0749	11.0715	15.0012	9.18201	78.1358	41.7478	-0.0070928	0.9089	0.99997	Pbld1	20	-	27103317	27117663	2027	protein_coding	phenazine	90	12	15	10	84	35	0.235496	2.08577	1.0542	2.39136	0.30907	0.407487
ENSRNOG00000000387	523.968	630.152	637.052	561.021	507.883	489.046	0.14674	0.15963	0.99997	Slc25a16	20	-	27254984	27308069	6478	protein_coding	solute	496	683	637	611	546	410	8.1652	7.69345	7.0078	7.47872	9.98249	9.81983
ENSRNOG00000000390	67.6088	7.38099	9.00073	76.2107	19.5339	15.5063	-0.029356	0.62753	0.99997	Rufy2	20	-	27220707	27247309	1818	protein_coding	RUN	64	8	9	83	21	13	2.17932	0.581387	0.436575	1.89602	0.229734	0.272599
ENSRNOG00000000392	555.66	521.282	515.042	509.602	509.743	578.506	-0.0029941	0.97598	0.99997	Supv3l1	20	-	32057454	32080088	2586	protein_coding	Suv3	526	565	515	555	548	485	11.4046	11.8733	12.7468	12.1953	12.6978	12.2077
ENSRNOG00000000394	267.266	174.376	208.017	236.896	293.009	268.379	-0.16707	0.15241	0.99997	Srgn	20	-	32120320	32139789	1572	protein_coding	serglycin	253	189	208	258	315	225	9.78207	12.5929	10.911	10.8231	7.83728	9.09732
ENSRNOG00000000395	3129.02	3255.02	3083.25	3308.28	3067.76	3499.66	-0.051473	0.53935	0.99997	Kif1bp	20	-	32191734	32211453	2577	protein_coding	KIF1	2962	3528	3083	3603	3298	2934	66.7401	64.4134	69.5113	61.9053	71.4733	65.8772
ENSRNOG00000000396	828.208	861.73	769.063	800.671	768.335	764.582	0.061089	0.50788	0.99997	Ddx50	20	-	32239748	32269145	2521	protein_coding	DExD-box	784	934	769	872	826	641	21.194	21.1679	19.9263	21.4997	24.8276	21.5606
ENSRNOG00000000397	511.292	633.842	580.047	715.279	599.041	521.252	-0.06071	0.58278	0.99997	Ccar1	20	-	32373443	32416044	4438	protein_coding	cell	484	687	580	779	644	437	8.3789	7.30363	6.01179	5.87374	8.08163	7.19642
ENSRNOG00000000398	108.808	119.941	93.0076	127.63	119.064	85.8813	-0.024404	0.83515	0.99997	Zup1	20	-	32471672	32501722	2019	protein_coding	zinc	103	130	93	139	128	72	3.28636	3.1909	2.17724	2.74763	3.36153	2.53643
ENSRNOG00000000401	0	0.922624	0	0	0	0	0.003113	0.81771	0.99997	Gprc6a	20	-	32607653	32628953	3033	protein_coding	G	0	1	0	0	0	0	0	0	0	0	0.017213	0
ENSRNOG00000000405	0	0	1.00008	1.8364	0	0	-0.0033833	0.81495	0.99997	Vgll2	20	+	33077106	33082962	1595	protein_coding	vestigial-like	0	0	1	2	0	0	0.0598558	0	0	0	0	0.0345235
ENSRNOG00000000406	7.39471	2.76787	2.00016	0.918201	0	4.77118	0.028033	0.45339	0.99997	Ros1	20	-	33100191	33323367	11291	protein_coding	ROS	7	3	2	1	0	4	0.00640051	0	0.0327452	0.0505513	0.0210004	0.0147667
ENSRNOG00000000407	54.9322	41.5181	69.0056	44.9919	37.2075	48.9046	0.10702	0.32847	0.99997	Dcbld1	20	+	33359196	33453766	1515	protein_coding	discoidin,	52	45	69	49	40	41	1.5439	1.32889	1.65227	1.84862	1.55071	2.50791
ENSRNOG00000000408	1595.15	1574	1684.14	1703.26	1505.97	1679.46	-0.0085328	0.92285	0.99997	Gopc	20	-	33471351	33521311	4243	protein_coding	golgi	1510	1706	1684	1855	1619	1408	20.8693	19.205	20.26	19.1673	20.9911	21.8547
ENSRNOG00000000410	2.11278	2.76787	8.00065	3.6728	0	3.57839	0.024686	0.53894	0.99997	Nepn	20	+	33527932	33543848	1720	protein_coding	nephrocan	2	3	8	4	0	3	0.111012	0	0.106488	0.0626265	0.0910589	0.256116
ENSRNOG00000000411	1864.52	1911.68	1958.16	1973.21	1721.78	1954.99	0.018083	0.8369	0.99997	Nus1	20	+	33557052	33584010	3644	protein_coding	NUS1	1765	2072	1958	2149	1851	1639	28.1511	25.5663	27.4606	26.0869	29.6853	29.5876
ENSRNOG00000000412	3038.17	2768.79	3124.25	3395.51	2243.61	3011.81	0.031416	0.77411	0.99997	Slc35f1	20	+	34258791	34420824	4084	protein_coding	solute	2876	3001	3124	3698	2412	2525	43.2233	29.7257	37.7472	37.928	38.3628	42.1213
ENSRNOG00000000413	10.5639	11.9941	8.00065	16.5276	18.6038	5.96398	-0.047525	0.5146	0.99997	Pln	20	+	34633157	34642904	2254	protein_coding	phospholamban	10	13	8	18	20	5	0.381202	0.446598	0.135433	0.238948	0.301106	0.195439
ENSRNOG00000000414	58.1013	107.024	113.009	73.4561	89.2981	82.3029	0.067333	0.55158	0.99997	Cep85l	20	-	34575950	34684418	3184	protein_coding	centrosomal	55	116	113	80	96	69	1.41176	1.78626	1.55737	1.0951	2.23883	2.30031
ENSRNOG00000000415	416.217	433.633	462.038	424.209	381.377	404.358	0.087758	0.3882	0.99997	Asf1a	20	+	34894419	34909265	2787	protein_coding	anti-silencing	394	470	462	462	410	339	12.6309	11.819	11.854	12.1537	14.0535	14.5705
ENSRNOG00000000417	1547.61	1925.52	1892.15	1783.15	1958.05	1631.74	-0.0017047	0.98655	0.99997	Numa1	1	+	167051209	167091453	7675	protein_coding	nuclear	1465	2087	1892	1942	2105	1368	13.2204	15.1095	11.9111	11.2526	15.5385	14.8578
ENSRNOG00000000418	121.485	131.935	133.011	114.775	116.274	134.786	0.046567	0.68989	0.99997	Zbtb12	20	+	4572100	4574956	2408	protein_coding	zinc	115	143	133	125	125	113	2.47794	2.61273	2.86504	2.57216	3.10034	3.04138
ENSRNOG00000000419	0	0	0	0	2.79056	0	-0.0092814	0.49299	0.99997	Cfb	20	-	4536203	4561066	4646	protein_coding	complement	0	0	0	0	3	0	0	0.04682	0	0	0	0
ENSRNOG00000000420	519.743	486.223	506.041	518.784	584.158	565.385	-0.11004	0.26217	0.99997	Nelfe	20	+	4530342	4536209	1608	protein_coding	negative	492	527	506	565	628	474	22.5882	26.4725	24.2373	22.1931	23.0428	23.3358
ENSRNOG00000000421	944.411	850.659	955.078	1021.96	921.816	1006.72	-0.081541	0.38332	0.99997	Skiv2l	20	-	4519474	4530126	3912	protein_coding	Ski2	894	922	955	1113	991	844	13.581	12.7501	13.172	12.3082	12.3044	13.4425
ENSRNOG00000000422	134.161	127.322	121.01	112.939	117.204	132.4	0.044871	0.70064	0.99997	Dxo	20	+	4517307	4519389	1363	protein_coding	decapping	127	138	121	123	126	111	4.30771	4.65281	4.97206	5.01839	5.28582	4.88839
ENSRNOG00000000423	0	8.30361	8.00065	5.50921	8.37169	9.54236	-0.024795	0.6261	0.99997	AABR07044388.1	20	-	4317440	4318342	612	unprocessed_pseudogene	-	0	9	8	6	9	8	0.46799	0.74017	0.798083	0	0.767751	0.719804
ENSRNOG00000000431	1350.06	1471.58	1441.12	1547.17	1344.12	1554.21	-0.04862	0.59716	0.99997	Atf6b	20	+	4414276	4422283	3183	protein_coding	activating	1278	1595	1441	1685	1445	1303	80.0333	72.3672	79.1567	68.4891	82.856	78.954
ENSRNOG00000000432	360.228	242.65	280.023	270.869	250.221	317.284	0.04348	0.70812	0.99997	Fkbpl	20	+	4411876	4413366	1292	protein_coding	FKBP	341	263	280	295	269	266	10.8992	10.4792	12.5698	14.2151	10.6273	11.9336
ENSRNOG00000000433	3981.53	3672.96	4083.33	4294.43	3527.27	4568.41	-0.060181	0.54095	0.99997	Prrt1	20	+	4392626	4396250	2275	protein_coding	proline-rich	3769	3981	4083	4677	3792	3830	126.922	108.503	132.936	115.403	118.156	127.817
ENSRNOG00000000435	635.945	431.788	484.039	486.647	502.302	597.59	-0.019734	0.86246	0.99997	Ppt2	20	-	4381455	4401610	3139	protein_coding	palmitoyl-protein	602	468	484	530	540	501	26.8004	28.7913	32.4023	34.3464	25.8823	28.2325
ENSRNOG00000000436	48.5938	33.2144	47.0038	56.9285	38.1377	48.9046	-0.050043	0.64444	0.99997	Egfl8	20	-	4378206	4380600	1378	protein_coding	EGF-like-domain,	46	36	47	62	41	41	2.43586	1.69843	2.06024	2.0391	1.54688	2.13009
ENSRNOG00000000437	4185.41	3350.05	3609.29	4098.85	3663.08	4273.79	-0.086515	0.3746	0.99997	Agpat1	20	+	4369178	4378269	3184	protein_coding	1-acylglycerol-3-phosphate	3962	3631	3609	4464	3938	3583	173.525	161.405	178.139	173.769	154.368	161.832
ENSRNOG00000000438	1727.19	1333.19	1478.12	1322.21	1398.07	1543.48	0.067487	0.50877	0.99997	Rnf5	20	-	4366246	4368693	1196	protein_coding	ring	1635	1445	1478	1440	1503	1294	75.0419	82.5855	86.2478	96.1345	82.3573	88.8495
ENSRNOG00000000439	11.6203	12.9167	4.00033	9.18201	3.72075	5.96398	0.043792	0.47767	0.99997	Ager	20	+	4363152	4366079	1976	protein_coding	advanced	11	14	4	10	4	5	0.440766	0.185897	0.281871	0.547043	0.674884	0.20338
ENSRNOG00000000440	1444.08	1633.97	1500.12	1421.38	1470.63	1512.46	0.047055	0.59146	0.99997	Pbx2	20	+	4357733	4362682	2954	protein_coding	PBX	1367	1771	1500	1548	1581	1268	45.9824	49.5172	48.174	45.8152	57.535	51.3986
ENSRNOG00000000441	49.6502	31.3692	27.0022	26.6278	51.1603	41.7478	-0.034306	0.72983	0.99997	Gpsm3	20	+	4355175	4357107	1299	protein_coding	G-protein	47	34	27	29	55	35	1.06568	2.13105	1.64501	1.9487	1.36647	1.14454
ENSRNOG00000000442	188.037	162.382	194.016	163.44	208.362	168.184	0.0054945	0.96217	0.99997	Notch4	20	+	4329811	4353785	6466	protein_coding	notch	178	176	194	178	224	141	1.31408	1.74362	1.33135	1.48266	1.42104	1.65212
ENSRNOG00000000451	6.33833	13.8394	8.00065	2.7546	12.0924	2.38559	0.042974	0.45011	0.99997	RT1-Ba	20	-	4066132	4070721	1361	protein_coding	RT1	6	15	8	3	13	2	0.171298	0.782667	0.146061	0.386547	0.93673	0.526938
ENSRNOG00000000454	1.05639	1.84525	6.00049	3.6728	4.65094	5.96398	-0.027809	0.55552	0.99997	RT1-DOb	20	+	4020317	4026346	1834	protein_coding	RT1	1	2	6	4	5	5	0.205976	0.271475	0.329306	0.0581001	0.112637	0.356408
ENSRNOG00000000455	17.9586	9.22624	52.0042	3.6728	33.4868	64.4109	-0.025369	0.67691	0.99997	Tap2	20	+	3995544	4009587	2426	protein_coding	transporter	17	10	52	4	36	54	0.0787057	0.746882	1.35898	0.377411	0.215198	1.18029
ENSRNOG00000000456	67.6088	61.8158	63.0051	41.3191	119.994	45.3262	-0.024899	0.80174	0.99997	Psmb8	20	+	3990613	3993769	2066	protein_coding	proteasome	64	67	63	45	129	38	1.76361	5.33068	1.90478	2.83002	2.87182	2.84819
ENSRNOG00000000457	70.778	112.56	87.0071	69.7833	130.226	112.123	-0.072824	0.5183	0.99997	Tap1	20	+	3979035	3989669	4137	protein_coding	transporter	67	122	87	76	140	94	2.87242	5.57911	4.54395	2.85712	5.04297	3.79308
ENSRNOG00000000459	49.6502	68.2741	50.0041	29.3824	96.7396	59.6398	-0.032595	0.74027	0.99997	Psmb9	20	-	3973420	3978845	1520	protein_coding	proteasome	47	74	50	32	104	50	1.8493	6.33714	3.69572	3.06461	4.67715	3.33324
ENSRNOG00000000461	33.8044	31.3692	29.0024	30.3006	34.417	40.555	-0.043713	0.67927	0.99997	Brd2	20	+	5262120	5269337	3756	protein_coding	bromodomain	32	34	29	33	37	34	0.609147	0.720134	0.802712	0.666467	0.686404	0.617512
ENSRNOG00000000463	211.278	347.829	370.03	372.79	434.398	351.875	-0.16598	0.15768	0.99997	Col11a2	20	+	3830164	3859018	6304	protein_coding	collagen	200	377	370	406	467	295	4.49036	5.44598	4.17302	2.49578	4.56026	4.72059
ENSRNOG00000000464	1158.86	970.6	1003.08	940.238	1033.44	1103.34	0.020096	0.83953	0.99997	Rxrb	20	+	3823042	3829140	4209	protein_coding	retinoid	1097	1052	1003	1024	1111	925	46.0704	52.7034	53.2275	55.6863	51.7642	52.0549
ENSRNOG00000000465	1705.01	1276.91	1339.11	1327.72	1545.97	1582.84	-0.031759	0.76538	0.99997	Slc39a7	20	-	3819414	3822778	2536	protein_coding	solute	1614	1384	1339	1446	1662	1327	53.7158	65.0981	63.0489	67.6484	56.2293	57.3791
ENSRNOG00000000466	360.228	286.936	277.023	289.233	308.822	330.404	-0.004194	0.97007	0.99997	Hsd17b8	20	-	3817179	3819235	1634	protein_coding	hydroxysteroid	341	311	277	315	332	277	19.352	21.5059	21.7655	23.6369	20.8963	19.6307
ENSRNOG00000000467	542.983	433.633	461.038	413.191	540.439	446.105	0.024852	0.82265	0.99997	Ring1	20	-	3812287	3815834	1713	protein_coding	ring	514	470	461	450	581	374	19.5457	26.6084	20.777	25.1897	22.327	23.0983
ENSRNOG00000000470	1371.19	1197.57	1315.11	1290.99	1285.52	1374.1	-0.020123	0.82305	0.99997	Vps52	20	-	5432004	5441706	4827	protein_coding	VPS52	1298	1298	1315	1406	1382	1152	65.735	68.1275	68.8868	68.4709	66.371	70.9212
ENSRNOG00000000471	99.3004	64.5837	98.008	71.6197	78.1358	84.6885	0.065956	0.56909	0.99997	B3galt4	20	+	5446104	5447673	1570	protein_coding	Beta-1,3-galactosyltransferase	94	70	98	78	84	71	2.37155	2.6929	2.76101	3.22467	2.3277	3.43718
ENSRNOG00000000473	1324.71	982.594	1058.09	958.602	1071.58	1098.56	0.075199	0.47837	0.99997	Pfdn6	20	+	5455974	5457444	991	protein_coding	prefoldin	1254	1065	1058	1044	1152	921	86.8212	101.014	97.9619	117.664	96.8651	101.496
ENSRNOG00000000474	143.669	188.215	203.017	182.722	182.317	200.39	-0.044378	0.70268	0.99997	Rgl2	20	-	5458509	5466265	4135	protein_coding	ral	136	204	203	199	196	168	6.73229	6.99148	7.26929	5.19121	7.54801	7.92219
ENSRNOG00000000476	857.787	693.813	777.063	807.099	800.892	802.751	-0.03928	0.68956	0.99997	Zbtb22	20	-	5476345	5479511	2571	protein_coding	zinc	812	752	777	879	861	673	16.3201	16.8555	15.9817	17.0103	15.2702	16.6416
ENSRNOG00000000477	420.442	465.925	413.034	371.871	377.656	440.141	0.09391	0.37281	0.99997	Daxx	20	-	5480103	5485926	3676	protein_coding	death-domain	398	505	413	405	406	369	15.4414	16.3216	17.9942	17.1213	21.058	18.1644
ENSRNOG00000000478	5.28194	0.922624	8.00065	7.34561	13.0226	7.15677	-0.058029	0.30548	0.99997	AA926063	20	-	5486474	5499010	1399	lincRNA	AA926063gene	5	1	8	8	14	6	0.666457	1.22974	0.639302	0.469972	0.0911118	0.768796
ENSRNOG00000000479	23.2405	15.6846	22.0018	28.4642	24.1849	26.2415	-0.081006	0.40227	0.99997	Kifc1	20	+	5509059	5526175	2922	protein_coding	kinesin	22	17	22	31	26	22	0.987182	0.872995	0.896046	0.790456	0.592075	0.808159
ENSRNOG00000000480	478.544	565.568	538.044	439.818	497.651	472.347	0.12442	0.22543	0.99997	Phf1	20	+	5526961	5531941	3489	protein_coding	PHD	453	613	538	479	535	396	9.90688	11.667	10.4754	10.5711	13.8661	12.8358
ENSRNOG00000000481	1177.87	839.587	844.069	869.537	879.028	1061.59	0.017223	0.87788	0.99997	Cuta	20	-	5532024	5533620	1597	protein_coding	cutA	1115	910	844	947	945	890	53.3708	56.155	64.1529	70.9003	56.0903	54.87
ENSRNOG00000000483	6619.33	6396.55	7674.63	7486.09	6128.08	6969.5	0.0058401	0.95202	0.99997	Syngap1	20	+	5535432	5564437	4955	protein_coding	synaptic	6266	6933	7674	8153	6588	5843	90.3817	77.0052	82.846	78.3742	84.0575	98.135
ENSRNOG00000000485	175.36	143.007	162.013	145.076	225.106	172.955	-0.092203	0.43269	0.99997	Bak1	20	-	5609625	5618260	2026	protein_coding	BCL2-antagonist/killer	166	155	162	158	242	145	6.50184	10.5002	7.63167	7.70738	6.97595	7.69012
ENSRNOG00000000486	6.33833	7.38099	4.00033	11.0184	12.0924	13.1207	-0.099724	0.15822	0.99997	Ggnbp1	20	+	5619012	5625320	1396	protein_coding	gametogenetin	6	8	4	12	13	11	0.41033	0.468703	0.481079	0.231485	0.299181	0.157779
ENSRNOG00000000487	1027.87	745.48	776.063	956.766	511.603	875.512	0.061092	0.60333	0.99997	Grm4	20	-	6745682	6791519	3141	processed_transcript	glutamate	973	808	776	1042	550	734	26.1239	14.539	23.5363	27.5234	22.1551	22.4425
ENSRNOG00000000488	695.103	678.128	651.053	630.804	725.547	679.893	-0.0067032	0.94432	0.99997	Hmga1	20	+	7136007	7138980	324	protein_coding	high	658	735	651	687	780	570	101.216	121.169	107.409	109.38	118.433	110.64
ENSRNOG00000000490	3241	1929.21	2238.18	2369.88	2788.7	3014.19	-0.084483	0.46403	0.99997	Rps10	20	-	7215774	7219548	465	protein_coding	ribosomal	3068	2091	2238	2581	2998	2527	264.955	324.503	331.789	355.352	234.763	265.023
ENSRNOG00000000491	5.28194	2.76787	6.00049	7.34561	3.72075	4.77118	-0.010588	0.84714	0.99997	Spdef	20	-	7292824	7307284	1792	protein_coding	SAM	5	3	6	8	4	4	0.216854	0.114325	0.138679	0.152921	0.0889388	0.187615
ENSRNOG00000000493	423.611	321.996	338.028	318.616	359.053	406.743	-6.507e-05	0.99954	0.99997	Snrpc	20	+	7409401	7427581	1072	protein_coding	small	401	349	338	347	386	341	15.4515	18.1231	19.4209	20.1468	16.9965	17.3619
ENSRNOG00000000495	211.278	281.4	265.022	218.532	257.662	224.246	0.070268	0.53887	0.99997	Uhrf1bp1	20	+	7431355	7471900	4711	protein_coding	UHRF1	200	305	265	238	277	188	2.41158	2.95942	2.43643	2.28651	3.38	3.09748
ENSRNOG00000000498	575.731	615.39	606.049	498.583	737.639	560.614	-8.1868e-05	0.99942	0.99997	Anks1a	20	+	7484550	7636497	5688	protein_coding	ankyrin	545	667	606	543	793	470	4.68972	7.22144	5.1918	5.31085	6.30037	6.03753
ENSRNOG00000000499	3.16916	2.76787	2.00016	0.918201	0	1.1928	0.035257	0.29335	0.99997	Tcp11	20	-	7645626	7654428	1911	protein_coding	t-complex	3	3	2	1	0	1	0.0249791	0	0.0319484	0.0845508	0.0819578	0.0576296
ENSRNOG00000000500	5.28194	35.0597	20.0016	21.1186	24.1849	10.7352	0.010959	0.87843	0.99997	Scube3	20	+	7718282	7746331	2985	protein_coding	signal	5	38	20	23	26	9	0.367807	0.438399	0.18408	0.0902158	0.664613	0.368945
ENSRNOG00000000501	1125.05	921.701	1026.08	1099.09	811.124	1103.34	0.01942	0.85904	0.99997	Zfp523	20	+	7762327	7786049	2519	protein_coding	zinc	1065	999	1026	1197	872	925	22.9289	17.612	22.6623	23.0175	20.9289	22.6712
ENSRNOG00000000502	26.4097	11.0715	22.0018	12.8548	19.5339	16.6991	0.041189	0.62554	0.99997	Def6	20	+	7788084	7809560	2478	protein_coding	DEF6	25	12	22	14	21	14	0.269689	0.426538	0.344934	0.54337	0.252819	0.488874
ENSRNOG00000000503	423.611	461.312	483.039	482.974	486.488	437.756	-0.031433	0.75695	0.99997	Ppard	20	+	7818289	7885333	5620	protein_coding	peroxisome	401	500	483	526	523	367	5.69873	5.97444	5.08547	4.90181	5.92454	6.03641
ENSRNOG00000000504	190.15	232.501	188.015	164.358	208.362	162.22	0.10957	0.34573	0.99997	Fance	20	+	7895083	7906142	1855	protein_coding	FA	180	252	188	179	224	136	4.60624	6.07777	4.47615	5.22619	7.09228	5.58072
ENSRNOG00000000506	57.0449	76.5778	79.0064	66.1105	79.9962	70.3749	-0.010154	0.93016	0.99997	Tead3	20	-	7908226	7930929	5874	protein_coding	TEA	54	83	79	72	86	59	0.585107	0.736893	0.613236	0.495127	0.73769	0.740575
ENSRNOG00000000507	0	0	3.00024	0	0	0	0.009185	0.49835	0.99997	Tulp1	20	-	7931674	7943575	1792	protein_coding	tubby	0	0	3	0	0	0	0	0	0	0	0	0.0921848
ENSRNOG00000000508	1.05639	0	0	0	0.930188	0	-7.0336e-05	0.99584	0.99997	Armc12	20	+	8109635	8120180	1269	protein_coding	armadillo	1	0	0	0	1	0	0	0.0396624	0	0.0424419	0	0
ENSRNOG00000000510	0	0	0	0.918201	0	3.57839	-0.015514	0.36551	0.99997	Clps	20	-	5803383	5806097	684	protein_coding	colipase	0	0	0	1	0	3	0.0928697	0	0.356342	0	0	0
ENSRNOG00000000511	1119.77	1226.17	1160.09	1257.94	1094.83	1253.63	-0.032269	0.72828	0.99997	Srpk1	20	-	5831119	5865854	2533	protein_coding	SRSF	1060	1329	1160	1370	1177	1051	37.3697	33.8516	36.6669	32.6231	39.6476	36.5003
ENSRNOG00000000512	302.127	297.085	337.027	305.761	210.223	294.62	0.12563	0.27533	0.99997	Slc26a8	20	-	5881462	5931648	3675	protein_coding	solute	286	322	337	333	226	247	5.72408	4.09612	5.43038	5.54686	6.05354	6.68236
ENSRNOG00000000513	1520.14	1559.23	1470.12	1435.15	1392.49	1587.61	0.036615	0.67858	0.99997	Mapk14	20	+	5933303	5995137	3506	protein_coding	mitogen	1439	1690	1470	1563	1497	1331	22.7538	22.9784	24.7826	23.6361	26.9076	24.6861
ENSRNOG00000000515	0	11.0715	3.00024	0	1.86038	0	0.035963	0.22529	0.99997	Mapk13	20	+	6018374	6027473	1868	protein_coding	mitogen	0	12	3	0	2	0	0	0.0538882	0	0	0.335377	0.0884342
ENSRNOG00000000517	249.308	333.067	325.026	300.252	278.126	226.631	0.10255	0.37348	0.99997	Kctd20	20	+	6205903	6219936	1447	protein_coding	potassium	236	361	325	327	299	190	15.0524	14.5122	11.1862	12.2572	18.1743	17.2576
ENSRNOG00000000519	160.571	304.466	288.023	210.268	230.687	187.269	0.11986	0.30628	0.99997	Stk38	20	-	6224296	6257604	6096	protein_coding	serine/threonine	152	330	288	229	248	157	8.76609	10.0098	7.68675	6.56499	13.8158	12.7175
ENSRNOG00000000520	2316.66	2366.53	2084.17	2108.19	2109.67	2365.31	0.033156	0.71307	0.99997	Srsf3	20	+	6288267	6298213	5290	protein_coding	serine	2193	2565	2084	2296	2268	1983	42.0405	43.7867	46.4399	45.3059	51.366	44.0182
ENSRNOG00000000521	108.808	128.245	99.0081	104.675	173.015	139.557	-0.14019	0.23091	0.99997	Cdkn1a	20	+	6351458	6358864	1950	protein_coding	cyclin-dependent	103	139	99	114	186	117	4.05197	6.97071	5.31887	4.13065	5.40341	4.05915
ENSRNOG00000000522	5408.71	4849.31	4343.35	4865.55	4402.58	5352.07	-0.0013117	0.98938	0.99997	Cpne5	20	-	6419033	6500523	4311	protein_coding	copine	5120	5256	4343	5299	4733	4487	58.675	55.2584	63.5459	63.9659	63.6512	55.4738
ENSRNOG00000000523	545.096	463.157	462.038	437.064	529.277	564.192	-0.039354	0.71721	0.99997	Ppil1	20	-	6515638	6864571	1314	protein_coding	peptidylprolyl	516	502	462	476	569	473	25.1626	31.715	31.9803	30.7765	29.0232	28.1728
ENSRNOG00000000524	1452.53	1201.26	1201.1	1279.97	1342.26	1368.14	-0.039254	0.6844	0.99997	RGD735065	20	+	6869767	6905194	4297	protein_coding	similar	1375	1302	1201	1394	1443	1147	64.8563	70.7879	68.2536	72.1792	66.2511	64.4572
ENSRNOG00000000525	312.691	310.002	324.026	294.743	345.1	306.548	-0.00013804	0.99897	0.99997	Pi16	20	+	6923489	6932786	2090	protein_coding	peptidase	296	336	324	321	371	257	10.4808	12.7722	10.7324	10.9044	11.9983	12.2032
ENSRNOG00000000527	13379.2	12303.2	10850.9	10844	13684.9	14195.5	-0.062106	0.54727	0.99997	Mtch1	20	-	6937347	6961162	2069	protein_coding	mitochondrial	12665	13335	10850	11810	14712	11901	575.256	755.589	741.424	696.043	710.389	609.649
ENSRNOG00000000528	62.3269	63.661	58.0047	78.0471	85.5773	56.0614	-0.10371	0.36703	0.99997	Fgd2	20	+	6973398	6990023	2770	protein_coding	FYVE,	59	69	58	85	92	47	1.46479	1.67166	1.03592	1.14717	1.30047	1.15299
ENSRNOG00000000529	66.5524	23.9882	33.0027	50.5011	33.4868	29.8199	0.021601	0.81785	0.99997	Pim1	20	+	8165307	8169555	1299	protein_coding	Pim-1	63	26	33	55	36	25	2.02111	1.39487	1.17501	2.61209	1.04495	1.39888
ENSRNOG00000000531	80.2855	67.3515	80.0065	58.7649	69.7641	101.388	-0.0027077	0.98108	0.99997	Ccdc167	20	-	8369331	8384088	911	protein_coding	coiled-coil	76	73	80	64	75	85	3.3535	4.14365	5.69653	4.49316	4.18344	4.83557
ENSRNOG00000000532	1894.1	2131.26	2033.17	1840.99	2257.57	2000.32	-0.007507	0.9372	0.99997	Cmtr1	20	+	8312792	8368764	4004	protein_coding	cap	1793	2310	2033	2005	2427	1677	28.0424	35.791	29.999	28.2944	35.335	32.8002
ENSRNOG00000000536	232.405	286.013	199.016	278.215	225.106	211.125	0.0028557	0.98047	0.99997	Mdga1	20	-	8515142	8574082	3453	protein_coding	MAM	220	310	199	303	242	177	4.18874	3.52743	3.12958	3.43149	4.687	3.17346
ENSRNOG00000000540	637.002	638.456	650.053	677.632	602.762	636.953	0.0047895	0.95962	0.99997	Btbd9	20	-	8901931	9249820	1954	protein_coding	BTB	603	692	650	738	648	534	18.0289	16.6913	16.685	16.6207	18.4889	18.3174
ENSRNOG00000000541	2315.6	1878.46	2011.16	2320.29	2077.11	2158.96	-0.063159	0.50852	0.99997	Glo1	20	-	9273594	9291610	1045	protein_coding	glyoxalase	2192	2036	2011	2527	2233	1810	115.432	107.551	105.748	112.975	101.716	105.967
ENSRNOG00000000542	65.496	85.804	16.0013	24.7914	111.623	146.714	-0.091165	0.23727	0.99997	Dnah8	20	+	9313271	9560682	14534	protein_coding	dynein,	62	93	16	27	120	123	0.161814	0.758291	0.94282	0.41924	0.609574	0.110614
ENSRNOG00000000543	0	1.84525	1.00008	0	5.58113	2.38559	-0.021307	0.46529	0.99997	Frk	20	+	41266566	41383424	4567	protein_coding	fyn-related	0	2	1	0	6	2	0	0.0661242	0.0267367	0	0.0228627	0.0120572
ENSRNOG00000000546	97.1877	204.822	142.012	148.749	141.389	146.714	0.01087	0.92517	0.99997	Nt5dc1	20	-	41106991	41209728	2685	protein_coding	5'-nucleotidase	92	222	142	162	152	123	2.8801	2.84931	2.79686	1.84544	4.31656	2.91219
ENSRNOG00000000547	4185.41	4754.28	4341.35	4075.9	4463.04	3974.39	0.071752	0.41012	0.99997	Tspyl4	20	+	41100071	41102056	1986	protein_coding	TSPY-like	3962	5153	4341	4439	4798	3332	106.695	121.597	102.432	107.446	135.46	120.361
ENSRNOG00000000549	5224.89	4686.01	4728.39	5181.41	4729.08	5249.49	-0.042558	0.6174	0.99997	Tspyl1	20	+	41083317	41085875	2559	protein_coding	TSPY-like	4946	5079	4728	5643	5084	4401	105.263	99.9944	105	104.098	103.619	101.738
ENSRNOG00000000551	548.265	567.414	559.046	594.994	600.901	630.989	-0.099762	0.28757	0.99997	Fam241b	20	-	31734183	31736212	1234	protein_coding	family	519	615	559	648	646	529	25.0667	26.3486	26.1728	22.6521	26.0189	24.9444
ENSRNOG00000000552	14.7894	22.143	10.0008	8.26381	13.9528	0	0.066316	0.25203	0.99997	Col13a1	20	-	31456852	31598118	2660	protein_coding	collagen	14	24	10	9	15	0	0.184543	0.324301	0	0.323893	0.538217	0.236534
ENSRNOG00000000556	0	0	0	0	0	2.38559	-0.0064371	0.63364	0.99997	Nodal	20	+	31035729	31044096	2034	protein_coding	nodal	0	0	0	0	0	2	0	0	0.0600328	0	0	0
ENSRNOG00000000557	4623.81	4411.99	4428.36	4592.84	4432.35	4545.74	-0.010134	0.89209	0.99997	Sar1a	20	+	31265483	31310674	4146	protein_coding	secretion	4377	4782	4428	5002	4765	3811	137.303	137.912	133.798	135.561	143.562	140.212
ENSRNOG00000000559	52.8194	113.483	68.0055	44.0737	77.2056	72.7605	0.077989	0.46059	0.99997	Npffr1	20	+	31234493	31245955	1296	protein_coding	neuropeptide	50	123	68	48	83	61	1.76796	3.22339	2.87365	2.07789	4.95484	2.88922
ENSRNOG00000000560	232.405	269.406	259.021	286.479	208.362	257.644	0.010516	0.92672	0.99997	Lrrc20	20	+	31096214	31202514	3049	protein_coding	leucine	220	292	259	312	224	216	5.34385	4.0453	4.7318	4.2515	5.46985	5.11728
ENSRNOG00000000561	197.545	194.674	178.015	146.912	261.383	166.991	-0.0068653	0.95337	0.99997	Pald1	20	-	30938901	30975472	4277	protein_coding	phosphatase	187	211	178	160	281	140	2.56812	4.7556	2.87406	3.38655	3.704	3.29576
ENSRNOG00000000562	2.11278	4.61312	5.00041	3.6728	5.58113	2.38559	0.00010022	0.99838	0.99997	Prf1	20	+	30915213	30921382	2518	protein_coding	perforin	2	5	5	4	6	2	0.07583	0.119932	0.0484935	0.0427791	0.103668	0.109343
ENSRNOG00000000563	7.39471	3.69049	17.0014	4.59101	5.58113	5.96398	0.053435	0.36793	0.99997	Adamts14	20	-	30812353	30888751	4942	protein_coding	ADAM	7	4	17	5	6	5	0.057651	0.0729443	0.0737359	0.0910657	0.0504416	0.226112
ENSRNOG00000000564	0	6.45837	9.00073	7.34561	4.65094	9.54236	-0.021249	0.66687	0.99997	Tbata	20	+	30791422	30804165	1152	protein_coding	thymus,	0	7	9	8	5	8	0.344968	0.227333	0.441217	0	0.330126	0.447683
ENSRNOG00000000565	396.145	483.455	438.036	370.035	480.907	427.021	0.030513	0.78125	0.99997	Sgpl1	20	-	30699872	30749940	4243	protein_coding	sphingosine-1-phosphate	375	524	438	403	517	358	6.21558	8.40756	7.06207	6.52571	8.83894	7.79273
ENSRNOG00000000566	201.77	236.192	201.016	166.194	276.266	178.919	0.019423	0.86879	0.99997	Pcbd1	20	+	30690810	30696476	929	protein_coding	pterin-4	191	256	201	181	297	150	9.30036	16.0909	9.85791	11.0732	14.3865	11.914
ENSRNOG00000000567	1328.94	1015.81	1007.08	1156.02	1827.82	1228.58	-0.19184	0.098232	0.99997	Unc5b	20	-	30339673	30406295	5617	protein_coding	unc-5	1258	1101	1007	1259	1965	1030	10.6994	17.6075	11.1955	12.0624	10.2332	9.87191
ENSRNOG00000000568	373.961	277.71	285.023	285.561	387.888	319.669	-0.050891	0.65959	0.99997	Slc29a3	20	-	30287424	30327361	3952	protein_coding	solute	354	301	285	311	417	268	3.75647	5.31079	4.14026	4.8244	3.9763	3.97104
ENSRNOG00000000569	757.43	518.514	551.045	577.549	782.288	675.122	-0.094646	0.41016	0.99997	Vsir	20	+	29897594	29919998	1870	protein_coding	V-set	717	562	551	629	841	566	16.0563	22.6357	18.4792	20.6507	15.69	16.225
ENSRNOG00000000571	42136.1	36451	33874.8	37677.5	41597.1	42673.4	-0.093474	0.32021	0.99997	Psap	20	+	29831314	29856875	2568	protein_coding	prosaposin	39887	39508	33872	41034	44719	35776	762.756	876.47	850.562	836.553	803.192	726.31
ENSRNOG00000000572	101.413	100.566	105.009	96.4111	149.76	63.2182	-0.0060884	0.95665	0.99997	Chst3	20	-	29731816	29738506	5573	protein_coding	carbohydrate	96	109	105	105	161	53	0.899368	1.45404	0.580626	0.927767	1.0211	1.03747
ENSRNOG00000000576	158.458	145.775	147.012	131.303	138.598	174.148	0.015514	0.89418	0.99997	Anapc16	20	-	29544629	29558321	1168	protein_coding	anaphase	150	158	147	143	149	146	5.84427	6.42072	7.63167	6.9168	7.06226	6.93028
ENSRNOG00000000579	4609.02	4602.05	4916.4	5070.31	5487.18	4832.01	-0.10548	0.20532	0.99997	Marcks	20	+	42966140	42971838	4180	protein_coding	myristoylated	4363	4988	4916	5522	5899	4051	63.0605	71.0301	59.1692	56.2168	62.2988	64.7607
ENSRNOG00000000580	25.3533	27.6787	16.0013	28.4642	11.1623	7.15677	0.068077	0.38168	0.99997	Calhm4	20	-	27575533	27578244	948	protein_coding	calcium	24	30	16	31	12	6	1.56095	0.637108	0.386414	1.36351	1.65212	0.929368
ENSRNOG00000000581	556.716	584.021	546.045	603.258	520.905	547.493	0.0099075	0.92014	0.99997	Cdc40	20	+	48503973	48574546	3503	protein_coding	cell	527	633	546	657	560	459	12.5247	11.2563	11.1915	11.3353	13.1977	12.007
ENSRNOG00000000582	106.695	109.792	87.0071	102.839	82.7867	90.6524	0.065364	0.57804	0.99997	Ddo	20	-	48739639	48758905	1268	protein_coding	D-aspartate	101	119	87	112	89	76	4.21634	3.53273	3.65935	4.29002	4.89956	3.77812
ENSRNOG00000000583	1521.2	1183.73	1624.13	1734.48	1145.99	1455.21	-0.0015218	0.98935	0.99997	Cdk19	20	+	45458558	45598798	5776	protein_coding	cyclin-dependent	1440	1283	1624	1889	1232	1220	15.6114	10.7355	12.8956	13.4274	11.5966	15.4823
ENSRNOG00000000585	3071.98	2955.16	2954.24	3288.08	2631.5	3055.94	0.00078238	0.99331	0.99997	Amd1	20	-	45384000	45399694	3170	protein_coding	adenosylmethionine	2908	3203	2954	3581	2829	2562	53.924	44.9173	49.3434	49.4074	52.7506	51.313
ENSRNOG00000000586	370.792	356.133	375.031	313.107	334.868	339.947	0.11744	0.25358	0.99997	Gtf3c6	20	-	45347271	45356358	1560	protein_coding	general	351	386	375	341	360	285	10.4344	11.615	11.154	12.1182	12.9179	13.2368
ENSRNOG00000000587	390.863	369.972	391.032	441.655	332.077	428.214	-0.041037	0.70894	0.99997	Rpf2	20	-	45321405	45342948	1250	protein_coding	ribosome	370	401	391	481	357	359	18.3684	14.3747	17.5345	15.9422	16.748	17.2243
ENSRNOG00000000588	12.6767	7.38099	8.00065	12.8548	3.72075	7.15677	0.019167	0.76694	0.99997	Slc16a10	20	-	45143453	45260119	2625	protein_coding	solute	12	8	8	14	4	6	0.331987	0.100013	0.181977	0.321066	0.20748	0.218838
ENSRNOG00000000589	14.7894	16.6072	22.0018	15.6094	17.6736	15.5063	0.022181	0.80255	0.99997	RGD1310495	20	-	45121777	45126062	1287	protein_coding	similar	14	18	22	17	19	13	0.630532	0.743045	0.6167	0.585877	0.730169	0.941283
ENSRNOG00000000593	616.93	1169.89	988.081	796.999	719.966	696.592	0.17657	0.13184	0.99997	Rev3l	20	+	44803666	44961382	10837	protein_coding	REV3	584	1268	988	868	774	584	3.88905	3.65652	3.34664	2.95228	6.2135	5.10646
ENSRNOG00000000595	30.6352	29.524	24.002	13.773	20.4641	19.0847	0.13761	0.15102	0.99997	Traf3ip2	20	+	44680449	44722872	2053	protein_coding	Traf3	29	32	24	15	22	16	0.34877	0.539354	0.475818	0.760792	0.813749	0.643722
ENSRNOG00000000596	2334.62	2495.7	2559.21	2424.05	2863.12	2559.74	-0.07108	0.43113	0.99997	Fyn	20	+	44436403	44630317	3848	protein_coding	FYN	2210	2705	2559	2640	3078	2146	51.8816	63.7795	53.9401	49.0029	58.1392	58.0121
ENSRNOG00000000597	2.11278	0.922624	7.00057	3.6728	3.72075	1.1928	0.0064456	0.8765	0.99997	Ccn6	20	-	44237491	44255064	2509	protein_coding	cellular	2	1	7	4	4	1	0.076102	0.0802416	0.0243337	0.0429325	0.0208079	0.153629
ENSRNOG00000000598	45.4247	22.143	40.0033	27.546	30.6962	23.8559	0.086598	0.38007	0.99997	Tube1	20	+	44220840	44238830	2834	protein_coding	tubulin,	43	24	40	30	33	20	0.505311	0.586076	0.430863	0.817195	0.442121	0.777206
ENSRNOG00000000599	189.093	228.811	184.015	218.532	214.873	202.775	-0.050193	0.65826	0.99997	Lama4	20	+	44060731	44209614	5947	protein_coding	laminin	179	248	184	238	231	170	1.91036	1.95503	1.74526	1.62111	2.17712	1.70371
ENSRNOG00000000604	1988.12	1595.22	1788.15	1701.43	1465.98	1808.28	0.083021	0.41459	0.99997	Hdac2	20	-	43084870	43108198	2178	protein_coding	histone	1882	1729	1788	1853	1576	1516	40.612	36.4199	42.4963	46.5392	41.4445	45.2049
ENSRNOG00000000605	150.007	132.858	115.009	148.749	153.481	135.979	-0.07941	0.49639	0.99997	Hs3st5	20	+	40236437	40545494	3043	protein_coding	heparan	142	144	115	162	165	114	2.54127	2.72912	2.28724	2.51329	2.47053	2.081
ENSRNOG00000000606	40.1427	95.0302	85.0069	71.6197	90.2282	65.6037	-0.013706	0.89867	0.99997	Pcdh15	20	-	14952213	15334745	4656	protein_coding	protocadherin	38	103	85	78	97	55	0.799684	1.04857	0.721206	0.439569	1.15492	1.00527
ENSRNOG00000000609	465.867	651.372	612.05	648.25	550.671	521.252	0.0048488	0.9655	0.99997	Ipmk	20	-	18457310	18489833	5389	protein_coding	inositol	441	706	612	706	592	437	6.25365	5.52909	4.95088	4.40745	6.83953	6.25344
ENSRNOG00000000610	1508.52	1072.09	1144.09	1064.2	1179.48	1246.47	0.064502	0.55391	0.99997	Cisd1	20	+	18493538	18506912	727	protein_coding	CDGSH	1428	1162	1144	1159	1268	1045	76.1002	87.786	87.7589	105.791	83.4452	86.6498
ENSRNOG00000000611	795.46	650.45	703.057	779.553	719.035	689.436	-0.020764	0.83705	0.99997	Ube2d1	20	+	18547370	18580291	1360	protein_coding	ubiquitin-conjugating	753	705	703	849	773	578	29.7993	28.6076	25.9477	29.8204	27.0632	28.4638
ENSRNOG00000000613	532.419	502.83	521.042	493.074	489.279	480.697	0.069802	0.46671	0.99997	Tfam	20	+	18594037	18606151	1520	protein_coding	transcription	504	545	521	537	526	403	16.8643	17.4174	16.1872	17.8585	18.719	18.8743
ENSRNOG00000000614	45.4247	68.2741	48.0039	34.8916	72.5547	35.7839	0.043728	0.66917	0.99997	Bicc1	20	+	18780605	18940408	5202	protein_coding	BicC	43	74	48	38	78	30	0.432816	0.936736	0.437032	0.552596	0.921814	0.630666
ENSRNOG00000000618	282.056	324.764	369.03	402.172	349.751	348.296	-0.11582	0.29575	0.99997	Mdga2	6	-	88447749	88917070	3069	protein_coding	MAM	267	352	369	438	376	292	6.81262	6.16639	5.80892	4.68567	5.98791	6.62072
ENSRNOG00000000622	2342.01	1773.28	1785.15	1603.18	1863.17	2116.02	0.054917	0.61526	0.99997	Hint1	10	+	40208223	40211975	590	protein_coding	histidine	2217	1922	1785	1746	2003	1774	141.263	170.871	183.574	202.381	170.071	166.595
ENSRNOG00000000632	8.4511	6.45837	9.00073	7.34561	8.37169	4.77118	0.017785	0.78684	0.99997	Cdk1	20	+	20576377	20591549	1411	protein_coding	cyclin-dependent	8	7	9	8	9	4	0.303803	0.360369	0.194283	0.342777	0.290732	0.39426
ENSRNOG00000000633	101.413	91.3397	116.009	92.7383	106.972	65.6037	0.090806	0.43532	0.99997	Rhobtb1	20	-	20638579	20713128	5117	protein_coding	Rho-related	96	99	116	101	115	55	1.34334	1.61274	0.935618	1.44064	1.4401	1.77976
ENSRNOG00000000634	210.221	178.066	171.014	197.413	184.177	193.233	-0.025264	0.8244	0.99997	Cabcoco1	20	+	21316826	21426034	1283	protein_coding	ciliary	199	193	171	215	198	162	7.99924	7.76745	7.709	8.35379	7.85344	7.33914
ENSRNOG00000000635	319.029	500.985	456.037	425.127	443.7	357.839	0.033067	0.77548	0.99997	Arid5b	20	+	21564975	21880715	3571	processed_transcript	AT-rich	302	543	456	463	477	300	13.7361	14.9212	11.3835	10.109	17.6187	15.6058
ENSRNOG00000000636	60.2141	48.8991	87.0071	96.4111	63.2528	38.1694	-0.0053824	0.9583	0.99997	Rtkn2	20	-	21932878	22004279	3541	protein_coding	rhotekin	57	53	87	105	68	32	1.83261	1.25139	0.714335	1.12247	1.01169	1.75161
ENSRNOG00000000638	7009.13	5960.15	7524.61	7632.09	5669.5	6970.7	0.011294	0.91473	0.99997	Zfp365	20	+	22060224	22086108	5055	protein_coding	zinc	6635	6460	7524	8312	6095	5844	78.4913	60.6866	70.5827	70.693	66.7177	81.9603
ENSRNOG00000000639	174.304	151.31	156.013	177.213	135.807	180.112	-0.01848	0.87403	0.99997	Ado	20	+	22447994	22449176	1168	pseudogene	2-aminoethanethiol	165	164	156	193	146	151	7.88772	6.29144	7.89303	7.60848	7.33045	7.35458
ENSRNOG00000000640	86.6238	98.7207	67.0055	165.276	93.0188	175.341	-0.28864	0.011192	0.99997	Egr2	20	-	22454463	22459025	3233	protein_coding	early	82	107	67	180	100	147	2.65769	1.55681	2.77601	1.36605	1.72786	1.14116
ENSRNOG00000000641	277.83	270.329	309.025	296.579	317.194	312.512	-0.079254	0.45805	0.99997	Nrbf2	20	+	22728208	22746474	1758	protein_coding	nuclear	263	293	309	323	341	262	8.77043	9.76283	9.09896	8.05738	8.70118	9.67867
ENSRNOG00000000645	1159.91	1256.61	1207.1	1253.34	1646.43	1229.77	-0.13671	0.19377	0.99997	Reep3	20	+	22913694	22999010	4864	protein_coding	receptor	1098	1362	1207	1365	1770	1031	13.396	18.3155	12.9412	12.1581	14.6188	13.6644
ENSRNOG00000000648	881.027	1337.8	1358.11	1229.47	1058.55	930.38	0.091782	0.42497	0.99997	Jmjd1c	20	-	22751743	22882672	8363	protein_coding	jumonji	834	1450	1358	1339	1138	780	7.64285	6.84889	5.69432	5.37107	9.05181	8.94157
ENSRNOG00000000653	8.4511	20.2977	15.0012	8.26381	10.2321	22.6631	0.012496	0.86575	0.99997	Nr5a2	13	-	53750473	53870428	4907	protein_coding	nuclear	8	22	15	9	11	19	0.0875515	0.112828	0.2364	0.0878073	0.234065	0.168326
ENSRNOG00000000655	55.9885	52.5895	66.0054	44.9919	74.415	54.8686	0.0002397	0.99829	0.99997	Ptprc	13	-	55061562	55173692	5050	protein_coding	protein	53	57	66	49	80	46	0.48608	0.836767	0.583635	0.593208	0.618413	0.755256
ENSRNOG00000000657	501.784	531.431	436.036	473.792	598.111	518.866	-0.080024	0.45837	0.99997	Nek7	13	-	55488531	55561750	1101	protein_coding	NIMA-related	475	576	436	516	643	435	24.5087	32.2022	26.4261	25.4557	29.9217	23.8889
ENSRNOG00000000658	36.9736	41.5181	30.0024	25.7096	39.9981	42.9406	0.001434	0.98898	0.99997	Acacb	12	-	48127149	48238887	9244	protein_coding	acetyl-CoA	35	45	30	28	43	36	0.171687	0.278003	0.282328	0.24214	0.301775	0.212197
ENSRNOG00000000661	233.462	349.674	303.025	258.015	306.962	267.186	0.054047	0.64036	0.99997	Hps4	12	-	50285278	50314406	2906	protein_coding	HPS4,	221	379	303	281	330	224	5.10992	6.32739	5.20989	4.5344	7.53771	6.35608
ENSRNOG00000000662	106.695	129.167	136.011	113.857	169.294	161.027	-0.1237	0.29262	0.99997	Srrd	12	+	50315933	50321144	741	protein_coding	SRR1	101	140	136	124	182	135	7.98804	12.3621	11.1231	7.34108	9.86369	10.1064
ENSRNOG00000000663	1122.94	916.165	866.071	1003.59	946.001	988.827	-0.012574	0.90204	0.99997	Tfip11	12	-	50320821	50333052	3499	protein_coding	tuftelin	1063	993	866	1093	1017	829	14.9112	14.6291	14.4651	16.3624	14.8161	13.6286
ENSRNOG00000000664	435.232	405.032	413.034	449.919	451.141	425.828	-0.064165	0.51858	0.99997	Tpst2	12	-	50343086	50383496	1744	protein_coding	tyrosylprotein	412	439	413	490	485	357	13.4118	13.997	12.4977	12.7235	13.1416	13.0401
ENSRNOG00000000665	912.719	953.993	947.077	1011.86	954.373	913.681	-0.02813	0.75315	0.99997	Pitpnb	12	-	51280150	51341716	1718	protein_coding	phosphatidylinositol	864	1034	947	1102	1026	766	42.4568	41.6789	37.7457	37.5577	43.5691	42.0876
ENSRNOG00000000691	0	0	1.00008	0	0	0	0.003113	0.81771	0.99997	Foxn4	12	+	48101673	48121270	2708	protein_coding	forkhead	0	0	1	0	0	0	0	0	0	0	0	0.0203342
ENSRNOG00000000692	36.9736	39.6728	36.0029	47.7465	38.1377	17.8919	0.024086	0.80674	0.99997	Ung	12	-	48246569	48254822	1874	protein_coding	uracil-DNA	35	43	36	52	41	15	1.32456	1.10117	0.488687	1.0059	1.19792	1.05781
ENSRNOG00000000693	3397.34	3020.67	3300.27	3266.96	3178.45	3707.21	-0.051449	0.56965	0.99997	Svop	12	+	48292273	48351084	2666	protein_coding	SV2	3216	3274	3300	3558	3417	3108	75.9236	76.881	84.8251	77.4296	76.4086	81.2314
ENSRNOG00000000695	193.319	252.799	242.02	235.978	199.06	209.932	0.057639	0.61501	0.99997	Ssh1	12	+	48403797	48446977	3477	protein_coding	slingshot	183	274	242	257	214	176	3.5283	3.09777	3.09042	2.83468	4.1141	3.83254
ENSRNOG00000000697	2723.37	2648.85	2626.21	2605.86	2807.31	2596.72	-0.0020057	0.97999	0.99997	Coro1c	12	+	48481750	48554052	3412	protein_coding	coronin	2578	2871	2626	2838	3018	2177	39.7046	44.5195	38.9546	40.694	43.9292	42.3801
ENSRNOG00000000699	688.765	455.776	510.042	617.949	724.617	673.929	-0.18089	0.11071	0.99997	Selplg	12	+	48577905	48579196	1266	protein_coding	selectin	652	494	510	673	779	565	25.3757	30.9702	27.2473	27.7377	20.3715	22.1826
ENSRNOG00000000700	302.127	245.418	213.017	267.197	272.545	292.235	-0.080265	0.48188	0.99997	Tmem119	12	+	48598647	48605704	2167	protein_coding	transmembrane	286	266	213	291	293	245	6.41019	6.80533	6.90266	7.10827	6.40844	5.41248
ENSRNOG00000000701	1722.97	1372.86	1495.12	1387.4	1646.43	1661.56	-0.024258	0.81204	0.99997	Iscu	12	-	48621454	48627297	924	protein_coding	iron-sulfur	1631	1488	1495	1511	1770	1393	78.0602	96.4143	92.0425	95.069	84.0738	89.0933
ENSRNOG00000000702	1104.98	949.38	1037.08	1107.35	965.535	1041.31	-0.0087098	0.92755	0.99997	Sart3	12	+	48628278	48656096	3782	protein_coding	spliceosome	1046	1029	1037	1206	1038	873	15.2217	13.8139	14.093	14.8959	14.2044	15.0985
ENSRNOG00000000704	70.778	63.661	75.0061	72.5379	98.5999	81.1101	-0.11737	0.31401	0.99997	Cmklr1	12	+	48789261	48793553	2530	protein_coding	chemerin	67	69	75	79	106	68	1.49054	2.10875	1.64096	1.4263	1.42383	1.63236
ENSRNOG00000000708	3010.71	3881.48	3679.3	3044.76	3934.7	3778.78	-0.017957	0.86514	0.99997	Sgsm1	12	+	49328977	49395125	5620	protein_coding	small	2850	4207	3679	3316	4230	3168	28.1654	37.883	34.4158	27.3128	39.081	36.047
ENSRNOG00000000713	40.1427	14.762	11.0009	17.4458	11.1623	9.54236	0.086456	0.24632	0.99997	AABR07033045.1	11	-	2785908	2786363	456	processed_pseudogene	-	38	16	11	19	12	8	1.98896	1.32451	1.07111	4.48824	1.83183	1.32832
ENSRNOG00000000715	4.22555	2.76787	2.00016	3.6728	0.930188	3.57839	0.0049377	0.9083	0.99997	Pou1f1	11	+	2645865	2662579	2356	protein_coding	POU	4	3	2	4	1	3	0.0810442	0.0213631	0.077742	0.0914411	0.0664776	0.0467445
ENSRNOG00000000716	68.6652	71.9646	108.009	90.9019	37.2075	51.2902	0.12645	0.2265	0.99997	Htr1f	11	-	1982113	1983513	1401	protein_coding	5-hydroxytryptamine	65	78	108	99	40	43	3.37314	1.43702	1.87387	2.4988	2.9066	4.24484
ENSRNOG00000000718	1296.19	1069.32	1116.09	1255.18	1208.31	1188.02	-0.05509	0.56334	0.99997	Cggbp1	11	+	1896209	1915587	4291	protein_coding	CGG	1227	1159	1116	1367	1299	996	15.2071	15.2367	14.1713	15.4008	14.1011	14.3213
ENSRNOG00000000720	116.203	100.566	108.009	125.794	137.668	106.159	-0.10058	0.39169	0.99997	MGC95208	11	-	1814294	1819094	1474	protein_coding	similar	110	109	108	137	148	89	4.4367	5.05364	3.6864	4.01932	3.86063	4.03462
ENSRNOG00000000723	47.5374	77.5004	52.0042	47.7465	82.7867	54.8686	-0.020044	0.85312	0.99997	RT1-CE5	20	-	4892702	4896991	1846	protein_coding	RT1	45	84	52	52	89	46	2.26274	4.08342	2.56012	2.20934	3.99763	2.61019
ENSRNOG00000000728	8.4511	10.1489	15.0012	11.9366	1.86038	0	0.056916	0.25568	0.99997	Clic2	20	+	295250	310380	1300	protein_coding	chloride	8	11	15	13	2	0	0.47735	0.0774331	0	0.331439	0.441752	0.635366
ENSRNOG00000000729	44.3683	101.489	77.0063	66.1105	38.1377	41.7478	0.15934	0.12368	0.99997	Tmlhe	20	+	237506	284943	1492	protein_coding	trimethyllysine	42	110	77	72	41	35	2.42549	1.45631	1.50802	1.59638	4.05277	2.99224
ENSRNOG00000000748	51.763	50.7443	35.0029	42.2373	65.1132	56.0614	-0.078248	0.47422	0.99997	AABR07044273.1	20	+	844996	845493	498	processed_pseudogene	-	49	55	35	46	70	47	4.40926	7.07471	5.76206	5.29936	5.76584	3.87003
ENSRNOG00000000759	5.28194	0	1.00008	0	0.930188	0	0.020418	0.37298	0.99997	Olr1730	20	+	1647441	1648449	1009	protein_coding	olfactory	5	0	1	0	1	0	0	0.0498826	0	0.266892	0	0.0545739
ENSRNOG00000000763	175.36	161.459	131.011	116.612	124.645	180.112	0.074648	0.52508	0.99997	RT1-M3-1	20	-	1814661	1818800	1852	protein_coding	RT1	166	175	131	127	134	151	7.73258	8.60258	11.759	11.4038	11.6534	9.20092
ENSRNOG00000000767	0	3.69049	0	0	0	0	0.0098809	0.4716	0.99997	AC112568.1	20	+	1874382	1875321	940	unprocessed_pseudogene	-	0	4	0	0	0	0	0	0	0	0	0.222158	0
ENSRNOG00000000768	2.11278	0.922624	2.00016	0.918201	1.86038	0	0.012971	0.66406	0.99997	Ubd	20	-	1876173	1897814	1193	protein_coding	ubiquitin	2	1	2	1	2	0	0.0677092	0.142785	0	0.152791	0.0740526	0.156213
ENSRNOG00000000774	30215.9	24702.3	26714.2	28322.8	28045.2	31513.7	-0.086168	0.35048	0.99997	Gabbr1	20	-	1955359	1984863	6737	protein_coding	gamma-aminobutyric	28603	26774	26712	30846	30150	26420	543.334	559.962	595.214	568.459	515.791	542.767
ENSRNOG00000000775	2427.58	1383.01	1371.11	1686.74	3139.38	1833.33	-0.1562	0.17987	0.99997	Mog	20	+	2004052	2014286	1577	protein_coding	myelin	2298	1499	1371	1837	3375	1537	55.6051	107.717	59.5048	78.4829	49.6249	47.872
ENSRNOG00000000777	208.108	194.674	200.016	177.213	357.192	198.004	-0.12091	0.29864	0.99997	RT1-S3	20	+	3176107	3179818	1767	protein_coding	RT1	197	211	200	193	384	166	8.22576	17.2565	9.04898	9.47338	9.83544	9.83304
ENSRNOG00000000778	73.9471	44.2859	63.0051	71.6197	49.3	42.9406	0.042355	0.69692	0.99997	Znrd1as1	20	-	2077072	2088389	3135	protein_coding	ZNRD1	70	48	63	78	53	36	5.7194	4.09765	3.37622	5.79127	3.84937	5.32888
ENSRNOG00000000779	116.203	112.56	76.0062	100.084	88.3679	99.002	0.038295	0.74337	0.99997	Znrd1	20	+	2088533	2092436	1163	protein_coding	zinc	110	122	76	109	95	83	9.67122	8.88754	9.41901	11.012	11.8388	7.7787
ENSRNOG00000000780	2290.25	1944.89	1917.16	2112.78	1996.18	2242.46	-0.036573	0.69864	0.99997	Ppp1r11	20	+	2094931	2098433	1921	protein_coding	protein	2168	2108	1917	2301	2146	1880	103.329	101.61	107.978	109.846	103.53	99.3036
ENSRNOG00000000781	139.443	133.78	151.012	118.448	91.1584	126.436	0.17785	0.1299	0.99997	Rnf39	20	-	2098375	2103864	2371	protein_coding	ring	132	145	151	129	98	106	6.36796	5.10082	6.69251	7.35198	7.82836	8.59857
ENSRNOG00000000782	2.11278	0	4.00033	0	0	0	0.020451	0.29886	0.99997	Trim10	20	-	2182941	2191640	2339	protein_coding	tripartite	2	0	4	0	0	0	0	0	0	0.0460529	0	0.0941685
ENSRNOG00000000785	155.289	202.977	186.015	203.841	166.504	180.112	-0.0088897	0.93887	0.99997	Trim39	20	+	2500689	2514546	5062	protein_coding	tripartite	147	220	186	222	179	151	7.83235	6.65879	6.81379	5.85162	8.48896	7.56992
ENSRNOG00000000786	162.684	195.596	193.016	151.503	188.828	143.135	0.10697	0.3582	0.99997	Rpp21	20	+	2515520	2517498	1698	protein_coding	ribonuclease	154	212	193	165	203	120	13.8423	17.9566	12.8759	14.5769	19.4515	18.6776
ENSRNOG00000000787	13.733	8.30361	5.00041	6.42741	15.8132	7.15677	-0.011255	0.86367	0.99997	AABR07044364.1	20	+	3242470	3249189	920	protein_coding	RT1	13	9	5	7	17	6	0.378849	0.970109	0.415329	0.793838	0.532725	0.31216
ENSRNOG00000000795	30.6352	40.5954	32.0026	26.6278	26.0453	21.4703	0.12112	0.23797	0.99997	RT1-N3	20	+	3167079	3170945	1810	protein_coding	RT1	29	44	32	29	28	18	0.764815	0.778609	0.60716	0.862932	1.26912	0.973526
ENSRNOG00000000796	2290.25	2982.84	2940.24	2998.85	2501.28	2403.48	0.039692	0.70784	0.99997	Ranbp2	20	+	28027054	28076664	10277	protein_coding	RAN	2168	3233	2940	3266	2689	2015	16.0278	13.914	12.6475	12.0043	17.3523	16.6435
ENSRNOG00000000798	3205.08	2592.57	2940.24	2897.84	2785.91	3138.24	-0.010948	0.90812	0.99997	Gnl1	20	-	3287506	3299580	5384	protein_coding	G	3034	2810	2940	3156	2995	2631	66.2496	66.2898	70.6382	71.8591	64.5127	71.1923
ENSRNOG00000000799	1751.49	1513.1	1694.14	1688.57	1639.92	1789.19	-0.037295	0.67915	0.99997	Abcf1	20	+	3309899	3322825	3659	protein_coding	ATP	1658	1640	1694	1839	1763	1500	60.2917	60.944	62.8984	61.331	58.8047	64.0661
ENSRNOG00000000800	1489.51	1150.51	1295.11	1671.13	1087.39	1426.58	-0.056489	0.61795	0.99997	Man1a1	20	-	35257985	35450513	5844	protein_coding	mannosidase,	1410	1247	1295	1820	1169	1196	26.9388	18.2442	22.6418	23.5476	20.1867	22.1114
ENSRNOG00000000801	343.326	274.019	319.026	303.006	359.983	339.947	-0.067096	0.54334	0.99997	Msl3l2	20	+	37587687	37589198	1512	protein_coding	male-specific	325	297	319	330	387	285	10.4184	12.8825	11.5081	11.5768	10.255	11.6176
ENSRNOG00000000802	87.6802	104.256	96.0078	102.839	88.3679	83.4957	0.032501	0.78217	0.99997	Tbc1d32	20	-	37465278	37700937	3906	protein_coding	TBC1	83	113	96	112	95	70	1.36875	1.22414	1.09415	1.14447	1.51034	1.35337
ENSRNOG00000000804	657.073	526.818	544.044	567.448	626.017	571.349	-0.023146	0.82443	0.99997	Mrps18b	20	+	3344870	3350927	2219	protein_coding	mitochondrial	622	571	544	618	673	479	40.1364	46.0859	39.7885	45.5785	40.5582	40.7556
ENSRNOG00000000805	9496.93	8508.43	8410.69	9520.83	11166.9	10266.4	-0.18888	0.034244	0.99997	Gja1	20	+	37876650	37889089	3127	protein_coding	gap	8990	9222	8410	10369	12005	8607	158.287	193.23	168.048	154.842	153.967	148.096
ENSRNOG00000000808	567.28	603.396	577.047	578.467	585.088	518.866	0.041961	0.66636	0.99997	Hsf2	20	+	38935820	38963309	2545	protein_coding	heat	537	654	577	630	629	435	11.8165	12.4395	10.4354	11.3643	13.4159	12.4843
ENSRNOG00000000809	1222.24	1188.34	1244.1	1335.06	1274.36	1304.92	-0.084424	0.31275	0.99997	Atat1	20	+	3351303	3364565	5012	protein_coding	alpha	1157	1288	1244	1454	1370	1094	71.924	71.4551	69.2149	64.5748	69.6816	70.9854
ENSRNOG00000000811	82.3982	71.9646	61.005	51.4193	80.9264	53.6758	0.074963	0.50714	0.99997	Pkib	20	+	40618128	40712592	1544	protein_coding	cAMP-dependent	78	78	61	56	87	45	1.90261	3.11661	1.95545	2.99003	2.89833	2.39072
ENSRNOG00000000812	324.311	333.99	341.028	319.534	310.683	277.921	0.097886	0.35407	0.99997	RGD1302996	20	+	3364814	3368923	2485	protein_coding	hypothetical	307	362	341	348	334	233	20.948	21.1989	17.9388	20.8508	23.8322	23.6787
ENSRNOG00000000814	608.479	714.111	739.06	570.203	1141.34	595.205	-0.075558	0.5194	0.99997	Fabp7	20	+	40769586	40773349	833	protein_coding	fatty	576	774	739	621	1227	499	35.5864	74.1378	36.5734	37.2421	48.5093	48.8512
ENSRNOG00000000815	317.973	202.977	195.016	221.286	264.173	214.703	0.014919	0.89902	0.99997	Smpdl3a	20	+	40778927	40800868	1782	protein_coding	sphingomyelin	301	220	195	241	284	180	6.45574	8.02141	6.167	9.09737	6.44532	6.02564
ENSRNOG00000000816	122.541	100.566	145.012	138.648	133.947	119.28	-0.048068	0.68258	0.99997	Ppp1r18	20	-	3372413	3397039	2840	protein_coding	protein	116	109	145	151	144	100	4.10711	4.12977	3.47882	3.5599	3.24249	4.54953
ENSRNOG00000000818	19.015	20.2977	20.0016	28.4642	20.4641	20.2775	-0.046332	0.62525	0.99997	Nrm	20	-	3397834	3401315	1632	protein_coding	nurim	18	22	20	31	22	17	1.04284	0.780334	0.731435	0.683199	0.809412	0.776111
ENSRNOG00000000823	1341.61	1771.44	1645.13	1730.81	1367.38	1266.75	0.083703	0.44749	0.99997	Gcc2	20	+	27832932	27879759	6588	protein_coding	GRIP	1270	1920	1645	1885	1470	1062	13.6582	11.2306	9.84193	10.3826	15.2152	13.7495
ENSRNOG00000000824	67.6088	122.709	107.009	74.3743	108.832	87.0741	0.052471	0.64492	0.99997	Dse	20	-	27703732	27782586	4388	protein_coding	dermatan	64	133	107	81	117	73	0.9573	1.45798	1.10346	0.85342	1.71912	1.45877
ENSRNOG00000000825	11.6203	11.9941	10.0008	22.0368	26.0453	21.4703	-0.17916	0.045148	0.99997	Calhm5	20	-	27651312	27657983	2290	protein_coding	calcium	11	13	10	24	28	18	0.50028	0.615407	0.479895	0.258711	0.296372	0.240459
ENSRNOG00000000826	1861.36	1673.64	1720.14	1599.51	1663.18	1687.81	0.072749	0.39324	0.99997	Flot1	20	-	3427880	3438396	2854	protein_coding	flotillin	1762	1814	1720	1742	1788	1415	66.952	72.458	69.5576	76.4084	76.2509	76.2575
ENSRNOG00000000827	55.9885	40.5954	43.0035	29.3824	73.4849	35.7839	0.00088521	0.99288	0.99997	Ier3	20	-	3438798	3440769	1282	protein_coding	immediate	53	44	43	32	79	30	1.79497	4.67238	2.15229	3.35431	2.69931	2.78237
ENSRNOG00000000831	238.744	230.656	262.021	242.405	195.339	263.608	0.039169	0.73128	0.99997	Gtf2h4	20	+	3582742	3588375	1921	protein_coding	general	226	250	262	264	210	221	7.07582	5.93466	7.57596	6.83442	7.32834	8.10053
ENSRNOG00000000833	367.623	438.246	390.032	287.397	344.17	336.368	0.21247	0.050261	0.99997	Vars2	20	+	3588497	3599514	4270	protein_coding	valyl-tRNA	348	475	390	313	370	282	6.18677	7.71125	7.12921	7.76102	10.2685	8.89249
ENSRNOG00000000836	11.6203	7.38099	2.00016	2.7546	6.51132	1.1928	0.043736	0.37475	0.99997	Ltb	20	-	4861335	4863198	1186	protein_coding	lymphotoxin	11	8	2	3	7	1	0.137565	0.338445	0.0586487	0.569113	0.401207	0.105793
ENSRNOG00000000837	0	2.76787	0	0	0	0	0.0089766	0.50718	0.99997	LOC103694380	20	+	4855829	4858447	1687	protein_coding	tumor	0	3	0	0	0	0	0	0	0	0	0.0928401	0
ENSRNOG00000000838	1.05639	0	2.00016	0	0	1.1928	0.0089347	0.64444	0.99997	Lta	20	+	4852496	4854677	1516	protein_coding	lymphotoxin	1	0	2	0	0	1	0	0	0.0519603	0.0458373	0	0.0937277
ENSRNOG00000000839	338.044	340.448	328.027	321.37	327.426	328.019	0.032377	0.75237	0.99997	Nfkbil1	20	+	4822935	4839202	2157	protein_coding	NFKB	320	369	328	350	352	275	19.4045	20.5769	19.5002	20.0172	22.3745	20.9772
ENSRNOG00000000840	6501.01	6560.78	6496.53	6645.94	5768.1	6526.98	0.039559	0.63456	0.99997	Atp6v1g2	20	-	4821285	4823494	2014	protein_coding	ATPase	6154	7111	6496	7238	6201	5472	336.095	303.605	324.984	322.419	361.133	347.96
ENSRNOG00000000841	2120.17	2232.75	2200.18	1876.8	2102.23	2144.65	0.082392	0.34149	0.99997	Ddx39b	20	-	4806108	4818568	4938	protein_coding	DExD-box	2007	2420	2200	2044	2260	1798	60.9434	71.0489	68.5658	67.517	78.9139	75.6671
ENSRNOG00000000842	298.958	240.805	237.019	245.16	338.588	312.512	-0.12312	0.2859	0.99997	Ddah2	20	+	5049496	5052585	1422	protein_coding	dimethylarginine	283	261	237	267	364	262	9.82671	14.1254	12.3331	11.7518	10.5058	10.062
ENSRNOG00000000843	0	0.922624	0	0	0	1.1928	-7.0336e-05	0.99584	0.99997	Ly6g6c	20	+	5057701	5059933	381	protein_coding	lymphocyte	0	1	0	0	0	1	0	0	0.160245	0	0.137026	0
ENSRNOG00000000844	0	0.922624	1.00008	0.918201	0	0	0.0046887	0.78042	0.99997	Ly6g6d	20	-	5061658	5064469	633	protein_coding	lymphocyte	0	1	1	1	0	0	0.0754108	0	0	0	0.0824757	0.0869906
ENSRNOG00000000847	1656.42	1302.74	1361.11	1437.9	1371.1	1580.45	-0.017153	0.86574	0.99997	Csnk2b	20	-	5106890	5113112	1773	protein_coding	casein	1568	1412	1361	1566	1474	1325	92.9764	92.2745	100.617	105.038	91.6871	93.2133
ENSRNOG00000000848	319.029	310.002	277.023	311.27	339.519	342.332	-0.093494	0.3807	0.99997	Gpank1	20	+	5113339	5116382	1552	protein_coding	G	302	336	277	339	365	287	11.6923	13.2739	12.6606	11.7524	12.6746	11.021
ENSRNOG00000000850	3.16916	6.45837	3.00024	3.6728	12.0924	9.54236	-0.060563	0.28976	0.99997	Apom	20	-	5120474	5123073	989	protein_coding	apolipoprotein	3	7	3	4	13	8	0.289303	0.991379	0.740041	0.244813	0.553712	0.250296
ENSRNOG00000000851	5064.32	4374.16	4524.37	4952.78	4600.71	5415.29	-0.081436	0.37497	0.99997	Bag6	20	+	5125349	5138084	3874	protein_coding	BCL2-associated	4794	4741	4524	5394	4946	4540	71.7022	69.3233	77.188	71.9018	68.9262	69.3718
ENSRNOG00000000852	10634.7	11036.4	11283.9	10836.6	11051.6	11020.2	0.0018551	0.97951	0.99997	Prrc2a	20	-	5139882	5155293	6945	protein_coding	proline-rich	10067	11962	11283	11802	11881	9239	121.337	128.794	121.489	116.777	134.504	133.814
ENSRNOG00000000853	277.83	173.453	198.016	199.25	246.5	161.027	0.044312	0.70591	0.99997	Aif1	20	-	5161333	5166448	1799	protein_coding	allograft	263	188	198	217	265	135	11.1742	14.3882	8.89126	15.2803	10.5878	11.7615
ENSRNOG00000000854	6.33833	3.69049	2.00016	0.918201	0.930188	2.38559	0.0452	0.27596	0.99997	Ncr3	20	+	5170215	5175773	938	protein_coding	natural	6	4	2	1	1	2	0.0508902	0.0536584	0.130178	0.344513	0.222632	0.117409
ENSRNOG00000000855	2.11278	0	1.00008	0	1.86038	3.57839	-0.010368	0.70168	0.99997	Lst1	20	-	5176016	5179263	490	protein_coding	leukocyte	2	0	1	0	2	3	0	0.22878	0.416273	0.244813	0	0.125148
ENSRNOG00000000857	1.05639	2.76787	1.00008	3.6728	3.72075	2.38559	-0.030453	0.45521	0.99997	Msh5	20	-	5020667	5037088	2927	protein_coding	mutS	1	3	1	4	4	2	0.0686835	0.0724195	0.0439233	0.0193737	0.0563386	0.0198076
ENSRNOG00000000858	39.0863	25.8335	23.0019	22.0368	43.7188	32.2055	-0.034019	0.72435	0.99997	Sapcd1	20	-	5018264	5020150	955	protein_coding	suppressor	37	28	23	24	47	27	1.54399	3.18812	2.22162	2.68568	1.97008	1.70687
ENSRNOG00000000860	6.33833	0	2.00016	4.59101	10.2321	1.1928	-0.027574	0.48703	0.99997	Vwa7	20	+	5008508	5017669	2976	protein_coding	von	6	0	2	5	11	1	0.0801999	0.186037	0.0205152	0.108586	0	0.0370061
ENSRNOG00000000861	57.0449	52.5895	54.0044	49.5829	62.3226	58.447	-0.022327	0.84553	0.99997	Zic3	X	+	140878216	140888795	4206	protein_coding	Zic	54	57	54	54	67	49	0.920933	1.20479	1.06882	1.03908	1.06317	1.06235
ENSRNOG00000000866	672.919	639.378	642.052	609.686	517.185	528.408	0.18306	0.065363	0.99997	Rbmx	X	-	159884885	159891326	1978	protein_coding	RNA	637	693	642	664	556	443	16.0243	14.1478	13.6737	17.3448	18.291	17.8725
ENSRNOG00000000867	1185.27	988.13	1048.09	1106.43	1092.04	1233.35	-0.071002	0.46551	0.99997	Vars	20	+	4993560	5008262	4210	protein_coding	valyl-tRNA	1122	1071	1048	1205	1174	1034	23.3255	23.9616	25.5998	24.5051	22.6739	23.4015
ENSRNOG00000000869	220.785	189.138	187.015	214.859	171.155	172.955	0.054982	0.63347	0.99997	Arhgef6	X	-	159723866	159841072	2786	protein_coding	Rac/Cdc42	209	205	187	234	184	145	4.00933	3.32412	3.17758	4.04038	3.84151	3.69604
ENSRNOG00000000873	26.4097	44.2859	47.0038	18.364	72.5547	31.0127	-0.008613	0.92121	0.99997	Brs3	X	+	159505344	159511021	2679	protein_coding	bombesin	25	48	47	20	78	26	0.356364	1.46542	0.59253	0.502602	0.935401	0.966053
ENSRNOG00000000875	1547.61	2456.95	2138.17	1791.41	1985.95	1791.58	0.092481	0.40879	0.99997	Fhl1	X	+	159112880	159172524	2650	protein_coding	four	1465	2663	2138	1951	2135	1502	40.527	46.7615	39.9052	34.3356	60.4993	51.2311
ENSRNOG00000000878	6.33833	39.6728	23.0019	4.59101	3.72075	1.1928	0.17925	0.0047509	0.99997	Slc44a4	20	+	4593389	4609631	2244	protein_coding	solute	6	43	23	5	4	1	0.106361	0.0897175	0.0272074	0.144008	1.0004	0.564392
ENSRNOG00000000879	3630.8	3892.55	3772.31	3762.79	3931.91	3888.51	-0.031694	0.68082	0.99997	Slc9a6	X	+	158978755	159045044	4761	protein_coding	solute	3437	4219	3772	4098	4227	3260	41.0876	44.6863	41.8051	38.8811	46.2637	43.6264
ENSRNOG00000000881	1289.85	1112.68	1022.08	1273.55	1156.22	1303.73	-0.094988	0.34223	0.99997	Mmgt1	X	-	158966673	158978995	4122	protein_coding	membrane	1221	1206	1022	1387	1243	1093	16.0622	15.1776	16.1891	15.9538	15.2746	13.6527
ENSRNOG00000000885	673.975	650.45	569.046	627.131	583.228	620.254	0.037528	0.70543	0.99997	Auts2	12	+	28212333	28251816	3069	protein_coding	autism	638	705	569	683	627	520	10.6233	10.2828	10.3447	11.1965	11.9928	10.2092
ENSRNOG00000000886	472.205	603.396	747.061	576.63	468.815	543.915	0.11985	0.29716	0.99997	Caln1	12	-	29308341	29743705	786	protein_coding	calneuron	447	654	747	628	504	456	38.1394	32.2737	35.4203	30.6296	43.4395	52.3328
ENSRNOG00000000887	47.5374	42.4407	40.0033	42.2373	34.417	32.2055	0.078594	0.47146	0.99997	AABR07035098.1	12	+	4633746	4634486	738	pseudogene	-	45	46	40	46	37	27	2.97535	2.5234	2.23366	3.28407	3.2541	2.98456
ENSRNOG00000000888	1187.38	1067.48	1098.09	1136.73	1333.89	1120.03	-0.078186	0.41885	0.99997	Sbds	12	+	29921443	29930600	1394	protein_coding	SBDS,	1124	1157	1098	1238	1434	939	42.3931	51.7758	41.1256	43.4271	43.3311	43.3726
ENSRNOG00000000889	0	0	1.00008	0	0	0	0.003113	0.81771	0.99997	AABR07011057.1	2	-	157031018	157066781	2505	protein_coding	-	0	0	1	0	0	0	0	0	0	0	0	0.0236839
ENSRNOG00000000891	108.808	120.864	124.01	113.857	93.0188	115.701	0.071306	0.54369	0.99997	AABR07035107.1	12	+	4737817	4741997	1395	protein_coding	-	103	131	124	124	100	97	4.24311	3.608	4.24529	3.97667	4.9026	4.89467
ENSRNOG00000000893	690.878	687.355	732.06	721.706	746.011	713.292	-0.039074	0.66891	0.99997	Tmem248	12	-	29933906	29958050	1883	protein_coding	transmembrane	654	745	732	786	802	598	24.864	26.7501	24.1948	23.3424	25.7749	26.7115
ENSRNOG00000000894	4165.34	4204.4	4377.36	4336.66	3892.84	4265.44	0.024928	0.75888	0.99997	Fry	12	-	5573729	5822874	11182	protein_coding	FRY	3943	4557	4377	4723	4185	3576	32.36	30.2336	31.3373	30.4816	34.1478	34.5945
ENSRNOG00000000895	752.148	582.175	621.051	684.06	609.273	666.773	-0.0029426	0.97771	0.99997	Rabgef1	12	-	29961120	29988959	2826	protein_coding	RAB	712	631	621	745	655	559	12.5841	11.6657	12.0767	13.5695	11.657	12.1003
ENSRNOG00000000897	13.733	16.6072	16.0013	15.6094	8.37169	13.1207	0.045593	0.57751	0.99997	Rxfp2	12	-	6016884	6078411	2214	protein_coding	relaxin	13	18	16	17	9	11	0.366529	0.2046	0.303336	0.316244	0.424448	0.397941
ENSRNOG00000000900	638.058	659.676	622.051	596.831	671.596	652.459	-0.00018275	0.99847	0.99997	Tpst1	12	-	30045751	30106893	1936	protein_coding	tyrosylprotein	604	715	622	650	722	547	18.3271	21.4645	19.726	19.2148	22.0485	20.2306
ENSRNOG00000000901	658.13	687.355	755.062	503.174	576.717	620.254	0.2276	0.026929	0.99997	Crcp	12	-	30125168	30180115	1545	protein_coding	CGRP	623	745	755	548	620	520	26.3697	31.4572	32.0038	33.8246	39.2079	41.9094
ENSRNOG00000000902	9234.94	7217.68	7908.64	9279.34	8062.87	10209.1	-0.13235	0.19622	0.99997	Hsph1	12	-	6322668	6341902	3446	protein_coding	heat	8742	7823	7908	10106	8668	8559	139.991	126.603	151.641	136.632	118.519	126.365
ENSRNOG00000000903	192.263	187.293	183.015	165.276	239.058	242.137	-0.11112	0.341	0.99997	Asl	12	+	30165694	30178341	1789	protein_coding	argininosuccinate	182	203	183	180	257	203	4.80285	7.23041	6.9278	5.47921	5.924	5.6327
ENSRNOG00000000904	6.33833	2.76787	1.00008	3.6728	1.86038	2.38559	0.011442	0.78808	0.99997	Wdr95	12	+	6265748	6316948	2008	protein_coding	WD40	6	3	1	4	2	2	0.129363	0.0681999	0.0827281	0.218938	0.106112	0.0373069
ENSRNOG00000000905	5.28194	23.9882	25.002	11.9366	19.5339	10.7352	0.038393	0.59609	0.99997	Tex26	12	-	6671940	6703979	1734	protein_coding	testis	5	26	25	13	21	9	0.357875	0.609552	0.316886	0.155302	0.782805	0.793902
ENSRNOG00000000906	102.47	86.7266	115.009	96.4111	101.391	96.6164	0.022591	0.84763	0.99997	Medag	12	-	6711747	6740714	2221	protein_coding	mesenteric	97	94	115	105	109	81	2.25672	2.47012	2.22662	2.35223	2.20958	2.85118
ENSRNOG00000000907	57.0449	35.0597	45.0037	54.1739	49.3	50.0974	-0.055611	0.61512	0.99997	Alox5ap	12	-	6854920	6879154	989	protein_coding	arachidonate	54	38	45	59	53	42	2.84769	2.69724	2.59276	2.94072	2.00593	2.50549
ENSRNOG00000000909	703.554	739.021	711.058	761.189	694.85	759.811	-0.032583	0.72539	0.99997	Uspl1	12	-	6929978	6956984	3701	protein_coding	ubiquitin	666	801	711	829	747	637	11.6116	11.0322	11.4117	10.5252	12.2705	11.488
ENSRNOG00000000913	107.752	113.483	95.0077	89.0655	150.69	101.388	-0.047554	0.68279	0.99997	Gusb	12	+	30198822	30227771	3050	protein_coding	glucuronidase,	102	123	95	97	162	85	1.88838	3.32533	2.11645	2.24046	2.61887	2.13343
ENSRNOG00000000916	60.2141	59.9705	73.006	36.728	10.2321	48.9046	0.18837	0.040868	0.99997	LOC103690050	12	+	7208850	7271872	1767	protein_coding	katanin	57	65	73	40	11	41	1.08059	0.313326	1.41663	1.73738	1.92046	2.2749
ENSRNOG00000000917	138.387	108.87	111.009	76.2107	119.064	106.159	0.11223	0.33738	0.99997	Nupr2	12	-	30303725	30304036	312	protein_coding	nuclear	131	118	111	83	128	89	12.6987	20.6488	17.4159	22.6138	19.745	19.5904
ENSRNOG00000000918	1200.06	759.319	778.063	731.806	844.611	1012.68	0.045443	0.69681	0.99997	Zbed5	12	-	30308469	30314519	2486	protein_coding	zinc	1136	823	778	797	908	849	15.3036	18.3834	20.8505	24.6113	17.2834	17.2327
ENSRNOG00000000920	48.5938	35.9823	28.0023	37.6462	43.7188	29.8199	0.0026082	0.97996	0.99997	Phkg1	12	+	30450316	30464352	1534	protein_coding	phosphorylase	46	39	28	41	47	25	1.27584	1.5421	0.995002	1.61506	1.3273	1.0051
ENSRNOG00000000921	5056.93	4399.07	4650.38	5237.42	4486.3	5053.87	-0.054919	0.5446	0.99997	Ubl3	12	+	7865938	7911525	2695	protein_coding	ubiquitin-like	4787	4768	4650	5704	4823	4237	101.032	90.0738	95.9863	95.6669	92.3649	95.0102
ENSRNOG00000000922	231.349	214.049	172.014	142.321	212.083	205.161	0.074487	0.5261	0.99997	Sumf2	12	-	30464676	30491102	2545	protein_coding	sulfatase	219	232	172	155	228	172	5.15605	7.99693	7.31789	8.21957	8.44045	6.60013
ENSRNOG00000000923	2929.36	2903.5	2867.23	2875.81	2795.22	3069.06	-0.0054194	0.94576	0.99997	Cct6a	12	-	30491416	30501860	3058	protein_coding	chaperonin	2773	3147	2867	3132	3005	2573	121.156	122.566	127.302	121.03	133.141	127.935
ENSRNOG00000000924	1024.7	971.523	917.075	1006.35	999.952	888.632	0.0063348	0.94624	0.99997	Slc7a1	12	+	8032809	8108972	6591	protein_coding	solute	970	1053	917	1096	1075	745	9.4641	9.7877	8.22806	9.45063	9.94466	9.13434
ENSRNOG00000000925	325.367	263.87	224.018	241.487	270.685	276.729	0.026518	0.8177	0.99997	Psph	12	+	30514112	30526557	1429	protein_coding	phosphoserine	308	286	224	263	291	232	13.091	15.2727	14.7699	17.2977	15.5696	12.8619
ENSRNOG00000000926	530.307	387.502	430.035	481.137	435.328	541.529	-0.073889	0.50884	0.99997	Mrps17	12	-	30570386	30573610	1408	protein_coding	mitochondrial	502	420	430	524	468	454	34.0315	32.0478	37.7119	36.7852	29.8326	32.2149
ENSRNOG00000000931	435.232	576.64	589.048	405.845	478.117	394.815	0.21162	0.058606	0.99997	Sfswap	12	-	30740520	30811054	7094	protein_coding	splicing	412	625	589	442	514	331	11.4543	14.0447	10.971	12.0466	17.7141	17.6077
ENSRNOG00000000934	0	0	4.00033	0.918201	0.930188	0	0.0083481	0.69114	0.99997	Piwil1	12	-	31609053	31629881	4005	protein_coding	piwi-like	0	0	4	1	1	0	0.0119189	0.0125672	0	0	0	0.0549963
ENSRNOG00000000936	70.778	121.786	107.009	90.9019	106.972	82.3029	0.039545	0.73227	0.99997	Stx2	12	+	31335372	31360254	2616	protein_coding	syntaxin	67	132	107	99	115	69	2.86584	3.51008	2.55469	2.18832	4.1791	3.57305
ENSRNOG00000000937	87.6802	83.0361	64.0052	68.8651	71.6245	67.9893	0.073563	0.52775	0.99997	Slc46a3	12	+	8725517	8741951	2411	protein_coding	solute	83	90	64	75	77	57	1.48491	1.60744	1.4434	1.85412	1.94883	1.4617
ENSRNOG00000000938	4454.79	3799.36	3872.32	3982.24	4286.31	4579.14	-0.067558	0.46259	0.99997	Ran	12	-	31320624	31323810	1104	protein_coding	RAN,	4217	4118	3872	4337	4608	3839	187.524	210.079	212.304	205.727	194.736	193.127
ENSRNOG00000000940	1250.76	930.005	840.068	1007.27	1183.2	1116.46	-0.086074	0.44046	0.99997	Flt1	12	+	9034308	9205905	6968	protein_coding	FMS-related	1184	1008	840	1097	1272	936	7.51511	9.18796	8.2012	9.15167	7.55235	6.63815
ENSRNOG00000000942	118.315	268.483	234.019	146.912	199.99	163.413	0.10811	0.34373	0.99997	Pan3	12	-	9216536	9331195	2482	protein_coding	poly(A)	112	291	234	160	215	137	3.0772	4.3599	3.36999	2.43037	6.12098	5.19147
ENSRNOG00000000943	0	0.922624	0	0	0	0	0.003113	0.81771	0.99997	AC136867.1	12	+	31258135	31258401	267	processed_pseudogene	-	0	1	0	0	0	0	0	0	0	0	0.195532	0
ENSRNOG00000000952	0	0.922624	0	0.918201	0.930188	3.57839	-0.023507	0.35057	0.99997	Gsx1	12	-	9605873	9607168	786	protein_coding	GS	0	1	0	1	1	3	0.0607316	0.064035	0.233028	0	0.0664212	0
ENSRNOG00000000954	745.81	619.08	753.061	637.232	725.547	750.268	0.0026477	0.97964	0.99997	Polr1d	12	-	9693779	9727489	950	protein_coding	RNA	706	671	753	694	780	629	34.8717	41.3248	40.4237	40.0256	36.8747	43.6463
ENSRNOG00000000955	251.42	250.954	275.022	309.434	274.405	218.282	-0.030264	0.79097	0.99997	Lnx2	12	+	9728486	9793428	4496	protein_coding	ligand	238	272	275	337	295	183	3.578	3.30245	2.48504	2.85107	3.15844	3.36808
ENSRNOG00000000956	81.3419	60.8932	80.0065	97.3293	66.9735	91.8452	-0.083659	0.46913	0.99997	Rasl11a	12	-	9985928	9990284	1275	protein_coding	RAS-like	77	66	80	106	72	77	5.25432	3.76311	4.88173	4.30647	3.57806	4.57446
ENSRNOG00000000957	2761.4	1935.66	2019.16	2216.54	1672.48	2049.22	0.11533	0.30386	0.99997	Rpl21	12	-	9996951	9998779	483	protein_coding	ribosomal	2614	2098	2019	2414	1798	1718	238.576	187.363	217.163	291.484	226.771	230.179
ENSRNOG00000000958	17.9586	23.0656	23.0019	45.9101	25.1151	20.2775	-0.098315	0.28679	0.99997	AABR07055943.1	7	-	16156919	16158033	1113	pseudogene	-	17	25	23	50	27	17	2.14443	1.22098	0.932531	0.822642	1.17267	1.13791
ENSRNOG00000000961	669.75	540.657	527.043	534.393	523.696	547.493	0.082242	0.43349	0.99997	Glt1d1	12	-	32666635	32740732	3022	protein_coding	glycosyltransferase	634	586	527	582	563	459	9.19317	9.37679	9.27316	11.2993	10.1235	9.60267
ENSRNOG00000000962	598.972	541.58	436.036	443.491	532.998	486.66	0.071851	0.51632	0.99997	Slc15a4	12	+	32753824	32773277	2730	protein_coding	solute	567	587	436	483	573	408	8.44542	10.5641	9.12446	11.1861	11.2255	8.79427
ENSRNOG00000000963	162.684	243.573	176.014	204.759	272.545	212.318	-0.12673	0.28068	0.99997	Tmem132c	12	-	32808022	33016885	3219	protein_coding	transmembrane	154	264	176	223	293	178	3.3069	4.58128	3.37605	2.57666	4.28166	3.0107
ENSRNOG00000000964	30.6352	12.9167	37.003	17.4458	18.6038	9.54236	0.11481	0.16546	0.99997	AABR07036087.1	12	-	34003895	34004671	777	processed_pseudogene	FSHD	29	14	37	19	20	8	1.16727	1.29554	0.628606	2.01018	0.940668	2.62214
ENSRNOG00000000967	841.941	878.338	755.062	819.035	818.566	834.957	0.0016455	0.98603	0.99997	Aacs	12	-	36512393	36555694	3191	protein_coding	acetoacetyl-CoA	797	952	755	892	880	700	13.3437	13.8802	13.3931	13.452	15.5754	13.0286
ENSRNOG00000000968	1543.38	1548.16	1509.12	1722.55	1324.59	1547.06	0.0015998	0.98708	0.99997	Rnf6	12	+	10574168	10583208	3326	protein_coding	ring	1461	1678	1509	1876	1424	1297	33.6026	26.8939	29.7134	29.5264	32.8719	31.1794
ENSRNOG00000000974	633.833	485.3	511.042	627.131	562.764	616.675	-0.10541	0.32416	0.99997	Zfp358	12	+	2046472	2050565	2031	protein_coding	zinc	600	526	511	683	605	517	16.0527	14.9929	15.5414	15.911	13.5209	13.8544
ENSRNOG00000000975	1208.51	1116.37	1033.08	1147.75	1106.92	1213.07	-0.037098	0.69021	0.99997	Mcoln1	12	+	2054680	2068682	2070	protein_coding	mucolipin	1144	1210	1033	1250	1190	1017	28.8255	28.9346	29.9958	29.7655	30.5172	27.4793
ENSRNOG00000000977	1122.94	1291.67	1113.09	1173.46	1198.08	1247.66	-0.029177	0.7528	0.99997	Pnpla6	12	+	2069959	2097904	4155	protein_coding	patatin-like	1063	1400	1113	1278	1288	1046	15.0668	16.0106	15.7722	14.1398	18.0514	15.1364
ENSRNOG00000000979	139.443	112.56	154.013	171.704	152.551	128.822	-0.084786	0.47048	0.99997	Bri3bp	12	-	36576020	36587839	1124	protein_coding	Bri3	132	122	154	187	164	108	7.94168	7.34375	5.86634	6.32506	5.66661	7.5445
ENSRNOG00000000981	459.529	504.675	494.04	497.665	539.509	450.877	-0.022723	0.82423	0.99997	Scarb1	12	+	36694960	36761455	2522	protein_coding	scavenger	435	547	494	542	580	378	12.4686	14.0686	11.122	11.2909	13.7625	13.1095
ENSRNOG00000000983	268.322	278.632	236.019	263.524	251.151	250.487	0.022611	0.83617	0.99997	Zfp394	12	+	11179329	11187380	2461	protein_coding	zinc	254	302	236	287	270	210	5.56682	5.52195	5.20975	5.55877	6.40656	5.28052
ENSRNOG00000000985	301.071	317.383	276.023	314.943	301.381	308.934	-0.034546	0.74494	0.99997	Cpsf4	12	-	11199898	11215708	1717	protein_coding	cleavage	285	344	276	343	324	259	10.8359	10.7925	10.4651	10.1587	11.8857	10.0582
ENSRNOG00000000986	662.355	775.004	688.056	635.395	689.269	709.713	0.049817	0.61379	0.99997	Camsap3	12	+	2134022	2157403	4394	protein_coding	calmodulin	627	840	688	692	741	595	8.05281	9.09207	8.85586	8.23244	10.6909	9.23568
ENSRNOG00000000987	362.341	375.508	369.03	325.043	351.611	376.923	0.053826	0.60421	0.99997	Ptcd1	12	+	11215886	11233633	3090	protein_coding	pentatricopeptide	343	407	369	354	378	316	5.69922	6.41663	6.50687	6.23055	7.16637	6.85295
ENSRNOG00000000988	753.204	674.438	622.051	774.962	730.198	793.209	-0.12726	0.1979	0.99997	Xab2	12	-	2158389	2170504	2792	protein_coding	XPA	713	731	622	844	785	665	14.4299	14.1512	14.5417	13.7541	13.6688	12.2674
ENSRNOG00000000989	651.791	569.259	570.046	609.686	506.953	634.567	0.023995	0.81974	0.99997	Bud31	12	-	11232964	11240400	1124	protein_coding	BUD31	617	617	570	664	545	532	42.6022	36.8692	43.6564	44.6652	43.2954	42.1869
ENSRNOG00000000990	2280.74	1780.66	2012.16	1876.8	1849.21	2007.47	0.064672	0.50781	0.99997	Pdap1	12	+	11240761	11251004	1505	protein_coding	PDGFA	2159	1930	2012	2044	1988	1683	119.425	122.471	125.768	142.327	123.329	135.607
ENSRNOG00000000991	213.39	216.817	238.019	249.751	352.541	242.137	-0.19573	0.09208	0.99997	Arpc1b	12	-	11252296	11265865	1516	protein_coding	actin	202	235	238	272	379	203	8.56459	12.5829	8.17535	7.17644	8.09279	8.64478
ENSRNOG00000000993	0	0	0	0	0.930188	0	-0.0032537	0.80962	0.99997	Pcp2	12	-	2172378	2174131	461	protein_coding	Purkinje	0	0	0	0	1	0	0	0.109179	0	0	0	0
ENSRNOG00000000994	38.03	59.9705	55.0045	43.1555	53.9509	35.7839	0.061658	0.56978	0.99997	Stxbp2	12	+	2180150	2191175	2118	protein_coding	syntaxin	36	65	55	47	58	30	1.05928	1.3783	0.864778	0.915448	1.6022	1.42992
ENSRNOG00000000996	3678.34	3128.62	3393.28	3411.12	3197.06	3552.14	0.0046985	0.95798	0.99997	Arpc1a	12	-	11272609	11294058	1494	protein_coding	actin	3482	3391	3393	3715	3437	2978	237.397	231.579	243.396	251.053	236.994	250.115
ENSRNOG00000000999	884.197	1021.34	1009.08	870.455	852.982	916.067	0.11514	0.22161	0.99997	Smurf1	12	+	11407213	11526465	5189	protein_coding	SMAD	837	1107	1009	948	917	768	13.614	13.8851	14.1062	13.5619	17.3867	16.715
ENSRNOG00000001003	769.05	698.426	804.066	749.252	845.541	776.51	-0.049007	0.61338	0.99997	Trappc5	12	+	2228670	2232214	1202	protein_coding	trafficking	728	757	804	816	909	651	32.4058	38.0627	33.0663	32.62	32.8792	36.8322
ENSRNOG00000001004	3379.38	3571.48	3337.27	3153.1	3620.29	3627.29	-0.012862	0.88267	0.99997	Ncor2	12	+	36871999	37033701	8739	protein_coding	nuclear	3199	3871	3337	3434	3892	3041	20.0467	23.9563	22.7055	21.0706	24.7149	22.4718
ENSRNOG00000001005	0	1.84525	2.00016	0.918201	3.72075	0	-0.003906	0.88579	0.99997	Fcer2	12	-	2233778	2245324	1995	protein_coding	Fc	0	2	2	1	4	0	0.024305	0.102508	0	0	0.053164	0.0560744
ENSRNOG00000001006	1825.44	1257.54	1605.13	2283.57	1050.18	1931.14	-0.077727	0.50747	0.99997	Nptx2	12	-	12013911	12025549	3037	protein_coding	neuronal	1728	1363	1605	2487	1129	1619	69.6696	33.3476	58.0078	54.6174	41.7595	51.8658
ENSRNOG00000001007	23.2405	71.9646	56.0046	44.9919	35.3471	36.9767	0.080228	0.40842	0.99997	Baiap2l1	12	+	12227010	12321172	2843	protein_coding	BAI1-associated	22	78	56	49	38	31	1.39062	1.1371	1.12524	0.704456	2.42102	1.83332
ENSRNOG00000001009	988.779	786.998	872.071	887.901	842.75	926.802	-0.0040866	0.96746	0.99997	Bri3	12	-	12322243	12330939	1555	protein_coding	brain	936	853	872	967	906	777	73.3859	72.4966	75.4188	80.146	70.7991	76.3382
ENSRNOG00000001010	2165.59	2170.93	2329.19	2099.93	2198.03	2192.36	0.033248	0.68227	0.99997	Tecpr1	12	+	12374790	12402552	5069	protein_coding	tectonin	2050	2353	2329	2287	2363	1838	84.8911	92.4832	87.2598	85.8558	95.5235	99.7251
ENSRNOG00000001011	24.2969	23.0656	40.0033	26.6278	56.7415	27.4343	-0.068473	0.46386	0.99997	Rflna	12	-	37038733	37047628	1609	protein_coding	refilin	23	25	40	29	61	23	0.860357	1.90816	0.872733	0.76989	0.811173	1.36893
ENSRNOG00000001027	0	0	0	0	0.930188	0	-0.0032537	0.80962	0.99997	LOC100363064	12	+	2716376	2719073	774	protein_coding	rCG58956-like	0	0	0	0	1	0	0	0.0650278	0	0	0	0
ENSRNOG00000001030	10365.3	9825.02	9908.81	10567.6	9545.59	10661.2	-0.027653	0.73057	0.99997	Tsc22d1	15	+	58554374	58658153	4910	protein_coding	TSC22	9812	10649	9908	11509	10262	8938	175.521	165.017	174.343	168.838	177.621	174.308
ENSRNOG00000001031	3.16916	0.922624	1.00008	0.918201	4.65094	3.57839	-0.022496	0.55626	0.99997	Ocm2	12	+	12624723	12634472	779	protein_coding	oncomodulin	3	1	1	1	5	3	0.0701985	0.370085	0.269353	0.237612	0.0767751	0.080978
ENSRNOG00000001032	425.724	388.425	425.035	428.8	413.934	438.949	-0.036915	0.71338	0.99997	Ccz1b	12	+	12638864	12662371	3943	protein_coding	CCZ1	403	421	425	467	445	368	20.5459	20.6429	20.7075	20.0047	20.2573	21.5693
ENSRNOG00000001033	459.529	428.097	448.037	382.89	416.724	385.273	0.1305	0.19412	0.99997	Nufip1	15	+	58170967	58201970	1914	protein_coding	nuclear	435	464	448	417	448	323	10.3999	11.7808	10.3032	12.2406	12.6563	12.8888
ENSRNOG00000001034	1653.25	1708.7	1617.13	1633.48	1808.29	1689	-0.036648	0.66559	0.99997	Evi5l	12	-	2587891	2626310	3981	protein_coding	ecotropic	1565	1852	1617	1779	1944	1416	56.0902	64.6265	57.1014	55.6731	63.8623	58.8112
ENSRNOG00000001035	268.322	261.102	275.022	269.951	242.779	268.379	0.03015	0.77957	0.99997	Gtf2h3	12	-	37427546	37444282	2107	protein_coding	general	254	283	275	294	261	225	6.6607	6.23471	6.5197	6.49271	7.01215	7.18694
ENSRNOG00000001036	89.793	318.305	226.018	124.875	185.107	141.943	0.13432	0.20088	0.99997	Rsph10b	12	-	12665194	12712742	3914	protein_coding	radial	85	345	226	136	199	119	2.18437	3.37011	2.4446	1.54038	6.06038	4.18731
ENSRNOG00000001037	195.432	245.418	214.017	243.323	159.992	199.197	0.065887	0.57367	0.99997	Gpalpp1	15	-	58153275	58171049	1490	protein_coding	GPALPP	185	266	214	265	172	167	8.48978	5.81008	6.84289	6.68717	9.32019	7.90867
ENSRNOG00000001039	395.089	384.734	274.022	236.896	315.334	399.586	0.075706	0.51961	0.99997	Eif2b1	12	+	37444072	37465398	2554	protein_coding	eukaryotic	374	417	274	258	339	335	9.75109	13.5094	16.1939	15.9487	17.237	11.946
ENSRNOG00000001040	347.552	303.543	341.028	328.716	328.356	281.5	0.053608	0.61996	0.99997	Pms2	12	-	12714394	12738641	2926	protein_coding	PMS1	329	329	341	358	353	236	5.97522	6.21225	5.03797	6.19565	6.00564	6.56545
ENSRNOG00000001043	107.752	153.156	169.014	179.049	133.947	162.22	-0.069135	0.55633	0.99997	Ddx55	12	-	37453005	37468935	2343	protein_coding	DEAD-box	102	166	169	195	144	136	3.97282	3.09336	3.54386	2.34469	3.69884	3.97183
ENSRNOG00000001044	573.619	493.604	489.04	572.039	517.185	596.398	-0.085169	0.40803	0.99997	Aimp2	12	+	12738812	12748345	1145	protein_coding	aminoacyl	543	535	489	623	556	500	33.4521	31.4784	34.3382	32.8969	31.4182	30.2889
ENSRNOG00000001047	685.596	674.438	624.051	628.05	673.456	688.243	-0.0027139	0.97724	0.99997	Map2k7	12	-	2548218	2555164	1308	protein_coding	mitogen	649	731	624	684	724	577	25.4289	28.3801	27.436	27.223	29.7223	26.7606
ENSRNOG00000001048	2.11278	12.9167	8.00065	6.42741	1.86038	0	0.050489	0.25725	0.99997	Ankrd61	12	+	12756452	12760838	1477	protein_coding	ankyrin	2	14	8	7	2	0	0.299951	0.0903618	0	0.0966945	0.656103	0.39544
ENSRNOG00000001049	12647.1	8085.87	7261.59	10087.4	10421.8	11357.8	-0.11121	0.33535	0.99997	Tpt1	15	+	57891680	57894504	793	protein_coding	tumor	11972	8764	7261	10986	11204	9522	661.307	711.115	733.102	813.112	576.977	504.196
ENSRNOG00000001050	1501.13	1630.28	1484.12	1607.77	1547.83	1572.1	-0.029151	0.73068	0.99997	Eif2ak1	12	-	12748785	12782146	3006	protein_coding	eukaryotic	1421	1767	1484	1751	1664	1318	58.0444	58.1609	55.8808	53.1482	64.0624	56.7476
ENSRNOG00000001052	165.853	252.799	211.017	205.677	182.317	196.811	0.060743	0.60294	0.99997	Slc25a30	15	-	57813356	57834173	1807	protein_coding	solute	157	274	211	224	196	165	5.91734	5.45931	5.57488	4.67949	7.91629	6.42984
ENSRNOG00000001053	2708.58	2345.31	2441.2	2441.5	2585.92	2773.25	-0.047127	0.60194	0.99997	Tmed2	12	-	37471260	37480297	1958	protein_coding	transmembrane	2564	2542	2441	2659	2780	2325	64.825	71.4615	72.4969	70.5281	67.7786	68.6485
ENSRNOG00000001055	925.396	819.29	868.071	852.091	927.398	942.308	-0.047225	0.61403	0.99997	Rilpl1	12	+	37490584	37528784	2533	protein_coding	Rab	876	888	868	928	997	790	19.9182	22.5632	21.6871	21.2142	20.8453	21.4912
ENSRNOG00000001056	1114.49	888.487	907.074	1094.5	1113.44	1180.87	-0.16714	0.095983	0.99997	Snapc2	12	-	2537275	2540668	1705	protein_coding	small	1055	963	907	1192	1197	990	33.3725	35.3354	35.4503	33.3261	29.4871	29.2927
ENSRNOG00000001057	12686.2	11016.1	12811	12437	10206	13118.4	0.023065	0.81652	0.99997	Ctxn1	12	+	2534212	2535822	1208	protein_coding	cortexin	12009	11940	12810	13545	10972	10998	535.241	457.15	555.848	535.423	516.02	583.926
ENSRNOG00000001058	390.863	488.991	449.037	481.137	426.956	349.489	0.050571	0.65235	0.99997	Timm44	12	+	2517006	2533706	1783	protein_coding	translocase	370	530	449	524	459	293	14.0287	12.9569	10.0329	11.1765	15.5187	13.8666
ENSRNOG00000001059	377.13	396.728	460.038	392.99	344.17	330.404	0.14384	0.18475	0.99997	Usp42	12	+	12859661	12877495	5049	protein_coding	ubiquitin	357	430	460	428	370	277	4.04646	3.68839	3.34953	3.8082	4.44624	5.01682
ENSRNOG00000001060	586.295	370.895	434.035	397.581	469.745	469.961	0.033413	0.77253	0.99997	Snrnp35	12	-	37531095	37538403	1107	protein_coding	small	555	402	434	433	505	394	18.6714	22.9606	21.7299	27.0024	18.9587	21.5883
ENSRNOG00000001061	706.723	551.729	492.04	609.686	588.809	710.906	-0.08126	0.4685	0.99997	Rilpl2	12	+	37544918	37556453	1289	protein_coding	Rab	669	598	492	664	633	596	24.5896	24.7167	28.2295	27.9531	24.2202	21.0178
ENSRNOG00000001062	291.563	333.99	311.025	312.188	309.753	320.862	-0.0058384	0.95588	0.99997	Kmt5a	12	-	37559770	37574750	969	protein_coding	lysine	276	362	311	340	333	269	16.7491	17.2966	16.9488	15.3406	19.5036	17.6731
ENSRNOG00000001064	2636.74	2644.24	2424.2	2454.35	2136.64	2717.19	0.060334	0.53235	0.99997	Sbno1	12	+	37593874	37649036	5716	protein_coding	strawberry	2496	2866	2424	2673	2297	2278	27.9631	25.3367	30.4798	29.4612	32.791	29.2522
ENSRNOG00000001065	432.063	538.812	493.04	483.892	521.836	455.648	0.0017087	0.98707	0.99997	Cyth3	12	-	12877559	12945192	3921	protein_coding	cytohesin	409	584	493	527	561	382	9.5181	10.6833	8.82421	8.33457	11.5357	10.2713
ENSRNOG00000001066	1.05639	2.76787	0	3.6728	2.79056	3.57839	-0.033391	0.37182	0.99997	Itih2	17	+	72160735	72195509	2802	protein_coding	inter-alpha-trypsin	1	3	0	4	3	3	0.0681442	0.0538882	0.0653676	0.0192216	0.0558962	0
ENSRNOG00000001068	8949.72	7914.27	7982.65	8824.83	8796.79	8846.96	-0.07877	0.33027	0.99997	Rac1	12	+	13090172	13111873	3235	protein_coding	Rac	8472	8578	7982	9611	9457	7417	419.745	435.485	414.303	417.468	409.728	402.131
ENSRNOG00000001069	495.446	608.009	595.049	573.876	543.23	444.913	0.082105	0.45145	0.99997	Elavl1	12	+	2461502	2502432	2439	protein_coding	ELAV	469	659	595	625	584	373	12.2322	12.0515	9.33698	10.3566	14.106	13.4333
ENSRNOG00000001070	1109.21	782.385	828.068	1106.43	1124.6	1191.6	-0.22962	0.03447	0.99997	Cdk2ap1	12	+	37668369	37677063	1226	protein_coding	cyclin-dependent	1050	848	828	1205	1209	999	46.9174	49.6336	49.749	46.1271	36.1106	37.1891
ENSRNOG00000001071	0	0.922624	2.00016	0.918201	5.58113	0	-0.015345	0.57531	0.99997	AABR07035091.1	12	+	4546287	4546607	321	protein_coding	-	0	1	2	1	6	0	0.148707	0.940776	0	0	0.162639	0.343084
ENSRNOG00000001072	512.348	619.08	618.05	525.211	631.598	514.095	0.046442	0.665	0.99997	Cers4	12	-	4439750	4474729	3349	protein_coding	ceramide	485	671	618	572	679	431	8.15301	10.2046	7.85727	7.7998	10.4601	10.1613
ENSRNOG00000001073	109.864	132.858	95.0077	123.039	97.6697	91.8452	0.051476	0.66086	0.99997	RGD1563482	12	-	37677019	37699616	3598	protein_coding	similar	104	144	95	134	105	77	4.63178	3.8268	3.40413	4.05599	5.44375	3.78796
ENSRNOG00000001074	122.541	159.614	191.016	156.094	122.785	149.099	0.072813	0.53571	0.99997	Mphosph9	12	+	37702404	37768957	6853	protein_coding	M-phase	116	173	191	170	132	125	1.65005	1.35091	1.55178	1.27036	1.83648	2.13856
ENSRNOG00000001079	851.449	724.26	906.074	749.252	736.709	757.425	0.111	0.26643	0.99997	Daglb	12	-	13113237	13157666	2953	protein_coding	diacylglycerol	806	785	906	816	792	635	23.0484	23.5873	22.9402	25.6865	24.25	29.5201
ENSRNOG00000001080	1047.94	898.635	922.075	930.138	940.42	1023.42	-0.0098069	0.91823	0.99997	Arl6ip4	12	-	37904379	37906521	1187	protein_coding	ADP-ribosylation	992	974	922	1013	1011	858	40.7376	42.8687	44.1312	45.0109	42.8388	42.7717
ENSRNOG00000001081	197.545	169.763	215.018	249.751	186.968	177.726	-0.044878	0.70102	0.99997	Ogfod2	12	-	37907130	37910439	1645	protein_coding	2-oxoglutarate	187	184	215	272	201	149	7.89296	6.14993	5.53006	6.12255	5.83958	7.19695
ENSRNOG00000001082	1015.19	724.26	827.067	991.657	720.896	964.971	-0.038568	0.73399	0.99997	Abcb9	12	+	37923528	37958363	5434	protein_coding	ATP	961	785	827	1080	775	809	9.48727	7.17831	9.08947	9.52491	7.54188	8.38034
ENSRNOG00000001083	718.344	761.164	698.057	714.361	747.871	673.929	0.021638	0.81809	0.99997	Kdelr2	12	-	13192453	13210758	1791	protein_coding	KDEL	680	825	698	778	804	565	20.7358	22.5944	19.2603	20.4489	24.0485	21.4603
ENSRNOG00000001086	625.382	575.717	597.049	734.561	568.345	629.796	-0.07647	0.46399	0.99997	Vps37b	12	+	37984790	38023368	2520	protein_coding	VPS37B	592	624	597	800	611	528	15.154	12.2034	12.7921	12.6526	12.9275	13.0452
ENSRNOG00000001088	169.022	208.513	170.014	168.031	163.713	193.233	0.038587	0.73826	0.99997	Rfc3	12	+	1460538	1471357	1298	protein_coding	replication	160	226	170	183	176	162	6.72997	6.82462	7.61991	6.63899	9.08999	7.21191
ENSRNOG00000001090	338.044	310.924	349.028	398.499	314.404	342.332	-0.055832	0.60941	0.99997	Stard13	12	-	1023531	1195591	5621	protein_coding	StAR-related	320	337	349	434	338	287	3.68564	3.02652	3.11729	3.06615	3.13001	3.41891
ENSRNOG00000001091	1530.71	1207.71	1260.1	1454.43	1489.23	1340.7	-0.076569	0.44459	0.99997	Hip1r	12	-	38024519	38053085	4340	protein_coding	huntingtin	1449	1309	1260	1584	1601	1124	17.4222	18.567	15.812	17.9819	15.7463	15.9866
ENSRNOG00000001092	85.5674	993.666	338.028	108.348	66.0434	79.9173	0.12881	0.023431	0.99997	Kl	12	+	943006	987551	3840	protein_coding	Klotho	81	1077	338	118	71	67	1.46686	0.930609	1.06525	1.13608	14.6425	4.84687
ENSRNOG00000001094	298.958	328.454	306.025	335.143	252.081	347.103	0.00065536	0.99537	0.99997	Zfp316	12	+	13353750	13364338	3051	protein_coding	zinc	283	356	306	365	271	291	5.71068	4.47062	5.82318	4.99576	6.09168	5.52275
ENSRNOG00000001098	4260.41	5040.29	4930.4	5096.02	4804.42	4622.08	-0.02408	0.78854	0.99997	Pds5b	12	+	660011	794042	8870	protein_coding	PDS5	4033	5463	4930	5550	5165	3875	50.7236	49.7726	45.2961	41.5877	54.606	51.976
ENSRNOG00000001099	160.571	136.548	181.015	170.785	146.04	145.521	0.025713	0.82555	0.99997	Rbak	12	+	13428685	13442286	3536	protein_coding	RB-associated	152	148	181	186	157	122	2.74883	2.44646	2.30604	2.53453	2.39215	3.08569
ENSRNOG00000001101	1076.46	1218.79	1097.09	1025.63	1143.2	1037.73	0.065388	0.48347	0.99997	Rnf216	12	+	13508429	13632304	5543	protein_coding	ring	1019	1321	1097	1117	1229	870	10.6236	12.3247	10.5831	10.9349	13.7409	12.0355
ENSRNOG00000001103	238.744	221.43	242.02	190.068	262.313	208.739	0.051959	0.6509	0.99997	AABR07035437.1	12	-	14449010	15098786	6675	processed_transcript	sidekick	226	240	242	207	282	175	2.21699	3.18454	2.3972	2.73101	2.81124	2.98985
ENSRNOG00000001104	602.141	689.2	748.061	707.933	555.322	537.951	0.12108	0.26992	0.99997	Foxk1	12	-	14180029	14244316	5576	protein_coding	forkhead	570	747	748	771	597	451	6.60037	5.3888	4.93814	5.50566	6.99403	7.38677
ENSRNOG00000001106	633.833	766.7	832.068	797.917	635.318	702.556	0.044497	0.68148	0.99997	Denr	12	-	38096034	38116919	582	protein_coding	density	600	831	832	869	683	589	71.2744	59.066	61.7877	55.5246	74.5431	78.7184
ENSRNOG00000001107	85.5674	111.637	81.0066	100.084	75.3452	113.316	-0.02018	0.8622	0.99997	AABR07035428.1	12	-	14169139	14175945	975	protein_coding	-	81	121	81	109	81	95	5.33653	4.18139	5.94879	4.47443	6.47903	4.57463
ENSRNOG00000001108	387.694	409.645	384.031	370.035	339.519	319.669	0.14489	0.16335	0.99997	N4bp2l2	12	-	628488	650376	1983	protein_coding	NEDD4	367	444	384	403	365	268	9.70106	9.26425	8.25128	9.96782	11.6893	10.6631
ENSRNOG00000001111	86.6238	141.161	146.012	133.139	117.204	106.159	0.029925	0.79761	0.99997	Brca2	12	+	504007	544748	10344	protein_coding	BRCA2,	82	153	146	145	126	89	0.669139	0.613087	0.525304	0.426955	0.772205	0.777213
ENSRNOG00000001113	3241	3046.5	3144.26	3078.73	4143.99	3808.6	-0.17157	0.087839	0.99997	Mmd2	12	+	14021727	14078134	2146	protein_coding	monocyte	3068	3302	3144	3353	4455	3193	74.5832	104.486	90.8403	76.9985	80.3298	80.6731
ENSRNOG00000001114	1062.73	1133.9	1065.09	1124.8	1238.08	1128.38	-0.081117	0.36325	0.99997	Wipi2	12	-	13969586	13998172	1868	protein_coding	WD	1006	1229	1065	1225	1331	946	31.3037	35.8626	30.9189	29.0053	34.3482	31.3941
ENSRNOG00000001115	307.409	448.395	330.027	333.307	414.864	359.031	-0.016191	0.88831	0.99997	Slc29a4	12	-	13914114	13924531	2401	protein_coding	solute	291	486	330	363	446	301	7.21691	9.34938	7.65392	6.52766	10.5675	7.56829
ENSRNOG00000001117	108.808	148.542	150.012	125.794	149.76	134.786	-0.0046984	0.96809	0.99997	Fbxl18	12	+	13734429	13747215	4168	protein_coding	F-box	103	161	150	137	161	113	1.56902	1.94419	1.65524	1.33096	2.01664	1.98171
ENSRNOG00000001120	1840.23	2052.84	1971.16	1930.98	1774.8	1718.82	0.093132	0.29166	0.99997	Med13l	12	-	43421308	43576804	9329	protein_coding	mediator	1742	2225	1971	2103	1908	1441	13.6228	13.032	11.9389	12.732	15.7634	14.7283
ENSRNOG00000001123	213.39	344.139	326.027	222.205	337.658	214.703	0.088054	0.45281	0.99997	RGD1562310	12	-	43920564	43940798	2546	protein_coding	similar	202	373	326	242	363	180	4.53726	7.1761	4.31642	4.27317	7.64856	7.05075
ENSRNOG00000001124	1957.49	2255.81	2147.18	1980.56	2050.13	2061.15	0.052558	0.54333	0.99997	Rnft2	12	+	43940929	44008685	4194	protein_coding	ring	1853	2445	2147	2157	2204	1728	24.5504	26.4499	25.155	23.796	30.4355	28.189
ENSRNOG00000001126	985.61	865.421	907.074	814.444	1071.58	962.586	-0.034225	0.74221	0.99997	Fbxw8	12	+	44046217	44138138	5274	protein_coding	F-box	933	938	907	887	1152	807	14.7529	20.2028	17.1673	17.5088	17.0628	17.4021
ENSRNOG00000001128	952.862	533.276	694.057	864.027	415.794	812.294	0.02453	0.83216	0.99997	Tesc	12	-	44141422	44174583	645	protein_coding	tescalcin	902	578	694	941	447	681	69.6413	34.8809	64.461	75.3189	46.784	59.2483
ENSRNOG00000001129	1287.74	1280.6	1293.11	1272.63	1283.66	1244.09	0.019473	0.81267	0.99997	Fbxo21	12	-	44246508	44279002	1860	protein_coding	F-box	1219	1388	1293	1386	1380	1043	35.5703	37.3428	34.2358	35.2978	38.9588	38.2791
ENSRNOG00000001130	1165.2	1742.84	1244.1	1097.25	1502.25	1148.66	0.089178	0.43818	0.99997	Nos1	12	-	44213943	44520341	6828	protein_coding	nitric	1103	1889	1244	1195	1615	963	10.2614	14.6223	10.5764	10.6865	17.7405	12.3225
ENSRNOG00000001134	296.845	295.24	299.024	262.606	276.266	306.548	0.055301	0.60554	0.99997	Rfc5	12	+	44931494	44941324	2092	protein_coding	replication	281	320	299	286	297	257	16.4089	17.9669	18.859	18.1903	20.0796	19.789
ENSRNOG00000001135	3755.46	3895.32	3859.31	4185.16	3917.95	4134.23	-0.077624	0.31072	0.99997	Wsb2	12	-	44942443	44962656	1514	protein_coding	WD	3555	4222	3859	4558	4212	3466	143.709	140.024	139.769	126.465	145.587	140.354
ENSRNOG00000001136	9948	7583.04	7839.64	8217.9	9588.38	9922.86	-0.094437	0.36199	0.99997	Pebp1	12	+	45026886	45031145	1096	protein_coding	phosphatidylethanolamine	9417	8219	7839	8950	10308	8319	389.807	473.374	463.415	462.763	391.506	393.846
ENSRNOG00000001138	689.821	939.231	858.07	784.144	881.818	819.45	0.0011574	0.99133	0.99997	Taok3	12	-	45037883	45182974	2904	protein_coding	TAO	653	1018	858	854	948	687	14.4303	16.89	14.8473	12.4495	18.813	16.7242
ENSRNOG00000001139	1610.99	1498.34	1535.13	1550.84	1467.84	1555.41	0.018744	0.82314	0.99997	Suds3	12	+	45199577	45221512	2169	protein_coding	SDS3	1525	1624	1535	1689	1578	1304	37.1712	36.6174	36.7052	37.8675	39.0891	38.9695
ENSRNOG00000001141	118.315	171.608	182.015	157.012	162.783	140.75	0.018055	0.87791	0.99997	Srrm4	12	+	45727112	45882548	1806	protein_coding	serine/arginine	112	186	182	171	175	118	4.51976	4.87709	3.98909	3.34008	5.37681	5.54919
ENSRNOG00000001142	211.278	203.9	222.018	204.759	217.664	174.148	0.058062	0.608	0.99997	Prkab1	12	+	46316236	46326790	2055	protein_coding	protein	200	221	222	223	234	146	5.18	5.73118	4.33761	5.24174	5.61448	5.94863
ENSRNOG00000001143	1674.37	1974.41	1903.16	1949.34	1769.22	1703.31	0.027236	0.77223	0.99997	Cit	12	-	46334665	46494174	7578	protein_coding	citron	1585	2140	1903	2123	1902	1428	15.9467	15.0638	13.719	13.4329	17.5804	16.4892
ENSRNOG00000001148	8878.94	5684.28	6114.5	6783.67	7583.82	7915.39	-0.069862	0.53403	0.99997	Rplp0	12	-	46791528	46794797	1093	protein_coding	ribosomal	8405	6161	6114	7388	8153	6636	322.659	375.437	370.677	414.166	294.28	308.022
ENSRNOG00000001149	334.875	338.603	284.023	337.898	345.1	322.055	-0.04985	0.64175	0.99997	Pxn	12	-	46797954	46845080	3728	protein_coding	paxillin	317	367	284	368	371	270	5.79178	6.15661	5.43502	5.62916	6.31718	5.15611
ENSRNOG00000001151	39.0863	50.7443	50.0041	44.9919	61.3924	40.555	-0.024131	0.82631	0.99997	Sirt4	12	+	46868416	46876592	1694	protein_coding	sirtuin	37	55	50	49	66	34	1.52478	2.1655	1.3532	1.29907	1.87183	1.79482
ENSRNOG00000001152	11.6203	10.1489	7.00057	11.0184	20.4641	11.928	-0.070593	0.35365	0.99997	Glp1r	20	+	9586075	9626228	3363	protein_coding	glucagon-like	11	11	7	12	22	10	0.256985	0.496767	0.273905	0.265791	0.257639	0.172927
ENSRNOG00000001153	0	1.84525	1.00008	0	0	1.1928	0.0082794	0.66464	0.99997	Pla2g1b	12	-	46879343	46889082	568	protein_coding	phospholipase	0	2	1	0	0	1	0	0	0.107488	0	0.183828	0.0969455
ENSRNOG00000001156	613.761	699.349	667.054	628.968	686.479	570.156	0.052648	0.6023	0.99997	Msi1	12	-	46895447	46920952	2894	protein_coding	musashi	581	758	667	685	738	478	11.2987	12.8351	10.0841	10.8127	13.6741	12.6912
ENSRNOG00000001157	16.9022	4.61312	5.00041	14.6912	14.883	8.34957	-0.046203	0.4859	0.99997	Umodl1	20	+	9643612	9701170	3978	protein_coding	uromodulin-like	16	5	5	16	16	7	0.191996	0.20244	0.107434	0.216627	0.0656198	0.069212
ENSRNOG00000001158	2195.17	1806.5	1799.15	2199.09	1976.65	2182.82	-0.10362	0.28611	0.99997	Abcg1	20	+	9743269	9840489	3891	protein_coding	ATP	2078	1958	1799	2395	2125	1830	44.3293	41.4713	43.3221	43.3961	39.6361	38.411
ENSRNOG00000001159	0	0	1.00008	0	0.930188	0	-7.0336e-05	0.99584	0.99997	Tff3	20	-	9850803	9855481	463	protein_coding	trefoil	0	0	1	0	1	0	0	0.144631	0	0	0	0.158233
ENSRNOG00000001160	2.11278	1.84525	2.00016	0.918201	1.86038	0	0.018816	0.55294	0.99997	Triap1	12	-	46987404	46989897	1087	protein_coding	TP53	2	2	2	1	2	0	0.0534547	0.112725	0	0.120624	0.116925	0.123326
ENSRNOG00000001161	709.893	519.437	645.053	652.841	571.135	675.122	-0.013059	0.90484	0.99997	Gatc	12	+	46989951	47039542	1953	protein_coding	glutamyl-tRNA	672	563	645	711	614	566	17.3782	15.8236	17.6939	18.5321	15.05	18.1858
ENSRNOG00000001163	123.597	143.007	115.009	85.3927	119.994	112.123	0.1319	0.26187	0.99997	Srsf9	12	-	47039716	47046022	1096	protein_coding	serine	117	155	115	93	129	94	4.05051	5.92406	5.23633	5.74953	7.3833	5.77781
ENSRNOG00000001165	0	0	0	0	2.79056	1.1928	-0.014315	0.38491	0.99997	Tmprss3	20	-	9910522	9929705	2691	protein_coding	transmembrane	0	0	0	0	3	1	0	0.056111	0.022688	0	0	0
ENSRNOG00000001167	8.4511	15.6846	2.00016	1.8364	10.2321	15.5063	-0.0031446	0.95306	0.99997	Ubash3a	20	+	9948908	9985133	2123	protein_coding	ubiquitin	8	17	2	2	11	13	0.0449694	0.260785	0.373855	0.202954	0.41805	0.0518747
ENSRNOG00000001169	157.402	184.525	175.014	169.867	121.855	151.485	0.12386	0.28923	0.99997	Slc37a1	20	+	10032641	10087688	2931	protein_coding	solute	149	200	175	185	131	127	3.01296	2.24955	2.64544	2.73796	3.56241	3.28775
ENSRNOG00000001170	8232.43	4548.53	5498.45	5294.35	6145.75	6977.85	-0.0061345	0.95806	0.99997	Cox6a1	12	+	47024442	47027495	549	protein_coding	cytochrome	7793	4930	5498	5766	6607	5850	501.348	605.72	650.568	764.521	468.818	551.453
ENSRNOG00000001171	537.701	405.954	452.037	461.855	497.651	552.264	-0.078514	0.47295	0.99997	Coq5	12	-	47078753	47095438	1559	protein_coding	coenzyme	509	440	452	503	535	463	15.4014	17.2722	18.1319	17.5844	14.7345	15.965
ENSRNOG00000001172	5424.55	4564.22	4887.4	5293.43	5017.43	2916.38	0.096119	0.40922	0.99997	Rnf10	12	+	47103314	47138128	4100	protein_coding	ring	5135	4947	4887	5765	5394	2445	67.1201	66.2167	36.4086	67.4549	62.9923	65.6348
ENSRNOG00000001173	1252.88	916.165	1083.09	1168.87	889.26	1245.28	-0.01443	0.89786	0.99997	Cabp1	12	+	47179664	47209784	1594	protein_coding	calcium	1186	993	1083	1273	956	1044	61.195	48.4561	64.189	64.3269	52.2071	60.0558
ENSRNOG00000001174	426.781	584.021	631.051	501.338	470.675	468.769	0.1222	0.27686	0.99997	Pde9a	20	+	10123651	10216548	2262	protein_coding	phosphodiesterase	404	633	631	546	506	393	11.5222	11.259	10.6074	9.61935	14.6097	15.3608
ENSRNOG00000001177	254.589	229.733	208.017	191.904	270.685	200.39	0.03461	0.76608	0.99997	Acads	12	+	47254484	47263747	1767	protein_coding	acyl-CoA	241	249	208	209	291	168	5.64608	8.2889	5.80473	7.34577	7.35686	6.48191
ENSRNOG00000001178	1429.29	1719.77	1752.14	1632.56	1628.76	1588.8	0.012171	0.8979	0.99997	Sppl3	12	-	47276476	47360507	2709	protein_coding	signal	1353	1864	1752	1778	1751	1332	31.33	32.5325	30.0196	26.8996	35.9225	35.6124
ENSRNOG00000001181	98.2441	96.8755	103.008	94.5747	78.1358	62.0254	0.1524	0.19275	0.99997	Wdr4	20	-	10239154	10257044	3609	protein_coding	WD	93	105	103	103	84	52	1.36235	1.17147	0.879682	1.38788	1.51891	1.57154
ENSRNOG00000001182	1100.76	842.355	913.074	892.492	907.864	1001.95	0.020239	0.84544	0.99997	Ndufv3	20	+	10265806	10275304	1562	protein_coding	NADH:ubiquinone	1042	913	913	972	976	840	45.311	47.9722	50.0828	54.8056	46.5479	49.0961
ENSRNOG00000001183	0	0	0	1.8364	0	0	-0.0064371	0.63364	0.99997	Hnf1a	12	+	47407811	47433342	3538	protein_coding	HNF1	0	0	0	2	0	0	0.0269842	0	0	0	0	0
ENSRNOG00000001184	341.213	398.573	373.03	417.782	284.638	361.417	0.040884	0.71982	0.99997	Pknox1	20	+	10334308	10358922	4269	protein_coding	PBX/knotted	323	432	373	455	306	303	5.08771	3.60774	4.33337	4.07505	5.28308	4.81126
ENSRNOG00000001185	4567.82	4156.42	4338.35	4036.41	4014.69	4311.95	0.068651	0.39543	0.99997	RGD1311899	12	-	47433358	47438931	1414	protein_coding	similar	4324	4505	4338	4396	4316	3615	148.404	153.629	156.088	164.7	166.332	168.934
ENSRNOG00000001187	9.50749	9.22624	7.00057	19.2822	25.1151	3.57839	-0.077606	0.2413	0.99997	Oasl	12	-	47444104	47456894	2748	protein_coding	2'-5'-oligoadenylate	9	10	7	21	27	3	0.364787	0.494524	0.0666521	0.176394	0.189982	0.140268
ENSRNOG00000001189	289.45	192.828	258.021	289.233	192.549	226.631	0.031496	0.78872	0.99997	Sik1	20	-	10668411	10680283	4984	protein_coding	salt-inducible	274	209	258	315	207	190	3.01696	2.09042	2.32748	2.96094	2.18926	2.85048
ENSRNOG00000001190	585.239	584.021	606.049	544.493	554.392	542.722	0.090509	0.33337	0.99997	Git2	12	+	47590154	47631119	3123	protein_coding	GIT	554	633	606	593	596	455	9.064	9.60538	8.89506	9.55421	10.5818	10.6851
ENSRNOG00000001191	473.262	475.151	462.038	437.064	557.183	518.866	-0.072975	0.48739	0.99997	Tchp	12	-	47638274	47653638	2784	protein_coding	trichoplein,	448	515	462	476	599	435	8.16159	10.8292	9.53959	8.66694	9.65756	9.13795
ENSRNOG00000001192	1084.91	775.004	716.058	845.663	1213.9	959.007	-0.13382	0.24834	0.99997	Gltp	12	+	47667556	47687707	1649	protein_coding	glycolipid	1027	840	716	921	1305	804	26.661	39.8318	29.7677	33.5434	26.5943	23.9094
ENSRNOG00000001193	7.39471	9.22624	2.00016	8.26381	7.4415	5.96398	-0.01498	0.80004	0.99997	Hsf2bp	20	-	10757854	10844178	2671	protein_coding	heat	7	10	2	9	8	5	0.201603	0.18895	0.14325	0.176918	0.244989	0.05168
ENSRNOG00000001194	295.789	345.984	287.023	321.37	308.822	255.258	0.043882	0.69478	0.99997	Rrp1b	20	+	10844266	10869821	4403	protein_coding	ribosomal	280	375	287	350	332	214	3.79452	3.79516	2.96739	3.42504	4.44644	3.5893
ENSRNOG00000001195	5.28194	71.9646	17.0014	4.59101	11.1623	2.38559	0.13007	0.024729	0.99997	Trpv4	12	+	47698947	47737902	3211	protein_coding	transient	5	78	17	5	12	2	0.0743304	0.188097	0.0380276	0.0838661	1.26819	0.291531
ENSRNOG00000001198	295.789	219.584	261.021	322.289	254.872	223.053	-0.026906	0.81739	0.99997	Fam222a	12	-	47748165	47793534	1807	protein_coding	family	280	238	261	351	274	187	9.27227	7.6319	6.31819	8.34558	6.8762	7.9535
ENSRNOG00000001199	700.385	746.402	787.064	746.498	603.692	797.98	0.041668	0.69295	0.99997	Pop5	12	-	47138346	47142852	1439	protein_coding	POP5	663	809	787	813	649	669	26.9691	22.6999	28.3841	24.8147	29.3506	30.1155
ENSRNOG00000001201	725.738	534.199	544.044	599.585	653.922	621.446	-0.038764	0.72268	0.99997	Cstb	20	-	10966331	10968432	640	protein_coding	cystatin	687	579	544	653	703	521	48.7046	55.286	49.7012	57.8141	47.2311	46.8053
ENSRNOG00000001203	1028.92	944.767	992.081	1010.94	1029.72	992.406	-0.027499	0.75375	0.99997	Rrp1	20	+	10981998	10993280	1829	protein_coding	ribosomal	974	1024	992	1101	1107	832	28.735	30.4631	27.7728	28.6815	29.2291	29.8658
ENSRNOG00000001204	1032.09	956.761	944.077	1024.71	1327.38	1077.09	-0.16803	0.10195	0.99997	Ankrd13a	12	-	47558590	47588335	3639	protein_coding	ankyrin	977	1037	944	1116	1427	903	14.6393	19.737	15.1501	14.46	14.8774	14.2845
ENSRNOG00000001205	5273.49	4665.71	4975.41	5242.01	5122.55	5222.06	-0.055082	0.49326	0.99997	Agpat3	20	+	11114164	11144806	6003	protein_coding	1-acylglycerol-3-phosphate	4992	5057	4975	5709	5507	4378	45.3972	46.1729	44.5263	44.7882	43.9799	45.6353
ENSRNOG00000001210	747.923	713.188	685.056	756.598	747.871	786.052	-0.076049	0.40716	0.99997	Pwp2	20	+	11228844	11243205	3904	protein_coding	PWP2,	708	773	685	824	804	659	10.0752	10.3654	10.3059	9.76743	10.3371	9.66177
ENSRNOG00000001211	1614.16	1417.15	1477.12	1550.84	1574.81	1626.97	-0.063528	0.46767	0.99997	Gatd3a	20	+	11244353	11252449	1276	protein_coding	glutamine	1528	1536	1477	1689	1693	1364	63.1853	66.78	65.2639	64.4955	62.8449	63.7391
ENSRNOG00000001212	0	0.922624	1.00008	1.8364	0	0	0.00027288	0.98821	0.99997	Dnmt3l	20	-	11344514	11359090	1688	protein_coding	DNA	0	1	1	2	0	0	0.0565581	0	0	0	0.0309284	0.0326215
ENSRNOG00000001213	1.05639	0	1.00008	0	0	0	0.0062964	0.64107	0.99997	Aire	20	+	11365697	11380631	1891	protein_coding	autoimmune	1	0	1	0	0	0	0	0	0	0.0284817	0	0.0291195
ENSRNOG00000001214	3560.03	3171.98	3607.29	3413.87	3197.06	3553.34	0.020638	0.81311	0.99997	Pfkl	20	+	11393877	11415882	2753	protein_coding	phosphofructokinase,	3370	3438	3607	3718	3437	2979	64.4674	62.8367	66.0654	65.9296	65.1972	72.1466
ENSRNOG00000001215	596.859	584.021	516.042	562.857	584.158	634.567	-0.052594	0.59974	0.99997	Cfap410	20	-	11417429	11424324	1786	protein_coding	cilia	565	633	516	613	628	532	16.3839	17.6978	18.1861	17.0382	18.5034	15.909
ENSRNOG00000001216	477.487	369.049	439.036	398.499	354.402	450.877	0.0635	0.56775	0.99997	Trpm2	20	+	11436267	11482051	4555	protein_coding	transient	452	400	439	434	381	378	4.54819	4.20995	5.06656	5.3445	4.5846	5.30704
ENSRNOG00000001217	20.0714	24.9108	40.0033	20.2004	18.6038	20.2775	0.10335	0.26985	0.99997	Lrrc3	20	+	11489456	11490406	951	protein_coding	leucine	19	27	40	22	20	17	1.10428	1.0585	1.09138	1.07604	1.48222	2.31609
ENSRNOG00000001219	2.11278	7.38099	8.00065	1.8364	4.65094	3.57839	0.038589	0.4467	0.99997	Tspear	20	-	11501925	11528332	1713	protein_coding	thrombospondin-type	2	8	8	2	5	3	0.0557326	0.146911	0.106924	0.0628825	0.243816	0.257163
ENSRNOG00000001222	537.701	602.473	548.045	482.974	571.135	611.904	0.015355	0.88366	0.99997	Ube2g2	20	-	11700089	11721838	1918	protein_coding	ubiquitin-conjugating	509	653	548	526	614	513	13.091	16.1124	16.3297	14.2931	17.7744	15.7329
ENSRNOG00000001223	1616.27	1419	1325.11	1392.91	1965.49	1526.78	-0.11275	0.30154	0.99997	Pttg1ip	20	-	11746370	11764233	2571	protein_coding	PTTG1	1530	1538	1325	1517	2113	1280	28.1657	41.3654	30.3961	32.0513	31.2308	28.3785
ENSRNOG00000001224	207.052	156.846	177.014	168.949	279.987	227.824	-0.16171	0.16901	0.99997	Itgb2	20	-	11777783	11815647	3151	protein_coding	integrin	196	170	177	184	301	191	2.78745	4.80793	3.70079	3.35015	2.81663	3.09315
ENSRNOG00000001225	345.439	394.883	398.032	323.207	359.053	299.392	0.14898	0.16628	0.99997	Fam207a	20	+	11863082	11896774	1738	protein_coding	family	327	428	398	352	386	251	9.66785	11.1784	8.81726	10.1334	12.8565	12.6098
ENSRNOG00000001226	7.39471	0	2.00016	7.34561	7.4415	2.38559	-0.029538	0.48697	0.99997	AABR07044593.1	20	-	11928536	11929006	471	processed_pseudogene	-	7	0	2	8	8	2	0.810786	0.854888	0.25925	0.80045	0	0.233822
ENSRNOG00000001227	3804.05	3247.64	3237.26	3563.54	2915.21	3183.57	0.070551	0.46902	0.99997	Adarb1	20	+	11972381	12101047	6680	protein_coding	adenosine	3601	3520	3237	3881	3134	2669	29.1289	24.8017	25.6213	30.4946	28.8945	28.026
ENSRNOG00000001228	612.705	622.771	571.047	570.203	711.594	665.58	-0.08025	0.43387	0.99997	Pofut2	20	-	12117811	12128747	2259	protein_coding	protein	580	675	571	621	765	558	13.1224	17.0445	15.0809	13.8283	15.5997	13.9186
ENSRNOG00000001229	105.639	140.239	152.012	131.303	159.062	102.58	0.0068545	0.95336	0.99997	Col18a1	20	+	12225202	12332858	5007	protein_coding	collagen	100	152	152	143	171	86	1.36331	1.71893	1.04865	1.07567	1.58488	1.67164
ENSRNOG00000001232	113.033	192.828	184.015	123.039	150.69	128.822	0.13019	0.26646	0.99997	Slc19a1	20	-	12334676	12352377	2487	protein_coding	solute	107	209	184	134	162	108	2.72423	3.47262	2.80825	2.45438	4.64705	4.31515
ENSRNOG00000001235	5759.43	4043.86	3902.32	4650.69	7153.15	5125.44	-0.17712	0.12684	0.99997	Gna12	12	+	15890170	15971212	3494	protein_coding	G	5452	4383	3902	5065	7690	4297	119.811	191.799	130.003	145.51	113.391	106.474
ENSRNOG00000001236	420.442	373.663	370.03	377.381	336.728	364.995	0.079342	0.44857	0.99997	Brat1	12	-	16015771	16027881	3532	protein_coding	BRCA1-associated	398	405	370	411	362	306	5.55467	5.15856	5.28945	6.06903	5.98637	5.76842
ENSRNOG00000001237	1741.98	1710.54	1631.13	1653.68	1657.6	1709.28	0.015689	0.84742	0.99997	Cabin1	20	+	13836030	13963003	7932	protein_coding	calcineurin	1649	1854	1631	1801	1782	1433	21.617	22.5524	21.9989	22.3317	24.3379	22.5826
ENSRNOG00000001238	1145.12	1066.55	1011.08	1039.4	907.864	985.249	0.10872	0.24833	0.99997	Rsrc2	12	+	38274297	38294292	2117	protein_coding	arginine	1084	1156	1011	1132	976	826	26.5795	24.1631	24.8057	28.7176	29.6859	27.3836
ENSRNOG00000001239	1516.97	1143.13	1124.09	1296.5	1385.98	1485.03	-0.098815	0.35451	0.99997	Ddt	20	+	13827132	13831588	1158	protein_coding	D-dopachrome	1436	1239	1124	1412	1490	1245	116.21	129.3	131.054	133.347	111.525	106.712
ENSRNOG00000001241	158.458	238.037	217.018	205.677	194.409	128.822	0.099417	0.39698	0.99997	Iqce	12	+	15857805	16067924	2409	protein_coding	IQ	150	258	217	224	209	108	5.1506	5.0671	3.17619	3.89153	6.48816	5.75584
ENSRNOG00000001242	1127.17	775.926	979.08	956.766	1585.97	1254.82	-0.2248	0.053825	0.99997	Gstt3	20	+	13817795	13825475	1785	protein_coding	glutathione	1067	841	979	1042	1705	1052	27.8655	48.0758	35.9821	32.1946	24.5973	30.2009
ENSRNOG00000001243	267.266	328.454	338.028	322.289	290.219	302.97	0.01973	0.85797	0.99997	Zcchc8	12	+	38303624	38326502	3575	protein_coding	zinc	253	356	338	351	312	254	4.68671	4.39257	4.33778	3.81155	5.1988	5.20615
ENSRNOG00000001245	863.069	786.075	843.069	791.489	718.105	899.368	0.038146	0.70416	0.99997	Pcbp3	20	+	12429315	12629981	2052	protein_coding	poly(rC)	817	852	843	862	772	754	20.0524	18.9356	22.4338	21.4438	21.6766	22.6217
ENSRNOG00000001247	1655.36	1860.01	2048.17	1961.28	1716.2	1745.06	0.028795	0.76773	0.99997	Clip1	12	+	38345456	38452652	6538	protein_coding	CAP-GLY	1567	2016	2048	2136	1845	1463	25.6637	23.3732	22.482	21.2426	26.4912	28.3849
ENSRNOG00000001249	78.1727	77.5004	86.007	98.2475	108.832	45.3262	-0.022585	0.83665	0.99997	Col6a1	20	+	12658065	12675561	3082	protein_coding	collagen	74	84	86	107	117	38	2.63552	3.03859	1.19712	2.05653	2.26285	2.44355
ENSRNOG00000001250	464.811	419.794	428.035	451.755	490.209	443.72	-0.060186	0.55066	0.99997	Lfng	12	-	16118634	16126953	2137	protein_coding	LFNG	440	455	428	492	527	372	10.99	12.4121	10.6279	11.0893	11.1157	11.0285
ENSRNOG00000001251	24.2969	5.53574	0	10.1002	5.58113	19.0847	-0.0095273	0.84301	0.99997	Grifin	12	+	16170162	16172129	568	protein_coding	galectin-related	23	6	0	11	6	16	0.924446	0.531671	1.71981	2.1809	0.551483	0
ENSRNOG00000001252	411.991	413.335	362.03	393.908	396.26	434.177	-0.031439	0.76186	0.99997	Chst12	12	-	16200019	16201632	1614	protein_coding	carbohydrate	390	448	362	429	426	364	12.6879	13.2845	13.7692	13.0142	14.4912	12.3504
ENSRNOG00000001253	2343.07	2037.15	1998.16	2238.57	2301.29	2358.16	-0.093215	0.29734	0.99997	Eif3b	12	-	16285733	16310190	2919	protein_coding	eukaryotic	2218	2208	1998	2438	2474	1977	39.8691	42.6585	41.3506	40.9246	39.4907	37.691
ENSRNOG00000001254	49.6502	102.411	73.006	71.6197	117.204	56.0614	-0.034421	0.74404	0.99997	Col6a2	20	+	12773427	12801180	3695	protein_coding	collagen	47	111	73	78	126	47	1.00767	1.71631	0.776592	0.685078	1.56833	1.08789
ENSRNOG00000001255	261.984	328.454	344.028	288.315	257.662	255.258	0.14366	0.20096	0.99997	Mlxip	12	-	38567247	38638536	4520	protein_coding	MLX	248	356	344	314	277	214	3.3161	3.08448	2.89058	2.95509	4.11189	4.19079
ENSRNOG00000001256	1298.3	1872	1642.13	1568.29	1572.02	1473.1	0.043399	0.68433	0.99997	Atxn2	12	-	40266662	40332612	3654	protein_coding	ataxin	1229	2029	1642	1708	1690	1235	22.3129	23.2787	20.6352	18.1151	28.9897	24.7446
ENSRNOG00000001258	436.288	630.152	435.035	538.984	626.017	496.203	-0.088314	0.44215	0.99997	Snx8	12	+	16340922	16389497	2617	protein_coding	sorting	413	683	435	587	673	416	10.7071	12.9435	9.70508	8.49969	13.6253	9.15296
ENSRNOG00000001259	669.75	835.897	934.076	793.326	775.777	714.484	0.066743	0.53534	0.99997	Cux2	12	+	40018937	40219291	5092	protein_coding	cut-like	634	906	934	864	834	599	8.09958	8.24362	7.18204	6.70591	9.28901	10.1003
ENSRNOG00000001260	19.015	19.3751	35.0029	29.3824	26.9755	17.8919	-0.0048827	0.95784	0.99997	Nudt1	12	-	16391578	16395029	862	protein_coding	nudix	18	21	35	32	29	15	1.77207	1.69329	1.06241	1.12466	1.27187	2.23582
ENSRNOG00000001261	54.9322	61.8158	35.0029	44.0737	55.8113	62.0254	-0.027407	0.80133	0.99997	Ftcd	20	-	12806957	12820466	1866	protein_coding	formimidoyltransferase	52	67	35	48	60	52	1.22791	1.61838	1.70138	1.50089	1.87453	1.03284
ENSRNOG00000001262	1.05639	0.922624	1.00008	0	0	0	0.014738	0.39142	0.99997	LOC108348157	20	-	13164628	13173774	1320	protein_coding	speriolin-like	1	1	1	0	0	0	0	0	0	0.0408021	0.0395508	0.0417159
ENSRNOG00000001265	298.958	250.031	244.02	263.524	264.173	287.464	-0.026377	0.81158	0.99997	Mad1l1	12	+	16410083	16719824	2612	protein_coding	mitotic	283	271	244	287	284	241	5.245	5.4725	5.63318	5.83539	5.41659	5.1439
ENSRNOG00000001269	5393.92	3461.68	3639.3	4571.72	3527.27	4630.43	-0.01632	0.88697	0.99997	Ppp1cc	12	-	39864295	39882030	2433	protein_coding	protein	5106	3752	3639	4979	3792	3882	139.479	112.005	139.09	161.387	114.954	117.595
ENSRNOG00000001270	17.9586	8.30361	25.002	7.34561	15.8132	14.3135	0.052039	0.48922	0.99997	Hvcn1	12	-	39822637	39850567	1186	protein_coding	hydrogen	17	9	25	8	17	12	0.32199	0.721447	0.61774	0.772007	0.396175	1.16073
ENSRNOG00000001271	98.2441	59.0479	70.0057	94.5747	86.5075	65.6037	-0.047188	0.67839	0.99997	Card6	2	-	54810110	54824033	6619	protein_coding	caspase	93	64	70	103	93	55	0.909154	0.865539	0.62092	0.926197	0.617835	0.71275
ENSRNOG00000001272	1305.7	1275.07	1267.1	1376.38	1211.1	1302.53	-0.01311	0.88163	0.99997	Mcm3ap	20	-	12879278	12917039	6459	protein_coding	minichromosome	1236	1382	1267	1499	1302	1092	11.5207	10.5509	10.7342	10.718	11.6165	11.2329
ENSRNOG00000001273	347.552	284.168	341.028	325.043	343.239	363.803	-0.059117	0.58575	0.99997	Psmg3	12	+	16899025	16901934	793	protein_coding	proteasome	329	308	341	354	369	305	21.3092	23.4204	23.4821	22.345	20.2772	23.6787
ENSRNOG00000001274	1770.51	1499.26	1527.12	1662.86	1289.24	1575.68	0.061552	0.55117	0.99997	Vps29	12	-	39690069	39699113	1441	protein_coding	VPS29	1676	1625	1527	1811	1386	1321	81.9413	66.1228	76.4469	85.5615	80.4138	79.7008
ENSRNOG00000001275	2.11278	10.1489	6.00049	5.50921	0.930188	3.57839	0.037652	0.43551	0.99997	Tmem184a	12	+	16912249	16921426	2079	protein_coding	transmembrane	2	11	6	6	1	3	0.161086	0.028308	0.103015	0.0605836	0.322991	0.185821
ENSRNOG00000001276	621.156	764.855	756.062	667.532	652.062	726.412	0.050491	0.62201	0.99997	Pcnt	20	+	12944786	13038431	9447	protein_coding	pericentrin	588	829	756	727	701	609	3.67348	3.73477	3.9358	3.35228	4.58131	4.4066
ENSRNOG00000001277	348.608	396.728	384.031	293.824	376.726	353.067	0.097668	0.37246	0.99997	Mafk	12	-	16923990	16934706	2645	protein_coding	MAF	330	430	384	320	405	296	5.77512	7.70672	6.83243	6.71963	8.48735	7.99432
ENSRNOG00000001278	461.641	416.103	396.032	460.019	392.539	469.961	-0.038287	0.71809	0.99997	Gpn3	12	-	39670453	39679510	1596	protein_coding	GPN-loop	437	451	396	501	422	394	14.9845	13.3082	15.0721	14.7471	14.7528	13.6628
ENSRNOG00000001283	931.734	899.558	970.079	952.175	882.748	898.175	0.028967	0.74654	0.99997	Anapc7	12	-	39614733	39641285	2458	protein_coding	anaphase	882	975	970	1037	949	753	20.1388	19.4323	18.7035	19.3261	20.7087	21.7303
ENSRNOG00000001284	0	11.0715	1.00008	0.918201	15.8132	0	-0.0084166	0.78734	0.99997	Uncx	12	-	17182163	17186679	2383	protein_coding	UNC	0	12	1	1	17	0	0.0200315	0.359058	0	0	0.262898	0.0231074
ENSRNOG00000001285	22446.1	18279	19700.6	23152.4	19129.3	24574	-0.11015	0.27599	0.99997	Atp2a2	12	+	39553903	39603326	6620	protein_coding	ATPase	21248	19812	19699	25215	20565	20602	244.692	210.422	255.707	232.647	210.272	220.518
ENSRNOG00000001287	30.6352	30.4466	34.0028	28.4642	40.9283	20.2775	0.017575	0.86021	0.99997	Gper1	12	-	17309834	17311112	1279	protein_coding	G	29	33	34	31	44	17	1.15699	1.7315	0.811499	1.22119	1.34702	1.46381
ENSRNOG00000001288	257.759	222.352	220.018	186.395	258.592	196.811	0.07218	0.53324	0.99997	Gpr146	12	-	17345510	17358617	1815	protein_coding	G	244	241	220	203	278	165	5.33896	7.70918	5.5503	7.24053	6.93218	6.67455
ENSRNOG00000001289	416.217	379.198	416.034	362.689	397.19	432.985	0.017252	0.86916	0.99997	LOC498154	12	+	17277635	17380494	1442	protein_coding	hypothetical	394	411	416	395	427	363	13.0758	14.904	15.3692	14.7159	14.8801	15.8856
ENSRNOG00000001293	1316.26	1126.52	1173.1	1164.28	1160.87	1235.74	0.017922	0.84613	0.99997	Get4	12	-	17469112	17486157	2091	protein_coding	golgi	1246	1221	1173	1268	1248	1036	28.9469	30.0401	30.2493	32.0938	30.4853	30.8901
ENSRNOG00000001294	364.454	434.556	362.03	415.945	429.747	418.671	-0.088533	0.39898	0.99997	Ift81	12	+	39423596	39506890	2028	protein_coding	intraflagellar	345	471	362	453	462	351	10.6627	11.4661	10.5669	9.16237	12.125	9.82916
ENSRNOG00000001295	24306.4	18613	18691.5	20668.7	25956.9	23197.5	-0.13073	0.21355	0.99997	S100b	20	-	13130636	13142856	1484	protein_coding	S100	23009	20174	18690	22510	27905	19448	724.067	946.43	800.111	835.066	709.721	693.508
ENSRNOG00000001296	89.793	171.608	152.012	103.757	203.711	115.701	-0.011203	0.91936	0.99997	P2rx7	12	-	39353613	39396042	3817	protein_coding	purinergic	85	186	152	113	219	97	1.89998	3.88257	2.08601	1.61254	3.4204	2.94818
ENSRNOG00000001297	871.52	945.689	937.076	856.682	1144.13	1079.48	-0.11712	0.2626	0.99997	Prmt2	20	+	13156241	13212606	1974	protein_coding	protein	825	1025	937	933	1230	905	22.5617	31.3616	27.9905	22.5094	27.1085	26.1378
ENSRNOG00000001298	0	3.69049	0	0	0	0	0.0098809	0.4716	0.99997	Slc5a4b	20	+	13498926	13547508	1992	protein_coding	solute	0	4	0	0	0	0	0	0	0	0	0.109163	0
ENSRNOG00000001299	1206.39	1403.31	1465.12	1414.03	1091.11	1209.49	0.097414	0.35102	0.99997	Sun1	12	-	17488487	17522534	4127	protein_coding	Sad1	1142	1521	1465	1540	1173	1014	22.4738	18.0492	18.9264	18.8037	24.2761	24.6623
ENSRNOG00000001300	327.48	242.65	281.023	334.225	286.498	223.053	0.0047194	0.96772	0.99997	P2rx4	12	-	39308025	39325673	1970	protein_coding	purinergic	310	263	281	364	308	187	8.82007	7.86909	5.79542	8.47525	6.96978	7.85446
ENSRNOG00000001302	6730.25	2086.05	3667.3	5402.7	1985.02	5160.03	-0.00090169	0.99065	0.99997	Adora2a	20	-	14265252	14282873	2485	protein_coding	adenosine	6371	2261	3667	5884	2134	4326	113.027	43.2223	106.284	138.082	47.5011	81.2569
ENSRNOG00000001303	1081.74	1287.98	1108.09	1261.61	1272.5	1094.99	-0.047645	0.62999	0.99997	Specc1l	20	-	14287457	14393793	5932	protein_coding	sperm	1024	1396	1108	1374	1368	918	11.0566	11.6071	9.44824	9.29728	12.2861	10.2852
ENSRNOG00000001304	3571.65	2555.67	1988.16	3410.2	2329.19	3069.06	-0.064078	0.58444	0.99997	Bcr	20	-	14421141	14545772	3856	protein_coding	BCR	3381	2770	1988	3714	2504	2573	45.9771	32.6842	40.7392	47.2242	37.5035	28.3893
ENSRNOG00000001309	1001.46	1125.6	1171.1	1271.71	884.609	1091.41	0.015387	0.88777	0.99997	Camkk2	12	+	39253409	39302601	2136	protein_coding	calcium/calmodulin-dependent	948	1220	1171	1385	951	915	30.9518	22.4088	26.1535	23.9036	29.8187	30.1878
ENSRNOG00000001311	506.01	574.794	642.052	503.174	515.324	528.408	0.11509	0.26654	0.99997	Rab36	20	-	14557740	14573519	1247	protein_coding	RAB36,	479	623	642	548	554	443	20.9774	22.3606	21.6894	20.6884	26.0826	28.3494
ENSRNOG00000001312	765.881	844.201	839.068	892.492	946.001	834.957	-0.10149	0.28112	0.99997	Pdgfa	12	+	17734133	17755285	1891	protein_coding	platelet	725	915	839	972	1017	700	37.9072	41.8196	34.9161	31.9017	39.0274	37.7447
ENSRNOG00000001313	1600.43	1918.13	1754.14	1635.32	1769.22	1789.19	0.018072	0.84562	0.99997	Gnaz	20	-	14593819	14620019	2462	protein_coding	G	1515	2079	1754	1781	1902	1500	34.5313	38.8833	37.1974	33.1422	44.0855	39.2299
ENSRNOG00000001314	1390.21	1193.87	1292.11	1567.37	1480.86	1575.68	-0.20894	0.020639	0.99997	Fam20c	12	-	17913767	17972737	2967	protein_coding	FAM20C,	1316	1294	1292	1707	1592	1321	27.4633	27.0063	27.1828	23.8889	22.7691	23.9784
ENSRNOG00000001315	5.28194	10.1489	10.0008	9.18201	5.58113	7.15677	0.018927	0.77498	0.99997	Rsph14	20	+	14577166	14653038	2456	protein_coding	radial	5	11	10	10	6	6	0.326282	0.206418	0.25039	0.18407	0.392535	0.376384
ENSRNOG00000001316	3954.06	3276.24	3400.28	3683.82	3507.74	3751.34	-0.034167	0.70748	0.99997	Anapc5	12	+	39209129	39242690	2433	protein_coding	anaphase-promoting	3743	3551	3400	4012	3771	3145	78.7147	78.0108	78.9202	82.858	76.197	76.9507
ENSRNOG00000001317	664.468	641.223	627.051	645.495	582.298	685.857	0.012033	0.90198	0.99997	Zfp68	12	+	18152659	18167517	4648	protein_coding	zinc	629	695	627	703	626	575	7.29515	6.84947	7.63167	7.36461	7.88781	7.5056
ENSRNOG00000001323	348.608	320.15	361.029	387.481	273.475	246.909	0.10309	0.37492	0.99997	Zfp157	12	-	18464781	18487178	3225	protein_coding	zinc	330	347	361	422	294	207	6.24626	4.58836	3.91877	5.51114	5.61732	6.16387
ENSRNOG00000001324	31.6916	35.0597	40.0033	29.3824	31.6264	38.1694	0.032124	0.76223	0.99997	Asmt	12	-	18521401	18526250	1548	protein_coding	acetylserotonin	30	38	40	32	34	32	0.98677	1.10547	1.26208	1.04378	1.28157	1.42287
ENSRNOG00000001325	61.2705	99.6433	76.0062	69.7833	88.3679	56.0614	0.051766	0.64679	0.99997	Il3ra	12	-	18534767	18540166	1403	protein_coding	interleukin	58	108	76	76	95	47	2.58579	3.40805	2.04527	2.22652	4.01879	2.98285
ENSRNOG00000001329	303.183	214.049	199.016	275.46	365.564	212.318	-0.11974	0.30745	0.99997	Gjc3	12	-	19166239	19167015	777	protein_coding	gap	287	232	199	300	393	178	18.4305	25.4573	13.9865	19.8938	15.5882	14.1029
ENSRNOG00000001331	1207.45	929.082	1017.08	1041.24	1043.67	988.827	0.027193	0.7883	0.99997	Rnf34	12	-	39164290	39185168	1960	protein_coding	ring	1143	1007	1017	1134	1122	829	27.6181	28.8122	25.8231	31.4085	26.8227	28.572
ENSRNOG00000001333	0	0	3.00024	0	0	1.1928	0.0063283	0.70122	0.99997	Azgp1	12	+	19196611	19202647	1246	protein_coding	alpha-2-glycoprotein	0	0	3	0	0	1	0	0	0.0489995	0	0	0.13258
ENSRNOG00000001335	480.656	485.3	563.046	486.647	535.788	394.815	0.072402	0.51085	0.99997	Zkscan1	12	+	19231092	19247387	3137	protein_coding	zinc	455	526	563	530	576	331	8.06489	9.24162	6.44203	7.81185	8.75388	9.88257
ENSRNOG00000001336	285.225	149.465	135.011	228.632	173.945	182.498	-0.015725	0.89066	0.99997	Orai1	12	-	38981927	38995570	1122	protein_coding	ORAI	270	162	135	249	187	153	10.5936	8.38859	8.32546	12.9607	7.53792	6.62547
ENSRNOG00000001337	654.96	742.712	730.06	721.706	684.618	663.194	0.031455	0.74281	0.99997	Setd1b	12	-	38845621	38869346	5949	protein_coding	SET	620	805	730	786	736	556	6.30689	6.22693	5.70611	5.61312	7.0645	6.75701
ENSRNOG00000001338	31.6916	19.3751	19.0015	20.2004	31.6264	38.1694	-0.071104	0.44961	0.99997	Hpd	12	+	38828444	38839969	1535	protein_coding	4-hydroxyphenylpyruvate	30	21	19	22	34	32	0.68415	1.11484	1.27277	1.05262	0.714234	0.681587
ENSRNOG00000001339	422.555	447.472	417.034	431.555	372.075	409.129	0.064245	0.53121	0.99997	Psmd9	12	-	38786540	38805121	1343	protein_coding	proteasome	400	485	417	470	400	343	16.7055	14.9908	15.5929	16.0413	18.8536	17.0976
ENSRNOG00000001341	64.4397	76.5778	105.009	94.5747	72.5547	84.6885	-0.01314	0.90919	0.99997	Zfp113	12	-	19288403	19294888	1317	protein_coding	zinc	61	83	105	103	78	71	3.73326	2.98091	3.29141	2.4946	3.2902	4.39015
ENSRNOG00000001342	123.597	146.697	121.01	121.203	87.4377	96.6164	0.17744	0.13123	0.99997	Wdr66	12	-	38709595	38782010	3888	protein_coding	WD	117	159	121	132	94	81	1.62063	1.21686	1.27194	1.62075	2.13501	1.7137
ENSRNOG00000001344	1339.5	1407.92	1102.09	1096.33	1424.12	1375.29	-0.011742	0.91308	0.99997	Aldh2	12	+	40466495	40498752	1876	protein_coding	aldehyde	1268	1526	1102	1194	1531	1153	30.3814	41.0755	37.5237	36.4035	42.467	32.3463
ENSRNOG00000001345	713.062	658.753	591.048	567.448	547.881	601.169	0.14745	0.14217	0.99997	Mapkapk5	12	+	40510378	40529338	1764	protein_coding	mitogen-activated	675	714	591	618	589	504	19.6931	19.7899	20.5413	24.2688	24.8838	21.7246
ENSRNOG00000001346	2745.55	2122.96	2364.19	2594.84	2614.76	2898.49	-0.12677	0.20071	0.99997	Cops6	12	+	19303387	19306226	1173	protein_coding	COP9	2599	2301	2364	2826	2811	2430	115.004	120.615	126.479	119.334	102.411	110.975
ENSRNOG00000001347	89.793	83.9587	140.011	87.2291	115.343	93.038	0.034019	0.76809	0.99997	Adam1a	12	+	40533632	40536620	2955	pseudogene	ADAM	85	91	140	95	124	78	1.53463	2.11205	1.61156	1.54924	1.60773	2.60883
ENSRNOG00000001348	1043.71	725.182	757.062	785.98	871.586	1032.96	-0.057059	0.61541	0.99997	Erp29	12	+	40619377	40625883	1230	protein_coding	endoplasmic	988	786	757	856	937	866	43.6085	50.3315	56.4271	56.7903	43.7938	44.4869
ENSRNOG00000001349	411.991	357.978	384.031	373.708	448.351	410.322	-0.068358	0.51915	0.99997	Mcm7	12	-	19306607	19314016	2484	protein_coding	minichromosome	390	388	384	407	482	344	7.82132	9.76643	8.45505	8.4561	8.15473	8.51247
ENSRNOG00000001350	561.998	612.622	562.046	630.804	530.207	545.107	0.018994	0.85138	0.99997	Naa25	12	-	40628005	40680397	3257	protein_coding	N(alpha)-acetyltransferase	532	664	562	687	570	457	10.8338	9.47769	9.2175	9.46577	11.4521	10.2235
ENSRNOG00000001351	396.145	508.366	541.044	443.491	425.096	407.936	0.12187	0.26697	0.99997	Trafd1	12	+	40695520	40709462	2579	protein_coding	TRAF	375	551	541	483	457	342	9.28929	9.26733	8.41267	8.13741	11.5899	12.0025
ENSRNOG00000001352	4156.89	4790.26	4556.37	4433.08	4300.26	4241.58	0.049092	0.55737	0.99997	Hectd4	12	-	40713841	40822159	12776	protein_coding	HECT	3935	5192	4556	4828	4623	3556	18.0389	18.2125	16.9932	16.5885	21.2163	19.6365
ENSRNOG00000001353	239.8	274.942	317.026	297.497	245.57	224.246	0.068982	0.54884	0.99997	Ap4m1	12	+	19314251	19320142	1362	protein_coding	adaptor	227	298	317	324	264	188	11.3555	9.75589	8.42733	8.97647	11.4227	12.8162
ENSRNOG00000001355	886.309	938.308	1005.08	891.573	852.982	907.717	0.076347	0.40565	0.99997	Taf6	12	-	19320271	19328637	2093	protein_coding	TATA-box	839	1017	1005	971	917	761	22.1456	22.0516	22.1986	21.5899	25.3677	26.4407
ENSRNOG00000001357	157.402	102.411	106.009	142.321	112.553	114.508	-0.0081794	0.94431	0.99997	Mblac1	12	+	19335841	19337102	1262	protein_coding	metallo-beta-lactamase	149	111	106	155	121	96	5.86286	4.82577	4.64431	6.35893	4.59191	4.62511
ENSRNOG00000001360	0	0.922624	0	1.8364	0	2.38559	-0.014617	0.48486	0.99997	Stag3	12	+	19599834	19630780	4281	protein_coding	stromal	0	1	0	2	0	2	0.0227201	0	0.0290592	0	0.0124243	0
ENSRNOG00000001367	21.1278	23.0656	14.0011	17.4458	15.8132	16.6991	0.038842	0.66414	0.99997	Gpc2	12	-	19593041	19599374	2611	protein_coding	glypican	20	25	14	19	17	14	0.347363	0.327704	0.327364	0.412553	0.499876	0.295255
ENSRNOG00000001368	4225.55	4394.46	4616.38	4664.46	3915.16	4786.69	-0.011173	0.90428	0.99997	Rph3a	12	+	41073824	41148490	2657	protein_coding	rabphilin	4000	4763	4616	5080	4209	4013	91.266	79.7311	92.2119	81.0822	93.5876	95.6644
ENSRNOG00000001369	28.5225	26.7561	15.0012	17.4458	75.3452	16.6991	-0.075601	0.31945	0.99997	Oas1a	12	+	41200718	41211909	2032	protein_coding	2'-5'	27	29	15	19	81	14	0.6124	2.75277	0.577142	0.981896	1.02229	0.557715
ENSRNOG00000001374	1508.52	2043.61	2294.19	1897.92	2113.39	2020.6	-0.030368	0.78239	0.99997	Rasal1	12	-	41416218	41448668	3238	protein_coding	RAS	1428	2215	2294	2067	2272	1694	30.472	35.316	31.9408	23.7524	35.713	39.0115
ENSRNOG00000001375	128.879	92.2624	92.0075	109.266	128.366	121.665	-0.096956	0.40936	0.99997	Gal3st4	12	-	19583110	19592000	2207	protein_coding	galactose-3-O-sulfotransferase	122	100	92	119	138	102	2.57384	3.14715	2.82168	2.97724	2.36552	2.29542
ENSRNOG00000001376	1088.08	858.04	725.059	948.502	1334.82	1005.53	-0.18042	0.11729	0.99997	Mettl7a	7	+	141973553	141981432	1777	protein_coding	methyltransferase	1030	930	725	1033	1435	843	27.7492	40.6448	28.9634	31.2181	27.3228	22.466
ENSRNOG00000001377	784.896	595.092	695.057	669.369	731.128	726.412	-0.026276	0.80197	0.99997	Ddx54	12	-	41470557	41485122	3252	protein_coding	DEAD-box	743	645	695	729	786	609	10.7007	12.165	11.4334	12.3054	10.3547	11.7682
ENSRNOG00000001378	79.2291	150.388	103.008	81.7199	91.1584	102.58	0.10806	0.34597	0.99997	Iqcd	12	-	41490801	41497610	1374	protein_coding	IQ	75	163	103	89	98	86	3.09201	3.58988	3.82139	2.93989	6.19342	4.12787
ENSRNOG00000001379	8.4511	18.4525	11.0009	8.26381	15.8132	10.7352	0.014509	0.84587	0.99997	Cyp3a62	12	+	18678594	18709397	1669	protein_coding	cytochrome	8	20	11	9	17	9	0.277888	0.553452	0.355421	0.2787	0.675383	0.391795
ENSRNOG00000001383	108.808	134.703	99.0081	90.9019	128.366	104.966	0.037459	0.7495	0.99997	Slc8b1	12	-	41566981	41590244	2665	protein_coding	solute	103	146	99	99	138	88	1.77327	2.60629	2.01602	2.0816	2.86013	2.04557
ENSRNOG00000001385	1692.33	1474.35	1385.11	1497.59	1886.42	1826.17	-0.14424	0.16169	0.99997	Plbd2	12	+	41600005	41619186	2190	protein_coding	phospholipase	1602	1598	1385	1631	2028	1531	35.5506	46.6084	42.6816	39.3981	38.0945	34.8242
ENSRNOG00000001387	1.05639	0	4.00033	0	0.930188	7.15677	-0.0095091	0.73925	0.99997	Mepce	12	+	21981755	21986473	3103	protein_coding	methylphosphate	1	0	4	0	1	6	0	0.0162203	0.118054	0.017357	0	0.070983
ENSRNOG00000001388	23.2405	21.2203	35.0029	33.0552	37.2075	27.4343	-0.07204	0.47142	0.99997	Sds	12	-	41620393	41627741	1415	protein_coding	serine	22	23	35	36	40	23	1.43444	1.68052	1.17214	0.98906	1.00231	1.60874
ENSRNOG00000001389	9.50749	6.45837	5.00041	5.50921	13.9528	14.3135	-0.059494	0.37319	0.99997	Irs3	12	+	22122953	22125091	1969	protein_coding	insulin	9	7	5	6	15	12	0.14546	0.38343	0.372087	0.246181	0.185602	0.13983
ENSRNOG00000001391	124.654	77.5004	88.0072	89.9837	137.668	121.665	-0.10895	0.34526	0.99997	Sdsl	12	+	41636994	41647205	1378	protein_coding	serine	118	84	88	98	148	102	3.3948	5.40571	4.51919	4.612	3.18244	3.51649
ENSRNOG00000001392	1.05639	10.1489	0	0.918201	9.30188	0	0.0022013	0.94254	0.99997	Lhx5	12	-	41663000	41671437	1890	protein_coding	LIM	1	11	0	1	10	0	0.0252566	0.266304	0	0.0284967	0.303851	0
ENSRNOG00000001396	614.818	520.36	505.041	632.641	475.326	566.578	-0.020574	0.85128	0.99997	Mospd3	12	+	22165486	22169241	1003	protein_coding	motile	582	564	505	689	511	475	32.791	25.6425	28.9136	31.2521	29.3567	27.7247
ENSRNOG00000001397	220.785	215.894	238.019	264.442	213.943	250.487	-0.072271	0.519	0.99997	Rbm19	12	-	41907740	41993957	4295	protein_coding	RNA	209	234	238	288	230	210	3.20086	2.69529	2.98515	2.62084	2.84434	3.05133
ENSRNOG00000001402	145.782	181.757	198.016	162.522	215.804	206.354	-0.083366	0.47603	0.99997	Lrch4	12	-	22127393	22138382	3059	protein_coding	leucine	138	197	198	177	232	173	2.76205	3.81723	3.45284	2.42972	3.36214	3.5642
ENSRNOG00000001404	885.253	785.153	816.067	843.827	825.077	883.861	-0.030563	0.74152	0.99997	Agfg2	12	+	22082057	22118220	2907	protein_coding	ArfGAP	838	851	816	919	887	741	19.2406	19.5807	19.8423	19.7955	19.4861	19.7075
ENSRNOG00000001407	21.1278	8.30361	16.0013	22.0368	14.883	17.8919	-0.040175	0.6269	0.99997	Tfr2	12	-	22177382	22194299	3041	protein_coding	transferrin	20	9	16	24	16	15	0.383542	0.269603	0.306595	0.360622	0.157303	0.294958
ENSRNOG00000001408	1258.16	1020.42	1143.09	1132.14	966.465	1207.11	0.036962	0.7207	0.99997	Actl6b	12	-	22194618	22211080	1914	protein_coding	actin-like	1191	1106	1143	1233	1039	1012	34.1995	30.3861	35.9012	37.2724	33.5509	36.5714
ENSRNOG00000001409	7818.33	5605.86	6583.54	6822.24	6286.21	7433.5	-0.027663	0.79157	0.99997	Gnb2	12	+	22229079	22234096	1624	protein_coding	G	7401	6076	6583	7430	6758	6232	218.394	209.446	234.288	245.449	195.327	223.21
ENSRNOG00000001410	416.217	573.872	492.04	428.8	407.422	333.983	0.21683	0.054989	0.99997	Gigyf1	12	-	22236165	22245100	3939	protein_coding	GRB10	394	622	492	467	438	280	5.65937	5.59665	4.33992	5.38725	8.24392	6.87789
ENSRNOG00000001412	0	0	0	1.8364	0.930188	0	-0.010535	0.46577	0.99997	Epo	12	+	22274828	22278266	1376	protein_coding	erythropoietin	0	0	0	2	1	0	0.0693823	0.0365782	0	0	0	0
ENSRNOG00000001414	27.4661	32.2918	28.0023	18.364	26.9755	28.6271	0.059551	0.54998	0.99997	Serpine1	12	+	22641104	22651482	3063	protein_coding	serpin	26	35	28	20	29	24	0.311688	0.476531	0.478381	0.457176	0.596555	0.50337
ENSRNOG00000001415	3756.51	2905.34	3164.26	3221.97	3016.6	3499.66	0.0099268	0.92089	0.99997	Ap1s1	12	+	22665112	22676075	1344	protein_coding	adaptor	3556	3149	3164	3509	3243	2934	124.63	121.447	133.282	142.501	122.322	129.632
ENSRNOG00000001417	404.596	399.496	366.03	362.689	509.743	458.033	-0.12156	0.27579	0.99997	Plod3	12	-	22716423	22726982	2750	protein_coding	procollagen-lysine,	383	433	366	395	548	384	6.85648	10.0297	8.52527	7.50107	8.22024	7.32866
ENSRNOG00000001418	1047.94	808.218	867.071	843.827	961.814	1018.65	-0.037651	0.72183	0.99997	Znhit1	12	+	22726643	22732943	1233	protein_coding	zinc	992	876	867	919	1034	854	46.7681	55.4827	55.5859	56.9594	48.7563	50.897
ENSRNOG00000001419	14.7894	12.9167	17.0014	15.6094	13.9528	10.7352	0.020894	0.80289	0.99997	Cldn15	12	-	22738195	22748860	2011	protein_coding	claudin	14	14	17	17	15	9	0.403528	0.375422	0.273237	0.37495	0.363451	0.465493
ENSRNOG00000001420	3142.75	2134.95	2015.16	2254.18	2633.36	2828.12	-0.050589	0.65722	0.99997	Fis1	12	-	22750485	22765308	1237	protein_coding	fission,	2975	2314	2015	2455	2831	2371	135.479	164.727	167.35	185.237	139.662	128.273
ENSRNOG00000001422	3.16916	2.76787	9.00073	0.918201	6.51132	2.38559	0.023079	0.61298	0.99997	Col26a1	12	+	22835019	22980603	2628	protein_coding	collagen	3	3	9	1	7	2	0.0272771	0.201326	0.0697753	0.0923294	0.0894979	0.283192
ENSRNOG00000001424	475.374	425.329	419.034	466.446	396.26	448.491	0.0067758	0.94825	0.99997	Cux1	12	+	23151180	23445074	4512	protein_coding	cut-like	450	461	419	508	426	376	5.37442	4.75205	5.08778	5.37156	5.3341	5.11353
ENSRNOG00000001425	57.0449	101.489	45.0037	71.6197	133.947	85.8813	-0.14193	0.17693	0.99997	Sh2b2	12	+	23473270	23501036	2806	protein_coding	SH2B	54	110	45	78	144	72	1.32692	2.58294	1.56659	1.03648	2.04661	0.883082
ENSRNOG00000001426	366.567	451.163	430.035	336.98	390.679	372.152	0.12853	0.23254	0.99997	Prkrip1	12	+	23514981	23535968	4077	protein_coding	PRKR	347	489	430	367	420	312	4.29697	5.185	4.67222	4.58401	6.26178	5.80769
ENSRNOG00000001427	1565.57	1795.43	1763.14	1679.39	1394.35	1530.36	0.12178	0.20519	0.99997	Orai2	12	+	23544287	23564569	4210	protein_coding	ORAI	1482	1946	1763	1829	1499	1283	20.7381	17.9209	18.606	18.9593	24.1318	23.0593
ENSRNOG00000001428	146.838	101.489	140.011	124.875	123.715	132.4	0.013447	0.90892	0.99997	Alkbh4	12	-	23568094	23574125	1905	protein_coding	alkB	139	110	140	136	133	111	3.40785	3.51396	3.55744	3.92986	3.01458	4.04677
ENSRNOG00000001429	183.811	184.525	178.015	184.558	165.573	165.799	0.051867	0.64655	0.99997	Lrwd1	12	+	23574187	23587276	2219	protein_coding	leucine-rich	174	200	178	201	178	139	4.3239	4.03741	3.82443	4.22327	4.70546	4.41711
ENSRNOG00000001430	303.183	200.209	310.025	247.914	245.57	276.729	0.043766	0.70782	0.99997	Polr2j	12	-	23587222	23592774	728	protein_coding	RNA	287	217	310	270	264	232	17.7039	18.2521	19.4566	21.2328	15.5617	23.448
ENSRNOG00000001431	13.733	42.4407	35.0029	40.4009	43.7188	28.6271	-0.059093	0.52458	0.99997	Rasa4	12	-	23596981	23624316	2802	protein_coding	RAS	13	46	35	44	47	24	0.827557	0.932066	0.577337	0.275873	0.946228	0.759368
ENSRNOG00000001432	129.936	139.316	87.0071	124.875	180.456	127.629	-0.12187	0.29538	0.99997	Dtx2	12	-	23687966	23727564	2665	protein_coding	deltex	123	151	87	136	194	107	2.48829	3.74255	2.50391	2.53915	3.02157	1.8362
ENSRNOG00000001434	0	0	1.00008	0	0	1.1928	-7.0336e-05	0.99584	0.99997	Zp3	12	-	23735223	23742190	1322	protein_coding	zona	0	0	1	0	0	1	0	0	0.0461826	0	0	0.0416528
ENSRNOG00000001435	25.3533	37.8276	46.0038	28.4642	46.5094	48.9046	-0.04355	0.66855	0.99997	Ssc4d	12	+	23752844	23762877	1761	protein_coding	scavenger	24	41	46	31	50	41	0.84031	1.42906	1.42146	0.734022	1.2155	1.43838
ENSRNOG00000001436	27440.7	29595.9	29352.4	30081.2	29937.2	30464	-0.059484	0.41699	0.99997	Ywhag	12	+	23789638	23817883	3465	protein_coding	tyrosine	25976	32078	29350	32761	32184	25540	623.792	646.139	621.979	558.052	668.009	644.659
ENSRNOG00000001439	911.663	936.463	880.072	885.146	764.615	1028.19	0.020838	0.84099	0.99997	Srrm3	12	-	23855400	23925741	3549	protein_coding	serine/arginine	863	1015	880	964	822	862	12.9661	11.6575	14.829	13.0967	14.931	13.6538
ENSRNOG00000001440	5715.06	4325.26	4338.35	4854.53	4814.65	5340.14	-0.045973	0.65488	0.99997	Mdh2	12	-	23941448	23954431	1319	protein_coding	malate	5410	4688	4338	5287	5176	4477	191.338	197.51	207.23	220.907	185.555	181.101
ENSRNOG00000001441	275.717	251.876	285.023	280.051	287.428	291.042	-0.056189	0.59964	0.99997	Tmem120a	12	+	23989596	23998254	1555	protein_coding	transmembrane	261	273	285	305	309	244	9.36281	10.0016	9.58007	9.03997	9.16562	10.0923
ENSRNOG00000001442	2988.52	2242.9	2366.19	2643.5	2607.32	2818.58	-0.06529	0.52118	0.99997	Por	12	-	23998411	24046814	2438	protein_coding	cytochrome	2829	2431	2366	2879	2803	2363	56.3696	57.8668	59.1752	62.4966	52.0572	53.4388
ENSRNOG00000001443	1271.89	1287.98	1339.11	1251.51	1522.72	1400.34	-0.078719	0.40272	0.99997	Rhbdd2	12	-	24092004	24102084	1322	protein_coding	rhomboid	1204	1396	1339	1363	1637	1174	49.2154	62.3243	54.2183	49.0515	55.1294	55.7731
ENSRNOG00000001448	871.52	765.778	731.06	856.682	1087.39	762.196	-0.13026	0.23794	0.99997	Hip1	12	+	24180937	24315373	7376	protein_coding	huntingtin	825	830	731	933	1169	639	6.03806	7.97689	5.28919	6.02407	5.87471	5.45723
ENSRNOG00000001449	2312.43	2378.52	1951.16	2301.01	2295.7	2517.99	-0.078623	0.40662	0.99997	Pom121	12	+	24324590	24341938	5506	protein_coding	POM121	2189	2578	1951	2506	2468	2111	21.7261	22.5605	23.4078	21.4125	24.4442	19.5118
ENSRNOG00000001450	208.108	219.584	216.018	218.532	220.455	168.184	0.049637	0.66411	0.99997	Nsun5	12	-	24341928	24346918	1572	protein_coding	NOP2/Sun	197	238	216	238	237	141	7.22706	7.58815	5.47616	6.74948	7.90413	7.56619
ENSRNOG00000001451	13.733	8.30361	12.001	18.364	12.0924	11.928	-0.042273	0.59248	0.99997	Fkbp6	12	+	24367199	24438019	1423	protein_coding	FKBP	13	9	12	20	13	10	0.670907	0.45981	0.429047	0.492034	0.330192	0.464357
ENSRNOG00000001452	308.465	201.132	279.023	285.561	368.354	274.343	-0.12944	0.26908	0.99997	Fzd9	12	+	24473981	24476295	2315	protein_coding	frizzled	292	218	279	311	396	230	6.41278	8.60963	6.06578	6.79342	4.91626	6.63635
ENSRNOG00000001453	2105.38	2527.99	2288.19	2267.04	2203.62	2365.31	0.015109	0.86782	0.99997	Baz1b	12	-	24478898	24537313	6833	protein_coding	bromodomain	1993	2740	2288	2469	2369	1983	17.2483	17.4499	17.7182	15.7092	20.9348	18.4383
ENSRNOG00000001454	8053.9	6513.72	7177.59	6768.98	7181.98	7097.13	0.038337	0.67335	0.99997	Eif4h	12	+	25093149	25109799	2685	protein_coding	eukaryotic	7624	7060	7177	7372	7721	5950	208.35	230.083	215.078	243.114	218.225	233.986
ENSRNOG00000001455	573.619	580.33	558.045	538.066	786.939	527.216	-0.072039	0.52625	0.99997	Kif13a	17	+	18151982	18335019	6733	protein_coding	kinesin	543	629	558	586	846	442	4.15457	6.32415	4.00796	4.34358	4.87721	4.56354
ENSRNOG00000001456	956.031	1087.77	971.079	1130.31	1026.93	935.152	-0.028828	0.76953	0.99997	Nup153	17	+	18358712	18411368	6206	protein_coding	nucleoporin	905	1179	971	1231	1104	784	9.46855	8.9536	7.71283	7.85405	9.91817	8.61556
ENSRNOG00000001457	287.337	267.561	242.02	273.624	300.451	269.572	-0.05714	0.60126	0.99997	Rfc2	12	-	25130377	25143480	1526	protein_coding	replication	272	290	242	298	323	226	9.32178	10.6534	9.04198	9.6	9.9214	8.73246
ENSRNOG00000001465	2887.11	3714.48	3767.31	3279.81	3734.71	3157.33	0.020449	0.84295	0.99997	Ids	8	-	69449801	69466618	1581	protein_coding	iduronate	2733	4026	3767	3572	4015	2647	107.849	127.819	102.219	93.1032	132.945	131.202
ENSRNOG00000001469	63.3833	100.566	71.0058	55.0921	135.807	53.6758	-0.01504	0.88239	0.99997	Eln	12	+	24978483	25021863	3588	protein_coding	elastin	60	109	71	60	146	45	0.950897	2.43971	0.912152	1.07289	1.8893	1.29801
ENSRNOG00000001470	1501.13	1143.13	1222.1	1257.02	1222.27	1202.34	0.052582	0.60476	0.99997	Limk1	12	+	25036605	25070539	3316	protein_coding	LIM	1421	1239	1222	1369	1314	1008	19.9601	20.2003	18.7971	23.3761	19.7571	20.5527
ENSRNOG00000001474	55.9885	56.28	39.0032	44.0737	68.8339	40.555	-0.0076938	0.94308	0.99997	Tmem270	12	+	24803686	24808288	856	protein_coding	transmembrane	53	61	39	48	74	34	2.67673	4.35109	2.42502	3.33472	3.72036	2.5088
ENSRNOG00000001476	0	2.76787	4.00033	0.918201	0.930188	1.1928	0.020203	0.52017	0.99997	Cldn4	12	+	24761210	24763005	1796	protein_coding	claudin	0	3	4	1	1	1	0.0265785	0.0280242	0.0339941	0	0.0872056	0.122639
ENSRNOG00000001478	136.274	152.233	148.012	99.1657	104.181	140.75	0.18123	0.12298	0.99997	Gtf2ird1	12	+	25264192	25371001	3928	protein_coding	GTF2I	129	165	148	108	112	118	1.58969	1.73825	2.22149	2.1424	2.65623	2.51299
ENSRNOG00000001479	4209.71	4733.98	4377.36	4505.61	4184.92	4681.72	-0.0044101	0.95879	0.99997	Gtf2i	12	+	25411207	25488156	6271	protein_coding	general	3985	5131	4377	4907	4499	3925	139.26	134.626	142.47	127.603	159.26	143.294
ENSRNOG00000001480	86.6238	56.28	64.0052	69.7833	71.6245	53.6758	0.028717	0.80067	0.99997	Ncf1	12	+	25497104	25506300	2880	protein_coding	neutrophil	82	61	64	76	77	45	1.96525	2.09942	1.4883	2.39243	1.72515	1.90908
ENSRNOG00000001482	323.255	309.079	309.025	320.452	307.892	324.44	-0.012588	0.9035	0.99997	Gtf2ird2	12	-	25509653	25546200	3094	processed_transcript	GTF2I	306	335	309	349	331	272	12.9949	12.9951	12.9536	12.8555	13.6423	13.2723
ENSRNOG00000001483	334.875	358.901	363.03	306.679	339.519	294.62	0.11993	0.2561	0.99997	Rcc1l	12	+	25561777	25592342	2524	protein_coding	RCC1	317	389	363	334	365	247	6.31676	7.27853	5.97471	6.76436	8.04618	7.91942
ENSRNOG00000001484	207.052	334.912	261.021	263.524	286.498	260.029	-0.0063643	0.95649	0.99997	Castor2	12	-	25601404	25638797	1239	protein_coding	cytosolic	196	363	261	287	308	218	11.0573	12.5118	10.7422	8.52004	15.2955	11.5997
ENSRNOG00000001488	3204.02	2373.91	2432.2	2447.01	2714.29	2800.68	0.0062563	0.95257	0.99997	Psmb1	1	-	57470632	57489727	1068	protein_coding	proteasome	3033	2573	2432	2665	2918	2348	119.114	137.516	134.226	152.953	125.776	125.392
ENSRNOG00000001489	231.349	280.478	271.022	246.078	218.594	239.752	0.10166	0.3612	0.99997	Tbp	1	+	57491643	57508449	1867	protein_coding	TATA	219	304	271	268	235	201	6.85216	6.33525	6.57296	6.31767	8.50078	7.99284
ENSRNOG00000001490	321.142	294.317	291.024	272.706	323.705	306.548	0.0039365	0.97096	0.99997	Pdcd2	1	-	57512968	57518458	1134	protein_coding	programmed	304	319	291	297	348	257	12.502	15.4457	13.8366	14.4383	14.6861	14.1304
ENSRNOG00000001492	6716.51	5150.08	6214.51	6498.11	4697.45	6479.26	0.02228	0.83919	0.99997	Slc8a2	1	+	78025995	78060111	3560	protein_coding	solute	6358	5582	6214	7077	5050	5432	110.616	83.2267	108.593	112.127	95.4224	112.041
ENSRNOG00000001493	616.93	560.955	643.052	588.567	531.137	585.662	0.072772	0.46293	0.99997	Kptn	1	+	78015722	78023676	1903	protein_coding	kaptin	584	608	643	641	571	491	16.0789	15.1021	15.7526	16.5284	16.6799	18.6058
ENSRNOG00000001494	5472.09	3744.93	4158.34	4967.47	3922.6	4833.21	-0.024785	0.82292	0.99997	Napa	1	+	77994203	78012845	1537	protein_coding	NSF	5180	4059	4158	5410	4217	4052	168.02	138.092	160.955	181.515	137.872	148.966
ENSRNOG00000001499	2.11278	0	0	0	1.86038	3.57839	-0.012651	0.58829	0.99997	Mia	1	-	83991578	83993270	570	protein_coding	MIA	2	0	0	0	2	3	0	0.176602	0.321333	0.188978	0	0
ENSRNOG00000001500	990.892	850.659	898.073	915.447	902.282	947.079	-0.010739	0.90842	0.99997	Rab4b	1	-	83979298	83990588	1119	protein_coding	RAB4B,	938	922	898	997	970	794	42.5307	43.6297	43.3211	45.1471	43.016	44.1898
ENSRNOG00000001501	249.308	208.513	286.023	238.732	252.081	234.981	0.021158	0.85246	0.99997	Snrpa	1	-	83999671	84008293	1145	protein_coding	small	236	226	286	260	271	197	10.8394	11.9125	10.5044	11.101	10.3046	13.7542
ENSRNOG00000001506	2632.52	2571.35	2807.23	2690.33	2586.85	2798.3	-0.0097109	0.90598	0.99997	Tmem35a	X	+	105134498	105145345	1944	protein_coding	transmembrane	2492	2787	2807	2930	2781	2346	71.9463	72.0021	73.6786	69.0413	74.8463	79.5101
ENSRNOG00000001514	49.6502	41.5181	48.0039	50.5011	33.4868	36.9767	0.061889	0.57046	0.99997	Cdca7	3	+	59153280	59163913	2330	protein_coding	cell	47	45	48	55	36	31	1.12679	0.777655	0.812298	1.08642	1.00829	1.13439
ENSRNOG00000001515	252.477	302.621	275.022	243.323	309.753	238.559	0.042461	0.70865	0.99997	Map3k20	3	+	58965552	59067369	1592	protein_coding	mitogen-activated	239	328	275	265	333	200	7.94584	10.5279	7.67002	8.08559	10.7562	9.51186
ENSRNOG00000001516	4284.71	4586.36	4923.4	5041.84	3951.44	4455.09	0.028576	0.76946	0.99997	Rapgef4	3	+	58632476	58924038	3033	protein_coding	Rap	4056	4971	4923	5491	4248	3735	86.4204	70.494	75.1844	72.0249	85.5659	89.3786
ENSRNOG00000001517	634.889	608.009	588.048	637.232	594.39	622.639	-0.014635	0.87678	0.99997	Pdk1	3	+	58530870	58558027	1579	protein_coding	pyruvate	601	659	588	694	639	522	20.9804	20.3685	20.1836	20.4998	21.7888	20.5055
ENSRNOG00000001518	1233.86	1025.96	1146.09	1282.73	1439.93	1292.99	-0.18738	0.051939	0.99997	Itga6	3	+	58443101	58515124	5964	protein_coding	integrin	1168	1112	1146	1397	1548	1084	11.1814	13.0639	11.0969	10.5478	9.73412	10.5809
ENSRNOG00000001519	87.6802	117.173	86.007	72.5379	105.111	94.2308	0.043277	0.71007	0.99997	Dlx2	3	-	58180088	58181971	999	protein_coding	distal-less	83	127	86	79	113	79	3.77484	5.69316	4.82804	4.47476	6.63694	4.74033
ENSRNOG00000001520	194.375	330.299	278.023	172.622	393.47	174.148	0.038575	0.72776	0.99997	Dlx1	3	+	58164931	58169521	2757	protein_coding	distal-less	184	358	278	188	423	146	3.25505	7.72225	3.23315	3.5945	6.77916	5.55244
ENSRNOG00000001524	542.983	469.615	454.037	493.992	429.747	448.491	0.069075	0.50942	0.99997	Hat1	3	+	58022238	58070068	1638	protein_coding	histone	514	509	454	538	462	376	15.6785	14.1961	14.0147	16.9008	16.2231	15.2622
ENSRNOG00000001525	1299.36	1307.36	1455.12	1572.88	1652.01	1406.31	-0.15216	0.10523	0.99997	Igsf11	11	-	64286694	64421248	3618	protein_coding	immunoglobulin	1230	1417	1455	1713	1776	1179	22.6009	24.7067	19.8955	18.3102	20.4471	22.1447
ENSRNOG00000001527	9.50749	6.45837	5.00041	4.59101	2.79056	8.34957	0.028284	0.62768	0.99997	Cd80	11	-	64827635	64855353	4433	protein_coding	Cd80	9	7	5	5	3	7	0.0874908	0.0553499	0.156662	0.177687	0.133962	0.100926
ENSRNOG00000001528	8058.13	7834	8891.72	8116.9	8406.11	8621.52	-0.017854	0.8276	0.99997	Gap43	11	+	58624198	58717914	1481	protein_coding	growth	7628	8491	8891	8840	9037	7228	284.927	307.121	297.97	277.404	299.318	330.576
ENSRNOG00000001531	156.345	133.78	133.011	150.585	129.296	155.063	-0.022157	0.84908	0.99997	Chac2	14	-	115383910	115391652	1206	protein_coding	ChaC	148	145	133	164	139	130	6.49133	5.80106	6.58121	6.60954	6.27697	6.07268
ENSRNOG00000001544	407.766	311.847	344.028	402.172	363.704	350.682	-0.048827	0.65762	0.99997	Cyyr1	11	-	24967937	25078740	5307	protein_coding	cysteine	386	338	344	438	391	294	3.93969	3.70824	3.38227	3.91737	3.32504	3.56932
ENSRNOG00000001547	302.127	292.472	298.024	236.896	304.172	268.379	0.094732	0.39077	0.99997	Agps	3	+	62648447	62749153	1935	protein_coding	alkylglycerone	286	317	298	258	327	225	6.36467	8.50564	7.09923	7.96053	8.55279	8.4803
ENSRNOG00000001548	372.905	418.871	348.028	366.362	535.788	355.453	-0.083681	0.47016	0.99997	Nfe2l2	3	-	62497571	62524996	2307	protein_coding	nuclear	353	454	348	399	576	298	8.25586	12.5665	7.88639	8.24108	10.274	8.3063
ENSRNOG00000001551	2560.68	1735.45	1952.16	1788.66	2059.44	2087.39	0.05016	0.64799	0.99997	Atp5pf	11	-	24286787	24294179	909	protein_coding	ATP	2424	1881	1952	1948	2214	1750	102.297	122.59	117.539	143.624	108.032	118.247
ENSRNOG00000001554	83.4546	54.4348	44.0036	59.6831	77.2056	71.5677	-0.06631	0.54996	0.99997	RGD1563888	11	-	17076980	17130120	1819	protein_coding	similar	79	59	44	65	83	60	2.41838	3.25605	2.85518	3.31633	2.40079	1.88843
ENSRNOG00000001555	521.856	456.699	463.038	497.665	405.562	453.262	0.062791	0.5519	0.99997	Btg3	11	-	16873646	16889201	1322	protein_coding	BTG	494	495	463	542	436	380	19.5706	16.5995	17.5494	20.1258	19.548	19.2853
ENSRNOG00000001557	77.1163	138.394	171.014	103.757	125.575	96.6164	0.089213	0.43018	0.99997	Cxadr	11	+	16826399	16873562	1614	protein_coding	CXADR,	73	150	171	113	135	81	3.34204	4.20989	3.06402	2.43599	4.85196	5.83403
ENSRNOG00000001559	499.671	447.472	485.04	367.28	439.049	459.226	0.12847	0.22612	0.99997	Mtx2	3	+	61756148	61818998	1212	protein_coding	metaxin	473	485	485	400	472	385	15.7541	19.6011	19.394	21.0192	20.8915	22.0351
ENSRNOG00000001571	0	0	0	1.8364	0	0	-0.0064371	0.63364	0.99997	Cldn8	11	-	28525643	28527890	2248	protein_coding	claudin	0	0	0	2	0	0	0.0424689	0	0	0	0	0
ENSRNOG00000001572	2.11278	0.922624	2.00016	1.8364	3.72075	0	-0.0036603	0.91136	0.99997	Hoxd1	3	+	61685619	61687758	1830	protein_coding	homeo	2	1	2	2	4	0	0.0521694	0.110014	0	0.0588621	0.0285285	0.0601804
ENSRNOG00000001573	462.698	483.455	368.03	466.446	439.049	343.525	0.044832	0.69316	0.99997	Usp25	11	+	15436269	15558646	4754	protein_coding	ubiquitin	438	524	368	508	472	288	5.41402	5.30397	3.92573	5.26684	6.10773	4.52421
ENSRNOG00000001575	139.443	209.436	196.016	118.448	230.687	122.858	0.077642	0.49575	0.99997	Grik1	11	-	27811957	27971359	3089	protein_coding	glutamate	132	227	196	129	248	103	2.1813	4.42162	2.22759	2.51837	4.19802	3.82315
ENSRNOG00000001582	115.146	116.251	85.0069	89.9837	146.97	85.8813	-0.01269	0.91195	0.99997	Bach1	11	+	27364916	27398842	3606	protein_coding	BTB	109	126	85	98	158	72	1.38567	2.35556	1.30209	1.73893	1.94849	1.38641
ENSRNOG00000001584	39.0863	24.9108	53.0043	38.5645	50.2302	32.2055	-0.013786	0.89154	0.99997	Map3k7cl	11	+	27208564	27251801	1962	protein_coding	MAP3K7	37	27	53	42	54	27	1.18913	1.61204	0.977723	1.18196	0.836057	1.73099
ENSRNOG00000001585	968.708	797.147	963.079	1098.17	782.288	801.558	0.015678	0.88843	0.99997	Nrip1	11	-	14658225	14741563	7910	protein_coding	nuclear	917	864	963	1196	841	672	7.21758	5.35131	5.18683	6.24381	5.70252	6.70387
ENSRNOG00000001592	4187.52	3775.38	3663.3	3955.61	3980.27	4400.22	-0.071028	0.41874	0.99997	Cct8	11	-	27130172	27141881	2521	protein_coding	chaperonin	3964	4092	3663	4308	4279	3689	81.5718	85.4299	89.3399	84.6872	84.7407	80.0092
ENSRNOG00000001593	622.212	627.384	611.05	593.158	555.322	542.722	0.1092	0.24801	0.99997	Lnpk	3	-	61433863	61494778	1521	protein_coding	lunapark,	589	680	611	646	597	455	23.3259	22.7291	21.0131	23.9961	26.8539	25.4499
ENSRNOG00000001596	4731.56	3242.1	3375.28	3514.87	3565.41	4107.99	0.013885	0.89971	0.99997	Atp5mc3	3	-	60811210	60813869	726	protein_coding	ATP	4479	3514	3375	3828	3833	3444	251.694	265.731	289.625	332.278	252.694	255.984
ENSRNOG00000001597	1639.51	1712.39	1705.14	1897.92	1522.72	1541.09	0.021043	0.82927	0.99997	Atf2	3	-	60721135	60795951	1853	protein_coding	activating	1552	1856	1705	2067	1637	1292	64.5312	53.8867	51.5899	54.669	63.3724	61.4035
ENSRNOG00000001598	122.541	226.043	223.018	156.094	171.155	164.606	0.09865	0.39919	0.99997	Usp16	11	+	27101227	27130341	2885	protein_coding	ubiquitin	116	245	223	170	184	138	2.81281	3.21005	2.9204	2.16555	4.43353	4.25633
ENSRNOG00000001599	335.931	310.002	356.029	343.407	272.545	343.525	0.042457	0.70117	0.99997	Rwdd2b	11	-	27085711	27094364	2145	protein_coding	RWD	318	336	356	374	293	288	8.32303	6.87512	8.19737	7.98467	8.17789	9.139
ENSRNOG00000001602	997.23	1073.01	1011.08	942.074	999.022	1056.82	0.03333	0.71298	0.99997	Ltn1	11	-	27022986	27080701	7247	protein_coding	listerin	944	1163	1011	1026	1074	886	10.3873	11.4647	11.4726	10.7832	12.8774	11.8072
ENSRNOG00000001603	100.357	88.5719	105.009	90.9019	94.8792	116.894	-0.018883	0.87238	0.99997	N6amt1	11	+	27004320	27016941	1186	protein_coding	N-6	95	96	105	99	102	98	3.98463	4.32868	5.04488	4.31416	4.22587	4.87507
ENSRNOG00000001607	134.161	190.983	80.0065	158.849	163.713	137.171	-0.067272	0.55342	0.99997	Adamts1	11	-	25342126	25350974	4400	protein_coding	ADAM	127	207	80	173	176	115	1.87685	2.01326	1.59571	1.55456	2.45611	1.00118
ENSRNOG00000001608	392.976	429.02	349.028	372.79	394.4	405.55	-0.00052286	0.99606	0.99997	Nxpe3	11	+	47188495	47238372	3354	protein_coding	neurexophilin	372	465	349	406	424	340	6.57186	7.23655	7.03904	6.79399	8.23204	6.51668
ENSRNOG00000001609	190.15	189.138	223.018	230.469	203.711	174.148	-0.010711	0.92595	0.99997	Cep97	11	+	47146308	47174713	3227	protein_coding	centrosomal	180	205	223	251	219	146	3.71289	3.41574	2.76225	3.00421	3.31653	3.80524
ENSRNOG00000001611	3875.89	2577.81	2778.23	2871.22	3329.14	3590.31	-0.05521	0.62226	0.99997	Rpl24	11	-	47116886	47122095	509	protein_coding	ribosomal	3669	2794	2778	3127	3579	3010	293.256	353.903	361.042	388.228	286.575	300.532
ENSRNOG00000001613	1408.16	1544.47	1350.11	1590.32	1440.86	1567.33	-0.078083	0.38946	0.99997	Zbtb11	11	-	47079234	47113993	4883	protein_coding	zinc	1333	1674	1350	1732	1549	1314	16.9316	15.9663	16.4293	14.7028	17.8977	15.2238
ENSRNOG00000001616	542.983	598.783	580.047	553.675	574.856	554.65	0.026112	0.78486	0.99997	Senp7	11	-	46880928	47027667	4876	protein_coding	SUMO	514	649	580	603	618	465	5.90324	6.37918	5.82236	5.67749	6.94881	6.54998
ENSRNOG00000001618	32.748	52.5895	49.004	53.2557	48.3698	65.6037	-0.099194	0.36708	0.99997	Ripk4	11	-	38251955	38274217	3615	protein_coding	receptor-interacting	31	57	49	58	52	55	0.765873	0.723994	0.928889	0.46186	0.823182	0.746386
ENSRNOG00000001620	169.022	270.329	253.021	182.722	218.594	250.487	0.046178	0.69447	0.99997	Prdm15	11	-	38293875	38351184	6587	protein_coding	PR/SET	160	293	253	199	235	210	1.44212	1.79564	1.94644	1.30825	2.32225	2.11499
ENSRNOG00000001621	99.3004	154.078	143.012	125.794	123.715	126.436	0.03911	0.73939	0.99997	C2cd2	11	-	38357424	38420119	3877	protein_coding	C2	94	167	143	137	133	106	2.18646	2.23808	2.16371	1.69265	2.91494	2.63267
ENSRNOG00000001622	0	1.84525	5.00041	0.918201	0	0	0.023612	0.32978	0.99997	Impg2	11	-	46615200	46693565	4370	protein_coding	interphotoreceptor	0	2	5	1	0	0	0.0109233	0	0	0	0.0238934	0.0630035
ENSRNOG00000001623	429.95	510.211	493.04	572.039	462.303	465.19	-0.045979	0.66983	0.99997	Zbtb21	11	-	38442742	38457373	5166	protein_coding	zinc	407	553	493	623	497	390	5.75666	4.84219	4.60914	4.24323	5.58856	5.25495
ENSRNOG00000001627	14.7894	24.9108	9.00073	5.50921	16.7434	3.57839	0.075531	0.25106	0.99997	Abi3bp	11	-	46208075	46369577	3547	protein_coding	ABI	14	27	9	6	18	3	0.114062	0.3608	0.0729431	0.300288	0.561367	0.197366
ENSRNOG00000001628	6455.59	1907.99	3266.27	4088.75	1998.97	3976.78	0.03254	0.70308	0.99997	Pcp4	11	+	36851038	36912229	652	protein_coding	Purkinje	6111	2068	3266	4453	2149	3334	360.89	183.637	345.589	558.797	183.301	305.335
ENSRNOG00000001629	1235.97	1398.7	1362.11	1257.02	1334.82	1318.04	0.026659	0.76405	0.99997	Wrb	11	+	36497509	36511535	2500	protein_coding	tryptophan	1170	1516	1362	1369	1435	1105	26.1397	28.8903	26.9856	25.2059	31.6584	29.9994
ENSRNOG00000001632	372.905	612.622	541.044	462.773	443.7	438.949	0.10876	0.34628	0.99997	Brwd1	11	-	36337635	36430413	9340	protein_coding	bromodomain	353	664	541	504	477	368	2.57585	2.57047	2.40553	2.03556	3.71151	3.18953
ENSRNOG00000001633	694.047	713.188	633.052	692.324	858.564	676.315	-0.092527	0.37724	0.99997	Tfg	11	+	46179940	46206721	2245	protein_coding	Trk-fused	657	773	633	754	923	567	19.7759	25.5253	19.0205	19.4424	22.1737	19.1517
ENSRNOG00000001640	4033.29	3012.37	3268.27	4090.59	2548.72	3244.4	0.03776	0.7413	0.99997	Tomm70	11	-	45480250	45510961	1683	protein_coding	translocase	3818	3265	3268	4455	2740	2720	126.357	81.942	98.6721	122.182	101.281	106.924
ENSRNOG00000001642	660.242	729.795	686.056	676.714	658.573	667.965	0.041905	0.65248	0.99997	Tbc1d23	11	+	45401403	45459821	3798	protein_coding	TBC1	625	791	686	737	708	560	9.26295	9.3825	9.00207	8.86302	10.873	9.94592
ENSRNOG00000001643	634.889	493.604	477.039	471.037	546.02	642.917	-0.029871	0.79194	0.99997	Psmg1	11	-	36327800	36337256	1004	protein_coding	proteasome	601	535	477	513	587	539	24.3905	29.4269	32.7766	32.2402	27.8195	26.1614
ENSRNOG00000001644	0	0	0	0	0	1.1928	-0.0032537	0.80962	0.99997	Tmem30c	11	+	45339366	45356473	1266	protein_coding	transmembrane	0	0	0	0	0	1	0	0	0.0482254	0	0	0
ENSRNOG00000001645	71.8344	49.8217	78.0064	82.6381	44.649	39.3622	0.070293	0.5049	0.99997	Filip1l	11	-	45039461	45124423	3958	protein_coding	filamin	68	54	78	90	48	33	1.08543	0.610388	0.509035	0.925316	0.712275	1.08516
ENSRNOG00000001647	2093.76	1981.8	2110.17	2353.35	2023.16	2234.11	-0.079643	0.36646	0.99997	Ets2	11	+	36075709	36092495	3614	protein_coding	ETS	1982	2148	2110	2563	2175	1873	33.853	30.2908	31.6416	29.5374	31.0296	32.1492
ENSRNOG00000001652	126.767	58.1253	91.0074	67.9469	122.785	94.2308	-0.015268	0.88823	0.99997	Erg	11	-	35646116	35749594	2401	protein_coding	ETS	120	63	91	74	132	79	1.88495	3.54523	2.57375	3.4488	1.75509	2.67392
ENSRNOG00000001653	200.714	207.59	167.014	145.994	239.989	155.063	0.041891	0.72146	0.99997	St3gal6	11	+	44192940	44237100	2104	protein_coding	ST3	190	225	167	159	258	130	3.60735	6.17183	3.77231	4.86368	5.58298	4.37066
ENSRNOG00000001654	576.788	579.408	548.045	534.393	627.877	479.504	0.037611	0.72114	0.99997	Cpox	11	-	44039669	44049648	2750	protein_coding	coproporphyrinogen	546	628	548	582	675	402	10.1025	12.3541	8.92489	10.6934	11.9222	10.973
ENSRNOG00000001656	14.7894	4.61312	10.0008	15.6094	8.37169	5.96398	-0.0040386	0.95116	0.99997	Kcnj15	11	+	35568182	35585390	1486	protein_coding	potassium	14	5	10	17	9	5	0.546094	0.304834	0.205428	0.507418	0.175663	0.370559
ENSRNOG00000001657	1734.59	1359.95	1458.12	1540.74	1729.22	1574.49	-0.068817	0.49125	0.99997	Cldnd1	11	-	43986386	43992598	2006	protein_coding	claudin	1642	1474	1458	1678	1859	1320	39.9299	46.6432	40.1747	44.0858	38.3615	40.0223
ENSRNOG00000001658	222.898	382.889	401.033	300.252	306.962	286.271	0.088609	0.45093	0.99997	Kcnj6	11	-	35024196	35099383	3104	protein_coding	potassium	211	415	401	327	330	240	7.16025	7.61899	6.72147	5.21294	9.93851	10.1289
ENSRNOG00000001662	1178.93	1349.8	1306.11	1341.49	1296.68	1176.1	0.0058733	0.9499	0.99997	Dyrk1a	11	+	34865532	34956536	2838	protein_coding	dual	1116	1463	1306	1461	1394	986	24.5739	24.7224	21.2116	21.1792	26.913	25.34
ENSRNOG00000001679	7.39471	7.38099	6.00049	6.42741	0.930188	0	0.053031	0.24375	0.99997	Gabrr3	11	-	43046987	43099412	1861	protein_coding	gamma-aminobutyric	7	8	6	7	1	0	0.179551	0.0270454	0	0.202586	0.224426	0.177534
ENSRNOG00000001680	118.315	145.775	150.012	103.757	131.157	106.159	0.14516	0.21662	0.99997	Riox2	11	-	43006757	43022565	1392	protein_coding	ribosomal	112	158	150	113	141	89	3.87504	5.09824	3.90355	4.33347	5.9258	5.93373
ENSRNOG00000001681	319.029	379.198	394.032	362.689	326.496	307.741	0.089583	0.41247	0.99997	Vps26c	11	-	34764721	34791993	2098	protein_coding	VPS26	302	411	394	395	351	258	8.98729	8.42058	7.50799	7.7528	10.2274	10.3411
ENSRNOG00000001682	9865.6	14495.3	13573.1	12229.5	10807.9	11036.9	0.10822	0.31575	0.99997	Ttc3	11	+	34598492	34738791	6003	protein_coding	tetratricopeptide	9339	15711	13572	13319	11619	9253	105.911	97.4183	94.1074	83.7894	136.636	124.495
ENSRNOG00000001684	2.11278	5.53574	8.00065	2.7546	0	3.57839	0.042145	0.32112	0.99997	Ripply3	11	+	34557679	34565776	1424	protein_coding	ripply	2	6	8	3	0	3	0.100565	0	0.128624	0.0756444	0.219974	0.309354
ENSRNOG00000001686	126.767	155.001	151.012	111.102	93.949	107.352	0.25482	0.029676	0.99997	Hlcs	11	-	34352287	34526931	2823	protein_coding	holocarboxylase	120	168	151	121	101	90	2.04603	1.80074	1.94644	2.28943	3.1069	2.94538
ENSRNOG00000001687	137.33	184.525	172.014	163.44	167.434	176.534	-0.020895	0.85708	0.99997	Crybg3	11	+	42945084	43005097	3726	protein_coding	crystallin	130	200	172	178	180	148	2.28042	2.43148	2.42509	1.87913	2.80231	2.54192
ENSRNOG00000001689	563.055	689.2	645.053	591.322	559.973	554.65	0.1161	0.2508	0.99997	Arl6	11	+	42858478	42884603	1853	protein_coding	ADP-ribosylation	533	747	645	644	602	465	16.59	16.3516	15.321	15.492	21.0462	19.1673
ENSRNOG00000001691	0	0	0	0.918201	0.930188	0	-0.0064371	0.63364	0.99997	Cldn14	11	-	34132581	34142753	1416	protein_coding	claudin	0	0	0	1	1	0	0.0337112	0.0355449	0	0	0	0
ENSRNOG00000001692	23.2405	20.2977	23.0019	14.6912	43.7188	23.8559	-0.052242	0.55336	0.99997	Chaf1b	11	+	34101197	34121378	2034	protein_coding	chromatin	22	22	23	16	47	20	0.375497	1.16302	0.600328	0.582544	0.564678	0.622663
ENSRNOG00000001699	72.8908	98.7207	107.009	79.8835	79.9962	81.1101	0.094882	0.41722	0.99997	Setd4	11	-	33781870	33801999	1699	protein_coding	SET	69	107	107	87	86	68	2.44435	2.54768	2.44357	2.18732	3.28791	3.4679
ENSRNOG00000001700	594.746	594.17	650.053	575.712	767.405	583.277	-0.047101	0.6642	0.99997	Whrn	5	-	79234950	79317206	3399	protein_coding	whirlin	563	644	650	627	825	489	9.86807	13.6906	9.84342	9.99753	11.0852	11.8009
ENSRNOG00000001701	196.488	170.685	155.013	160.685	106.972	189.654	0.090811	0.43882	0.99997	Cbr3	11	+	33909439	33917674	1153	protein_coding	carbonyl	186	185	155	175	115	159	7.24512	5.02006	8.41933	8.68841	8.37668	7.4025
ENSRNOG00000001704	10.5639	30.4466	13.0011	16.5276	22.3245	15.5063	-0.00066847	0.99338	0.99997	Runx1	11	-	32769165	33003021	2266	protein_coding	runt-related	10	33	13	18	24	13	0.451988	0.635432	0.417514	0.283318	0.906278	0.376563
ENSRNOG00000001706	4428.38	4358.47	5255.43	5464.22	3425.88	4425.27	0.049527	0.6596	0.99997	Kalrn	11	+	69484293	70025633	9374	protein_coding	kalirin,	4192	4724	5255	5951	3683	3710	45.4078	29.6309	36.2065	36.0895	39.4224	46.2543
ENSRNOG00000001707	388.751	540.657	459.037	410.436	437.188	393.622	0.10868	0.32556	0.99997	Vwa5b2	11	-	83992076	84008946	4509	protein_coding	von	368	586	459	447	470	330	4.73221	5.24636	4.46831	4.39566	6.78495	5.60542
ENSRNOG00000001708	1091.25	1248.31	1213.1	1290.99	1170.18	1269.13	-0.056603	0.53886	0.99997	Dvl3	11	-	84051078	84068302	4621	protein_coding	dishevelled	1033	1353	1213	1406	1258	1064	14.524	13.702	14.0577	12.0399	15.2859	14.4544
ENSRNOG00000001709	16965.6	14874.5	15520.3	16379.8	14591.9	17544.8	-0.028354	0.75569	0.99997	Ap2m1	11	-	84041184	84047546	1806	protein_coding	adaptor	16060	16122	15519	17839	15687	14709	547.97	508.076	577.885	556.611	541.623	549.906
ENSRNOG00000001710	1490.56	1314.74	1265.1	1296.5	1525.51	1544.67	-0.078094	0.42833	0.99997	Abcf3	11	-	84026207	84037938	2521	protein_coding	ATP	1411	1425	1265	1412	1640	1295	26.7361	32.7425	31.3622	30.1447	29.5102	27.6308
ENSRNOG00000001711	119.372	115.328	70.0057	117.53	87.4377	120.472	-0.037242	0.74661	0.99997	Plaat1	11	-	75125952	75144903	2976	protein_coding	phospholipase	113	125	70	128	94	101	2.05312	1.58977	2.07204	2.04504	2.19284	1.29521
ENSRNOG00000001712	442.626	357.055	347.028	453.591	444.63	487.853	-0.19111	0.076515	0.99997	Alg3	11	+	83986230	83991706	1421	protein_coding	ALG3,	419	387	347	494	478	409	17.3009	17.6511	18.3205	16.5567	14.8233	14.0188
ENSRNOG00000001713	14.7894	21.2203	11.0009	13.773	27.9056	36.9767	-0.1079	0.19913	0.99997	Il13ra1	11	-	74862804	74866451	3648	protein_coding	interleukin	14	23	11	15	30	31	0.196279	0.413911	0.51882	0.206695	0.329157	0.16604
ENSRNOG00000001714	210.221	214.971	202.016	186.395	265.104	252.873	-0.097771	0.39777	0.99997	Atp13a4	11	+	74834050	74968336	4284	protein_coding	ATPase	199	233	202	203	285	212	2.26195	3.34839	3.02131	2.50185	2.83946	2.59644
ENSRNOG00000001715	639.115	696.581	514.042	473.792	691.13	585.662	0.049132	0.66758	0.99997	Ece2	11	-	83948230	83964055	3756	protein_coding	endothelin-converting	605	755	514	516	743	491	6.55784	9.95643	7.98115	8.67534	10.4942	7.53552
ENSRNOG00000001717	1897.27	2016.86	2132.17	2231.23	1892	1958.57	-0.0069568	0.94016	0.99997	Opa1	11	-	74720254	74793803	3243	protein_coding	OPA1,	1796	2186	2132	2430	2034	1642	38.5497	34.0227	33.3166	32.147	37.9278	39.0158
ENSRNOG00000001719	4511.83	3824.27	4080.33	4209.95	4299.33	4716.31	-0.074749	0.40645	0.99997	Psmd2	11	-	83934087	83944763	2946	protein_coding	proteasome	4271	4145	4080	4585	4622	3954	74.2923	78.9655	81.9433	78.0825	73.455	76.2612
ENSRNOG00000001720	105.639	122.709	132.011	127.63	97.6697	96.6164	0.079697	0.49786	0.99997	Hes1	11	-	74312806	74315248	1444	protein_coding	hes	100	133	132	139	105	81	4.59499	3.65984	3.42474	3.72984	4.80855	5.03365
ENSRNOG00000001724	39.0863	76.5778	93.0076	70.7015	66.0434	60.8326	0.024147	0.82319	0.99997	Atp13a3	11	+	73936750	73963852	790	protein_coding	ATPase	37	83	93	77	71	51	4.65265	4.52347	3.94142	2.5225	5.48505	6.48234
ENSRNOG00000001726	384.525	422.562	362.03	491.238	306.032	400.779	-0.020578	0.85891	0.99997	Tmem44	11	+	73738433	73774190	2013	protein_coding	transmembrane	364	458	362	535	329	336	12.6867	8.22607	10.1907	9.739	11.8782	9.90241
ENSRNOG00000001727	347.552	314.615	308.025	343.407	329.287	362.61	-0.067319	0.52232	0.99997	Lsg1	11	+	73693814	73723501	2640	protein_coding	large	329	341	308	374	354	304	8.15946	8.14322	8.48273	8.09852	8.13648	7.75139
ENSRNOG00000001728	94.0185	71.042	74.006	88.1473	73.4849	59.6398	0.042323	0.71409	0.99997	Fam43a	11	-	73676601	73678984	2384	protein_coding	family	89	77	74	96	79	50	1.92222	1.66787	1.28048	2.01067	1.68622	1.70923
ENSRNOG00000001729	389.807	328.454	372.03	336.062	384.168	376.923	-0.0065739	0.95092	0.99997	Xxylt1	11	+	73198522	73329083	1179	protein_coding	xyloside	369	356	372	366	413	316	14.8185	17.631	16.3637	16.8566	15.764	17.3742
ENSRNOG00000001730	417.273	582.175	561.046	558.266	565.554	409.129	0.014728	0.89825	0.99997	Acap2	11	+	73078982	73191132	3695	protein_coding	ArfGAP	395	631	561	608	608	343	9.20485	9.70554	6.64171	6.7473	10.448	9.79749
ENSRNOG00000001733	6308.75	3740.32	4390.36	6030.75	3431.46	4694.84	0.014534	0.90159	0.99997	Ppp1r2	11	+	73022063	73034682	1980	protein_coding	protein	5972	4054	4390	6568	3689	3936	158.345	93.7743	121.367	162.447	106.893	122.089
ENSRNOG00000001736	542.983	505.598	565.046	583.058	579.507	529.601	-0.05431	0.58074	0.99997	Bdh1	11	-	72578533	72614176	2261	protein_coding	3-hydroxybutyrate	514	548	565	635	623	444	13.4063	13.8684	11.9892	12.2439	12.6535	13.7602
ENSRNOG00000001738	2634.63	2900.73	2753.22	2911.62	2877.07	2904.46	-0.05947	0.45569	0.99997	Eif4g1	11	-	83908109	83926524	4800	protein_coding	eukaryotic	2494	3144	2753	3171	3093	2435	31.614	32.5137	31.0495	28.0543	34.2813	31.6612
ENSRNOG00000001739	71.8344	96.8755	116.009	78.0471	67.9037	71.5677	0.16192	0.16249	0.99997	Meltf	11	-	72135668	72157522	4197	protein_coding	melanotransferrin	68	105	116	85	73	60	0.966756	0.875435	0.872814	0.872623	1.30611	1.52193
ENSRNOG00000001746	14.7894	21.2203	22.0018	24.7914	17.6736	20.2775	-0.021133	0.81859	0.99997	Ncbp2	11	-	72071839	72080928	1839	protein_coding	nuclear	14	23	22	27	19	17	0.70084	0.52001	0.564387	0.410018	0.652943	0.658744
ENSRNOG00000001747	154.233	191.906	128.01	145.994	174.875	304.163	-0.1497	0.19002	0.99997	Pak2	11	+	71959228	72021224	5559	protein_coding	p21	146	208	128	159	188	255	2.08972	2.60527	4.28651	2.16503	2.98983	1.94062
ENSRNOG00000001748	2.11278	1.84525	2.00016	3.6728	5.58113	0	-0.01721	0.64661	0.99997	LOC100912534	11	-	82856529	82860977	790	protein_coding	DNA-directed	2	2	2	4	6	0	0.241696	0.382265	0	0.136351	0.13217	0.139405
ENSRNOG00000001750	72.8908	113.483	113.009	75.2925	79.9962	69.1821	0.17399	0.13374	0.99997	Chrd	11	-	83858503	83867203	3267	protein_coding	chordin	69	123	113	82	86	58	1.19812	1.32492	1.0839	1.13751	1.96556	1.90461
ENSRNOG00000001752	89.793	64.5837	58.0047	81.7199	68.8339	66.7965	-0.014892	0.89675	0.99997	Nrros	11	+	71872830	71889887	2472	protein_coding	negative	85	70	58	89	74	56	1.71861	1.50669	1.38309	1.85194	1.47836	1.29198
ENSRNOG00000001754	133.105	141.161	132.011	129.466	105.111	100.195	0.14914	0.20319	0.99997	Wdr53	11	-	71787457	71795796	1459	protein_coding	WD	126	153	132	141	113	84	4.61318	3.89819	3.51507	4.65128	5.47477	4.9819
ENSRNOG00000001756	4.22555	5.53574	6.00049	27.546	3.72075	2.38559	-0.054113	0.29475	0.99997	LOC100911374	11	-	72786730	72814850	1149	protein_coding	UBX	4	6	6	30	4	2	1.27067	0.178639	0.108347	0.191158	0.277944	0.293159
ENSRNOG00000001757	47.5374	38.7502	39.0032	31.2188	35.3471	42.9406	0.060653	0.57537	0.99997	Tm4sf19	11	-	71606239	71619167	2321	protein_coding	transmembrane	45	42	39	34	38	36	0.699263	0.824041	0.946971	1.04423	0.944721	0.925264
ENSRNOG00000001758	269.379	254.644	251.02	234.141	252.081	277.921	0.015391	0.88821	0.99997	Tctex1d2	11	-	71593302	71601662	883	protein_coding	Tctex1	255	276	251	255	271	233	13.7853	15.4472	16.1103	15.5538	16.3184	15.6527
ENSRNOG00000001762	1020.47	989.052	890.073	880.555	978.558	959.007	0.033004	0.72673	0.99997	Pcyt1a	11	-	71548222	71591502	4300	protein_coding	phosphate	966	1072	890	959	1052	804	10.646	12.3137	11.4156	12.0994	13.0153	11.3972
ENSRNOG00000001764	1117.66	1037.03	976.08	1073.38	1251.1	1073.52	-0.092988	0.33788	0.99997	Vps8	11	-	83105064	83300409	4130	protein_coding	VPS8	1058	1124	976	1169	1345	900	13.5114	16.3913	13.3046	13.7972	14.2084	13.0129
ENSRNOG00000001765	5.28194	2.76787	13.0011	2.7546	2.79056	1.1928	0.068364	0.16567	0.99997	Slc51a	11	+	71533078	71547476	1603	protein_coding	solute	5	3	13	3	3	1	0.0893356	0.094195	0.0380869	0.167994	0.0977051	0.446566
ENSRNOG00000001766	928.565	1360.87	1556.13	1063.28	953.443	881.476	0.24487	0.033487	0.99997	Tfrc	11	-	71397383	71419223	4787	protein_coding	transferrin	879	1475	1556	1158	1025	739	11.5473	10.7771	9.4252	9.88968	16.0864	17.8987
ENSRNOG00000001767	265.153	319.228	319.026	294.743	369.285	320.862	-0.081731	0.46348	0.99997	RGD1562339	11	+	83048636	83094372	741	protein_coding	RGD1562339	251	346	319	321	397	269	20.6787	26.9658	22.1638	18.2437	24.3774	23.7055
ENSRNOG00000001769	3721.65	3916.54	3384.28	3201.77	4137.48	3685.74	-0.00019673	0.99842	0.99997	Tnk2	11	-	71348717	71387992	4283	protein_coding	tyrosine	3523	4245	3384	3487	4448	3090	44.0233	59.2104	49.8955	50.1837	58.6139	49.2833
ENSRNOG00000001770	39.0863	41.5181	49.004	31.2188	39.9981	29.8199	0.10694	0.32166	0.99997	Ehhadh	11	+	82945104	82978364	3101	protein_coding	enoyl-CoA	37	45	49	34	43	25	0.523376	0.697922	0.492207	0.642624	0.7576	0.870102
ENSRNOG00000001773	1062.73	1144.05	1104.09	1248.75	972.977	1009.1	0.026174	0.79685	0.99997	Senp2	11	-	82630436	82664630	2086	protein_coding	SUMO	1006	1240	1104	1360	1046	846	35.7684	29.0065	28.4579	29.8523	35.6677	33.4941
ENSRNOG00000001774	186.981	298.93	214.017	190.068	240.919	169.377	0.10884	0.35455	0.99997	Lrch3	11	-	71012061	71108184	2310	protein_coding	leucine	177	324	214	207	259	142	4.51606	5.95789	3.96233	4.35695	7.73085	5.3857
ENSRNOG00000001776	0	0.922624	0	0.918201	0	0	-7.0336e-05	0.99584	0.99997	Muc20	11	+	71222600	71236223	1571	protein_coding	mucin	0	1	0	1	0	0	0.0303851	0	0	0	0.0332318	0
ENSRNOG00000001777	0	4.61312	4.00033	5.50921	5.58113	2.38559	-0.022153	0.60677	0.99997	AABR07034428.1	11	-	71243334	71284939	6720	protein_coding	mucin	0	5	4	6	6	2	0.0426205	0.0449389	0.0181706	0	0.0388446	0.0327768
ENSRNOG00000001781	132.048	254.644	187.015	228.632	223.245	163.413	-0.044103	0.70519	0.99997	Lmln	11	-	70897052	70961358	4383	protein_coding	leishmanolysin	125	276	187	249	240	137	2.71185	2.756	1.90835	1.53601	3.28751	2.34934
ENSRNOG00000001782	437.345	504.675	497.041	515.111	497.651	475.925	-0.037139	0.71264	0.99997	Osbpl11	11	-	70770507	70833577	4037	protein_coding	oxysterol	414	547	497	561	535	399	6.63348	6.67014	6.03425	5.5233	7.07389	6.77912
ENSRNOG00000001783	1039.49	1168.96	1014.08	1070.62	1068.79	951.851	0.047098	0.62174	0.99997	Tra2b	11	+	82373870	82392083	1984	protein_coding	transformer	984	1267	1014	1166	1149	798	28.0539	29.1487	24.5567	26.7122	33.3399	28.1431
ENSRNOG00000001785	1865.58	1396.85	1683.14	1762.95	1599.92	1978.85	-0.079869	0.44962	0.99997	Etv5	11	+	82194657	82252139	3897	protein_coding	ets	1766	1514	1683	1920	1720	1659	23.5184	22.2146	25.9911	24.4072	20.2827	23.781
ENSRNOG00000001786	623.269	751.016	711.058	629.886	672.526	568.963	0.11575	0.25921	0.99997	Snx4	11	-	70693366	70753632	2423	protein_coding	sorting	590	814	711	686	723	477	13.5147	15.0184	12.0192	13.1146	17.5388	16.1582
ENSRNOG00000001789	885.253	989.975	954.078	1035.73	904.143	932.766	-0.017482	0.85347	0.99997	Zfp148	11	-	70514750	70618347	2974	protein_coding	zinc	838	1073	954	1128	972	782	19.2579	17.4972	17.0757	16.1422	20.0351	18.7883
ENSRNOG00000001792	17.9586	5.53574	8.00065	7.34561	16.7434	11.928	-0.0189	0.78276	0.99997	Slc12a8	11	-	70344797	70499200	2567	protein_coding	solute	17	6	8	8	18	10	0.170178	0.403729	0.272074	0.408021	0.139591	0.19631
ENSRNOG00000001793	517.63	539.735	447.036	434.309	625.086	516.48	-0.043154	0.70129	0.99997	Heg1	11	-	70236888	70322690	6224	protein_coding	heart	490	585	447	473	672	433	3.62768	5.43425	4.24745	4.24017	4.907	3.9547
ENSRNOG00000001794	0	0	0	0	0	2.38559	-0.0064371	0.63364	0.99997	Muc13	11	-	70185757	70211701	3212	protein_coding	mucin	0	0	0	0	0	2	0	0	0.0428896	0	0	0
ENSRNOG00000001795	611.648	450.24	435.035	517.865	700.432	543.915	-0.14269	0.21489	0.99997	Itgb5	11	-	70056500	70172372	3889	processed_transcript	integrin	579	488	435	564	753	456	7.11484	10.0158	7.35738	8.24108	6.73284	6.33015
ENSRNOG00000001796	1143.01	1710.54	1646.13	1330.47	1480.86	1477.87	0.046294	0.67671	0.99997	Dgkg	11	+	81972219	82163165	3467	protein_coding	diacylglycerol	1082	1854	1646	1449	1592	1239	19.9504	23.1116	21.8186	16.8086	27.9181	26.1428
ENSRNOG00000001797	579.957	505.598	471.038	534.393	537.649	560.614	-0.051421	0.61519	0.99997	Umps	11	+	70034139	70044628	1686	protein_coding	uridine	549	548	471	582	578	470	16.4779	17.2548	17.0196	17.5377	16.9689	15.3829
ENSRNOG00000001803	1085.97	963.219	953.078	987.985	956.233	1165.36	-0.037914	0.70479	0.99997	Dnajb11	11	-	81741297	81757813	1927	protein_coding	DnaJ	1028	1044	953	1076	1028	977	26.6543	26.8505	30.9544	28.7322	28.2845	27.2325
ENSRNOG00000001804	142.612	158.691	151.012	128.548	197.2	141.943	-0.025253	0.82989	0.99997	Itpr2	4	-	180538389	180722358	6174	protein_coding	inositol	135	172	151	140	212	119	1.08243	1.72826	1.17677	1.17767	1.45442	1.34675
ENSRNOG00000001807	173.248	181.757	163.013	196.495	246.5	188.462	-0.172	0.13571	0.99997	Sspn	4	+	180291389	180324408	3552	protein_coding	sarcospan	164	197	163	214	265	158	2.87593	3.75503	2.71577	2.48673	2.89549	2.52691
ENSRNOG00000001808	211.278	233.424	240.02	231.387	262.313	255.258	-0.086032	0.43589	0.99997	Ints13	4	-	180855800	180887050	2760	protein_coding	integrator	200	253	240	252	282	214	4.35841	5.14257	4.73385	3.90281	4.78565	4.78826
ENSRNOG00000001811	888.422	905.094	875.071	900.755	779.498	850.463	0.061822	0.50601	0.99997	Fgfr1op2	4	+	180887182	180908198	2921	protein_coding	FGFR1	841	981	875	981	838	713	16.8811	15.2047	15.6925	16.3285	18.4626	17.3691
ENSRNOG00000001813	2796.26	3236.56	2852.23	2736.24	2776.61	2847.2	0.073924	0.39357	0.99997	Dnm1l	11	+	88830957	88880198	2639	protein_coding	dynamin	2647	3508	2852	2980	2985	2387	58.5874	61.8779	60.0224	58.7168	75.4294	64.681
ENSRNOG00000001815	12638.6	12115	12538	12540.8	11739	12907.2	0.0036114	0.96242	0.99997	Eif4a2	11	-	81373048	81379871	2319	protein_coding	eukaryotic	11964	13131	12537	13658	12620	10821	381.266	371.453	386.35	376.823	400.895	403.714
ENSRNOG00000001816	184.868	107.024	137.011	163.44	125.575	121.665	0.0256	0.82644	0.99997	Rfc4	11	+	81358592	81373043	1183	protein_coding	replication	175	116	137	178	135	102	7.18244	5.74367	5.26411	7.96728	5.11921	6.37693
ENSRNOG00000001817	1258.16	1034.26	1175.1	1122.04	1204.59	1166.55	-0.0088132	0.92644	0.99997	Tm7sf3	4	-	180913706	180951564	2047	protein_coding	transmembrane	1191	1121	1175	1222	1295	978	28.4964	31.8414	29.1696	31.3365	28.5902	31.6079
ENSRNOG00000001820	192.263	162.382	166.014	179.049	193.479	168.184	-0.03536	0.75739	0.99997	Med21	4	+	180961142	180968123	794	protein_coding	mediator	182	176	166	195	208	141	11.7233	13.1851	10.842	12.3455	11.5724	11.5123
ENSRNOG00000001823	332.762	449.318	375.031	307.597	399.051	323.248	0.10493	0.35705	0.99997	St6gal1	11	-	80927601	80981422	4191	protein_coding	ST6	315	487	375	335	429	271	4.34072	5.86108	4.49117	4.60519	6.90143	5.60515
ENSRNOG00000001825	53.8758	89.4945	57.0046	54.1739	61.3924	69.1821	0.043317	0.6991	0.99997	AABR07034767.1	11	-	88912599	88972176	2379	protein_coding	-	51	97	57	59	66	58	1.18384	1.39634	1.48848	1.1546	2.12866	1.31934
ENSRNOG00000001827	508.122	316.46	403.033	449.919	411.143	455.648	-0.061168	0.59551	0.99997	Masp1	11	+	80736576	80803382	2872	protein_coding	mannan-binding	481	343	403	490	442	382	11.7775	11.2017	11.7434	13.0444	9.01663	11.1738
ENSRNOG00000001828	464.811	474.229	486.04	495.829	447.42	511.709	-0.021966	0.82562	0.99997	Stk38l	4	+	181027212	181089740	4613	protein_coding	serine/threonine	440	514	486	540	481	429	7.38382	6.93482	7.50269	6.78828	7.68675	7.66589
ENSRNOG00000001829	1615.22	1502.95	1366.11	1549.92	1479	1426.58	0.0071193	0.93821	0.99997	Ube2v2	11	+	89557273	89591175	3276	protein_coding	ubiquitin	1529	1629	1366	1688	1590	1196	43.5785	43.2813	39.4915	44.5377	45.9953	40.6808
ENSRNOG00000001830	4.22555	7.38099	3.00024	1.8364	2.79056	5.96398	0.023025	0.6429	0.99997	Arntl2	4	+	181103774	181214994	1998	protein_coding	aryl	4	8	3	2	3	5	0.0588232	0.0930343	0.188088	0.132739	0.257336	0.101784
ENSRNOG00000001833	135.218	194.674	212.017	196.495	159.992	155.063	0.041821	0.72205	0.99997	Mcm4	11	+	89511191	89524892	3339	protein_coding	minichromosome	128	211	212	214	172	130	3.05939	2.5927	2.37704	2.06467	3.2991	3.49619
ENSRNOG00000001834	227.123	261.102	289.024	211.186	278.126	299.392	-0.010618	0.92694	0.99997	Mzt2b	11	+	89277039	89282929	1214	protein_coding	mitotic	215	283	289	230	299	251	9.0437	12.3963	12.6231	9.53843	12.1702	13.1086
ENSRNOG00000001837	4447.39	5732.26	5779.47	4682.83	6269.47	5789.83	-0.048235	0.65459	0.99997	Sst	11	+	80358211	80359444	613	protein_coding	somatostatin	4210	6213	5779	5100	6740	4854	397.143	553.401	483.447	369.895	529.14	519.121
ENSRNOG00000001839	0	0	0	0	1.86038	0	-0.0064371	0.63364	0.99997	Vpreb2	11	-	87157887	87158597	624	protein_coding	pre-B	0	0	0	0	2	0	0	0.161319	0	0	0	0
ENSRNOG00000001840	1.05639	0.922624	0	0.918201	0.930188	0	0.0004762	0.98184	0.99997	Rep15	4	+	181428664	181429737	1074	protein_coding	RAB15	1	1	0	1	1	0	0.044446	0.0468636	0	0.0501479	0.04861	0
ENSRNOG00000001842	509.179	422.562	383.031	453.591	400.911	463.997	-0.0026887	0.98045	0.99997	Mrps35	4	+	181434812	181465318	2238	protein_coding	mitochondrial	482	458	383	494	431	389	10.5367	9.69298	10.612	11.5996	10.684	9.42355
ENSRNOG00000001843	375.018	454.853	338.028	328.716	427.887	356.646	0.043691	0.70053	0.99997	Bcl6	11	+	80255790	80279075	3389	protein_coding	BCL6,	355	493	338	358	460	299	5.04253	6.83166	5.38653	5.64175	7.5946	5.49188
ENSRNOG00000001844	219.729	292.472	280.023	277.297	285.568	240.945	-0.013509	0.9055	0.99997	Klhl42	4	+	181481147	181502916	3228	protein_coding	kelch-like	208	317	280	302	307	202	4.46591	4.7868	3.82056	3.47046	5.1269	4.7764
ENSRNOG00000001845	594.746	513.901	567.046	566.53	540.439	641.724	-0.045118	0.65957	0.99997	Top3b	11	-	88346313	88374679	2958	protein_coding	DNA	563	557	567	617	581	538	9.9569	9.88594	11.1044	10.251	9.83075	10.5551
ENSRNOG00000001847	672.919	686.432	581.047	677.632	746.941	658.423	-0.078116	0.43716	0.99997	Ccdc91	4	+	181874861	182043593	2443	protein_coding	coiled-coil	637	744	581	738	803	552	14.4202	16.5437	13.7951	14.0434	15.8993	13.0957
ENSRNOG00000001849	6970.05	5787.62	6332.52	7283.17	5724.38	6334.94	-0.014618	0.88308	0.99997	Mapk1	11	-	88211599	88273254	1471	protein_coding	mitogen	6598	6273	6332	7932	6154	5311	257.399	210.564	220.431	241.578	222.634	237.03
ENSRNOG00000001851	659.186	761.164	812.066	893.41	602.762	700.171	0.014993	0.89415	0.99997	Far2	4	+	182483194	182565436	4364	protein_coding	fatty	624	825	812	973	648	587	10.643	7.47361	8.21226	7.70117	9.86958	10.2458
ENSRNOG00000001852	894.76	973.368	887.072	931.056	797.171	892.211	0.057623	0.54712	0.99997	Ergic2	4	-	182569089	182600258	1723	protein_coding	ERGIC	847	1055	887	1014	857	748	33.3816	29.7477	31.4951	31.461	37.9852	33.6846
ENSRNOG00000001854	397.202	700.271	546.045	438.9	333.007	497.396	0.1899	0.10624	0.99997	Tmtc1	4	-	182625386	182844291	3073	protein_coding	transmembrane	376	759	546	478	358	417	7.4251	5.86355	8.28482	6.58995	12.8946	9.78377
ENSRNOG00000001858	29.5789	38.7502	46.0038	39.4827	37.2075	25.0487	0.04266	0.68067	0.99997	Ypel1	11	-	88173890	88180542	369	protein_coding	yippee-like	28	42	46	43	40	21	6.72985	6.60086	4.20367	4.94442	7.18917	8.30489
ENSRNOG00000001859	303.183	211.281	173.014	156.094	259.522	301.777	-0.023823	0.83605	0.99997	Sdf2l1	11	+	88122271	88124513	1064	protein_coding	stromal	287	229	173	170	279	253	7.62683	13.1978	14.5174	14.5277	11.2363	8.95324
ENSRNOG00000001860	15.8458	13.8394	22.0018	14.6912	13.0226	10.7352	0.063077	0.45415	0.99997	Ccdc116	11	+	88095170	88098252	1964	protein_coding	coiled-coil	15	15	22	16	14	9	0.38888	0.358779	0.279776	0.411345	0.39873	0.616818
ENSRNOG00000001861	708.836	575.717	665.054	580.303	572.996	662.001	0.076151	0.46308	0.99997	Ydjc	11	-	88090921	88093516	1410	protein_coding	YdjC	671	624	665	632	616	555	22.7002	23.329	25.4963	27.1928	24.5126	27.5532
ENSRNOG00000001862	3871.66	3563.17	3631.3	3821.55	3922.6	4093.67	-0.084251	0.29124	0.99997	Ube2l3	11	+	88047832	88088476	2631	protein_coding	ubiquitin-conjugating	3665	3862	3631	4162	4217	3432	75.5124	80.672	79.6409	75.0257	76.6339	75.9944
ENSRNOG00000001864	190.15	219.584	237.019	246.996	187.898	178.919	0.041896	0.71883	0.99997	Tmem191c	11	-	87975527	87977368	909	protein_coding	transmembrane	180	238	237	269	202	150	14.1262	11.1848	10.0748	10.6651	13.6692	14.3569
ENSRNOG00000001865	1.05639	0.922624	1.00008	0	0.930188	0	0.01215	0.56626	0.99997	Serpind1	11	-	87913806	87924816	2309	protein_coding	serpin	1	1	1	0	1	0	0	0.0231729	0	0.0247969	0.0240364	0.0253522
ENSRNOG00000001867	754.261	723.337	777.063	793.326	821.356	771.739	-0.067583	0.45699	0.99997	Snap29	11	-	87827651	87858107	3382	protein_coding	synaptosome	714	784	777	864	883	647	12.1949	13.141	11.6799	11.3706	12.1024	12.651
ENSRNOG00000001868	251.42	277.71	203.017	209.35	302.311	273.15	-0.055075	0.63726	0.99997	Crkl	11	-	87778312	87815043	5081	protein_coding	CRK	238	301	203	228	325	229	2.14202	3.2194	2.75167	2.52281	3.09276	2.2
ENSRNOG00000001869	12.6767	11.9941	6.00049	13.773	12.0924	5.96398	-0.0068341	0.92292	0.99997	Rab44	20	+	6397022	6410191	2169	protein_coding	RAB44,	12	13	6	15	13	5	0.330118	0.301664	0.140741	0.297974	0.312906	0.152324
ENSRNOG00000001870	1352.18	1117.3	1244.1	1302.01	1203.66	1468.33	-0.073988	0.46124	0.99997	Lztr1	11	+	87381899	87397498	2805	protein_coding	leucine-zipper-like	1280	1211	1244	1418	1294	1231	24.1313	23.2189	26.7938	24.5773	22.5393	24.421
ENSRNOG00000001872	12.6767	22.143	22.0018	14.6912	12.0924	9.54236	0.093954	0.26073	0.99997	Lrrc74b	11	-	87418205	87434482	1143	protein_coding	leucine	12	24	22	16	13	8	0.697498	0.597543	0.446052	0.590234	1.14426	1.10633
ENSRNOG00000001874	1120.83	795.302	952.078	1080.72	920.886	1087.83	-0.073982	0.4969	0.99997	Slc7a4	11	-	87446382	87449940	2353	protein_coding	solute	1061	862	952	1177	990	912	23.8776	21.1765	23.6637	24.2857	19.1256	22.2788
ENSRNOG00000001875	462.698	449.318	427.035	442.573	413.934	454.455	0.023931	0.81077	0.99997	Smpd4	11	+	87522971	87546687	3450	protein_coding	sphingomyelin	438	487	427	482	445	381	6.66906	6.49204	6.74241	6.83773	7.36952	6.8153
ENSRNOG00000001876	12.6767	37.8276	27.0022	15.6094	9.30188	9.54236	0.15362	0.056971	0.99997	Ccdc74a	11	+	87549059	87553336	1300	protein_coding	coiled-coil	12	41	27	17	10	8	0.624227	0.387166	0.375713	0.497158	1.64653	1.14366
ENSRNOG00000001877	1021.53	1058.25	1136.09	1103.68	833.449	932.766	0.12084	0.24311	0.99997	Med15	11	-	87553868	87628502	3243	protein_coding	mediator	967	1147	1136	1202	896	782	17.6927	13.906	14.7221	16.0597	18.4649	19.2889
ENSRNOG00000001878	1959.6	1615.51	1646.13	1580.22	1787.82	1943.06	-0.018384	0.85559	0.99997	Klhl22	11	+	87677966	87718826	2846	protein_coding	kelch-like	1855	1751	1646	1721	1922	1629	32.6388	38.4335	39.5137	39.6933	36.3189	36.01
ENSRNOG00000001880	1199	1086.85	1111.09	1066.03	1245.52	1291.8	-0.066275	0.4937	0.99997	Dgcr6	11	-	87076381	87081950	1509	protein_coding	DiGeorge	1135	1178	1111	1161	1339	1083	36.7265	44.6613	43.8176	40.5101	40.7554	40.5416
ENSRNOG00000001884	1291.96	1132.98	1183.1	1276.3	1164.6	1285.83	-0.037914	0.67992	0.99997	Ranbp1	11	+	86890585	86898818	1052	protein_coding	RAN	1223	1228	1183	1390	1252	1078	63.0719	59.9003	62.5623	62.6134	60.9414	61.922
ENSRNOG00000001885	220.785	238.037	213.017	226.796	216.734	215.896	0.01821	0.86871	0.99997	Trmt2a	11	-	86885626	86890390	2396	protein_coding	tRNA	209	258	213	247	233	181	4.92093	4.89451	4.61213	4.69804	5.62163	4.89518
ENSRNOG00000001886	472.205	614.467	531.043	456.346	535.788	562.999	0.040435	0.71116	0.99997	Dgcr8	11	+	86852711	86885224	4538	protein_coding	DGCR8	447	666	531	497	576	472	5.22792	6.38849	6.35019	5.30518	7.66195	6.44327
ENSRNOG00000001888	648.622	901.403	829.068	752.007	800.892	865.969	-0.015638	0.8852	0.99997	Arvcf	11	-	86736142	86793791	3760	protein_coding	ARVCF,	614	977	829	819	861	726	10.3976	11.5254	11.7885	8.79503	13.5655	12.1407
ENSRNOG00000001889	717.287	838.665	702.057	689.569	788.799	729.991	0.024686	0.80649	0.99997	Comt	11	+	86715981	86735622	1636	protein_coding	catechol-O-methyltransferase	679	909	702	751	848	612	21.9126	26.0887	22.839	22.3534	29.0075	23.6282
ENSRNOG00000001890	246.138	202.977	269.022	211.186	210.223	252.873	0.056251	0.62416	0.99997	Txnrd2	11	-	86667997	86716254	2201	protein_coding	thioredoxin	233	220	269	230	226	212	5.5873	5.78877	6.58693	6.38631	5.84507	7.53817
ENSRNOG00000001891	107.752	132.858	127.01	96.4111	140.458	108.544	0.043676	0.71017	0.99997	Gnb1l	11	-	86577339	86655602	1588	protein_coding	G	102	144	127	105	151	91	3.41662	5.18068	3.78722	3.74479	5.12462	4.76705
ENSRNOG00000001892	12.6767	15.6846	13.0011	14.6912	14.883	13.1207	-0.0070458	0.93341	0.99997	Tbx1	11	+	86552022	86560969	1855	protein_coding	T-box	12	17	13	16	16	11	0.411731	0.434126	0.362041	0.348413	0.478448	0.385901
ENSRNOG00000001893	32.748	38.7502	30.0024	38.5645	33.4868	42.9406	-0.051042	0.63361	0.99997	LOC100362453	11	+	86421106	86422907	1802	protein_coding	serine/threonine-protein	31	42	30	42	36	36	1.11258	1.00551	1.21971	0.926539	1.21681	0.916732
ENSRNOG00000001908	50.7066	41.5181	51.0042	56.0103	59.532	58.447	-0.10688	0.34881	0.99997	Klhl6	11	+	84745904	84785893	3632	protein_coding	kelch-like	48	45	51	61	64	49	0.801717	0.886899	0.823682	0.711791	0.646839	0.773215
ENSRNOG00000001911	681.37	548.961	599.049	649.168	718.105	605.94	-0.081008	0.43776	0.99997	Map6d1	11	+	84321078	84327307	1331	protein_coding	MAP6	645	595	599	707	772	508	25.3559	29.193	23.3021	26.0999	23.3383	24.7813
ENSRNOG00000001912	0	0	0	1.8364	0	0	-0.0064371	0.63364	0.99997	Tecrl	14	+	26662965	26737657	3059	protein_coding	trans-2,3-enoyl-CoA	0	0	0	2	0	0	0.0312096	0	0	0	0	0
ENSRNOG00000001915	237.687	256.489	235.019	295.661	247.43	295.813	-0.13448	0.22346	0.99997	Chodl	11	+	17538063	17560296	2618	protein_coding	chondrolectin	225	278	235	322	266	248	6.30204	5.48921	6.20797	4.96853	5.95062	5.30557
ENSRNOG00000001916	0	0	0	0	3.72075	0	-0.0099165	0.47022	0.99997	Tmprss15	11	-	17561596	17684903	4070	protein_coding	transmembrane	0	0	0	0	4	0	0	0.0494659	0	0	0	0
ENSRNOG00000001923	1.05639	0	0	0.918201	0	0	-7.0336e-05	0.99584	0.99997	Tprg1	11	-	78728128	78861716	5992	protein_coding	tumor	1	0	0	1	0	0	0.00796646	0	0	0.00898846	0	0
ENSRNOG00000001924	1.05639	2.76787	2.00016	1.8364	0	2.38559	0.0095326	0.76854	0.99997	Tp63	11	-	78234800	78456501	5523	protein_coding	tumor	1	3	2	2	0	2	0.022955	0	0.0293596	0.0129499	0.0376584	0.0264799
ENSRNOG00000001926	3.16916	120.864	35.0029	3.6728	6.51132	8.34957	0.1583	0.0069481	0.99997	Cldn1	11	+	77815181	77830416	3301	protein_coding	claudin	3	131	35	4	7	7	0.0578431	0.106732	0.129468	0.0489477	2.07184	0.583846
ENSRNOG00000001928	409.878	321.996	296.024	376.462	508.813	449.684	-0.22987	0.045162	0.99997	Il1rap	11	-	77463954	77593207	3395	protein_coding	interleukin	388	349	296	410	547	377	8.00792	11.2649	9.4178	8.55042	7.4551	6.66909
ENSRNOG00000001930	160.571	273.097	247.02	190.986	239.058	205.161	0.050712	0.66624	0.99997	Ccdc50	11	-	76747865	76804510	1172	protein_coding	coiled-coil	152	296	247	208	257	172	8.47174	11.0369	8.96005	6.9851	13.1854	11.605
ENSRNOG00000001931	1606.77	1642.27	1660.14	1834.57	1588.76	1686.61	-0.048243	0.58213	0.99997	Fgf12	11	+	75905443	76168989	1122	protein_coding	fibroblast	1521	1780	1660	1998	1708	1414	132.465	119.398	119.902	113.777	129.068	126.956
ENSRNOG00000001942	2.11278	0.922624	5.00041	0	0	0	0.03497	0.17257	0.99997	Smr3b	14	-	21490217	21709084	685	protein_coding	submaxillary	2	1	5	0	0	0	0	0	0	0.177167	0.0858669	0.452838
ENSRNOG00000001953	30.6352	42.4407	44.0036	42.2373	70.6943	47.7118	-0.13306	0.21345	0.99997	Bace2	11	+	37798370	37880821	1769	protein_coding	beta-secretase	29	46	44	46	76	40	1.24127	2.16235	1.38052	0.882932	1.35756	1.36962
ENSRNOG00000001955	0	0	0	0.918201	0	0	-0.0032537	0.80962	0.99997	Retnla	11	-	54543731	54545230	503	protein_coding	resistin	0	0	0	1	0	0	0.0949006	0	0	0	0	0
ENSRNOG00000001956	895.817	1317.51	1227.1	1018.29	1056.69	1084.25	0.084383	0.44101	0.99997	Dzip3	11	+	54404446	54472447	4445	protein_coding	DAZ	848	1428	1227	1109	1136	909	11.9096	12.8631	12.4854	10.275	16.772	15.2002
ENSRNOG00000001958	846.167	724.26	806.066	810.772	636.249	817.065	0.050392	0.63442	0.99997	Ift57	11	-	53664638	53731779	2548	protein_coding	intraflagellar	801	785	806	883	684	685	16.5424	13.5113	16.4135	16.9313	16.0842	17.4185
ENSRNOG00000001959	12.6767	11.9941	9.00073	11.9366	48.3698	17.8919	-0.13586	0.071237	0.99997	Mx1	11	-	37891156	37914983	3315	protein_coding	myxovirus	12	13	9	13	52	15	0.187196	0.789514	0.276259	0.194964	0.204734	0.149498
ENSRNOG00000001960	295.789	262.948	269.022	261.687	409.283	271.957	-0.10523	0.36794	0.99997	Sult1d1	14	+	22091777	22126021	2589	protein_coding	sulfotransferase	280	285	269	285	440	228	7.32211	11.9192	7.49201	8.11651	8.00808	7.97228
ENSRNOG00000001962	4.22555	4.61312	8.00065	0.918201	0.930188	0	0.082476	0.057515	0.99997	Fam3b	11	-	37922292	37993207	1800	protein_coding	family	4	5	8	1	1	0	0.0334279	0.0352462	0	0.150865	0.182798	0.308488
ENSRNOG00000001963	501.784	336.758	74.006	355.344	1079.95	648.881	-0.085343	0.16781	0.99997	Mx2	11	+	38035450	38059950	2928	protein_coding	MX	475	365	74	387	1161	544	7.52789	23.8121	13.5342	10.425	7.76511	1.66048
ENSRNOG00000001964	1201.11	1236.32	1344.11	1315.78	1096.69	1078.29	0.088565	0.36948	0.99997	Cd47	11	-	53514595	53575175	2105	protein_coding	Cd47	1137	1340	1344	1433	1179	904	49.1763	42.6606	39.6781	44.0241	50.293	53.2045
ENSRNOG00000001967	0	1.84525	0	0	0	0	0.0062964	0.64107	0.99997	Sult1b1	14	+	22142364	22155231	1274	protein_coding	sulfotransferase	0	2	0	0	0	0	0	0	0	0	0.0819578	0
ENSRNOG00000001971	166.909	249.108	202.016	185.477	213.943	131.207	0.10345	0.37838	0.99997	Bbx	11	+	53081025	53228716	3213	protein_coding	BBX	158	270	202	202	230	110	3.22167	3.86778	2.24386	2.8432	4.70963	3.71638
ENSRNOG00000001976	0	0	0	0	1.86038	0	-0.0064371	0.63364	0.99997	Tmprss2	11	-	38063915	38103290	3103	protein_coding	transmembrane	0	0	0	0	2	0	0	0.0442864	0	0	0	0
ENSRNOG00000001979	1970.16	1606.29	1634.13	2012.7	1774.8	1866.72	-0.091952	0.3472	0.99997	Rcan1	11	-	32539683	32550539	2156	protein_coding	regulator	1865	1741	1634	2192	1908	1565	48.5321	44.542	44.3175	46.5894	42.158	41.733
ENSRNOG00000001980	0	0	1.00008	0	0	0	0.003113	0.81771	0.99997	Ugt2b35	14	+	22553650	22591461	1904	protein_coding	UDP	0	0	1	0	0	0	0	0	0	0	0	0.0340118
ENSRNOG00000001982	381.356	397.651	421.034	415.027	345.1	392.43	0.042437	0.68711	0.99997	Cblb	11	-	51037393	51202820	6436	protein_coding	Cbl	361	431	421	452	371	329	4.39882	3.80693	4.09512	3.96392	4.58741	4.72628
ENSRNOG00000001984	0	0	1.00008	0	0	0	0.003113	0.81771	0.99997	Kcne1	11	-	32498261	32508420	585	protein_coding	potassium	0	0	1	0	0	0	0	0	0	0	0	0.0941283
ENSRNOG00000001989	4306.89	4701.69	4438.36	4736.08	4122.59	4292.87	0.02697	0.7533	0.99997	Alcam	11	+	50781127	50985083	2868	protein_coding	activated	4077	5096	4438	5158	4432	3599	85.8498	77.7787	76.6147	76.5629	92.7641	85.2087
ENSRNOG00000001990	0	0	3.00024	0	0.930188	0	0.0070552	0.66068	0.99997	Ugt2b17	14	+	22724070	22825444	4080	protein_coding	UDP	0	0	3	0	1	0	0	0.0266587	0	0	0	0.0874974
ENSRNOG00000001991	4073.43	3061.27	3226.26	3330.32	3503.09	3918.33	-0.039278	0.70468	0.99997	Atp5po	11	-	32081574	32088002	823	protein_coding	ATP	3856	3318	3226	3627	3766	3285	210.37	230.314	243.694	252.345	210.478	215.844
ENSRNOG00000001992	13551.3	14006.3	14032.1	14728.9	13439.4	15020.9	-0.047388	0.54672	0.99997	Atp6v1a	11	+	61531416	61584634	4245	protein_coding	ATPase	12828	15181	14031	16041	14448	12593	258.252	245.258	259.307	233.019	267.304	260.579
ENSRNOG00000001996	1084.91	1173.58	1077.09	1127.55	1058.55	1123.61	0.0097677	0.91197	0.99997	Ythdc1	14	-	22971836	23002011	2968	protein_coding	YTH	1027	1272	1077	1228	1138	942	19.7502	19.2983	19.3774	18.6365	22.3745	19.9815
ENSRNOG00000002001	1447.25	1706.85	1595.13	1669.29	1514.35	1665.14	-0.023713	0.79786	0.99997	Itsn1	11	+	31893489	32069249	5524	protein_coding	intersectin	1370	1850	1595	1818	1628	1396	18.878	17.8246	18.5405	16.051	21.01	19.1057
ENSRNOG00000002004	389.807	624.616	652.053	645.495	482.768	607.133	-0.031255	0.78959	0.99997	Prdm8	14	-	13054771	13058172	2070	protein_coding	PR/SET	369	677	652	703	519	509	16.235	12.6377	15.0344	9.61486	17.0993	17.3693
ENSRNOG00000002005	0	0	0	0	0	1.1928	-0.0032537	0.80962	0.99997	Tmprss11f	14	-	23981219	24080470	3940	protein_coding	transmembrane	0	0	0	0	0	1	0	0	0.0154958	0	0	0
ENSRNOG00000002011	1.05639	3.69049	2.00016	0	0.930188	4.77118	0.0060126	0.85517	0.99997	Gnrhr	14	+	23480462	23498450	2623	protein_coding	gonadotropin	1	4	2	0	1	4	0	0.0191885	0.0931046	0.0205333	0.0796143	0.0419863
ENSRNOG00000002012	53.8758	81.1909	82.0067	72.5379	68.8339	62.0254	0.036924	0.74784	0.99997	Donson	11	-	31837839	31847490	2212	protein_coding	downstream	51	88	82	79	74	52	1.70482	1.68379	1.43525	1.24177	2.07695	2.04129
ENSRNOG00000002013	797.573	1170.81	1171.1	1103.68	946.001	1090.21	0.00032985	0.99765	0.99997	Sidt1	11	+	61321459	61417842	5792	protein_coding	SID1	755	1269	1171	1202	1017	914	9.90633	8.83756	9.63445	7.02062	11.4383	11.1328
ENSRNOG00000002014	6.33833	5.53574	4.00033	2.7546	0.930188	7.15677	0.026375	0.59163	0.99997	Stap1	14	-	23576085	23604834	1328	protein_coding	signal	6	6	4	3	1	6	0.107835	0.0379003	0.275843	0.243338	0.235875	0.165859
ENSRNOG00000002021	4255.13	4698.92	4427.36	4579.99	4398.86	4356.09	0.004376	0.95611	0.99997	Son	11	+	31806618	31837763	9244	protein_coding	Son	4028	5093	4427	4988	4729	3652	29.7368	29.7262	27.8465	27.0942	33.2073	30.445
ENSRNOG00000002024	2204.68	3212.58	3358.27	2875.81	2431.51	2695.72	0.087526	0.43283	0.99997	Epha5	14	+	25589762	25958227	8415	protein_coding	EPH	2087	3482	3358	3132	2614	2260	30.1789	26.5577	27.8524	22.6894	36.6946	37.3251
ENSRNOG00000002026	158.458	201.132	155.013	177.213	151.621	146.714	0.06386	0.58408	0.99997	Dnajc28	11	-	31770165	31772984	1411	protein_coding	DnaJ	150	218	155	193	163	123	6.52931	5.81435	5.32216	5.7256	8.06601	6.04896
ENSRNOG00000002028	2303.98	2044.53	2098.17	2226.64	2006.42	2386.78	-0.030615	0.74145	0.99997	Tmem50b	11	-	31719443	31752243	2264	protein_coding	transmembrane	2181	2216	2098	2425	2157	2001	51.1296	47.9528	53.961	51.8843	51.1002	51.0276
ENSRNOG00000002031	15.8458	19.3751	5.00041	29.3824	1.86038	15.5063	-0.01425	0.80717	0.99997	Naa11	14	+	13827636	13837671	3229	protein_coding	N(alpha)-acetyltransferase	15	21	5	32	2	13	0.473063	0.0311747	0.245802	0.250196	0.339532	0.0852664
ENSRNOG00000002032	911.663	994.588	751.061	864.027	873.447	905.332	0.0062862	0.9514	0.99997	Ifngr2	11	+	31694339	31712611	2610	protein_coding	interferon	863	1078	751	941	939	759	17.2102	18.1078	17.7546	17.8085	21.5629	15.8444
ENSRNOG00000002035	617.987	639.378	651.053	655.596	588.809	632.182	0.019546	0.83677	0.99997	Paqr3	14	+	14107580	14124828	1857	protein_coding	progestin	585	693	651	714	633	530	18.3537	17.1566	17.425	16.9668	19.4828	19.3039
ENSRNOG00000002036	200.714	349.674	295.024	237.814	199.06	193.233	0.2143	0.06833	0.99997	Paxbp1	11	-	31185473	31213787	2757	protein_coding	PAX3	190	379	295	259	214	162	4.48436	3.90676	3.58747	3.71171	7.17682	5.89198
ENSRNOG00000002039	1163.08	1410.69	1160.09	1096.33	1305.05	1077.09	0.07533	0.46633	0.99997	Evi5	14	+	2892753	3038237	5821	protein_coding	ecotropic	1101	1529	1160	1194	1403	903	9.79138	12.1311	9.47108	10.187	13.7132	10.9733
ENSRNOG00000002040	433.119	406.877	377.031	369.117	509.743	385.273	-0.036326	0.74639	0.99997	Bmp2k	14	-	14129725	14192048	3189	protein_coding	BMP2	410	441	377	402	548	323	6.0174	8.64901	6.18383	6.92447	7.21961	6.50973
ENSRNOG00000002041	327.48	315.537	304.025	386.563	219.524	297.006	0.036667	0.75445	0.99997	Boc	11	+	61083757	61158838	4148	protein_coding	BOC	310	342	304	421	236	249	4.84485	2.86361	3.66497	4.02513	4.30444	4.03563
ENSRNOG00000002042	0	0	0	0	2.79056	0	-0.0092814	0.49299	0.99997	Gfi1	14	+	3058993	3068371	2408	protein_coding	growth	0	0	0	0	3	0	0	0.0627054	0	0	0	0
ENSRNOG00000002044	147.894	107.024	116.009	109.266	95.8094	125.244	0.082386	0.48336	0.99997	Gtpbp8	11	+	60907015	60916842	1199	protein_coding	GTP-binding	140	116	116	119	103	105	4.73767	4.32373	5.34662	6.28877	5.05089	5.32739
ENSRNOG00000002045	886.309	637.533	785.064	823.626	978.558	763.389	-0.10222	0.35673	0.99997	Anxa3	14	-	14364008	14426437	3913	protein_coding	annexin	839	691	785	897	1052	640	20.7252	25.6286	18.9129	21.872	17.4613	20.9226
ENSRNOG00000002050	1098.64	1005.66	1157.09	1151.42	1113.44	1223.81	-0.078449	0.39528	0.99997	Igfbp7	14	+	33010300	33070190	1102	protein_coding	insulin-like	1040	1090	1157	1254	1197	1026	54.3191	54.6705	56.8428	50.8287	51.6386	57.8133
ENSRNOG00000002051	8190.17	9073.08	8998.73	9103.05	8008.92	9041.39	0.0051188	0.95265	0.99997	Synj1	11	-	31104787	31180642	6907	protein_coding	synaptojanin	7753	9834	8998	9914	8610	7580	81.3136	74.4595	79.5162	71.747	88.2138	85.1332
ENSRNOG00000002052	182.755	169.763	162.013	203.841	202.781	138.364	-0.047829	0.68312	0.99997	Ccdc80	11	-	60645086	60679555	5069	protein_coding	coiled-coil	173	184	162	222	218	116	3.7066	3.8378	2.47716	3.25903	3.35995	3.12016
ENSRNOG00000002053	216.559	369.972	364.03	335.143	226.966	293.428	0.073166	0.53333	0.99997	Fras1	14	-	14439082	14689554	11571	protein_coding	Fraser	205	401	364	365	244	246	1.50577	1.06135	1.298	0.954201	1.80927	1.73223
ENSRNOG00000002054	236.631	222.352	243.02	232.305	191.619	231.402	0.065136	0.56152	0.99997	Glmn	14	+	3204390	3247695	2303	protein_coding	glomulin,	224	241	243	253	206	194	5.75916	4.94435	5.64824	5.75316	5.99996	6.38093
ENSRNOG00000002055	427.837	488.991	455.037	452.673	456.722	413.9	0.038575	0.7046	0.99997	Noa1	14	+	33108024	33124171	2478	protein_coding	nitric	405	530	455	493	491	347	10.9001	11.4464	9.81265	10.1032	12.816	11.6047
ENSRNOG00000002057	0	4.61312	3.00024	7.34561	0.930188	3.57839	-0.017074	0.65704	0.99997	Slc10a6	14	+	7618022	7682377	1202	protein_coding	solute	0	5	3	8	1	3	0.343417	0.0452622	0.164712	0	0.234744	0.148557
ENSRNOG00000002061	160.571	230.656	215.018	161.603	234.407	150.292	0.071687	0.54177	0.99997	Ptpn13	14	-	7688551	7863664	8390	protein_coding	protein	152	250	215	176	252	126	1.07544	1.6236	0.984731	1.04794	1.67073	1.51549
ENSRNOG00000002069	751.092	749.17	718.059	729.97	694.85	654.845	0.074151	0.42566	0.99997	Slc35a5	11	+	60613882	60634851	4062	protein_coding	solute	711	812	718	795	747	549	32.4076	32.1073	28.6236	32.7016	36.2017	33.7632
ENSRNOG00000002070	81.3419	93.185	68.0055	89.9837	67.9037	63.2182	0.053098	0.64581	0.99997	Mrpl1	14	-	14951495	15008150	1110	protein_coding	mitochondrial	77	101	68	98	73	53	4.50677	3.53969	3.11737	3.99531	5.07988	3.60734
ENSRNOG00000002072	22.1841	24.9108	37.003	32.137	26.9755	20.2775	0.016501	0.86501	0.99997	Eva1c	11	+	31002451	31075809	1956	protein_coding	eva-1	21	27	37	35	29	17	0.854154	0.746224	0.530627	0.578239	0.72065	1.04162
ENSRNOG00000002073	91.9057	119.018	119.01	112.939	104.181	118.087	-0.0099637	0.93244	0.99997	Brdt	14	-	3405995	3462629	3240	protein_coding	bromodomain,	87	129	119	123	112	99	1.93393	1.85676	1.99087	1.54339	2.21829	2.15835
ENSRNOG00000002074	50.7066	83.9587	85.0069	58.7649	101.391	62.0254	-0.0054639	0.9602	0.99997	Rest	14	-	33134511	33164141	4240	protein_coding	RE1-silencing	48	91	85	64	109	52	0.815983	1.46531	0.847963	0.690498	1.26892	1.25014
ENSRNOG00000002075	417.273	453.008	461.038	434.309	398.12	412.707	0.073259	0.4677	0.99997	Cnot6l	14	+	15059387	15146586	4468	protein_coding	CCR4-NOT	395	491	461	473	428	346	5.05342	4.82137	4.72794	4.76147	5.73717	5.68151
ENSRNOG00000002079	3041.34	3235.64	3503.29	3815.13	2724.52	3466.26	-0.02371	0.82174	0.99997	Mapk10	14	+	8080275	8368254	3040	protein_coding	mitogen	2879	3507	3503	4155	2929	2906	113.337	84.2406	101.383	88.6055	104.623	110.224
ENSRNOG00000002080	291.563	382.889	390.032	371.871	340.449	292.235	0.051722	0.64921	0.99997	Urb1	11	-	30916730	30977483	7362	protein_coding	URB1	276	415	390	405	366	245	2.62601	2.50222	2.03179	2.01916	2.94294	2.91706
ENSRNOG00000002085	10.5639	2.76787	1.00008	3.6728	2.79056	2.38559	0.024588	0.57927	0.99997	Thegl	14	-	33389513	33430956	2660	protein_coding	theg	10	3	1	4	3	2	0.071782	0.0567649	0.0459048	0.202477	0.0588802	0.0207011
ENSRNOG00000002089	561.998	439.169	450.037	515.111	456.722	528.408	-0.033394	0.75781	0.99997	Ccng2	14	-	16267573	16276068	2471	protein_coding	cyclin	532	476	450	561	491	443	10.8375	10.0011	10.9456	11.5957	10.0569	10.028
ENSRNOG00000002091	246.138	281.4	272.022	269.033	306.032	260.029	-0.043057	0.69498	0.99997	Gtf3c3	9	-	60969061	61033580	6274	protein_coding	general	233	305	272	293	329	218	3.16076	3.74216	3.00783	2.83596	3.59845	3.38479
ENSRNOG00000002092	66.5524	70.1194	71.0058	114.775	54.8811	71.5677	-0.072929	0.51084	0.99997	Hunk	11	+	30550141	30663465	2145	protein_coding	hormonally	63	76	71	125	59	60	2.78176	1.38441	1.70779	1.58187	1.84976	1.82267
ENSRNOG00000002093	445.796	532.354	438.036	408.6	494.86	418.671	0.068851	0.52509	0.99997	Tgfbr3	14	+	3506339	3682545	6045	protein_coding	transforming	422	577	438	445	532	351	3.51399	4.42951	3.54503	3.75987	4.98321	3.98982
ENSRNOG00000002094	1009.91	845.123	883.072	1029.3	1009.25	1028.19	-0.13055	0.16846	0.99997	Atg3	11	-	60585171	60613718	2305	protein_coding	autophagy	956	916	883	1121	1085	862	60.0572	61.2904	59.0662	57.7879	53.6719	54.5706
ENSRNOG00000002097	718.344	659.676	945.077	851.173	606.483	750.268	0.04489	0.69513	0.99997	Rasl11b	14	-	36550340	36554580	1835	protein_coding	RAS-like	680	715	945	927	652	629	24.1146	17.8835	20.9278	19.9586	20.3423	28.3577
ENSRNOG00000002100	1134.56	1465.13	1127.09	1133.98	1344.12	976.899	0.072421	0.51387	0.99997	LOC108348180	14	-	33447591	33560503	4095	protein_coding	signal	1074	1588	1127	1235	1445	819	22.1877	27.3726	18.8192	21.7706	31.2024	23.3565
ENSRNOG00000002101	276.774	260.18	243.02	241.487	296.73	285.078	-0.051382	0.64345	0.99997	Paics	14	-	33563886	33580566	1964	protein_coding	phosphoribosylaminoimidazole	262	282	243	263	319	239	6.39221	8.17503	7.42961	7.18483	7.49613	6.81304
ENSRNOG00000002104	663.411	655.985	618.05	710.688	655.783	700.171	-0.07446	0.42709	0.99997	Scaf4	11	-	30371713	30428073	4941	protein_coding	SR-related	628	711	618	774	705	587	10.4606	10.0464	10.1467	9.57626	10.5094	9.63482
ENSRNOG00000002105	94.0185	133.78	106.009	119.366	100.46	118.087	-0.0067932	0.95391	0.99997	Cdc7	14	-	3826659	3846891	2917	protein_coding	cell	89	145	106	130	108	99	2.12737	1.86349	2.07209	1.64328	2.59514	2.00099
ENSRNOG00000002106	3813.56	3862.1	4148.34	4076.81	3300.31	3831.26	0.062139	0.50501	0.99997	Usp46	14	+	36687134	36755360	5247	protein_coding	ubiquitin	3610	4186	4148	4440	3548	3212	65.1132	54.8622	60.2468	59.7328	67.1394	70.172
ENSRNOG00000002110	23.2405	4.61312	7.00057	9.18201	16.7434	4.77118	0.011774	0.84686	0.99997	Fam114a1l1	9	-	120099333	120101098	1766	protein_coding	family	22	5	7	10	18	4	0.2703	0.513005	0.138286	0.670948	0.147812	0.218265
ENSRNOG00000002112	1158.86	1091.46	1072.09	1345.16	1058.55	1192.8	-0.088085	0.37437	0.99997	Zfp644	14	+	4125380	4200328	6048	protein_coding	zinc	1097	1183	1072	1465	1138	1000	11.5628	9.47045	10.0948	9.76904	10.2118	9.76021
ENSRNOG00000002115	3623.41	2666.38	2999.24	2389.16	3143.11	3263.49	0.052991	0.63115	0.99997	Sod1	11	+	30363280	30368862	656	protein_coding	superoxide	3430	2890	2999	2602	3379	2736	189.339	259.253	254.637	281.609	229.998	251.738
ENSRNOG00000002116	0	0	0	0.918201	0.930188	0	-0.0064371	0.63364	0.99997	LOC100911575	1	+	213991620	213993609	348	protein_coding	60S	0	0	0	1	1	0	0.13717	0.144631	0	0	0	0
ENSRNOG00000002117	0	42.4407	4.00033	0.918201	21.3943	2.38559	0.024172	0.52845	0.99997	Barhl2	14	+	4362717	4367605	1565	protein_coding	BarH-like	0	46	4	1	23	2	0.0305016	0.739697	0.0780234	0	1.53452	0.140741
ENSRNOG00000002120	0	41.5181	22.0018	1.8364	7.4415	3.57839	0.082901	0.080743	0.99997	Spata18	14	-	37081427	37108341	2105	protein_coding	spermatogenesis	0	45	22	2	8	3	0.0453539	0.191284	0.0870119	0	1.11607	0.575502
ENSRNOG00000002121	993.004	957.683	985.08	1046.75	1012.04	951.851	-0.030957	0.72602	0.99997	Lrrc8d	14	-	5086054	5101177	3148	protein_coding	leucine	940	1038	985	1140	1088	798	17.2865	17.3954	15.4767	16.0824	17.2144	17.2297
ENSRNOG00000002122	802.855	722.414	732.06	970.539	641.83	769.353	-0.051057	0.64777	0.99997	Lrrc8c	14	-	5283647	5378726	6827	protein_coding	leucine	760	783	732	1057	690	645	7.39064	5.08697	5.76819	5.99571	5.98772	5.90415
ENSRNOG00000002125	5457.3	3411.86	4180.34	5208.04	4466.76	5315.1	-0.12946	0.24927	0.99997	Ccni	14	+	16341536	16364326	2671	protein_coding	cyclin	5166	3698	4180	5672	4802	4456	101.368	90.4875	101.855	104.169	72.2807	86.1744
ENSRNOG00000002126	2143.41	2504.92	2462.2	2714.2	2548.72	2399.9	-0.087789	0.3388	0.99997	Ncam2	11	+	20471764	20705063	5006	protein_coding	neural	2029	2715	2462	2956	2740	2012	44.611	43.6005	38.8363	34.5493	44.8126	42.8613
ENSRNOG00000002127	0	2.76787	0	0	0	0	0.0089766	0.50718	0.99997	AABR07014836.1	14	-	33596927	33597359	432	pseudogene	-	0	3	0	0	0	0	0	0	0	0	0.362549	0
ENSRNOG00000002128	555.66	698.426	673.055	654.677	651.132	567.771	0.029063	0.78224	0.99997	Ppat	14	+	33580541	33614919	4036	protein_coding	phosphoribosyl	526	757	673	713	700	476	8.43287	8.72945	7.20054	7.01926	9.79206	9.18205
ENSRNOG00000002129	931.734	735.331	865.071	1032.98	613.924	766.967	0.039765	0.73174	0.99997	Lrrc8b	14	-	5418741	5428757	2731	protein_coding	leucine	882	797	865	1125	660	643	19.6638	12.1636	14.3747	17.3942	15.2358	17.441
ENSRNOG00000002134	3.16916	3.69049	3.00024	0.918201	0.930188	2.38559	0.035953	0.37353	0.99997	Gbp6	14	+	5928737	5945321	1703	protein_coding	guanylate	3	4	3	1	1	2	0.0297971	0.0314179	0.0762214	0.100859	0.130355	0.103118
ENSRNOG00000002135	1502.18	1691.17	1640.13	1588.49	1619.46	1473.1	0.03806	0.66793	0.99997	Sgcb	14	+	37113210	37128737	3809	protein_coding	sarcoglycan,	1422	1833	1640	1730	1741	1235	34.9034	37.036	31.8685	32.3699	40.4462	38.1685
ENSRNOG00000002137	162.684	194.674	182.015	125.794	176.736	161.027	0.12216	0.29604	0.99997	Aasdh	14	+	33624390	33647180	3300	protein_coding	aminoadipate-semialdehyde	154	211	182	137	190	135	1.98173	2.89788	2.49764	2.51341	3.33809	3.03692
ENSRNOG00000002139	1938.47	2878.59	2530.21	2185.32	2880.79	2341.46	-0.0075848	0.94609	0.99997	RGD1311575	14	-	33649637	33677031	6775	protein_coding	hypothetical	1835	3120	2530	2380	3097	1963	16.7689	23.0076	17.6897	14.5876	24.0422	20.563
ENSRNOG00000002141	3618.13	3732.01	3665.3	3652.6	3960.74	3812.17	-0.046143	0.55143	0.99997	Cd200	11	+	60371684	60403196	2444	protein_coding	Cd200	3425	4045	3665	3978	4258	3196	159.571	180.094	163.972	155.014	177.46	169.591
ENSRNOG00000002142	846.167	1030.57	991.081	1010.02	888.33	902.946	0.025937	0.7952	0.99997	Cds1	14	-	9396512	9456990	1972	protein_coding	CDP-diacylglycerol	801	1117	991	1100	955	757	26.627	24.3746	23.4368	21.8767	29.5717	27.6721
ENSRNOG00000002144	1080.68	1051.79	956.078	1120.21	1078.09	1109.3	-0.081343	0.36476	0.99997	Exoc1	14	-	34132221	34177515	3413	protein_coding	exocyst	1023	1140	956	1220	1159	930	24.614	24.6552	23.9981	23.2872	25.1547	22.2494
ENSRNOG00000002145	3.16916	7.38099	4.00033	8.26381	0.930188	0	0.018981	0.63624	0.99997	Tmprss7	11	+	60102121	60138059	2878	protein_coding	transmembrane	3	8	4	9	1	0	0.24272	0.0284359	0	0.0912862	0.235964	0.124441
ENSRNOG00000002146	386.638	541.58	394.032	413.191	395.33	362.61	0.11127	0.3257	0.99997	Pkd2	14	-	6602004	6645257	4851	protein_coding	polycystin	366	587	394	450	425	304	4.42811	4.40959	3.82606	4.06356	6.31737	4.4724
ENSRNOG00000002149	2.11278	5.53574	2.00016	2.7546	10.2321	2.38559	-0.027447	0.55662	0.99997	Nkx6-1	14	+	9555264	9562189	3213	protein_coding	NK6	2	6	2	3	11	2	0.0445705	0.172315	0.0380039	0.0335256	0.0974922	0.0342764
ENSRNOG00000002152	1420.84	1611.82	1540.13	1437.9	1422.26	1395.57	0.086885	0.31725	0.99997	Dcun1d4	14	-	37210721	37294472	4268	protein_coding	defective	1345	1747	1540	1566	1529	1170	28.7733	29.6216	27.4952	27.883	35.1062	32.6406
ENSRNOG00000002153	117.259	182.679	174.014	163.44	115.343	113.316	0.12176	0.29766	0.99997	Cep135	14	-	34051003	34115273	5873	protein_coding	centrosomal	111	198	174	178	124	95	1.44676	1.06268	0.987582	1.01793	1.76009	1.63142
ENSRNOG00000002154	55.9885	58.1253	45.0037	53.2557	42.7887	40.555	0.07501	0.50259	0.99997	Mepe	14	-	6782012	6793558	1746	protein_coding	matrix	53	63	45	58	46	34	1.68306	1.40745	1.26189	1.73527	1.99942	1.50634
ENSRNOG00000002158	2.11278	1.84525	1.00008	2.7546	4.65094	2.38559	-0.030524	0.45967	0.99997	Ibsp	14	-	6801204	6813945	1930	protein_coding	integrin-binding	2	2	1	3	5	2	0.0741995	0.130393	0.0632677	0.0558123	0.0541006	0.0285311
ENSRNOG00000002159	70.778	63.661	57.0046	68.8651	61.3924	69.1821	-0.024627	0.83199	0.99997	Gpat3	14	-	10343282	10395047	3048	protein_coding	glycerol-3-phosphate	67	69	57	75	66	58	1.17458	1.08986	1.16178	1.1839	1.18185	1.02976
ENSRNOG00000002161	28.5225	24.9108	18.0015	30.3006	13.9528	28.6271	-0.0045656	0.95996	0.99997	Tlr6	14	+	45024351	45046446	7452	protein_coding	toll-like	27	27	18	33	15	24	0.320891	0.153794	0.298489	0.296229	0.287144	0.201909
ENSRNOG00000002163	405.653	476.996	420.034	470.119	577.647	418.671	-0.1139	0.30584	0.99997	Klf3	14	-	45142769	45165207	4987	protein_coding	Kruppel	384	517	420	512	621	351	4.90081	6.26747	4.29712	4.14714	5.41228	4.63752
ENSRNOG00000002164	12.6767	4.61312	16.0013	4.59101	13.0226	7.15677	0.033742	0.5996	0.99997	Nmu	14	+	34354503	34381828	708	protein_coding	neuromedin	12	5	16	5	14	6	0.337112	0.995256	0.517401	0.912862	0.368694	1.24441
ENSRNOG00000002165	11.6203	29.524	23.0019	21.1186	20.4641	15.5063	0.02753	0.7514	0.99997	Abraxas1	14	+	10424674	10439003	1445	protein_coding	abraxas	11	32	23	23	22	13	0.759796	0.766293	0.549269	0.409998	1.15614	0.876468
ENSRNOG00000002167	2.11278	1.84525	3.00024	3.6728	0	0	0.014209	0.63503	0.99997	Dmp1	14	-	6889856	6900733	2724	protein_coding	dentin	2	2	3	4	0	0	0.0700955	0	0	0.0395439	0.0383312	0.0606443
ENSRNOG00000002169	8.4511	17.5298	6.00049	17.4458	13.9528	4.77118	-0.016512	0.80443	0.99997	Pdcl2	14	+	34389991	34404883	720	protein_coding	phosducin-like	8	19	6	19	15	4	1.25967	1.04857	0.339185	0.598431	1.37769	0.458875
ENSRNOG00000002171	31.6916	50.7443	37.003	37.6462	34.417	34.5911	0.047665	0.65389	0.99997	Phldb2	11	+	57265732	57481589	4312	protein_coding	pleckstrin	30	55	37	41	37	29	0.685992	0.65274	0.620591	0.566339	1.00645	0.714128
ENSRNOG00000002174	0	0	2.00016	1.8364	0	0	0.00045001	0.97757	0.99997	Cwh43	14	-	37315406	37361798	2605	protein_coding	cell	0	0	2	2	0	0	0.0366488	0	0	0	0	0.0422764
ENSRNOG00000002175	1113.43	1397.77	1379.11	1413.11	1162.74	1282.25	0.0090701	0.93021	0.99997	Clock	14	+	34446616	34502218	9419	protein_coding	clock	1054	1515	1379	1539	1250	1075	10.2934	8.81525	9.19607	7.95393	11.0822	10.6396
ENSRNOG00000002176	174.304	155.923	135.011	191.904	170.224	195.618	-0.15405	0.18282	0.99997	Nectin3	11	-	57897879	57993548	1630	protein_coding	nectin	165	169	135	209	183	164	6.12062	5.65072	6.14279	5.45197	5.41288	4.5606
ENSRNOG00000002177	198.601	185.447	206.017	238.732	200.921	194.426	-0.06715	0.55409	0.99997	Gnpda2	14	-	62628111	62646110	1816	protein_coding	glucosamine-6-phosphate	188	201	206	260	216	163	6.83431	5.98657	5.48001	5.57569	5.77843	6.24636
ENSRNOG00000002178	346.495	216.817	228.019	268.115	261.383	287.464	-0.025488	0.82774	0.99997	Mrps18c	14	-	10440691	10446909	809	protein_coding	mitochondrial	328	235	228	292	281	241	17.2294	17.4823	18.1877	21.8365	15.1652	15.5189
ENSRNOG00000002180	311.634	465.925	447.036	356.262	496.72	350.682	0.013438	0.90862	0.99997	Tbc1d1	14	-	45598743	45797887	5822	protein_coding	TBC1	295	505	447	388	534	294	3.18124	4.61646	3.08308	2.72902	4.52844	4.22777
ENSRNOG00000002181	201.77	155.923	136.011	166.194	161.853	155.063	0.015725	0.89321	0.99997	Helq	14	+	10446993	10491190	3864	protein_coding	helicase,	191	169	136	181	174	130	2.23603	2.26648	2.05407	2.66228	2.28338	1.93811
ENSRNOG00000002182	2043.05	1986.41	2294.19	2182.56	1798.05	1965.73	0.069782	0.46824	0.99997	2020-09-11	14	-	16369544	16452998	4252	protein_coding	septin	1934	2153	2294	2377	1933	1648	40.5671	34.784	35.9728	37.241	40.1866	45.1624
ENSRNOG00000002185	244.026	239.882	237.019	225.877	220.455	239.752	0.050217	0.64434	0.99997	Pgm2	14	-	45829446	45863877	2108	protein_coding	phosphoglucomutase	231	260	237	246	237	201	5.90982	6.00331	6.17601	6.26139	6.83133	6.5679
ENSRNOG00000002186	958.144	839.587	899.073	831.89	889.26	907.717	0.029621	0.75136	0.99997	Nudt9	14	-	7036820	7054548	1393	protein_coding	nudix	907	910	899	906	956	761	31.0466	34.542	33.3536	35.0682	34.1051	35.5373
ENSRNOG00000002187	2.11278	0	0	0	0	0	0.0062964	0.64107	0.99997	Ropn1	11	-	69326719	69355854	1063	protein_coding	rhophilin	2	0	0	0	0	0	0	0	0	0.101334	0	0
ENSRNOG00000002188	19.015	30.4466	38.0031	23.8732	26.0453	31.0127	0.026272	0.78731	0.99997	Hpse	14	+	10534423	10575224	1608	protein_coding	heparanase	18	33	38	26	28	26	0.771835	0.87642	0.987181	0.602897	1.07141	1.30129
ENSRNOG00000002191	114.09	83.0361	114.009	87.2291	106.972	93.038	0.0525	0.65452	0.99997	LOC498368	14	-	46050750	46054022	2577	protein_coding	similar	108	90	114	95	115	78	1.75973	2.24607	1.84795	2.25718	1.8233	2.43594
ENSRNOG00000002192	114.09	88.5719	78.0064	104.675	138.598	99.002	-0.12785	0.27338	0.99997	Rell1	14	+	45982244	46041866	3680	protein_coding	RELT-like	108	96	78	114	149	83	2.79353	3.84979	2.60135	2.98601	2.57283	2.20486
ENSRNOG00000002194	1205.34	1071.17	1105.09	1305.68	1040.88	1140.31	-0.034214	0.73144	0.99997	Coq2	14	+	10581136	10600566	1776	protein_coding	coenzyme	1141	1161	1105	1422	1119	956	38.2203	31.7123	32.8643	34.6019	34.1286	34.2606
ENSRNOG00000002196	429.95	345.061	446.036	387.481	322.775	463.997	0.035446	0.75715	0.99997	Ociad2	14	+	37435654	37444775	396	protein_coding	OCIA	407	374	446	422	347	389	50.8691	44.1036	59.9741	55.3549	49.3067	62.0177
ENSRNOG00000002199	542.983	636.61	580.047	557.348	591.6	546.3	0.041398	0.67683	0.99997	Tmem165	14	-	34503038	34528262	1871	protein_coding	transmembrane	514	690	580	607	636	458	15.4865	17.109	14.9452	14.7961	19.2533	17.0699
ENSRNOG00000002200	11.6203	8.30361	17.0014	13.773	11.1623	10.7352	0.0052901	0.94541	0.99997	AABR07072371.1	14	+	10624265	10625128	864	processed_pseudogene	-	11	9	17	15	12	9	0.828733	0.699049	0.635972	0.685703	0.543824	1.08346
ENSRNOG00000002202	54.9322	36.9049	52.0042	47.7465	30.6962	45.3262	0.063977	0.55104	0.99997	Sowahb	14	+	16491573	16493876	2304	protein_coding	sosondowah	52	40	52	52	33	38	1.07735	0.720894	1.00696	1.21556	0.906373	1.24279
ENSRNOG00000002203	283.112	335.835	325.026	326.88	271.615	270.765	0.078953	0.47605	0.99997	Lin54	14	+	10786399	10828106	4311	protein_coding	lin-54	268	364	325	356	292	227	3.94193	3.40914	3.21482	3.34822	4.40811	4.15127
ENSRNOG00000002204	24.2969	35.9823	35.0029	24.7914	27.9056	13.1207	0.10652	0.26154	0.99997	Ccdc158	14	+	16924960	16974514	3613	protein_coding	coiled-coil	23	39	35	27	30	11	0.356724	0.41792	0.185881	0.34286	0.563542	0.533428
ENSRNOG00000002205	5452.02	5175	5287.43	5195.18	5449.97	5479.7	-0.016715	0.82452	0.99997	Ociad1	14	-	37458029	37475418	1347	protein_coding	OCIA	5161	5609	5287	5658	5859	4594	200.508	218.925	208.225	206.359	217.394	216.131
ENSRNOG00000002207	303.183	382.889	308.025	354.426	305.102	269.572	0.060621	0.59349	0.99997	Guf1	14	+	62609484	62628862	6196	protein_coding	GUF1	287	415	308	386	328	226	2.97381	2.66442	2.22693	2.49475	3.49676	2.73726
ENSRNOG00000002208	86.6238	152.233	155.013	123.039	119.994	133.593	0.029463	0.80037	0.99997	Shroom3	14	-	16622760	16903242	7766	protein_coding	shroom	82	165	155	134	129	112	0.823653	0.836051	0.880501	0.568687	1.10922	1.09903
ENSRNOG00000002210	791.234	496.371	495.04	636.313	802.752	725.22	-0.15821	0.17487	0.99997	Hsd17b11	14	+	7073445	7104566	1594	protein_coding	hydroxysteroid	749	538	495	693	863	608	20.753	27.2498	23.2876	25.3076	17.6207	17.0999
ENSRNOG00000002212	19.015	23.0656	37.003	27.546	12.0924	19.0847	0.071275	0.41647	0.99997	Hsd17b13	14	+	7113544	7128218	1297	protein_coding	hydroxysteroid	18	25	37	30	13	16	1.10413	0.50448	0.753164	0.747463	1.0063	1.57086
ENSRNOG00000002214	1182.1	1204.95	1184.1	1199.17	1192.5	1239.31	-0.020069	0.8096	0.99997	Klhl8	14	+	7169519	7215025	3321	protein_coding	kelch-like	1119	1306	1184	1306	1282	1039	22.5387	23.3279	22.9336	21.7889	24.6502	23.5709
ENSRNOG00000002215	213.39	312.769	297.024	305.761	370.215	245.716	-0.087509	0.45574	0.99997	Mylk	11	-	69013050	69223158	8016	protein_coding	myosin	202	339	297	333	398	206	2.02288	2.54924	1.60053	1.38451	2.25225	2.08123
ENSRNOG00000002216	307.409	283.245	319.026	321.37	319.985	295.813	-0.032122	0.7621	0.99997	Srd5a3	14	-	34556220	34570356	1590	protein_coding	steroid	291	307	319	350	344	248	17.8879	18.5375	16.2112	16.7804	17.1601	18.807
ENSRNOG00000002217	20.0714	14.762	13.0011	8.26381	38.1377	14.3135	-0.039202	0.59701	0.99997	Plac8	14	+	10692764	10714524	733	protein_coding	placenta	19	16	13	9	41	12	0.586105	2.81527	0.999509	1.39607	1.13958	0.976597
ENSRNOG00000002218	26.4097	35.0597	37.003	20.2004	38.1377	32.2055	0.029453	0.7676	0.99997	Stbd1	14	-	16976356	16979760	1933	protein_coding	starch	25	38	37	22	41	27	0.543285	1.06756	0.852789	0.69657	1.02632	1.05401
ENSRNOG00000002225	3021.27	2798.32	2673.22	2845.51	3611.92	2959.33	-0.11508	0.24401	0.99997	Scarb2	14	+	17064353	17115963	2146	protein_coding	scavenger	2860	3033	2673	3099	3883	2481	68.9333	91.0705	70.584	71.7783	73.7857	68.5875
ENSRNOG00000002227	1041.6	892.177	987.08	1140.41	1132.97	969.743	-0.11783	0.2318	0.99997	Kit	14	-	35072108	35149610	5264	protein_coding	KIT	986	967	987	1242	1218	813	11.3035	11.688	9.46356	10.1248	9.62522	10.3621
ENSRNOG00000002229	13121.4	7395.75	9478.77	11978.9	6897.34	11051.2	0.0016379	0.98889	0.99997	Adcy5	11	-	68695839	68842320	4850	protein_coding	adenylate	12421	8016	9478	13046	7415	9265	128.402	76.9502	116.631	137.934	86.287	107.61
ENSRNOG00000002232	53.8758	83.0361	105.009	63.3559	96.7396	76.3389	0.011619	0.91688	0.99997	Aff1	14	-	7226586	7384876	4908	protein_coding	AF4/FMR2	51	90	105	69	104	64	0.753021	1.19673	0.893327	0.627984	1.07422	1.32186
ENSRNOG00000002238	443.683	305.388	393.032	400.336	316.264	354.26	0.055729	0.62719	0.99997	Sema5b	11	-	68306659	68349238	3276	protein_coding	semaphorin	420	331	393	436	340	297	6.35301	5.22366	5.53506	6.90498	5.27489	6.60579
ENSRNOG00000002240	1617.33	1345.19	1316.11	1402.09	1394.35	1391.99	0.023929	0.80305	0.99997	Slc49a4	11	+	68198709	68272758	2665	protein_coding	solute	1531	1458	1316	1527	1499	1167	27.3514	28.3103	26.7352	30.941	28.5621	27.1916
ENSRNOG00000002241	134.161	90.4171	89.0073	123.039	88.3679	83.4957	0.033678	0.77051	0.99997	Hspbap1	11	-	68141342	68197834	2958	protein_coding	HSPB1	127	98	89	134	95	70	2.84162	2.12417	1.89859	3.03868	2.2729	2.17716
ENSRNOG00000002244	1971.22	2022.39	2026.17	2110.03	2622.2	2028.94	-0.12919	0.19238	0.99997	Pdgfra	14	-	35527927	35581031	6514	protein_coding	platelet	1866	2192	2026	2298	2819	1701	16.8399	21.7815	15.9429	15.4284	17.568	17.1265
ENSRNOG00000002246	2677.94	2544.6	2542.21	2732.57	2573.83	2469.09	-0.0021012	0.9796	0.99997	Slc30a9	14	-	42465807	42520020	2318	protein_coding	solute	2535	2758	2542	2976	2767	2070	61.2853	60.0808	54.5213	58.9008	62.117	60.3863
ENSRNOG00000002247	238.744	277.71	233.019	206.595	233.477	242.137	0.089989	0.42229	0.99997	Nup54	14	+	17123360	17141767	2363	protein_coding	nucleoporin	226	301	233	225	251	203	4.54523	5.34626	5.24496	5.15112	6.65016	5.4296
ENSRNOG00000002248	715.174	690.122	662.054	697.833	875.307	678.701	-0.090575	0.38685	0.99997	Fryl	14	+	37551940	37756149	10144	protein_coding	FRY	677	748	662	760	941	569	3.57636	4.66896	3.42462	3.59448	3.84966	3.59356
ENSRNOG00000002251	1669.09	1405.16	1393.11	1594.92	1661.32	1780.84	-0.13666	0.15382	0.99997	Sec31a	14	+	10854682	10909612	4553	protein_coding	SEC31	1580	1523	1393	1737	1786	1493	19.9077	21.5827	21.8854	20.4314	19.0904	18.4167
ENSRNOG00000002253	49.6502	60.8932	51.0042	56.0103	47.4396	40.555	0.057397	0.60974	0.99997	Wdr5b	11	-	67645965	67647818	1854	protein_coding	WD	47	66	51	61	51	34	1.57057	1.38452	1.11964	1.36535	1.8585	1.51473
ENSRNOG00000002254	1986.01	1923.67	1836.15	2022.8	1953.39	1993.16	-0.047526	0.55757	0.99997	Tmem33	14	-	42535701	42560174	4872	protein_coding	transmembrane	1880	2085	1836	2203	2100	1671	21.5846	21.6946	20.9401	20.783	22.3423	20.7511
ENSRNOG00000002255	975.046	792.534	854.07	866.782	824.147	900.56	0.012771	0.89721	0.99997	Fam162a	11	+	67618625	67646253	1558	protein_coding	family	923	859	854	944	886	755	55.4266	54.8509	56.6978	61.146	55.161	57.842
ENSRNOG00000002256	105.639	56.28	91.0074	128.548	74.415	85.8813	-0.065172	0.55619	0.99997	Art3	14	-	17143040	17225389	2059	protein_coding	ADP-ribosyltransferase	100	61	91	140	80	72	3.87415	2.33422	2.54831	3.12225	1.84616	2.90488
ENSRNOG00000002258	1099.7	1479.89	1502.12	1264.36	1514.35	1475.49	-0.041098	0.70421	0.99997	Tmem150c	14	+	11095163	11166428	2981	protein_coding	transmembrane	1041	1604	1502	1377	1628	1237	22.05	27.4873	25.3348	18.8081	28.0913	27.7449
ENSRNOG00000002262	1490.56	1240.01	1237.1	1381.89	1439.93	1428.97	-0.079103	0.40651	0.99997	Enoph1	14	-	11172362	11198194	1687	protein_coding	enolase-phosphatase	1411	1344	1237	1505	1548	1198	42.5852	46.1845	43.3562	45.0473	41.5924	40.3767
ENSRNOG00000002265	49.6502	35.0597	31.0025	32.137	52.0905	42.9406	-0.037628	0.71932	0.99997	Casr	11	+	67188630	67258771	4990	protein_coding	calcium-sensing	47	38	31	35	56	36	0.399408	0.673815	0.525441	0.605155	0.47427	0.408084
ENSRNOG00000002266	1.05639	3.69049	1.00008	1.8364	2.79056	0	0.0055657	0.86289	0.99997	Gsx2	14	-	35650985	35652709	1049	protein_coding	GS	1	4	1	2	3	0	0.0910105	0.143941	0	0.051343	0.199074	0.0524929
ENSRNOG00000002267	137.33	128.245	128.01	123.957	143.249	125.244	0.0013569	0.99069	0.99997	Chic2	14	+	35683442	35717922	1093	protein_coding	cysteine-rich	130	139	128	135	154	105	5.89591	7.09154	5.86514	6.4059	6.63933	6.44861
ENSRNOG00000002270	1759.94	1633.97	1898.15	1606.85	1424.12	1477.87	0.18699	0.042478	0.99997	Hnrnpdl	14	+	11198896	11202669	2001	protein_coding	heterogeneous	1666	1771	1898	1750	1531	1239	55.3954	51.0992	50.1625	59.5019	61.3122	69.306
ENSRNOG00000002271	596.859	719.646	623.051	695.078	679.967	590.434	-0.014645	0.88733	0.99997	Slain2	14	-	37802365	37871051	4791	protein_coding	SLAIN	565	780	623	757	731	495	7.54235	7.67947	6.30795	6.35154	8.49959	7.16041
ENSRNOG00000002272	499.671	662.444	648.053	596.831	612.994	568.963	0.018046	0.86617	0.99997	Lnx1	14	+	36047144	36149740	3081	protein_coding	ligand	473	718	648	650	659	477	12.2301	13.0739	11.4791	10.0415	14.7752	14.0647
ENSRNOG00000002273	250.364	265.716	219.018	233.223	315.334	297.006	-0.12299	0.28276	0.99997	Naaa	14	+	17283124	17302366	1953	protein_coding	N-acylethanolamine	237	288	219	254	339	249	6.20824	8.7365	7.78407	6.53586	7.69874	6.17473
ENSRNOG00000002275	983.497	1008.43	999.081	932.892	1008.32	947.079	0.041917	0.63206	0.99997	Fip1l1	14	-	36150399	36208373	2162	protein_coding	factor	931	1093	999	1016	1084	794	23.9146	26.9031	23.9035	24.7251	28.1373	27.1252
ENSRNOG00000002276	94.0185	57.2027	88.0072	55.0921	63.2528	75.1461	0.11309	0.31873	0.99997	LOC103690175	X	-	158698356	158739838	4372	protein_coding	PHD	89	62	88	60	68	63	0.655101	0.782833	0.879771	1.09639	0.740357	1.10835
ENSRNOG00000002278	132.048	156.846	158.013	205.677	170.224	161.027	-0.15235	0.19034	0.99997	Tec	14	+	37918652	38027925	3197	protein_coding	tec	125	170	158	224	183	135	3.72956	3.21265	2.87485	2.34822	3.09564	3.03463
ENSRNOG00000002280	496.502	570.181	520.042	598.667	614.854	528.408	-0.10184	0.31615	0.99997	Sh3bgrl	X	+	80213332	80309936	342	protein_coding	SH3	470	618	520	652	661	443	91.0036	97.2782	79.0837	74.0165	94.3391	83.7246
ENSRNOG00000002285	1.05639	2.76787	1.00008	1.8364	0.930188	1.1928	0.005825	0.85944	0.99997	Fam122b	X	+	157854272	157879928	2744	protein_coding	family	1	3	1	2	1	1	0.0567598	0.0299236	0.0362981	0.0320207	0.0931161	0.0327378
ENSRNOG00000002289	2.11278	4.61312	1.00008	1.8364	4.65094	1.1928	7.5937e-06	0.99985	0.99997	Ildr1	11	-	67004042	67037115	2476	protein_coding	immunoglobulin-like	2	5	1	2	5	1	0.0385582	0.101639	0.0246581	0.0435047	0.105426	0.0222395
ENSRNOG00000002291	43.3119	121.786	94.0077	76.2107	106.041	57.2542	0.028851	0.77858	0.99997	Brwd3	X	-	79824782	79909678	5403	protein_coding	bromodomain	41	132	94	83	114	48	0.733297	1.06196	0.542395	0.408701	1.27546	0.958007
ENSRNOG00000002292	2263.84	2122.96	2287.19	2054.93	2207.34	2120.79	0.054996	0.50348	0.99997	Hnrnpd	14	+	11256268	11274578	1700	protein_coding	heterogeneous	2143	2301	2287	2238	2373	1778	65.4601	73.1843	66.5152	70.7227	73.6082	77.1653
ENSRNOG00000002294	351.777	279.555	327.027	294.743	349.751	262.415	0.048181	0.67105	0.99997	Snx29	10	-	3840622	4249739	3290	protein_coding	sorting	333	303	327	321	376	220	4.65743	5.75218	4.08259	5.45136	4.80813	5.47303
ENSRNOG00000002301	2453.99	2598.11	2414.2	2549.84	2453.84	2546.62	-0.01381	0.86237	0.99997	Uso1	14	-	17371453	17436897	3845	protein_coding	USO1	2323	2816	2414	2777	2638	2135	34.476	34.5318	33.9009	32.5394	38.2354	34.5714
ENSRNOG00000002302	0	3.69049	0	3.6728	4.65094	1.1928	-0.023548	0.45735	0.99997	Corin	14	+	38247791	38473648	3708	protein_coding	corin,	0	4	0	4	5	1	0.0514941	0.0678688	0.0164653	0	0.0563183	0
ENSRNOG00000002303	343.326	246.34	311.025	359.935	257.662	314.898	-0.029716	0.79789	0.99997	Kcnj12	10	+	47281786	47341411	2303	protein_coding	potassium	325	267	311	392	277	264	8.85152	6.595	7.62445	8.28009	6.5938	8.10086
ENSRNOG00000002304	4.22555	0	2.00016	3.6728	0	0	0.0080244	0.74654	0.99997	Tnfrsf13b	10	+	47412582	47420951	750	protein_coding	TNF	4	0	2	4	0	0	0.254587	0	0	0.287247	0	0.14684
ENSRNOG00000002305	930.678	984.439	956.078	932.892	1065.07	1148.66	-0.10246	0.29056	0.99997	Slc15a2	11	+	66932614	66961713	3998	protein_coding	solute	881	1067	956	1016	1145	963	12.1308	14.4146	14.7059	11.8683	13.9332	13.1671
ENSRNOG00000002309	12.6767	16.6072	9.00073	11.9366	23.2547	8.34957	-0.022585	0.76419	0.99997	Hlx	13	-	102637769	102643223	2161	protein_coding	H2.0-like	12	18	9	13	25	7	0.287161	0.582271	0.197767	0.299077	0.434858	0.229332
ENSRNOG00000002312	107.752	101.489	112.009	106.511	105.111	87.0741	0.051816	0.65925	0.99997	Atp10d	14	-	38477330	38575785	4407	protein_coding	ATPase	102	110	112	116	113	73	1.25647	1.29055	1.01132	1.24656	1.3031	1.39943
ENSRNOG00000002314	28.5225	26.7561	21.0017	24.7914	30.6962	23.8559	-0.014146	0.88693	0.99997	LOC103689943	10	+	28243	72912	8478	protein_coding	meiosis	27	29	21	27	33	20	0.270652	0.348791	0.256419	0.305373	0.317935	0.242832
ENSRNOG00000002318	1315.2	1942.12	1730.14	1688.57	1905.96	1549.44	-0.029871	0.78701	0.99997	Limch1	14	-	42762587	43072843	3918	protein_coding	LIM	1245	2105	1730	1839	2049	1299	22.4055	26.3219	20.242	17.1144	28.049	24.3141
ENSRNOG00000002319	1340.56	1472.51	1430.12	1390.16	1401.79	1384.84	0.019478	0.81769	0.99997	Tsn	13	-	34238717	34253910	3337	protein_coding	translin	1269	1596	1430	1514	1507	1161	45.1975	47.4357	44.3295	42.7435	52.1091	49.2452
ENSRNOG00000002320	842.997	805.45	803.065	808.935	778.567	795.594	0.033597	0.70587	0.99997	Commd8	14	+	38612408	38622580	1384	protein_coding	COMM	798	873	803	881	837	667	30.3862	30.4389	29.4238	31.0544	32.9312	31.9489
ENSRNOG00000002321	53.8758	40.5954	43.0035	33.9734	33.4868	47.7118	0.079667	0.46196	0.99997	AABR07039541.1	X	+	79489410	79489877	468	processed_pseudogene	-	51	44	43	37	36	40	3.77392	3.87166	5.21823	5.86923	4.90836	5.05939
ENSRNOG00000002322	245.082	226.965	215.018	200.168	327.426	245.716	-0.092825	0.42822	0.99997	RGD1310587	13	-	102780877	102790639	2726	protein_coding	similar	232	246	215	218	352	206	3.8174	6.49916	4.61372	4.58373	4.71128	4.34299
ENSRNOG00000002323	329.593	372.74	382.031	339.734	354.402	332.79	0.057031	0.58645	0.99997	RGD1566265	X	-	78870964	78911601	1227	protein_coding	similar	312	404	382	370	381	279	14.3944	15.6286	13.8825	13.6952	17.1896	17.1433
ENSRNOG00000002327	283.112	452.086	406.033	315.861	471.605	337.561	0.010699	0.92746	0.99997	Gabrb1	14	-	38643385	39112600	1926	protein_coding	gamma-aminobutyric	268	490	406	344	507	283	8.52588	13.2493	8.97097	7.49437	13.2822	11.6077
ENSRNOG00000002331	10.5639	6.45837	2.00016	7.34561	6.51132	13.1207	-0.034224	0.56792	0.99997	Aldh3a1	10	+	47490153	47499876	1751	protein_coding	aldehyde	10	7	2	8	7	11	0.218093	0.201211	0.383545	0.307589	0.208709	0.0628955
ENSRNOG00000002332	88.7366	183.602	141.011	85.3927	109.762	104.966	0.17732	0.12065	0.99997	Mospd1	X	+	157759624	157773108	642	protein_coding	motile	84	199	141	93	118	88	6.91488	9.25097	8.36868	7.04695	16.1826	12.0937
ENSRNOG00000002336	3830.46	2756.8	3256.27	4161.29	2265.94	3369.65	0.0037344	0.97453	0.99997	Gabra4	14	+	39154529	39231695	4419	protein_coding	gamma-aminobutyric	3626	2988	3256	4532	2436	2825	48.9557	27.7456	39.0305	44.1937	35.3009	40.5729
ENSRNOG00000002338	769.05	876.492	850.069	781.389	866.935	807.522	0.01864	0.84462	0.99997	Dgke	10	-	76386471	76407989	3048	protein_coding	diacylglycerol	728	950	850	851	932	677	13.7517	15.8798	13.9923	13.2733	16.7897	15.8447
ENSRNOG00000002339	1364.85	1489.11	1590.13	1578.39	1211.1	1315.65	0.084824	0.4095	0.99997	Mark1	13	-	102808253	102942863	4528	protein_coding	microtubule	1292	1614	1590	1719	1302	1103	23.1995	18.5275	19.0393	19.6736	23.8231	24.7536
ENSRNOG00000002341	25.3533	66.4289	38.0031	49.5829	81.8566	29.8199	-0.060205	0.51481	0.99997	Trim25	10	+	76343847	76362145	2433	protein_coding	tripartite	24	72	38	54	88	25	1.05947	1.82046	0.627346	0.531283	1.54497	0.860038
ENSRNOG00000002342	1455.7	1266.76	1190.1	1290.07	1575.74	1459.98	-0.10947	0.27902	0.99997	Aldh3a2	10	-	47525493	47546345	3398	protein_coding	aldehyde	1378	1373	1190	1405	1694	1224	25.1284	31.9452	27.999	27.8072	26.8566	24.5513
ENSRNOG00000002343	26295.6	21483.3	22113.8	22927.5	22334.7	25825.2	-0.019369	0.83897	0.99997	Uchl1	14	-	43133218	43143973	1064	protein_coding	ubiquitin	24892	23285	22112	24970	24011	21651	1120.25	1135.82	1242.36	1260.01	1142.52	1144.36
ENSRNOG00000002345	641.227	401.341	460.038	707.015	408.353	568.963	-0.081587	0.4877	0.99997	Rasgef1b	14	+	11988671	12027381	1866	protein_coding	RasGEF	607	435	460	770	439	477	19.6977	11.8411	15.6069	17.52	12.1705	13.5744
ENSRNOG00000002347	1949.04	2227.21	2329.19	2232.15	2235.24	2281.82	-0.043436	0.62838	0.99997	Rgl1	13	-	69909096	70174565	5400	protein_coding	ral	1845	2414	2329	2431	2403	1913	26.4517	27.5693	26.623	22.6509	28.7276	29.2333
ENSRNOG00000002349	2017.7	2677.45	2639.22	2679.31	2475.23	2580.02	-0.057152	0.57557	0.99997	Gabra2	14	+	39661968	39798302	2070	protein_coding	gamma-aminobutyric	1910	2902	2639	2918	2661	2163	81.3139	78.1858	77.0919	60.0528	88.4442	84.8317
ENSRNOG00000002350	3.16916	4.61312	6.00049	0.918201	6.51132	3.57839	0.014185	0.76756	0.99997	Eaf2	11	+	66878658	66923092	1107	protein_coding	ELL	3	5	6	1	7	3	0.0431211	0.318266	0.165456	0.145959	0.235804	0.298456
ENSRNOG00000002352	266.21	261.102	224.018	219.45	306.032	282.692	-0.062956	0.58403	0.99997	Tsen15	13	-	69765091	69781019	1133	protein_coding	tRNA	252	283	224	239	329	237	11.0871	16.0924	14.0618	13.1899	14.3582	11.9869
ENSRNOG00000002353	1043.71	1298.13	1196.1	1167.95	1163.67	1043.7	0.052095	0.59882	0.99997	Rab3gap2	13	+	103157806	103228423	4533	protein_coding	RAB3	988	1407	1196	1272	1251	875	13.9584	14.4747	12.2808	12.2328	16.8863	15.1397
ENSRNOG00000002358	555.66	503.752	459.037	522.456	548.811	546.3	-0.068879	0.49658	0.99997	Scpep1	10	-	76230373	76263866	2016	protein_coding	serine	526	546	459	569	590	458	13.4728	14.73	13.8703	14.0525	14.1394	12.5371
ENSRNOG00000002360	1462.04	1878.46	1576.13	1442.49	2069.67	1694.96	-0.055343	0.61674	0.99997	Gabrg1	14	+	39964588	40049354	1737	protein_coding	gamma-aminobutyric	1384	2036	1576	1571	2225	1421	43.1731	64.4719	49.9463	42.9134	61.1938	49.9611
ENSRNOG00000002361	351.777	388.425	355.029	348.916	473.466	373.345	-0.083918	0.45115	0.99997	Prkg2	14	+	12218553	12315229	4557	protein_coding	protein	333	421	355	380	509	313	3.98054	5.62185	4.19348	3.9357	4.82317	4.28968
ENSRNOG00000002364	2601.88	2527.99	2780.23	2649.01	2199.89	2529.92	0.08126	0.37892	0.99997	Rnf112	10	-	47719014	47725172	3400	protein_coding	ring	2463	2740	2780	2885	2365	2121	52.5431	45.4155	49.4064	50.6121	54.5774	58.4055
ENSRNOG00000002365	1350.06	1022.27	1097.09	1223.04	1225.06	1506.5	-0.13215	0.21948	0.99997	Itm2a	X	-	78490866	78496847	1613	protein_coding	integral	1278	1108	1097	1332	1317	1263	39.4191	41.0952	47.8056	42.673	35.862	37.4497
ENSRNOG00000002368	1352.18	1308.28	1205.1	1345.16	1252.96	1226.19	0.012292	0.89109	0.99997	Iars2	13	-	103231387	103264906	3138	protein_coding	isoleucyl-tRNA	1280	1418	1205	1465	1347	1028	30.4316	29.5024	27.3119	29.9997	32.2148	28.8744
ENSRNOG00000002369	2370.53	1867.39	1934.16	2372.63	1552.48	2063.54	0.027932	0.80418	0.99997	Rgs8	13	+	71086745	71141075	5363	protein_coding	regulator	2244	2024	1934	2584	1669	1730	41.2119	28.0666	35.2898	40.3806	35.3048	35.5816
ENSRNOG00000002372	5.28194	25.8335	17.0014	15.6094	13.9528	21.4703	-0.0080847	0.91418	0.99997	Sgcd	10	-	32062946	32471454	1627	protein_coding	sarcoglycan,	5	28	17	17	15	18	0.498768	0.464028	0.675452	0.165516	0.898462	0.575357
ENSRNOG00000002373	1506.41	1222.48	1431.12	1453.51	1150.64	1401.53	0.039881	0.70181	0.99997	Akap1	10	-	76151038	76166276	3606	protein_coding	A-kinase	1426	1325	1431	1583	1237	1175	29.2093	24.0665	27.7301	29.6879	26.7392	30.4592
ENSRNOG00000002376	1289.85	1471.58	1332.11	1283.65	1347.84	1355.02	0.03207	0.71933	0.99997	Clasp1	13	+	34365147	34584651	8199	protein_coding	cytoplasmic	1221	1595	1332	1398	1449	1136	21.4233	23.4126	22.2654	21.1113	26.732	23.5463
ENSRNOG00000002378	1598.31	1463.28	1475.12	1475.55	1441.79	1711.66	-0.022676	0.80924	0.99997	Bpnt1	13	+	103268068	103292854	2010	protein_coding	3'(2'),	1513	1586	1475	1607	1550	1435	38.88	39.5407	44.4052	41.3018	41.9668	41.1662
ENSRNOG00000002381	653.904	971.523	1043.09	1083.48	532.068	963.779	0.022258	0.84906	0.99997	Bmp3	14	-	12359363	12387102	5237	protein_coding	bone	619	1053	1043	1180	572	808	10.7556	5.49735	9.41973	6.36598	10.4972	10.9667
ENSRNOG00000002382	2.11278	7.38099	6.00049	6.42741	3.72075	2.38559	0.015026	0.77022	0.99997	Mfap4	10	+	47765432	47768483	1600	protein_coding	microfibril	2	8	6	7	4	2	0.26044	0.156918	0.0951728	0.0839576	0.325531	0.257514
ENSRNOG00000002385	27.4661	50.7443	41.0033	31.2188	45.5792	39.3622	0.011263	0.9136	0.99997	Prg4	13	-	67672878	67688477	3183	protein_coding	proteoglycan	26	55	41	34	49	33	0.509893	0.774818	0.632975	0.43994	0.902102	0.709289
ENSRNOG00000002387	717.287	825.748	799.065	740.07	817.635	771.739	0.0065318	0.94575	0.99997	Tceal1	X	+	107370431	107372338	1173	protein_coding	transcription	679	895	799	806	879	647	32.8	37.7165	33.6756	31.1766	39.8341	37.5081
ENSRNOG00000002388	1084.91	1256.61	1241.1	1190.91	1200.87	1043.7	0.047098	0.62548	0.99997	Trim41	10	-	34155515	34166599	3535	protein_coding	tripartite	1027	1362	1241	1297	1291	875	17.5141	18.3813	15.1122	15.6472	20.1149	19.3312
ENSRNOG00000002389	5241.8	5417.65	5459.45	5117.14	5147.66	5389.05	0.037594	0.61485	0.99997	Morf4l2	X	-	107394486	107405564	1809	protein_coding	mortality	4962	5872	5459	5573	5534	4518	147.058	153.972	152.481	147.732	169.464	166.169
ENSRNOG00000002391	17.9586	40.5954	34.0028	27.546	44.649	51.2902	-0.086946	0.36833	0.99997	Glra4	X	-	107422357	107442878	1405	protein_coding	glycine	17	44	34	30	48	43	1.01925	1.71951	1.86854	0.651673	1.63496	1.33253
ENSRNOG00000002393	2706.47	2306.56	2303.19	2571.88	2469.65	2593.14	-0.050557	0.5751	0.99997	Eprs	13	+	103300932	103371577	4855	protein_coding	glutamyl-prolyl-tRNA	2562	2500	2303	2801	2655	2174	28.8719	28.8556	28.6612	29.7962	28.1835	27.3839
ENSRNOG00000002394	1865.58	2249.36	2090.17	2301.01	2064.09	1872.69	-0.006063	0.95111	0.99997	Tpr	13	+	67611708	67672827	7527	protein_coding	translocated	1766	2438	2090	2506	2219	1570	15.8926	14.838	12.7347	12.6365	16.9099	15.2897
ENSRNOG00000002396	2.11278	1.84525	0	0.918201	0	1.1928	0.0099047	0.68654	0.99997	Serpinb8	13	+	27889345	27914006	4161	protein_coding	serpin	2	2	0	1	0	1	0.0174088	0	0.022266	0.0392843	0.0380796	0
ENSRNOG00000002397	604.254	740.867	632.052	567.448	635.318	589.241	0.10602	0.30144	0.99997	Slc30a10	13	+	103396314	103410363	5828	protein_coding	solute	572	803	632	618	683	494	5.06181	5.8985	5.17508	5.28608	7.19326	5.97136
ENSRNOG00000002403	14.7894	19.3751	21.0017	21.1186	15.8132	13.1207	0.022755	0.79646	0.99997	Niban1	13	+	68949665	69101588	3622	protein_coding	niban	14	21	21	23	17	11	0.303121	0.236233	0.185419	0.208179	0.302692	0.319262
ENSRNOG00000002407	161.627	216.817	226.018	262.606	211.153	177.726	-0.057728	0.62301	0.99997	Pdxdc1	10	-	3232794	3321412	4993	protein_coding	pyridoxal-dependent	153	235	226	286	227	149	5.38336	4.50523	3.58712	3.24937	4.8378	4.90722
ENSRNOG00000002408	4.22555	41.5181	25.002	4.59101	6.51132	5.96398	0.14618	0.022436	0.99997	Rbm47	14	+	43810119	43837662	2344	protein_coding	RNA	4	45	25	5	7	5	0.101824	0.150307	0.130233	0.0919093	1.00227	0.587298
ENSRNOG00000002413	474.318	410.567	503.041	475.628	443.7	447.298	0.015534	0.88135	0.99997	Gpc4	X	-	139354155	139464798	2831	protein_coding	glypican	449	445	503	518	477	375	8.73428	8.48045	8.08725	8.54207	8.20634	9.78372
ENSRNOG00000002414	40.1427	23.0656	36.0029	24.7914	29.766	35.7839	0.032956	0.74303	0.99997	Tfcp2l1	13	+	34610684	34670124	7381	protein_coding	transcription	38	25	36	27	32	30	0.251875	0.314757	0.357944	0.399968	0.255067	0.387403
ENSRNOG00000002417	0	0.922624	0	0	0	0	0.003113	0.81771	0.99997	Serpinb10	13	+	27465930	27483799	1526	protein_coding	serpin	0	1	0	0	0	0	0	0	0	0	0.0342117	0
ENSRNOG00000002418	596.859	656.908	697.057	520.62	807.403	558.228	0.029179	0.79927	0.99997	Tgfb2	13	-	105039853	105141030	4317	protein_coding	transforming	565	712	697	567	868	468	9.71491	15.6812	10.2559	10.9226	13.3422	13.7761
ENSRNOG00000002419	67071.1	38603.5	34709.8	48607.7	96165.6	50415.9	-0.095791	0.31062	0.99997	Plp1	X	+	107496072	107511348	3043	protein_coding	proteolipid	63491	41841	34707	52938	103383	42267	830.429	1709.97	848.026	1123.74	717.843	628.045
ENSRNOG00000002420	265.153	376.43	391.032	288.315	240.919	254.065	0.23414	0.043159	0.99997	Zc3h7a	10	+	4536180	4575646	3953	protein_coding	zinc	251	408	391	314	259	213	4.0598	3.53084	3.52231	3.66158	5.76936	5.83164
ENSRNOG00000002423	358.115	391.192	367.03	332.389	386.958	409.129	-0.0093883	0.92987	0.99997	AABR07029651.1	10	-	42894567	42928461	1500	protein_coding	-	339	424	367	362	416	343	11.52	13.9586	13.9609	12.1721	14.7572	13.4726
ENSRNOG00000002425	16.9022	15.6846	21.0017	22.955	33.4868	26.2415	-0.12902	0.17595	0.99997	Pctp	10	-	77491454	77512032	1918	protein_coding	phosphatidylcholine	16	17	21	25	36	22	0.622198	0.9447	0.700299	0.449292	0.462732	0.602902
ENSRNOG00000002428	59.1577	57.2027	56.0046	72.5379	60.4622	63.2182	-0.077963	0.50079	0.99997	Lpar4	X	+	78042859	78056347	4171	protein_coding	lysophosphatidic	56	62	56	79	65	53	0.904115	0.784356	0.775792	0.723111	0.776034	0.739305
ENSRNOG00000002429	0	0	0	0.918201	0.930188	0	-0.0064371	0.63364	0.99997	Rtl3	X	-	77954484	77956352	1671	protein_coding	retrotransposon	0	0	0	1	1	0	0.0285667	0.0301206	0	0	0	0
ENSRNOG00000002433	3292.76	3254.09	3044.25	3268.8	3527.27	3583.16	-0.097514	0.23557	0.99997	G3bp2	14	+	17492081	17520792	1868	protein_coding	G3BP	3117	3527	3044	3560	3792	3004	90.9725	102.172	98.1821	89.8704	98.573	89.7313
ENSRNOG00000002434	313.747	258.335	314.026	228.632	449.281	308.934	-0.074103	0.52798	0.99997	Tmem100	10	+	77537340	77543192	1396	protein_coding	transmembrane	297	280	314	249	483	259	8.51434	17.4141	11.3272	11.4585	10.4713	12.3857
ENSRNOG00000002436	5418.21	4365.85	5186.42	6044.52	3914.23	5604.95	-0.03633	0.74628	0.99997	Mmd	10	+	77755216	77783779	2905	protein_coding	monocyte	5129	4732	5186	6583	4208	4699	156.572	105.528	142.945	137.639	123.091	142.286
ENSRNOG00000002440	521.856	400.419	408.033	446.246	442.77	496.203	-0.039847	0.71547	0.99997	Ralb	13	-	35494721	35511020	2059	protein_coding	RAS	494	434	408	486	476	416	11.2672	11.6357	12.3352	12.9219	11.0043	10.9114
ENSRNOG00000002443	184.868	191.906	217.018	219.45	159.062	201.582	0.020092	0.86251	0.99997	Mfap3	10	+	42933077	42945564	1903	protein_coding	microfibril	175	208	217	239	171	169	5.9951	4.5227	5.42197	4.95286	5.70629	6.27909
ENSRNOG00000002449	686.652	939.231	816.067	779.553	963.675	766.967	-0.026773	0.80818	0.99997	Maged2	5	-	33174542	33182715	2293	protein_coding	MAGE	650	1018	816	849	1036	643	18.8148	24.2077	18.2253	16.2527	24.6735	20.8603
ENSRNOG00000002450	392.976	395.806	400.033	446.246	353.471	353.067	0.029768	0.78322	0.99997	Rrp15	13	-	105155441	105179095	1735	protein_coding	ribosomal	372	429	400	486	380	296	13.3713	11.0236	10.416	11.5478	12.9088	12.6951
ENSRNOG00000002451	0	0	0	0	0.930188	0	-0.0032537	0.80962	0.99997	Fndc3c1	X	-	77416959	77570825	6258	protein_coding	fibronectin	0	0	0	0	1	0	0	0.0177599	0	0	0	0
ENSRNOG00000002452	419.386	520.36	586.048	471.037	471.605	411.514	0.11412	0.30372	0.99997	Txndc11	10	+	4578469	4635953	3073	protein_coding	thioredoxin	397	564	586	513	507	345	7.96878	8.30397	6.85435	6.95801	9.58178	10.5005
ENSRNOG00000002454	712.005	703.039	692.056	693.242	719.966	794.402	-0.052545	0.57815	0.99997	Rnf2	13	-	68830620	68858809	2406	protein_coding	ring	674	762	692	755	774	666	18.8988	20.4282	21.3222	19.0356	20.8609	19.9817
ENSRNOG00000002456	635.945	396.728	536.044	627.131	376.726	567.771	-0.0014834	0.98993	0.99997	Hlf	10	-	77840568	77918191	888	protein_coding	HLF	602	430	536	683	405	476	36.7151	22.9553	32.7268	36.5124	25.2805	33.2375
ENSRNOG00000002459	1.05639	1.84525	2.00016	0	0	0	0.023981	0.26036	0.99997	Fbxo40	11	+	66713888	66731198	2844	protein_coding	F-box	1	2	2	0	0	0	0	0	0	0.0189377	0.0367138	0.0387237
ENSRNOG00000002460	0	2.76787	1.00008	0	0	0	0.013717	0.3959	0.99997	Serpinb2	13	+	27449934	27463010	1964	protein_coding	serpin	0	3	1	0	0	0	0	0	0	0	0.0797461	0.0280372
ENSRNOG00000002461	237.687	226.965	211.017	204.759	345.1	240.945	-0.11943	0.30919	0.99997	Nid1	17	-	90553394	90627101	5699	protein_coding	nidogen	225	246	211	223	371	202	1.86786	3.27654	2.16402	2.12638	2.25354	2.03873
ENSRNOG00000002462	101.413	74.7325	5.00041	127.63	4.65094	133.593	-0.014274	0.70338	0.99997	B9d1	10	+	49020454	49028069	961	protein_coding	B9	96	81	5	139	5	112	7.71531	0.292625	7.95113	6.01215	4.91718	0.320146
ENSRNOG00000002468	1358.51	1973.49	1899.15	1804.27	1891.07	1709.28	-0.032345	0.76626	0.99997	Tnr	13	+	77485113	77678437	7001	protein_coding	tenascin	1286	2139	1899	1965	2033	1433	20.9233	22.8249	19.5158	15.45	24.9099	23.3256
ENSRNOG00000002469	32.748	41.5181	31.0025	36.728	28.8358	35.7839	0.016604	0.87513	0.99997	Trim7	10	+	34185898	34199279	1533	protein_coding	tripartite	31	45	31	40	31	30	1.24553	1.01779	1.19478	1.08912	1.5325	1.11351
ENSRNOG00000002470	25.3533	31.3692	38.0031	34.8916	66.0434	29.8199	-0.10534	0.28308	0.99997	Ifi47	10	+	34277993	34285623	1874	protein_coding	interferon	24	34	38	38	71	25	1.00384	1.97761	0.844678	0.715336	0.982314	1.15798
ENSRNOG00000002471	4.22555	9.22624	4.00033	16.5276	3.72075	0	-0.0086673	0.84658	0.99997	Polq	11	-	66585881	66695353	8527	protein_coding	DNA	4	10	4	18	4	0	0.100766	0.0236104	0	0.0252651	0.0612256	0.0258309
ENSRNOG00000002473	129.936	155.923	114.009	106.511	120.924	110.93	0.12609	0.28311	0.99997	Odr4	13	-	67583621	67609469	1344	protein_coding	odr-4	123	169	114	116	130	93	4.27258	5.04869	4.38114	5.1116	6.80787	4.84368
ENSRNOG00000002474	289.45	369.049	303.025	360.853	344.17	319.669	-0.061884	0.57434	0.99997	Tom1l1	10	-	78173847	78219793	2281	protein_coding	target	274	400	303	393	370	268	8.2244	8.16426	7.1733	6.46967	9.15512	7.31465
ENSRNOG00000002478	390.863	400.419	394.032	351.671	421.375	440.141	-0.022558	0.83179	0.99997	Insig2	13	-	37266312	37287458	991	protein_coding	insulin	370	434	394	383	453	369	18.4485	23.0073	22.7333	20.1087	22.8636	21.8927
ENSRNOG00000002480	94.0185	93.185	92.0075	88.1473	164.643	99.002	-0.13166	0.25148	0.99997	Gpr137b	17	+	90670872	90746804	2477	protein_coding	G	89	101	92	96	177	83	3.1452	6.1144	3.47799	3.28994	3.61902	3.477
ENSRNOG00000002484	0	0	0	0.918201	0	0	-0.0032537	0.80962	0.99997	Chrna9	14	-	43883458	43890171	1925	protein_coding	cholinergic	0	0	0	1	0	0	0.0247974	0	0	0	0	0
ENSRNOG00000002486	0	0	1.00008	0	0	0	0.003113	0.81771	0.99997	AC133273.1	10	+	34592674	34593608	933	pseudogene	-	0	0	1	0	0	0	0	0	0	0	0	0.0590193
ENSRNOG00000002487	0	0	0	0	0.930188	0	-0.0032537	0.80962	0.99997	Mbnl3	X	-	138384912	138435391	2014	protein_coding	muscleblind-like	0	0	0	0	1	0	0	0.0249908	0	0	0	0
ENSRNOG00000002488	247.195	251.876	275.022	304.843	313.473	227.824	-0.082163	0.47104	0.99997	Galnt10	10	+	43067299	43210427	3264	protein_coding	polypeptide	234	273	275	332	337	191	4.8554	5.19661	3.57267	3.8612	4.36659	4.63936
ENSRNOG00000002495	0	1.84525	0	0	0	0	0.0062964	0.64107	0.99997	AABR07063126.1	6	-	18708778	18709551	774	processed_pseudogene	-	0	2	0	0	0	0	0	0	0	0	0.134902	0
ENSRNOG00000002496	536.645	666.134	753.061	700.588	492.069	647.688	0.054235	0.63591	0.99997	Stxbp5l	11	+	66316606	66566331	3273	protein_coding	syntaxin	508	722	753	763	529	543	11.128	8.13486	10.1289	8.35939	11.5165	12.6685
ENSRNOG00000002501	1.05639	6.45837	2.00016	10.1002	4.65094	3.57839	-0.040854	0.39993	0.99997	Ddx3y	13	+	105408179	105411348	3170	protein_coding	DEAD-box	1	7	2	11	5	3	0.165642	0.0793873	0.0577792	0.0169902	0.115284	0.0347414
ENSRNOG00000002504	4.22555	12.9167	10.0008	3.6728	14.883	5.96398	0.010429	0.86303	0.99997	Spata17	13	-	105489074	105684374	1713	protein_coding	spermatogenesis	4	14	10	4	16	5	0.111465	0.470114	0.178206	0.125765	0.426678	0.321454
ENSRNOG00000002506	1668.04	1698.55	1995.16	1901.59	1454.81	1813.05	0.038563	0.71226	0.99997	Cdkl2	14	+	17531398	17565950	4536	protein_coding	cyclin	1579	1841	1995	2071	1564	1520	38.3175	30.5111	35.9694	32.9624	37.2532	42.5794
ENSRNOG00000002509	4869.95	4722.91	4639.38	4946.35	5100.22	5026.44	-0.073628	0.31919	0.99997	Gnl3l	X	-	20034882	20070578	4559	protein_coding	G	4610	5119	4639	5387	5483	4214	80.384	86.2669	80.4248	77.6146	83.5411	79.8521
ENSRNOG00000002511	72.8908	41.5181	62.0051	44.9919	58.6018	53.6758	0.053299	0.62914	0.99997	Flt4	10	+	35078726	35121599	5717	protein_coding	fms-related	69	45	62	49	63	45	0.409133	0.554642	0.480567	0.650037	0.410936	0.597172
ENSRNOG00000002512	172.191	170.685	163.013	172.622	183.247	152.678	-0.0064913	0.95471	0.99997	Gpatch2	13	+	105684420	105815606	1706	protein_coding	G	163	185	163	188	197	128	5.26036	5.81202	4.58079	5.14595	5.66138	5.2612
ENSRNOG00000002514	209.165	223.275	206.017	199.25	249.29	188.462	0.0007261	0.99494	0.99997	Ccdc93	13	+	37400476	37468840	2376	protein_coding	coiled-coil	198	242	206	217	268	158	4.35964	5.67713	4.05994	4.48824	5.31739	4.77416
ENSRNOG00000002516	1307.81	1206.79	1198.1	1346.08	1205.52	1346.67	-0.05752	0.52499	0.99997	Mtm1	6	+	18821815	18839409	2455	protein_coding	myotubularin	1238	1308	1198	1466	1296	1129	28.5049	26.5701	28.0771	27.1598	27.8154	26.8708
ENSRNOG00000002517	0	5.53574	5.00041	5.50921	3.72075	4.77118	-0.014998	0.73831	0.99997	Pdc	13	+	67545430	67558600	1272	protein_coding	phosducin	0	6	5	6	4	4	0.225165	0.158275	0.191992	0	0.24626	0.216451
ENSRNOG00000002520	576.788	381.044	354.029	499.501	855.773	505.745	-0.22929	0.050176	0.99997	Litaf	10	+	4719713	4763510	2238	protein_coding	lipopolysaccharide-induced	546	413	354	544	920	424	11.6031	20.6904	11.5669	13.1398	9.63428	8.71002
ENSRNOG00000002524	3948.78	2260.43	2089.17	2873.97	4422.11	3162.1	-0.16044	0.17207	0.99997	Gpr37	4	-	51822153	51844331	3192	protein_coding	G	3738	2450	2089	3130	4754	2651	46.8078	74.9612	50.7056	63.0715	40.0712	36.0372
ENSRNOG00000002525	291.563	386.579	419.034	503.174	337.658	432.985	-0.12107	0.29909	0.99997	Ptgs2	13	+	67351087	67359335	4373	protein_coding	prostaglandin-endoperoxide	276	419	419	548	363	363	5.98189	4.17799	5.068	3.39928	5.00223	5.27607
ENSRNOG00000002529	801.798	872.802	952.078	930.138	887.399	917.26	-0.046088	0.62656	0.99997	Rap2c	X	-	138224040	138237157	3167	protein_coding	RAP2C,	759	946	952	1013	954	769	15.2686	15.1614	14.8248	12.9078	15.5945	16.5525
ENSRNOG00000002535	0	0	0	0	0	2.38559	-0.0064371	0.63364	0.99997	Kif2b	10	-	79095593	79097807	2215	protein_coding	kinesin	0	0	0	0	0	2	0	0	0.0551272	0	0	0
ENSRNOG00000002536	570.449	440.091	401.033	502.256	466.024	491.432	-0.032503	0.77016	0.99997	C1galt1c1	X	-	124921728	124926171	1313	protein_coding	C1GALT1-specific	540	477	401	547	501	412	19.8866	19.205	19.1576	22.1506	18.9663	16.8173
ENSRNOG00000002537	242.969	351.52	273.022	270.869	337.658	281.5	-0.021281	0.85408	0.99997	Wnk3	X	+	20316893	20454357	5682	protein_coding	WNK	230	381	273	295	363	236	3.57679	4.64068	3.65979	3.14644	5.0523	3.81833
ENSRNOG00000002538	66.5524	106.102	86.007	75.2925	107.902	76.3389	-0.0018175	0.98735	0.99997	Epb41l5	13	-	35580098	35668968	2400	protein_coding	erythrocyte	63	115	86	82	116	64	2.10898	3.14572	2.10529	1.82818	3.23481	2.55151
ENSRNOG00000002540	2.11278	10.1489	4.00033	3.6728	6.51132	3.57839	0.012534	0.80834	0.99997	Rhoh	14	-	43961756	43992587	1492	protein_coding	ras	2	11	4	4	7	3	0.127976	0.23614	0.122761	0.0721968	0.384905	0.147627
ENSRNOG00000002541	611.648	726.105	673.055	676.714	588.809	640.531	0.059082	0.55727	0.99997	Pds5a	14	+	44185446	44280079	4239	protein_coding	PDS5	579	787	673	737	633	537	8.29929	7.51589	7.73429	7.35651	9.69261	8.74234
ENSRNOG00000002542	163.74	169.763	144.012	152.421	167.434	144.328	0.023408	0.83928	0.99997	Heatr6	10	+	71054344	71083536	4066	protein_coding	HEAT	155	184	144	166	180	121	1.94885	2.22815	1.81689	2.05315	2.36254	1.95016
ENSRNOG00000002544	7252.1	6733.31	7165.58	8155.46	6150.4	7445.43	-0.031216	0.75126	0.99997	Kifap3	13	+	82072497	82217252	4179	protein_coding	kinesin-associated	6865	7298	7165	8882	6612	6242	131.183	102.968	117.913	114.4	117.886	122.073
ENSRNOG00000002545	1401.83	1237.24	1389.11	1456.27	1326.45	1314.46	-0.020513	0.82309	0.99997	RGD1309748	10	-	6841071	6870011	3841	protein_coding	similar	1327	1341	1389	1586	1426	1102	19.7104	18.686	17.5165	18.6073	18.2269	19.9129
ENSRNOG00000002546	608.479	514.824	553.045	546.33	582.298	537.951	0.0054173	0.95684	0.99997	Rchy1	14	+	17615968	17631714	1672	protein_coding	ring	576	558	553	595	626	451	16.987	18.8442	16.4683	18.5542	17.4232	18.2123
ENSRNOG00000002548	5.28194	1.84525	19.0015	4.59101	0.930188	13.1207	0.020958	0.65633	0.99997	Tnn	13	-	77829382	77896697	6240	protein_coding	tenascin	5	2	19	5	1	11	0.0745859	0.0157286	0.209871	0.0841544	0.0326294	0.326949
ENSRNOG00000002549	15.8458	20.2977	6.00049	15.6094	16.7434	17.8919	-0.031959	0.68508	0.99997	Htr5b	13	-	37479758	37492680	2218	protein_coding	5-hydroxytryptamine	15	22	6	17	18	15	0.365868	0.408462	0.412895	0.364239	0.517834	0.148959
ENSRNOG00000002553	1443.03	1383.94	1373.11	1434.23	1371.1	1353.82	0.011647	0.88904	0.99997	Smim14	14	+	44413636	44457239	1047	protein_coding	small	1366	1500	1373	1562	1474	1135	71.215	70.8583	66.1849	70.2685	74.7953	72.2104
ENSRNOG00000002555	1.05639	0	0	0	0	0	0.003113	0.81771	0.99997	Serpinb7	13	+	27312498	27354052	1143	protein_coding	serpin	1	0	0	0	0	0	0	0	0	0.0471206	0	0
ENSRNOG00000002556	203.883	165.15	230.019	234.141	279.987	131.207	-0.045921	0.69131	0.99997	NEWGENE_1562416	X	-	20144432	20232639	1912	protein_coding	TSR2,	193	179	230	255	301	110	11.086	13.7976	6.11646	9.46699	8.51099	11.5346
ENSRNOG00000002563	502.841	429.02	434.035	482.974	370.215	479.504	0.02422	0.8263	0.99997	Mcts1	X	+	124894466	124906162	1430	protein_coding	MCTS1,	476	465	434	526	398	402	24.0735	19.2061	23.5316	24.5799	23.2755	22.913
ENSRNOG00000002565	811.306	1031.49	912.074	873.209	833.449	768.16	0.11556	0.25774	0.99997	Taf1	X	+	71412289	71485085	5894	processed_transcript	TATA-box	768	1118	912	951	896	644	7.967	7.91454	6.90038	7.25932	10.2435	8.8135
ENSRNOG00000002566	3.16916	2.76787	3.00024	4.59101	6.51132	2.38559	-0.027807	0.57213	0.99997	Tnp2	10	+	4953879	4954624	553	protein_coding	transition	3	3	3	5	7	2	0.4316	0.637108	0.220808	0.292182	0.283221	0.298725
ENSRNOG00000002568	25.3533	33.2144	37.003	38.5645	24.1849	25.0487	0.028366	0.77704	0.99997	Socs1	10	+	4957326	4958461	1136	protein_coding	suppressor	24	36	37	42	26	21	1.76485	1.15195	1.12863	1.13786	1.65445	1.79349
ENSRNOG00000002569	633.833	554.497	604.049	548.166	584.158	603.554	0.035962	0.71432	0.99997	Mrps14	13	+	77940454	77946201	1874	protein_coding	mitochondrial	600	601	604	597	628	506	38.5105	42.7138	41.7473	43.6693	42.4006	44.945
ENSRNOG00000002571	32.748	83.9587	48.0039	46.8283	54.8811	48.9046	0.034573	0.73709	0.99997	Tekt5	10	+	5352933	5389737	1804	protein_coding	tektin	31	91	48	51	59	41	1.34949	1.6461	1.38758	0.925512	2.63351	1.46515
ENSRNOG00000002572	2069.46	2004.86	1882.15	1952.1	1919.91	1975.27	0.022957	0.77991	0.99997	Cacybp	13	-	77948771	77959110	2212	protein_coding	calcyclin	1959	2173	1882	2126	2064	1656	97.4876	99.7928	97.1223	101.354	108.978	99.5508
ENSRNOG00000002574	547.209	620.003	658.054	594.994	591.6	665.58	-0.014626	0.88556	0.99997	Nubp1	10	-	5333378	5344121	1394	protein_coding	nucleotide	518	672	658	648	636	558	22.1896	22.9633	24.4389	20.0135	25.1673	25.992
ENSRNOG00000002575	392.976	356.133	358.029	352.589	372.075	349.489	0.031467	0.76002	0.99997	Sap30l	10	+	43224269	43231611	549	protein_coding	SAP30-like	372	386	358	384	400	293	33.3884	36.6714	32.584	36.4945	36.7066	35.9076
ENSRNOG00000002579	729.964	1208.64	725.059	649.168	1212.04	899.368	-0.023316	0.84219	0.99997	Parm1	14	-	17969219	18076907	4895	protein_coding	prostate	691	1310	725	707	1303	754	6.89451	13.3978	9.40434	7.60295	13.9717	8.1557
ENSRNOG00000002580	377.13	436.401	392.032	439.818	340.449	380.502	0.037578	0.73092	0.99997	Trmt1l	13	+	68785827	68818990	2758	protein_coding	tRNA	357	473	392	479	366	319	8.29045	6.67924	7.06165	6.97157	8.95357	7.8265
ENSRNOG00000002585	871.52	1121.91	929.076	955.847	915.305	843.306	0.07874	0.44552	0.99997	Cul4b	X	-	124832628	124870329	3821	protein_coding	cullin	825	1216	929	1041	984	707	13.005	12.9616	11.2967	11.6288	16.6145	13.388
ENSRNOG00000002592	209.165	262.948	236.019	191.904	245.57	227.824	0.056336	0.62292	0.99997	Rps6ka6	X	-	82641687	82743753	4341	protein_coding	ribosomal	198	285	236	209	264	191	3.07351	4.09351	3.59248	3.28529	4.5838	4.0035
ENSRNOG00000002593	623.269	405.954	464.038	563.776	410.213	458.033	0.033868	0.77088	0.99997	Esrrg	13	+	106463368	106683436	5330	protein_coding	estrogen-related	590	440	464	614	441	384	5.49893	4.16439	4.39859	5.96186	4.30978	4.79365
ENSRNOG00000002595	1431.41	1842.48	1655.13	1835.48	1530.16	1684.23	-0.025856	0.80029	0.99997	Dpp10	13	-	39434217	39643361	2007	protein_coding	dipeptidyl	1355	1997	1655	1999	1645	1412	47.5447	41.2533	42.9533	36.3621	51.947	45.4074
ENSRNOG00000002598	0	3.69049	3.00024	0	0	0	0.022492	0.27562	0.99997	Hnf1b	10	+	71159869	71218902	2737	protein_coding	HNF1	0	4	3	0	0	0	0	0	0	0	0.173014	0.136864
ENSRNOG00000002599	30.6352	22.143	21.0017	22.955	17.6736	23.8559	0.040729	0.67009	0.99997	Grap	10	+	47930633	47949773	1535	protein_coding	GRB2-related	29	24	21	25	19	20	0.777443	0.622996	0.795483	1.01753	0.816267	0.753333
ENSRNOG00000002607	500.728	635.688	535.044	450.837	757.173	480.697	-0.0082816	0.94365	0.99997	Sox9	10	+	101288489	101293379	3420	protein_coding	SRY	474	689	535	491	814	403	6.85318	11.9795	7.1943	7.46464	10.5177	8.61398
ENSRNOG00000002609	210.221	255.567	231.019	212.104	197.2	221.86	0.094308	0.40094	0.99997	Ero1b	17	-	90710555	90756048	3237	protein_coding	endoplasmic	199	277	231	231	212	186	4.84268	4.68612	4.98723	4.70703	6.35106	5.58631
ENSRNOG00000002610	1168.36	836.82	860.07	965.948	1338.54	1004.33	-0.12856	0.26078	0.99997	Carhsp1	10	+	7041510	7055101	3027	protein_coding	calcium	1106	907	860	1052	1439	842	16.5898	23.927	16.9828	19.6788	15.6432	15.6445
ENSRNOG00000002612	164.796	179.912	210.017	168.031	161.853	140.75	0.13741	0.23554	0.99997	Ddx52	10	+	71253598	71277277	3108	protein_coding	DExD-box	156	195	210	183	174	118	2.81065	2.81779	2.31798	2.70334	3.27554	3.72061
ENSRNOG00000002615	421.499	385.657	373.03	356.262	339.519	400.779	0.077515	0.46295	0.99997	Pmm2	10	-	7056266	7077443	1841	protein_coding	phosphomannomutase	399	418	373	388	365	336	10.0604	9.97882	11.1428	11.6728	11.8536	11.1566
ENSRNOG00000002616	1.05639	0.922624	0	0	0	1.1928	0.004614	0.7905	0.99997	Slc5a10	10	-	47949665	47997796	2582	protein_coding	solute	1	1	0	0	0	1	0	0	0.0280447	0.0247399	0.0239812	0
ENSRNOG00000002618	3296.99	1850.78	2479.2	3008.03	2083.62	2559.74	-0.0026712	0.98178	0.99997	Ivns1abp	13	+	68702820	68722472	4822	protein_coding	influenza	3121	2006	2479	3276	2240	2146	120.107	86.5919	100.63	129.104	80.4358	104.844
ENSRNOG00000002624	0	2.76787	1.00008	0	4.65094	0	-0.0030728	0.89496	0.99997	Edaradd	17	+	90802393	90843485	2163	protein_coding	EDAR-associated	0	3	1	0	5	0	0	0.116347	0	0	0.0724093	0.0254577
ENSRNOG00000002625	1391.26	1993.79	1996.16	1829.06	1603.64	1568.53	0.071258	0.51792	0.99997	Ptpn4	13	-	35678240	35858390	10570	protein_coding	protein	1317	2161	1996	1992	1724	1315	8.99604	8.20923	7.59557	6.7107	10.6736	10.3983
ENSRNOG00000002626	435.232	605.241	648.053	748.334	613.924	698.978	-0.18159	0.10914	0.99997	Car10	10	+	80790168	81296363	1014	protein_coding	carbonic	412	656	648	815	660	586	60.1299	51.3428	55.2972	34.2965	52.9333	55.1502
ENSRNOG00000002627	1674.37	1529.71	1520.12	1563.7	1591.55	1505.31	0.016003	0.85181	0.99997	Kctd3	13	-	107433588	107471843	3687	protein_coding	potassium	1585	1658	1520	1703	1711	1262	22.0485	23.357	20.8976	23.1533	23.4769	22.7011
ENSRNOG00000002630	1315.2	1462.36	1395.11	1326.8	1370.17	1338.32	0.040883	0.63388	0.99997	Cnot8	10	+	43538160	43551271	2200	protein_coding	CCR4-NOT	1245	1585	1395	1445	1473	1122	40.9846	44.0513	40.7022	39.8421	49.1671	45.6421
ENSRNOG00000002632	4626.98	3271.62	3568.29	3788.5	3722.61	4061.47	-0.0096017	0.92743	0.99997	Naca	7	+	2458264	2470674	6816	protein_coding	nascent	4380	3546	3568	4126	4002	3405	70.5425	72.1443	74.458	84.492	66.306	70.3697
ENSRNOG00000002635	685.596	623.694	603.049	612.44	629.737	642.917	0.016362	0.86455	0.99997	Dexi	10	+	5199226	5211913	1396	protein_coding	Dexi	649	676	603	667	677	539	22.8075	24.4086	23.5729	25.039	25.2808	23.7853
ENSRNOG00000002636	4507.61	4266.21	4235.35	4525.81	5338.35	4637.59	-0.13016	0.14084	0.99997	Abat	10	-	7093405	7200499	2638	protein_coding	4-aminobutyrate	4267	4624	4235	4929	5739	3888	89.191	109.497	89.9831	87.1174	91.5108	88.4005
ENSRNOG00000002640	0	0	0	0	0	1.1928	-0.0032537	0.80962	0.99997	Serpinb5	13	+	26903052	26923250	2577	protein_coding	serpin	0	0	0	0	0	1	0	0	0.0236916	0	0	0
ENSRNOG00000002642	2937.81	2617.48	2427.2	2599.43	2824.98	3013	-0.063456	0.50337	0.99997	Ptges3	7	+	2479311	2497013	1659	protein_coding	prostaglandin	2781	2837	2427	2831	3037	2526	81.4574	92.138	92.9601	90.2841	89.2776	80.5563
ENSRNOG00000002643	338.044	476.074	365.03	305.761	373.005	382.887	0.094296	0.41034	0.99997	Ugdh	14	+	44479614	44502845	2319	protein_coding	UDP-glucose	320	516	365	333	401	321	6.85457	8.7033	8.45111	7.43201	11.6166	8.66699
ENSRNOG00000002644	425.724	409.645	476.039	503.174	426.026	409.129	-0.02197	0.83728	0.99997	Utp18	10	-	81562409	81587858	1641	protein_coding	UTP18	403	444	476	548	458	343	15.9408	14.0474	12.7613	13.2268	14.1255	15.9726
ENSRNOG00000002645	373.961	421.639	325.026	408.6	396.26	364.995	-0.04309	0.69209	0.99997	Gemin5	10	-	43554046	43599232	5005	protein_coding	gem	354	457	325	445	426	306	4.24417	4.28396	3.73273	3.8094	4.76696	3.57565
ENSRNOG00000002652	2825.84	2790.94	3682.3	3099.85	2915.21	2993.92	0.03426	0.73651	0.99997	Rap1gap2	10	-	61177936	61361250	4563	protein_coding	RAP1	2675	3025	3682	3376	3134	2510	52.7507	51.6331	50.1617	47.1595	51.6944	66.3664
ENSRNOG00000002653	1922.63	1186.49	1253.1	1821.71	926.467	1285.83	0.05225	0.65594	0.99997	Kcnk2	13	-	107690087	107886476	3637	protein_coding	potassium	1820	1286	1253	1984	996	1078	38.5926	20.428	26.8197	39.9442	27.3587	28.1159
ENSRNOG00000002657	53.8758	29.524	23.0019	32.137	59.532	31.0127	-0.042802	0.64951	0.99997	Pla2g4a	13	-	66988937	67206693	3377	protein_coding	phospholipase	51	32	23	35	64	26	0.589737	1.13703	0.56032	0.969573	0.589702	0.447051
ENSRNOG00000002659	0	5.53574	7.00057	2.7546	8.37169	9.54236	-0.028828	0.53967	0.99997	Ciita	10	-	5213350	5260608	5515	protein_coding	class	0	6	7	3	9	8	0.0279424	0.0883871	0.0953028	0	0.0611205	0.0752108
ENSRNOG00000002660	3910.75	3989.42	3402.28	3357.86	4089.11	3946.96	-0.0089886	0.92601	0.99997	Magee1	X	+	76083549	76087117	3569	protein_coding	MAGE	3702	4324	3402	3657	4396	3309	48.912	61.9942	56.6056	55.8659	63.2512	52.4884
ENSRNOG00000002662	415.16	476.074	441.036	451.755	364.634	422.25	0.075449	0.47898	0.99997	Pbdc1	X	+	76042239	76046938	1629	protein_coding	polysaccharide	393	516	441	492	392	354	14.4172	12.1117	13.2676	12.9936	16.5371	14.9071
ENSRNOG00000002664	55.9885	57.2027	60.0049	63.3559	92.0886	78.7245	-0.17553	0.12834	0.99997	Emp2	10	+	5433248	5467839	3129	protein_coding	epithelial	53	62	60	69	99	66	1.05264	1.59246	1.2878	0.912278	1.03446	1.0559
ENSRNOG00000002667	54.9322	33.2144	53.0043	54.1739	44.649	44.1334	-0.0076076	0.94429	0.99997	Lamc2	13	-	70566643	70626252	5712	protein_coding	laminin	52	36	53	59	48	37	1.31116	1.12473	1.05166	1.30385	0.874979	1.35868
ENSRNOG00000002669	3003.31	2770.64	2790.23	2866.62	2864.98	2922.35	-0.013124	0.8684	0.99997	Cluh	10	+	61432819	61454444	6782	protein_coding	clustered	2843	3003	2790	3122	3080	2450	61.2531	63.716	61.4799	62.9349	64.4381	63.1449
ENSRNOG00000002671	3591.72	2506.77	2669.22	2707.78	2997.07	3174.03	-0.012611	0.90749	0.99997	Nme2	10	-	81648216	81653717	746	protein_coding	NME/NM23	3400	2717	2669	2949	3222	2661	188.7	217.384	217.779	245.469	190.143	197.009
ENSRNOG00000002680	640.171	554.497	605.049	638.15	626.017	640.531	-0.064705	0.50241	0.99997	Lamc1	13	-	70658707	70783515	5998	protein_coding	laminin	606	601	605	695	673	537	14.1838	14.4819	14.017	13.954	13.4145	14.243
ENSRNOG00000002682	68.6652	78.423	95.0077	53.2557	47.4396	62.0254	0.22934	0.046332	0.99997	Zfp692	10	+	43744731	43752242	2196	protein_coding	zinc	65	85	95	58	51	52	1.41113	1.30831	1.61813	1.78431	2.26177	2.66625
ENSRNOG00000002691	1.05639	0.922624	2.00016	0.918201	0	0	0.017486	0.45097	0.99997	Shcbp1l	13	+	70852023	70882340	2070	protein_coding	SHC	1	1	2	1	0	0	0.0230604	0	0	0.0260188	0.0252208	0.0532029
ENSRNOG00000002693	2251.16	1504.8	1822.15	1769.37	1705.03	2090.97	0.0022533	0.98381	0.99997	Nme1	10	-	81657153	81666523	736	protein_coding	NME/NM23	2131	1631	1822	1927	1833	1753	124.98	125.35	145.416	155.942	115.693	136.316
ENSRNOG00000002695	198.601	219.584	243.02	208.432	186.968	189.654	0.1123	0.32054	0.99997	Tfb2m	13	-	97820493	97838228	2067	protein_coding	transcription	188	238	243	227	201	159	5.24231	4.89436	4.69641	4.89863	6.01127	6.47354
ENSRNOG00000002697	1290.91	912.475	983.08	1218.45	1060.41	1350.24	-0.12448	0.26248	0.99997	Mtmr1	18	-	291780	325377	3514	protein_coding	myotubularin	1222	989	983	1327	1140	1132	18.1087	16.4031	19.7577	18.8152	14.7607	15.4743
ENSRNOG00000002701	1.05639	3.69049	4.00033	3.6728	1.86038	0	0.015442	0.67244	0.99997	Hgd	11	-	65983221	66034573	1690	protein_coding	homogentisate	1	4	4	4	2	0	0.112982	0.059564	0	0.0318691	0.123567	0.130331
ENSRNOG00000002705	1299.36	1277.83	1195.1	1212.94	1299.47	1193.99	0.020797	0.81275	0.99997	Vps4b	13	-	26825261	26850460	2822	protein_coding	vacuolar	1230	1385	1195	1321	1397	1001	22.3451	24.9161	21.6564	23.475	25.6225	23.3178
ENSRNOG00000002708	503.897	641.223	516.042	506.847	506.953	530.794	0.076565	0.46865	0.99997	Phf8	X	+	21063562	21168750	6480	protein_coding	PHD	477	695	516	552	545	445	8.64776	9.00252	8.91655	8.43146	11.9081	9.32509
ENSRNOG00000002710	557.773	444.705	482.039	532.557	456.722	493.817	0.00028092	0.99789	0.99997	Cnst	13	+	97838361	97913082	2625	protein_coding	consortin,	528	482	482	580	491	414	10.5472	9.41439	9.62898	10.8333	9.58622	10.111
ENSRNOG00000002711	12.6767	23.0656	18.0015	16.5276	13.0226	19.0847	0.025016	0.77224	0.99997	Nuf2	13	-	87818391	87847263	1890	protein_coding	NUF2	12	25	18	18	14	16	0.454619	0.372826	0.516854	0.341961	0.69057	0.524429
ENSRNOG00000002713	358.115	321.073	352.029	386.563	301.381	324.44	0.017064	0.87653	0.99997	Zfp672	10	-	43752700	43760930	2921	protein_coding	zinc	339	348	352	421	324	272	6.87999	5.58282	5.68521	6.25065	6.21981	6.63571
ENSRNOG00000002714	336.988	370.895	357.029	290.152	356.262	337.561	0.080773	0.45329	0.99997	Mettl22	10	-	7223362	7240812	1366	protein_coding	methyltransferase	319	402	357	316	383	283	11.0427	14.112	12.6487	12.5776	15.364	14.3911
ENSRNOG00000002718	0	0	2.00016	0	0	0	0.0062964	0.64107	0.99997	Scgb3a1	10	+	35133252	35135466	1238	protein_coding	secretoglobin,	0	0	2	0	0	0	0	0	0	0	0	0.0889581
ENSRNOG00000002721	2179.33	1502.03	1498.12	1607.77	1546.9	1623.39	0.077962	0.48023	0.99997	Ndufb4	11	+	65960277	65966898	454	protein_coding	NADH:ubiquinone	2063	1628	1498	1751	1663	1361	184.106	184.364	183.026	244.737	187.21	181.69
ENSRNOG00000002722	3852.65	3395.25	3543.29	4000.6	3484.48	4224.88	-0.09461	0.31112	0.99997	Sec14l1	10	+	106065712	106112857	2946	protein_coding	SEC14-like	3647	3680	3543	4357	3746	3542	70.5979	63.9993	73.4049	66.6745	65.2146	66.2238
ENSRNOG00000002723	4.22555	9.22624	3.00024	10.1002	3.72075	2.38559	0.00058637	0.99101	0.99997	Sele	13	+	82355471	82365341	3514	protein_coding	selectin	4	10	3	11	4	2	0.151803	0.0582036	0.0353012	0.0622825	0.150931	0.0477581
ENSRNOG00000002724	1171.53	1152.36	1136.09	1123.88	1138.55	1084.25	0.040309	0.63309	0.99997	Prpsap2	10	-	48008802	48044344	1836	protein_coding	phosphoribosyl	1109	1249	1136	1224	1224	909	37.0734	39.09	35.2141	37.8994	41.3748	39.6916
ENSRNOG00000002728	40.1427	40.5954	38.0031	36.728	23.2547	32.2055	0.10237	0.33225	0.99997	Btc	14	+	18231860	18272484	2468	protein_coding	betacellulin	38	44	38	40	25	27	0.773663	0.509841	0.667926	0.829269	0.930758	0.847841
ENSRNOG00000002730	576.788	515.747	555.045	582.14	635.318	609.518	-0.11697	0.2285	0.99997	Rgs5	13	+	87966758	88003035	818	protein_coding	regulator	546	559	555	634	683	511	46.0639	52.3234	47.4859	44.7594	44.4197	46.5161
ENSRNOG00000002734	571.506	505.598	569.046	598.667	536.719	533.179	-0.015897	0.87415	0.99997	AABR07042077.1	X	-	147584268	147586777	2508	pseudogene	-	541	548	569	652	577	447	12.4096	11.5795	10.8815	11.6179	11.4073	12.4928
ENSRNOG00000002735	2316.66	2438.49	2334.19	2357.02	2338.49	2460.74	-0.011437	0.88502	0.99997	Dhx9	13	-	70885504	70922245	4205	protein_coding	DExH-box	2193	2643	2334	2567	2514	2063	29.1405	30.0912	29.9532	28.0886	32.8141	30.564
ENSRNOG00000002736	398.258	521.282	487.04	446.246	457.653	438.949	0.047817	0.65508	0.99997	Rabgap1l	13	-	78011047	78609045	3724	protein_coding	RAB	377	565	487	486	492	368	11.1161	11.8654	10.7655	9.72917	14.1337	12.8494
ENSRNOG00000002746	657.073	536.967	618.05	630.804	518.115	553.457	0.063978	0.54498	0.99997	Fstl1	11	-	65782567	65845418	3130	protein_coding	follistatin-like	622	582	618	687	557	464	16.6045	14.1948	14.3437	16.9621	15.3846	17.2305
ENSRNOG00000002748	312.691	300.775	315.026	367.28	293.939	330.404	-0.066109	0.54185	0.99997	Ccdc43	10	-	90644995	90657185	2281	protein_coding	coiled-coil	296	326	315	400	316	277	8.37089	6.97272	7.41419	6.98913	7.46143	7.60434
ENSRNOG00000002749	5977.04	6632.74	6667.54	6319.98	6429.46	6027.19	0.032618	0.68928	0.99997	Spag9	10	+	81693770	81827562	7367	protein_coding	sperm	5658	7189	6667	6883	6912	5053	56.9132	60.2618	53.4389	52.7859	65.0124	63.5924
ENSRNOG00000002750	396.145	512.979	507.041	455.428	466.954	345.911	0.099156	0.38258	0.99997	Rc3h1	13	+	78722763	78789266	5774	processed_transcript	ring	375	556	507	496	502	290	12.0308	12.8386	8.99668	10.2627	14.7496	14.186
ENSRNOG00000002751	125.71	164.227	113.009	112.939	151.621	131.207	0.013514	0.90846	0.99997	Zdhhc15	X	-	75439778	75566481	2883	protein_coding	zinc	119	178	113	123	163	110	2.03656	2.84566	2.32947	2.2231	3.22333	2.15829
ENSRNOG00000002753	2974.79	3015.13	3477.28	3181.57	3056.6	3244.4	-0.0018388	0.98341	0.99997	Adam11	10	+	90731148	90749217	5220	protein_coding	ADAM	2816	3268	3477	3465	3286	2720	76.6104	76.6046	76.9176	70.2485	79.024	88.6805
ENSRNOG00000002754	6.33833	3.69049	1.00008	2.7546	1.86038	1.1928	0.027975	0.49826	0.99997	Areg	14	-	18521930	18531179	1140	protein_coding	amphiregulin	6	4	1	3	2	1	0.125618	0.0883009	0.0535556	0.283468	0.183183	0.0483027
ENSRNOG00000002755	15130.6	15648.6	15786.3	15549.7	14294.2	14519.9	0.061663	0.41513	0.99997	Pafah1b1	10	-	61456145	61577412	6639	protein_coding	platelet-activating	14323	16961	15785	16935	15367	12173	223.189	213.541	205.191	212.982	244.474	239.978
ENSRNOG00000002757	283.112	361.668	305.025	317.698	305.102	297.006	0.031882	0.77157	0.99997	Tada2a	10	-	71393692	71441389	2101	protein_coding	transcriptional	268	392	305	346	328	249	9.83114	9.82663	9.04898	8.59177	12.1817	9.99693
ENSRNOG00000002759	519.743	449.318	498.041	461.855	478.117	520.059	0.0057033	0.95533	0.99997	Lias	14	-	44507218	44524252	1586	protein_coding	lipoic	492	487	498	503	514	436	15.1392	16.3117	16.7839	16.7078	16.0308	17.2903
ENSRNOG00000002763	1543.38	1741.91	1801.15	1751.93	1665.97	1508.89	0.036374	0.7	0.99997	Ulk2	10	-	48050803	48129377	5638	protein_coding	unc-51	1461	1888	1801	1908	1791	1265	16.1544	15.9886	13.6986	13.9567	17.4826	17.59
ENSRNOG00000002764	344.382	389.347	369.03	290.152	426.956	349.489	0.030337	0.78971	0.99997	Mettl16	10	+	61626597	61672136	2827	protein_coding	methyltransferase	326	422	369	316	459	293	13.2318	20.2651	15.6918	15.4017	19.3258	17.8237
ENSRNOG00000002767	5186.86	4866.84	5315.43	5639.59	4516.99	5348.49	-0.010139	0.91416	0.99997	Dlg3	X	+	70596576	70648532	6064	protein_coding	discs	4910	5275	5315	6142	4856	4484	88.7374	73.974	82.8581	80.0384	83.3512	88.5807
ENSRNOG00000002768	53.8758	28.6013	32.0026	44.9919	15.8132	54.8686	-0.0018584	0.98341	0.99997	Tmem114	10	+	7279920	7295452	1449	protein_coding	transmembrane	51	31	32	49	17	46	1.61423	0.590501	1.9382	1.89565	1.11692	1.21607
ENSRNOG00000002773	6563.34	4143.5	5400.44	7109.63	4214.68	5684.86	-0.043484	0.70996	0.99997	Rgs4	13	-	88054817	88061108	2917	protein_coding	regulator	6213	4491	5400	7743	4531	4766	126.71	78.1804	99.7533	114.715	80.3778	101.937
ENSRNOG00000002775	211.278	161.459	221.018	185.477	124.645	232.595	0.059385	0.61155	0.99997	Npl	13	-	70938082	70980913	2526	protein_coding	N-acetylneuraminate	200	175	221	202	134	195	3.81729	2.67	4.71314	4.26436	3.61688	4.81765
ENSRNOG00000002776	2.11278	0	2.00016	1.8364	1.86038	0	0.001445	0.9574	0.99997	Sell	13	+	82369493	82387631	1762	protein_coding	selectin	2	0	2	2	2	0	0.0541828	0.05713	0	0.0611337	0	0.0625029
ENSRNOG00000002778	261.984	225.12	203.017	205.677	238.128	234.981	0.015073	0.89456	0.99997	Aatf	10	-	71744659	71837851	1789	protein_coding	apoptosis	248	244	203	224	256	197	5.97688	7.20228	6.72303	7.46618	7.12047	6.2483
ENSRNOG00000002781	349.664	262.948	271.022	276.379	326.496	302.97	-0.023421	0.8363	0.99997	Kdsr	13	-	26780633	26812215	1921	protein_coding	3-ketodihydrosphingosine	331	285	271	301	351	254	9.54066	11.7307	10.2972	11.8375	9.87983	9.90878
ENSRNOG00000002782	15.8458	41.5181	28.0023	21.1186	46.5094	29.8199	-0.032987	0.71282	0.99997	Epgn	14	-	18626644	18634309	2028	protein_coding	epithelial	15	45	28	23	50	25	0.541373	1.24092	0.75263	0.398364	1.15844	0.760267
ENSRNOG00000002783	31.6916	54.4348	53.0043	44.0737	17.6736	57.2542	0.046536	0.61932	0.99997	Serpinc1	13	+	78805347	78833192	3451	protein_coding	serpin	30	59	53	48	19	48	1.55446	0.648778	1.98817	1.09618	2.0897	1.97995
ENSRNOG00000002784	114.09	114.405	125.01	112.021	58.6018	143.135	0.061603	0.58207	0.99997	Pou3f4	X	+	82143789	82145066	1278	protein_coding	POU	108	124	125	122	63	120	4.55686	2.48113	5.73271	4.55145	5.06548	5.38586
ENSRNOG00000002789	0	0.922624	0	0.918201	2.79056	0	-0.012791	0.52378	0.99997	AABR07039648.1	X	-	81816553	81817101	450	protein_coding	-	0	1	0	1	3	0	0.106078	0.335544	0	0	0.116016	0
ENSRNOG00000002790	294.732	271.251	299.024	306.679	314.404	314.898	-0.082413	0.43399	0.99997	Abcb7	X	-	75150608	75291938	2379	protein_coding	ATP	279	294	299	334	338	264	7.24375	7.72924	7.32307	6.82718	6.9736	7.48044
ENSRNOG00000002791	52.8194	88.5719	95.0077	82.6381	92.0886	71.5677	-0.022221	0.84508	0.99997	Bcl2	13	-	26605426	26769374	2057	protein_coding	BCL2,	50	96	95	90	99	60	3.8985	4.52162	3.32414	2.44369	4.54799	4.74699
ENSRNOG00000002792	0	0.922624	0	0	0	0	0.003113	0.81771	0.99997	Cxcl2	14	-	18731378	18733391	1072	protein_coding	C-X-C	0	1	0	0	0	0	0	0	0	0	0.0487006	0
ENSRNOG00000002793	463.754	441.014	383.031	363.608	258.592	479.504	0.11898	0.31108	0.99997	Sstr2	10	+	102136283	102143434	2088	protein_coding	somatostatin	439	478	383	396	278	402	9.05319	6.70123	11.7545	11.3238	11.9516	10.1005
ENSRNOG00000002794	1.05639	4.61312	1.00008	2.7546	0.930188	0	0.014874	0.63679	0.99997	Selp	13	+	82429063	82464628	3182	protein_coding	selectin	1	5	1	3	1	0	0.0451324	0.0158624	0	0.0169741	0.0822677	0.0173543
ENSRNOG00000002795	838.772	816.522	813.066	810.772	821.356	851.656	-0.0071016	0.93601	0.99997	Cog1	10	+	102167771	102180569	2994	protein_coding	component	794	885	813	883	883	714	14.0782	14.8439	14.5598	14.2832	15.432	14.9525
ENSRNOG00000002797	2.11278	8.30361	7.00057	4.59101	3.72075	7.15677	0.011212	0.83816	0.99997	Gpr156	11	-	65285468	65350442	2379	protein_coding	G	2	9	7	5	4	6	0.100326	0.0846264	0.153981	0.0452785	0.197505	0.162024
ENSRNOG00000002800	86.6238	91.3397	72.0059	59.6831	195.339	82.3029	-0.10604	0.29427	0.99997	Gdpd2	X	+	70563570	70572295	2969	protein_coding	glycerophosphodiester	82	99	72	65	210	69	3.0212	10.2917	4.10193	4.30032	5.03262	3.86045
ENSRNOG00000002802	0	0	1.00008	0	2.79056	2.38559	-0.017925	0.42389	0.99997	Cxcl1	14	-	18743685	18745457	926	protein_coding	C-X-C	0	0	1	0	3	2	0	0.163061	0.131865	0	0	0.0594655
ENSRNOG00000002807	760.599	1072.09	1018.08	886.982	907.864	880.283	0.064607	0.54875	0.99997	2020-09-09	10	+	106264434	106348490	1701	protein_coding	septin	720	1162	1018	966	976	738	27.1088	28.8792	26.4888	22.7974	35.6641	32.9549
ENSRNOG00000002810	41.1991	71.042	78.0064	76.2107	63.2528	57.2542	-0.016154	0.88396	0.99997	Gfpt2	10	+	35279236	35325508	2995	protein_coding	glutamine-fructose-6-phosphate	39	77	78	83	68	48	1.32287	1.14275	0.978484	0.701334	1.34222	1.43408
ENSRNOG00000002811	450.021	553.574	559.046	617.031	669.735	502.167	-0.13154	0.23409	0.99997	Brinp3	13	+	63526486	63959332	3039	protein_coding	BMP/retinoic	426	600	559	672	720	421	10.5554	11.9246	8.45787	7.54981	10.3074	10.1288
ENSRNOG00000002812	0	0	0	0	6.51132	1.1928	-0.023146	0.2679	0.99997	Lhx1	10	-	71843991	71849293	1904	protein_coding	LIM	0	0	0	0	7	1	0	0.185042	0.0320658	0	0	0
ENSRNOG00000002813	253.533	262.948	244.02	294.743	262.313	232.595	-0.037714	0.73431	0.99997	Dars2	13	-	78857638	78885464	2283	protein_coding	aspartyl-tRNA	240	285	244	321	282	195	6.71176	6.21704	5.21481	5.6619	6.51731	5.88518
ENSRNOG00000002814	46.4811	26.7561	59.0048	37.6462	31.6264	41.7478	0.063299	0.53481	0.99997	Higd1b	10	+	90929423	90931639	686	protein_coding	HIG1	44	29	59	41	34	35	3.52637	3.08337	3.85021	4.26989	2.72794	5.85376
ENSRNOG00000002818	2047.28	1695.78	1809.15	2083.4	1749.68	2247.23	-0.097584	0.34045	0.99997	Eftud2	10	-	90932075	90983928	5342	protein_coding	elongation	1938	1838	1809	2269	1881	1884	100.848	88.1505	107.099	97.1866	89.3451	92.7492
ENSRNOG00000002820	0	0	0	3.6728	0	0	-0.0099012	0.47056	0.99997	LOC24906	10	+	43871613	43880055	1877	protein_coding	RoBo-1	0	0	0	4	0	0	0.109736	0	0	0	0	0
ENSRNOG00000002821	3119.51	2788.17	2458.2	2845.51	3570.99	3191.92	-0.14924	0.14446	0.99997	Phlpp1	13	+	26172243	26394505	6091	protein_coding	PH	2953	3022	2458	3099	3839	2676	24.2868	31.7227	26.823	26.1115	25.9021	22.2213
ENSRNOG00000002823	3755.46	4229.31	4065.33	4160.37	3792.38	3834.84	0.026904	0.75103	0.99997	Mapk9	10	+	35333859	35374355	4000	protein_coding	mitogen-activated	3555	4584	4065	4531	4077	3215	72.4095	68.6983	65.7136	64.1005	80.1196	74.9379
ENSRNOG00000002824	45.4247	8.30361	66.0054	10.1002	2.79056	9.54236	0.18761	0.0056756	0.99997	Rlim	X	-	73762691	73778674	2607	protein_coding	ring	43	9	66	11	3	8	0.372137	0.107012	0.346156	1.64134	0.333001	2.57569
ENSRNOG00000002826	177.473	187.293	255.021	258.015	147.9	195.618	0.019567	0.86738	0.99997	Hsd17b7	13	-	88288046	88307988	3940	protein_coding	hydroxysteroid	168	203	255	281	159	164	3.40445	2.03115	2.54131	2.29652	2.68986	3.56385
ENSRNOG00000002827	8244.05	7369.92	8144.66	9410.64	5961.58	8003.66	0.015687	0.8872	0.99997	Rbfox1	10	-	8312961	8654892	4479	protein_coding	RNA	7804	7988	8144	10249	6409	6710	160.827	106.04	134.671	138.17	137.091	147.419
ENSRNOG00000002828	769.05	702.117	751.061	732.725	717.175	683.472	0.046552	0.6162	0.99997	Tob1	10	+	81913689	81915716	2028	protein_coding	transducer	728	761	751	798	771	573	18.7833	19.1349	17.2503	19.3339	19.5905	20.3914
ENSRNOG00000002831	70.778	398.573	141.011	53.2557	114.413	79.9173	0.10962	0.10074	0.99997	Wfikkn2	10	-	81936444	81942188	3274	protein_coding	WAP,	67	432	141	58	123	67	0.845642	1.89089	1.24941	1.10218	6.88866	2.37146
ENSRNOG00000002832	605.31	982.594	779.064	717.115	646.481	741.919	0.10478	0.35956	0.99997	Slc16a2	X	-	74577131	74706214	3251	protein_coding	solute	573	1065	779	781	695	622	11.4676	10.7599	11.6811	9.4928	17.1026	13.1946
ENSRNOG00000002833	1410.28	1346.11	1425.12	1296.5	1347.84	1324	0.064281	0.43985	0.99997	Gsk3b	11	-	65066235	65209268	2039	protein_coding	glycogen	1335	1459	1425	1412	1449	1110	39.9537	43.2308	40.1714	42.6209	45.1512	46.5132
ENSRNOG00000002835	641.227	907.862	751.061	695.078	653.922	664.387	0.13389	0.21645	0.99997	Luc7l3	10	-	81991147	82027119	3331	protein_coding	LUC7-like	607	984	751	757	703	557	10.8482	10.6224	10.2092	9.81456	15.4223	12.4148
ENSRNOG00000002838	350.721	369.972	360.029	388.399	332.077	382.887	-0.020864	0.84228	0.99997	Pdzd11	X	-	70458603	70461635	2062	protein_coding	PDZ	332	401	360	423	357	321	26.8509	23.8941	26.0613	23.7781	27.8392	26.3609
ENSRNOG00000002839	170.078	269.406	248.02	196.495	196.27	242.137	0.0626	0.59391	0.99997	Slc19a2	13	+	82552550	82566586	3953	protein_coding	solute	161	292	248	214	211	203	4.81853	5.00941	5.84615	4.09022	7.19079	6.44157
ENSRNOG00000002840	26712.9	19514.4	21030.7	23163.5	21430.6	25543.7	-0.044127	0.67267	0.99997	Atp5f1b	7	+	2504695	2511749	1773	protein_coding	ATP	25287	21151	21029	25227	23039	21415	679.194	654.026	737.427	768.149	622.804	653.109
ENSRNOG00000002841	1657.47	2351.77	2081.17	1925.47	2273.38	1816.63	0.012248	0.9106	0.99997	Cdc42bpa	13	+	98231326	98447762	6358	protein_coding	CDC42	1569	2549	2081	2097	2444	1523	17.5307	21.543	16.2845	14.7994	23.3058	20.0684
ENSRNOG00000002843	0	2.76787	3.00024	2.7546	4.65094	8.34957	-0.046627	0.28223	0.99997	Cxcl6	14	-	18860264	18862407	1624	protein_coding	C-X-C	0	3	3	3	5	7	0.0881804	0.154962	0.263161	0	0.0964417	0.101721
ENSRNOG00000002844	535.589	587.711	613.05	617.031	633.458	614.29	-0.080737	0.40271	0.99997	Usp27x	X	+	15988604	15990484	1881	protein_coding	ubiquitin	507	637	613	672	681	515	17.0537	18.2221	16.7158	14.517	17.6799	17.9452
ENSRNOG00000002848	1339.5	1242.77	1201.1	1147.75	1385.98	1191.6	0.017096	0.85974	0.99997	Maoa	X	-	6554698	6620722	2083	protein_coding	monoamine	1268	1347	1201	1250	1490	999	28.6456	36.0029	29.281	32.7859	33.7604	31.749
ENSRNOG00000002851	707.78	789.766	754.061	685.896	825.077	726.412	0.0070707	0.9433	0.99997	Fam104a	10	-	102179478	102200596	2808	protein_coding	family	670	856	754	747	887	609	20.0326	25.0809	20.8885	20.2727	25.1063	23.3253
ENSRNOG00000002852	68.6652	119.941	108.009	75.2925	80.9264	71.5677	0.15255	0.18534	0.99997	Myo19	10	+	72197977	72227462	4041	protein_coding	myosin	65	130	108	82	87	60	0.968639	1.0836	0.906508	0.866326	1.67952	1.47167
ENSRNOG00000002855	860.956	993.666	1022.08	1063.28	873.447	895.789	0.016488	0.87199	0.99997	Rfc1	14	+	44580216	44702203	4723	protein_coding	replication	815	1077	1022	1158	939	751	15.6859	13.4113	13.0111	12.456	15.9555	15.9695
ENSRNOG00000002860	987.723	974.291	988.081	1021.96	914.375	1131.96	-0.043572	0.65205	0.99997	Ccdc181	13	+	82574966	82588640	1909	protein_coding	coiled-coil	935	1056	988	1113	983	949	27.8308	25.9172	30.3508	26.3793	28.8794	28.4988
ENSRNOG00000002862	58.1013	84.8814	49.004	43.1555	140.458	53.6758	-0.063469	0.50508	0.99997	Clcn5	X	+	16050780	16196789	2948	protein_coding	chloride	55	92	49	47	151	45	0.840909	2.8486	1.02976	1.11028	1.80024	1.01131
ENSRNOG00000002863	1627.89	2575.97	2618.21	2197.26	1906.89	1832.13	0.1229	0.28337	0.99997	Cacna1e	13	-	71906702	72367980	7593	protein_coding	calcium	1541	2792	2618	2393	2050	1536	17.4984	15.8057	14.3655	12.7139	22.3288	22.0834
ENSRNOG00000002864	2964.22	2815.85	2931.24	3054.86	3066.83	3070.26	-0.068378	0.3683	0.99997	Nacc1	19	-	25783900	25801526	4186	protein_coding	nucleus	2806	3052	2931	3327	3297	2574	52.0191	54.3541	51.4744	49.5014	52.19	52.8646
ENSRNOG00000002866	4.22555	14.762	3.00024	6.42741	7.4415	4.77118	0.014841	0.79225	0.99997	Rassf6	14	+	18983853	19025971	4258	protein_coding	Ras	4	16	3	7	8	4	0.0784746	0.0945637	0.057354	0.0505954	0.196175	0.0387964
ENSRNOG00000002871	321.142	358.901	394.032	375.544	299.521	300.584	0.090419	0.41782	0.99997	Rbm25l1	10	+	10457320	10460756	3437	protein_coding	RNA	304	389	394	409	322	252	5.68042	4.71538	4.47642	4.76377	5.9088	6.31237
ENSRNOG00000002873	14.7894	68.2741	45.0037	11.9366	17.6736	9.54236	0.21461	0.0077058	0.99997	Fam183a	10	-	44736545	44746549	583	protein_coding	family	14	74	45	13	19	8	1.06442	1.64031	0.837782	1.29335	6.62663	4.2503
ENSRNOG00000002874	304.24	373.663	368.03	398.499	326.496	313.705	0.0059665	0.95746	0.99997	AABR07065078.1	6	+	107156263	107164033	948	protein_coding	-	288	405	368	434	351	263	21.8534	18.6354	16.9378	16.3622	22.3037	21.3755
ENSRNOG00000002875	408.822	435.478	444.036	471.955	422.305	392.43	0.00024945	0.99808	0.99997	Klhl20	13	-	78912361	78957212	4866	protein_coding	kelch-like	387	472	444	514	454	329	10.5078	9.78609	8.60238	8.9265	10.5532	10.4706
ENSRNOG00000002876	24.2969	17.5298	16.0013	17.4458	18.6038	10.7352	0.047542	0.58441	0.99997	Eef2kmt	10	+	10530365	10540428	1672	protein_coding	eukaryotic	23	19	16	19	20	9	0.542443	0.602052	0.328636	0.740881	0.593262	0.526938
ENSRNOG00000002878	2.11278	0	0	0.918201	1.86038	0	-0.00327	0.87125	0.99997	Afm	14	-	19078680	19132208	2017	protein_coding	afamin	2	0	0	1	2	0	0.0236663	0.0499073	0	0.0534049	0	0
ENSRNOG00000002879	484.882	394.883	464.038	409.518	481.837	431.792	0.014958	0.88878	0.99997	Psen2	13	-	98513570	98530724	2058	protein_coding	presenilin	459	428	464	446	518	362	11.974	14.6635	12.4304	13.9039	12.5673	14.3702
ENSRNOG00000002881	48.5938	45.2086	36.0029	41.3191	25.1151	44.1334	0.065368	0.53419	0.99997	Ddr2	13	-	88317145	88436789	3742	protein_coding	discoidin	46	49	36	45	27	37	0.574045	0.363162	0.603681	0.662081	0.683631	0.529755
ENSRNOG00000002882	161.627	245.418	243.02	202.922	173.015	163.413	0.14096	0.23004	0.99997	Zcchc2	13	+	25966428	26013338	5396	protein_coding	zinc	153	266	243	221	186	137	2.92959	2.59974	2.32277	2.28836	3.85645	3.71586
ENSRNOG00000002883	197.545	196.519	219.018	170.785	183.247	162.22	0.15712	0.16431	0.99997	Alg1	10	-	10539930	10550138	1816	protein_coding	ALG1,	187	213	219	186	197	136	4.88916	5.45997	4.57228	5.54604	6.12341	6.64055
ENSRNOG00000002884	345.439	278.632	292.024	381.054	259.522	313.705	-0.03572	0.75701	0.99997	Blzf1	13	-	82592170	82607379	2297	protein_coding	basic	327	302	292	415	279	263	14.2109	10.0735	11.5187	12.634	11.3103	11.5344
ENSRNOG00000002886	9408.19	8521.35	9809.8	10390.4	7660.1	9035.42	0.02578	0.80003	0.99997	Myh10	10	+	55275411	55406732	7630	protein_coding	myosin	8906	9236	9809	11316	8235	7575	70.7955	54.3224	60.6132	62.8659	63.1959	70.7907
ENSRNOG00000002889	3.16916	2.76787	3.00024	2.7546	0.930188	10.7352	-0.023702	0.59284	0.99997	Afp	14	-	19141755	19159923	1990	protein_coding	alpha-fetoprotein	3	3	3	3	1	9	0.0719623	0.0252922	0.276121	0.0811942	0.0787042	0.0830126
ENSRNOG00000002890	0	0	1.00008	0	0.930188	0	-7.0336e-05	0.99584	0.99997	AC127084.1	13	+	78979321	78991997	611	protein_coding	ankyrin	0	0	1	0	1	0	0	0.0823757	0	0	0	0.0901228
ENSRNOG00000002894	1000.4	1287.06	1136.09	1024.71	1200.87	1079.48	0.038026	0.71141	0.99997	Mnt	10	+	61685241	61700491	4566	protein_coding	MAX	947	1395	1136	1116	1291	905	18.2502	22.2604	18.9288	17.4732	24.9499	21.4299
ENSRNOG00000002895	134.161	131.935	129.011	188.231	166.504	157.449	-0.22455	0.051622	0.99997	Nagpa	10	+	10573191	10581516	2137	protein_coding	N-acetylglucosamine-1-phosphodiester	127	143	129	205	179	132	4.57917	4.21588	3.77119	3.20078	3.4935	3.324
ENSRNOG00000002896	4052.3	3088.94	2887.24	3697.6	3863.07	4536.2	-0.18761	0.083448	0.99997	Prdx6	13	-	79077033	79088127	2030	protein_coding	peroxiredoxin	3836	3348	2887	4027	4153	3803	176.519	191.944	213.21	189.718	160.504	145.981
ENSRNOG00000002898	228.18	263.87	236.019	211.186	189.758	245.716	0.11026	0.3317	0.99997	Nme7	13	+	82626685	82737343	1394	protein_coding	NME/NM23	216	286	236	230	204	206	7.87593	7.36559	9.02223	8.34541	10.7111	9.32235
ENSRNOG00000002899	363.397	440.091	392.032	316.779	318.124	361.417	0.18663	0.082659	0.99997	Akap10	10	-	48150902	48210074	3461	protein_coding	A-kinase	344	477	392	345	342	303	4.75833	4.97353	5.34503	5.3532	7.19526	6.23678
ENSRNOG00000002903	1318.37	1376.55	1260.1	1395.67	1565.51	1485.03	-0.13985	0.11415	0.99997	Specc1	10	+	48240127	48542292	7438	protein_coding	sperm	1248	1492	1260	1520	1683	1245	14.7354	17.2031	15.4369	13.6507	15.819	14.0906
ENSRNOG00000002904	1.05639	10.1489	5.00041	0.918201	0.930188	1.1928	0.064521	0.12014	0.99997	Arr3	X	+	70438617	70452067	1430	protein_coding	arrestin	1	11	5	1	1	1	0.051328	0.0541199	0.0656488	0.0579127	0.617503	0.296049
ENSRNOG00000002905	3.16916	4.61312	9.00073	7.34561	6.51132	8.34957	-0.028365	0.64002	0.99997	Ccdc103	10	+	90984227	90987823	1152	protein_coding	coiled-coil	3	5	9	8	7	7	0.409303	0.377621	0.458064	0.17318	0.279781	0.531174
ENSRNOG00000002906	4.22555	4.61312	4.00033	0	0.930188	0	0.063738	0.084538	0.99997	Nr1i2	11	+	65022100	65058545	2335	protein_coding	nuclear	4	5	4	0	1	0	0	0.0215553	0	0.0922635	0.111792	0.0943298
ENSRNOG00000002907	1164.14	1546.32	1480.12	1353.43	1292.96	1098.56	0.11452	0.28426	0.99997	Plekha6	13	-	50555454	50578720	5846	processed_transcript	pleckstrin	1102	1676	1480	1474	1390	921	32.0553	31.8728	25.6174	27.0398	39.8629	37.1281
ENSRNOG00000002908	1313.09	901.403	1048.09	1221.21	1054.83	1203.53	-0.063384	0.56351	0.99997	Slc35a4	18	+	29506128	29509296	2481	protein_coding	solute	1243	977	1048	1330	1134	1009	25.5895	23.0052	24.8298	26.9837	20.5588	23.26
ENSRNOG00000002911	98.2441	60.8932	55.0045	83.5563	46.5094	62.0254	0.046575	0.66672	0.99997	Alb	14	-	19176277	19191863	2069	protein_coding	albumin	93	66	55	91	50	52	2.09951	1.21633	1.53445	2.42091	1.66538	1.46379
ENSRNOG00000002912	245.082	268.483	295.024	326.88	277.196	258.837	-0.062107	0.57982	0.99997	Parn	10	-	1308414	1461269	4191	protein_coding	poly(A)-specific	232	291	295	356	298	217	10.5485	9.31024	8.22382	7.75621	9.43033	10.0833
ENSRNOG00000002914	548.265	511.133	574.047	541.739	546.951	642.917	-0.061717	0.54611	0.99997	Trmt1	19	+	25803262	25813467	2080	protein_coding	tRNA	519	554	574	590	588	539	13.5402	14.2283	15.821	13.4388	13.9052	15.1958
ENSRNOG00000002915	228.18	264.793	258.021	228.632	229.756	262.415	0.041604	0.70767	0.99997	Trim11	10	+	45322248	45335030	2323	protein_coding	tripartite	216	287	258	249	247	220	5.11667	5.35165	5.78206	5.00797	6.45004	6.1157
ENSRNOG00000002916	286.281	216.817	237.019	181.804	235.338	223.053	0.12341	0.28582	0.99997	Ca4	10	+	72272248	72281067	1302	protein_coding	carbonic	271	235	237	198	253	187	7.25924	9.78025	8.7688	11.2102	9.42294	10.0234
ENSRNOG00000002917	75.0035	59.9705	70.0057	67.9469	94.8792	59.6398	-0.047934	0.67514	0.99997	Sec14l5	10	-	10591251	10629735	2233	protein_coding	SEC14-like	71	65	70	74	102	50	1.5819	2.29907	1.36707	1.71248	1.51969	1.72618
ENSRNOG00000002918	0	0	0	0	0.930188	0	-0.0032537	0.80962	0.99997	FAM187A	10	+	90988732	90990203	1472	protein_coding	family	0	0	0	0	1	0	0	0.0341926	0	0	0	0
ENSRNOG00000002919	3949.83	4270.82	4306.35	4158.53	9286.07	3808.6	-0.10017	0.30201	0.99997	Gfap	10	-	90990762	90999506	3661	protein_coding	glial	3739	4629	4306	4529	9983	3193	158.615	368.643	143.025	147.746	177.305	173.962
ENSRNOG00000002922	146.838	143.929	125.01	128.548	196.27	135.979	-0.074288	0.52746	0.99997	Adora2b	10	+	48569555	48586365	1849	protein_coding	adenosine	139	156	125	140	211	114	3.61433	5.74362	3.76424	4.04888	4.40471	3.72262
ENSRNOG00000002926	498.615	576.64	535.044	586.731	472.536	487.853	0.04116	0.69749	0.99997	Uap1	13	-	88463532	88497901	2249	protein_coding	UDP-N-acetylglucosamine	472	625	535	639	508	409	13.5628	11.3688	11.1031	11.3034	14.5084	13.0991
ENSRNOG00000002928	3404.74	2123.88	2562.21	2403.85	2218.5	2886.56	0.06674	0.55886	0.99997	Guk1	10	-	45535627	45543897	951	protein_coding	guanylate	3223	2302	2562	2618	2385	2420	131.409	126.226	155.362	182.531	126.373	148.346
ENSRNOG00000002930	35.9172	28.6013	28.0023	41.3191	24.1849	23.8559	0.0096676	0.92241	0.99997	Ppl	10	+	10644572	10690223	6281	protein_coding	periplakin	34	31	28	45	26	20	0.341996	0.208346	0.194406	0.291546	0.257669	0.245474
ENSRNOG00000002932	351.777	503.752	440.036	402.172	388.819	386.466	0.091442	0.41231	0.99997	Wdr19	14	-	44705012	44767120	4315	protein_coding	WD	333	546	440	438	418	324	4.84541	4.87569	4.58431	4.15643	6.60604	5.61498
ENSRNOG00000002934	35194.6	33305.8	30994.5	37747.3	31746.4	36389.8	-0.073788	0.41211	0.99997	Atp1b1	13	-	82737159	82758004	2664	protein_coding	ATPase	33316	36099	30992	41110	34129	30508	1503.74	1316.3	1427.29	1374.99	1444.16	1307.72
ENSRNOG00000002935	2607.16	2078.67	2178.18	2514.95	2669.64	2485.79	-0.12658	0.18791	0.99997	Ankrd40	10	+	82032656	82045935	3382	protein_coding	ankyrin	2468	2253	2178	2739	2870	2084	38.6594	42.7119	37.6213	39.3032	34.779	35.4618
ENSRNOG00000002936	0	2.76787	1.00008	0.918201	2.79056	0	0.00013421	0.99587	0.99997	Golt1a	13	-	50537133	50550015	928	protein_coding	golgi	0	3	1	1	3	0	0.0615142	0.194581	0	0	0.201832	0.0709601
ENSRNOG00000002937	14.7894	11.9941	23.0019	10.1002	16.7434	8.34957	0.062437	0.42758	0.99997	Ren	13	-	50502724	50514151	1702	protein_coding	renin	14	13	23	11	18	7	0.566435	0.977311	0.461028	0.813402	0.732138	1.36623
ENSRNOG00000002940	3007.54	3385.11	3068.25	3228.4	3142.18	3188.34	-0.012569	0.87897	0.99997	Ankrd17	14	+	19318565	19431515	10584	protein_coding	ankyrin	2847	3669	3068	3516	3378	2673	18.5886	18.8304	18.0746	16.9826	21.2147	18.7108
ENSRNOG00000002941	1216.96	1681.02	1660.14	1683.98	1604.57	1454.02	-0.040188	0.70871	0.99997	Uhmk1	13	-	88521625	88536728	3243	protein_coding	U2AF	1152	1822	1660	1834	1725	1219	26.9954	26.7721	22.9491	19.1321	29.3313	28.1862
ENSRNOG00000002943	456.359	345.061	372.03	427.882	373.936	473.54	-0.077956	0.48649	0.99997	Mrpl55	10	+	45552795	45555943	945	protein_coding	mitochondrial	432	374	372	466	402	397	23.5392	21.4109	25.6489	24.6212	20.6619	21.6764
ENSRNOG00000002944	348.608	309.079	285.023	312.188	311.613	287.464	0.032616	0.76354	0.99997	RGD1304587	10	+	45559578	45561997	1265	protein_coding	similar	330	335	285	340	335	241	12.83	13.3289	11.6315	14.0501	13.8256	12.406
ENSRNOG00000002946	20.0714	13.8394	20.0016	7.34561	16.7434	11.928	0.079332	0.32849	0.99997	Socs3	10	-	106975178	106976040	863	protein_coding	suppressor	19	15	20	8	18	10	0.442503	1.04979	0.707455	1.18577	0.907423	1.27613
ENSRNOG00000002947	3.16916	5.53574	2.00016	1.8364	2.79056	1.1928	0.02888	0.49848	0.99997	Dpt	13	+	83073544	83102401	2110	protein_coding	dermatopontin	3	6	2	2	3	1	0.0649456	0.102717	0.0415329	0.109916	0.21309	0.0749184
ENSRNOG00000002948	14.7894	27.6787	22.0018	14.6912	24.1849	26.2415	-0.0004705	0.99582	0.99997	Abcc3	10	-	82047863	82117109	5988	protein_coding	ATP	14	30	22	16	26	22	0.158161	0.270992	0.278147	0.156145	0.324335	0.250866
ENSRNOG00000002949	1076.46	1148.67	1176.1	1076.13	1058.55	1276.29	-0.0021424	0.98237	0.99997	Pgs1	10	+	106991935	107030260	2258	protein_coding	phosphatidylglycerophosphate	1019	1245	1176	1172	1138	1070	24.7765	25.3664	28.9314	24.3056	28.7856	28.6787
ENSRNOG00000002950	50.7066	45.2086	41.0033	34.8916	52.0905	26.2415	0.072803	0.48824	0.99997	Lyl1	19	+	25815207	25818074	1459	protein_coding	LYL1,	48	49	41	38	56	22	1.24327	1.93185	0.920612	1.77191	1.75336	1.54741
ENSRNOG00000002953	0	2.76787	3.00024	0	1.86038	0	0.015542	0.51837	0.99997	P2ry4	X	-	70426951	70428364	1177	protein_coding	pyrimidinergic	0	3	3	0	2	0	0	0.0855251	0	0	0.133068	0.140353
ENSRNOG00000002956	1737.76	1824.95	1640.13	1955.77	1540.39	1739.1	-0.0069243	0.94368	0.99997	Stim2	14	-	59198401	59323947	3392	protein_coding	stromal	1645	1978	1640	2130	1656	1458	29.9751	24.5722	26.2429	26.1196	30.4439	26.6234
ENSRNOG00000002959	136.274	131.935	130.011	185.477	160.923	118.087	-0.11625	0.32267	0.99997	Shroom4	X	-	16719803	16929907	8376	protein_coding	shroom	129	143	130	202	173	99	1.1512	1.03956	0.721619	0.829488	0.89131	0.854639
ENSRNOG00000002960	8.4511	9.22624	1.00008	4.59101	3.72075	9.54236	0.0043647	0.93326	0.99997	LOC100909913	X	+	6791136	6815583	1925	protein_coding	norrin-like	8	10	1	5	4	8	0.123987	0.104585	0.253728	0.223829	0.271206	0.0286052
ENSRNOG00000002963	497.559	368.127	373.03	353.507	492.069	424.635	-0.02222	0.84699	0.99997	C1ql1	10	-	91040005	91047177	1236	protein_coding	complement	471	399	373	385	529	356	14.8689	21.5416	17.5849	20.5239	16.8533	16.6175
ENSRNOG00000002964	0	2.76787	0	0	0	0	0.0089766	0.50718	0.99997	Xcl1	13	-	83199264	83202864	502	protein_coding	X-C	0	3	0	0	0	0	0	0	0	0	0.311995	0
ENSRNOG00000002968	9.50749	5.53574	7.00057	2.7546	10.2321	3.57839	0.025281	0.6606	0.99997	Tnfsf4	13	+	79269973	79293778	1786	protein_coding	TNF	9	6	7	3	11	3	0.080182	0.309993	0.102553	0.271405	0.175388	0.21582
ENSRNOG00000002969	635.945	777.772	741.06	680.387	838.099	573.735	0.027041	0.80914	0.99997	Itpkb	13	+	98615287	98708149	3934	protein_coding	inositol-trisphosphate	602	843	741	741	901	481	8.99127	11.5274	7.46483	8.24174	11.1872	10.3719
ENSRNOG00000002970	55.9885	41.5181	37.003	46.8283	46.5094	38.1694	0.0081684	0.94044	0.99997	Zswim7	10	-	48587119	48599208	700	protein_coding	zinc	53	45	37	51	50	32	3.47784	3.59511	2.79101	4.07788	3.35617	2.91058
ENSRNOG00000002972	1.05639	17.5298	8.00065	7.34561	2.79056	3.57839	0.044773	0.37386	0.99997	Spata46	13	+	88644520	88648145	791	protein_coding	spermatogenesis	1	19	8	8	3	3	0.482781	0.190891	0.231555	0.0680895	1.25403	0.556916
ENSRNOG00000002974	0	0.922624	0	0	0	0	0.003113	0.81771	0.99997	Cdx4	X	+	74165187	74173347	1189	protein_coding	caudal	0	1	0	0	0	0	0	0	0	0	0.0439084	0
ENSRNOG00000002975	0	1.84525	1.00008	2.7546	5.58113	0	-0.02395	0.42694	0.99997	AABR07037243.1	X	+	16946207	16946815	609	protein_coding	-	0	2	1	3	6	0	0.235148	0.495877	0	0	0.171452	0.0904188
ENSRNOG00000002976	45.4247	132.858	99.0081	67.0287	66.9735	66.7965	0.12959	0.2183	0.99997	Maats1	11	+	64975594	65018108	2313	protein_coding	MYCBP-associated,	43	144	99	73	72	56	1.50655	1.56674	1.47816	1.00127	3.25025	2.35687
ENSRNOG00000002977	1649.02	1364.56	1672.14	1686.74	1225.99	1594.77	0.038749	0.7211	0.99997	Ttc19	10	+	48599321	48627374	2194	protein_coding	tetratricopeptide	1561	1479	1672	1837	1318	1337	39.9677	30.2356	37.2053	38.3198	35.1934	41.9639
ENSRNOG00000002978	1.05639	1.84525	0	1.8364	1.86038	3.57839	-0.024814	0.45455	0.99997	Faslg	13	-	79698445	79705705	1623	protein_coding	Fas	1	2	0	2	2	3	0.0588232	0.0620228	0.112853	0.0331847	0.0643341	0
ENSRNOG00000002979	0	3.69049	6.00049	10.1002	5.58113	11.928	-0.071695	0.16835	0.99997	Tbx19	13	-	83403264	83425641	2542	protein_coding	T-box	0	4	6	11	6	10	0.206564	0.1188	0.240178	0	0.0821512	0.129973
ENSRNOG00000002980	722.569	882.028	971.079	915.447	729.267	821.836	0.043342	0.69007	0.99997	Tsr1	10	+	61746059	61757518	4610	protein_coding	TSR1,	684	956	971	997	784	689	26.4546	21.9344	23.3829	20.4777	27.7432	29.721
ENSRNOG00000002983	499.671	465.002	550.045	499.501	511.603	472.347	0.021714	0.8303	0.99997	Nf1x	19	-	25821780	25914696	1747	protein_coding	nuclear	473	504	550	544	550	396	16.3835	17.4652	15.2537	16.0727	16.6009	19.1077
ENSRNOG00000002984	4.22555	8.30361	3.00024	2.7546	3.72075	2.38559	0.037778	0.45111	0.99997	Bmp15	X	+	17016778	17023418	3018	protein_coding	bone	4	9	3	3	4	2	0.0474503	0.0667085	0.0404595	0.0713835	0.155687	0.0547366
ENSRNOG00000002986	8.4511	27.6787	18.0015	15.6094	19.5339	23.8559	-0.015705	0.84828	0.99997	Efhc2	X	+	5825711	6026398	2887	protein_coding	EF-hand	8	30	18	17	21	20	0.281086	0.366111	0.422954	0.149245	0.542505	0.343322
ENSRNOG00000002989	1945.87	1910.75	1926.16	2029.22	1805.5	1853.6	0.0199	0.8139	0.99997	Nmt1	10	+	91126689	91160720	2204	protein_coding	N-myristoyltransferase	1842	2071	1926	2210	1941	1554	47.865	44.3256	43.0476	45.0127	49.0567	48.1195
ENSRNOG00000002991	264.097	279.555	316.026	275.46	248.36	270.765	0.077977	0.47638	0.99997	Srr	10	-	61756138	61772293	2032	protein_coding	serine	250	303	316	300	267	227	10.7431	10.0814	10.3969	10.1011	11.867	13.0537
ENSRNOG00000002997	1018.36	878.338	688.056	782.307	1152.5	976.899	-0.10292	0.37192	0.99997	Slc9a3r2	10	-	14003320	14013870	2146	protein_coding	SLC9A3	964	952	688	852	1239	819	18.9516	29.0591	23.3004	24.1938	23.1599	17.6537
ENSRNOG00000002999	551.434	499.139	485.04	550.921	538.579	506.938	-0.044153	0.6564	0.99997	Timmdc1	11	+	64790801	64815477	1328	protein_coding	translocase	522	541	485	600	579	425	21.567	21.9442	19.5389	21.1704	21.2681	20.1104
ENSRNOG00000003003	425.724	454.853	415.034	489.401	499.511	413.9	-0.085094	0.41465	0.99997	Tbc1d19	14	-	59403865	59516911	1908	protein_coding	TBC1	403	493	415	533	537	347	13.3348	14.1656	11.1035	11.3758	13.4896	11.9769
ENSRNOG00000003005	216.559	311.847	344.028	342.489	253.941	302.97	-0.02313	0.84357	0.99997	Rasgef1c	10	+	35392762	35459267	2229	protein_coding	RasGEF	205	338	344	373	273	254	7.98796	6.16443	6.95718	4.95337	7.91655	8.49815
ENSRNOG00000003009	0	0	3.00024	0	0	0	0.009185	0.49835	0.99997	AABR07039336.1	X	-	73996293	74048659	959	lincRNA	-	0	0	3	0	0	0	0	0	0	0	0	0.209108
ENSRNOG00000003011	1240.2	910.629	978.08	1067.87	1090.18	1204.72	-0.074172	0.48562	0.99997	Gadd45gip1	19	+	25946979	25949528	1212	protein_coding	GADD45G	1174	987	978	1163	1172	1010	45.8051	48.6704	50.8778	52.1702	42.5152	44.4337
ENSRNOG00000003013	99.3004	185.447	148.012	155.176	146.04	108.544	0.032249	0.78071	0.99997	Rpgr	X	-	14271017	14331486	2669	protein_coding	retinitis	94	201	148	169	157	91	3.02256	2.96068	2.08162	1.89686	3.93167	3.05344
ENSRNOG00000003014	600.028	723.337	601.049	532.557	652.992	567.771	0.096171	0.36534	0.99997	Poglut1	11	+	64761146	64788208	3263	protein_coding	protein	568	784	601	580	702	476	8.48492	10.8283	8.90634	9.37536	12.5438	10.1422
ENSRNOG00000003018	109.864	71.042	102.008	117.53	141.389	110.93	-0.1768	0.13087	0.99997	Olfml2b	13	+	88995316	89032487	3122	protein_coding	olfactomedin-like	104	77	102	128	152	93	1.9571	2.45048	1.81869	1.79414	1.28762	1.79905
ENSRNOG00000003019	788.065	979.826	1013.08	928.301	897.631	901.753	0.021286	0.83408	0.99997	Ubn1	10	-	10690224	10725655	6379	protein_coding	ubinuclein	746	1062	1013	1011	965	756	7.56546	7.61404	7.23567	6.29859	8.69163	8.74446
ENSRNOG00000003020	0	5.53574	1.00008	4.59101	2.79056	1.1928	-0.0088424	0.80124	0.99997	Slc25a47	6	+	132762280	132768379	2015	protein_coding	solute	0	6	1	5	3	1	0.118449	0.0749353	0.0302994	0	0.155455	0.0273276
ENSRNOG00000003025	1430.35	1582.3	1408.11	1448.92	1462.26	1465.95	0.012301	0.88714	0.99997	AABR07039336.2	X	-	73998034	73999419	1386	processed_pseudogene	-	1354	1715	1408	1578	1572	1229	54.3476	57.086	54.1375	52.6153	64.5997	55.9391
ENSRNOG00000003026	866.238	842.355	737.06	810.772	749.732	863.584	0.010508	0.9153	0.99997	Rad23a	19	-	25949490	25955391	1608	protein_coding	RAD23	820	913	737	883	806	724	31.8835	30.6862	33.4362	33.4071	36.0553	30.6981
ENSRNOG00000003028	59.1577	55.3574	67.0055	67.9469	46.5094	66.7965	0.0016831	0.98819	0.99997	Dnah17	10	-	107029466	107158997	13524	protein_coding	dynein,	56	60	67	74	50	56	0.294956	0.210135	0.285487	0.251845	0.261559	0.308063
ENSRNOG00000003029	12361.8	8680.04	8810.72	10214.1	10617.2	14728.6	-0.15489	0.17606	0.99997	Calr	19	-	25956771	25961666	1865	protein_coding	calreticulin	11702	9408	8810	11124	11414	12348	284.721	308.034	404.229	337.939	263.359	260.12
ENSRNOG00000003030	0	1.84525	3.00024	0.918201	2.79056	1.1928	-0.00029623	0.99251	0.99997	Awat2	X	-	70224654	70270693	1474	protein_coding	acyl-CoA	0	2	3	1	3	1	0.0512728	0.162185	0.0655782	0	0.112153	0.177438
ENSRNOG00000003031	9326.85	13903	13380.1	10562.1	12006.9	11579.7	0.068764	0.52921	0.99997	Atp2b4	13	+	50091430	50153823	8531	protein_coding	ATPase	8829	15069	13379	11503	12908	9708	90.4308	106.996	97.613	78.3135	129.563	121.33
ENSRNOG00000003033	129.936	167.917	142.012	134.057	129.296	110.93	0.12565	0.28342	0.99997	Plcd3	10	-	91164812	91186054	2933	protein_coding	phospholipase	123	182	142	146	139	93	2.37617	2.3853	1.93589	2.25866	3.23958	2.66595
ENSRNOG00000003038	84.511	182.679	123.01	96.4111	131.157	91.8452	0.10253	0.36201	0.99997	Sft2d2	13	-	83438493	83457888	5203	protein_coding	SFT2	80	198	123	105	141	77	1.77989	2.52015	1.66943	1.53008	3.67081	2.40518
ENSRNOG00000003039	0	0	0	1.8364	0	2.38559	-0.015246	0.36973	0.99997	Wnt3a	10	-	45598912	45638035	2631	protein_coding	Wnt	0	0	0	2	0	2	0.0362866	0	0.0464108	0	0	0
ENSRNOG00000003041	428.893	531.431	442.036	416.863	466.024	462.805	0.043534	0.68249	0.99997	Smg6	10	+	61772449	62007030	6126	protein_coding	SMG6	406	576	442	454	501	388	6.92386	8.05626	7.56827	6.98616	9.60744	7.77596
ENSRNOG00000003042	617.987	532.354	545.044	557.348	564.624	589.241	-0.010383	0.91639	0.99997	Eef1aknmt	13	-	80420025	80441374	3598	processed_transcript	eEF1A	585	577	545	607	607	494	19.6442	20.7127	20.4477	21.361	20.4227	20.3461
ENSRNOG00000003048	1028.92	953.07	880.072	888.819	830.658	955.429	0.076964	0.42699	0.99997	Tiprl	13	-	83478974	83504494	1738	protein_coding	TOR	974	1033	880	968	893	801	26.5866	25.8608	28.1379	30.1833	31.0299	27.881
ENSRNOG00000003049	88.7366	110.715	127.01	112.939	159.062	146.714	-0.16907	0.14991	0.99997	Hsd17b10	X	+	21696772	21699241	931	protein_coding	hydroxysteroid	84	120	127	123	171	123	6.30656	9.24457	8.06612	4.85944	6.72916	7.51156
ENSRNOG00000003050	2535.33	2317.63	2290.19	2340.49	2682.66	2368.89	-0.040948	0.64834	0.99997	Tbc1d9b	10	+	35637133	35677329	5645	protein_coding	TBC1	2400	2512	2290	2549	2884	1986	21.5547	25.7141	21.4795	22.8984	23.2319	22.3382
ENSRNOG00000003052	150.007	219.584	185.015	157.012	171.155	203.968	0.034656	0.7676	0.99997	Cox18	14	+	19434753	19446376	1338	protein_coding	cytochrome	142	238	185	171	184	171	6.10066	6.92153	7.80278	5.71596	9.28646	7.61363
ENSRNOG00000003059	17.9586	21.2203	18.0015	19.2822	22.3245	13.1207	0.0098293	0.91324	0.99997	Optc	13	-	50735599	50746354	1454	protein_coding	opticin	17	23	18	21	24	11	0.814326	0.981281	0.545562	0.743786	0.975437	0.805175
ENSRNOG00000003062	79.2291	68.2741	58.0047	72.5379	77.2056	83.4957	-0.078128	0.50227	0.99997	AABR07039218.1	X	+	72448552	72450138	1587	processed_pseudogene	-	75	74	58	79	83	70	2.37622	2.63234	2.69296	2.54531	2.43436	2.01246
ENSRNOG00000003063	614.818	608.932	499.041	564.694	779.498	683.472	-0.15608	0.15974	0.99997	Phka1	X	-	72377021	72515366	6524	protein_coding	phosphorylase	582	660	499	615	838	573	8.76329	12.5904	10.4429	9.35697	10.2856	8.20223
ENSRNOG00000003064	3.16916	10.1489	6.00049	9.18201	8.37169	4.77118	-0.015128	0.80306	0.99997	Bst1	14	-	71798651	71814523	957	protein_coding	bone	3	11	6	10	9	4	0.498798	0.473337	0.255186	0.168836	0.600081	0.345235
ENSRNOG00000003065	3820.95	3815.05	3962.32	3650.77	3768.19	3834.84	0.038541	0.61002	0.99997	Glyr1	10	+	10725819	10761279	3478	protein_coding	glyoxylate	3617	4135	3962	3976	4051	3215	54.57	58.6237	56.4366	56.0113	62.0691	62.7279
ENSRNOG00000003066	15.8458	47.9764	44.0036	33.0552	26.0453	27.4343	0.060734	0.51005	0.99997	Wnt9a	10	+	45659143	45681393	609	protein_coding	Wnt	15	52	44	36	28	23	2.82177	2.31409	2.30579	1.32657	4.45775	3.97843
ENSRNOG00000003067	0	0	0	0	0	1.1928	-0.0032537	0.80962	0.99997	Npffr2	14	-	20148913	20193083	1371	protein_coding	neuropeptide	0	0	0	0	0	1	0	0	0.044532	0	0	0
ENSRNOG00000003068	67.6088	85.804	72.0059	89.0655	96.7396	76.3389	-0.098599	0.39926	0.99997	Mrnip	10	+	35680658	35704776	1266	protein_coding	MRN	64	93	72	97	104	64	3.65742	4.13466	3.08643	2.72272	3.83512	3.13166
ENSRNOG00000003069	185.924	215.894	178.015	203.841	325.566	199.197	-0.16329	0.16485	0.99997	Cd38	14	-	71715269	71754672	2247	protein_coding	CD38	176	234	178	222	350	167	4.71614	7.8398	4.53757	4.21858	5.43679	4.36207
ENSRNOG00000003070	76.0599	90.4171	76.0062	49.5829	59.532	82.3029	0.13508	0.23792	0.99997	Pigl	10	+	48773828	48831855	1585	protein_coding	phosphatidylinositol	72	98	76	54	64	69	1.6263	2.03231	2.65784	2.44658	3.22795	2.64034
ENSRNOG00000003071	1488.45	1651.5	1397.11	1391.07	1479.93	1457.6	0.055574	0.54341	0.99997	Vamp4	13	+	80460694	80483600	3275	protein_coding	vesicle-associated	1409	1790	1397	1515	1591	1222	44.8626	49.6759	46.2824	47.0764	57.9719	47.7208
ENSRNOG00000003073	70.778	150.388	140.011	109.266	132.087	95.4236	0.036203	0.74813	0.99997	Gpr161	13	+	83531018	83571505	2128	protein_coding	G	67	163	140	119	142	80	2.66939	3.35859	2.29524	1.69574	3.99895	3.6227
ENSRNOG00000003075	52.8194	70.1194	99.0081	78.0471	75.3452	63.2182	0.01187	0.91614	0.99997	Tmem39a	11	-	64723186	64752544	2075	protein_coding	transmembrane	50	76	99	85	81	53	1.95541	1.96475	1.55943	1.2978	1.91216	2.6272
ENSRNOG00000003076	176.417	202.977	176.014	178.131	255.802	182.498	-0.083315	0.47639	0.99997	Rbms2	7	-	2554308	2588843	1518	protein_coding	RNA	167	220	176	194	275	153	6.60999	9.8795	6.6675	6.42	8.19812	6.91752
ENSRNOG00000003078	1647.96	1597.06	1734.14	1926.39	1399.93	1820.21	-0.034529	0.74158	0.99997	Dcaf6	13	-	83579036	83680207	3019	protein_coding	DDB1	1560	1731	1734	2098	1505	1526	33.1726	25.0907	30.8604	27.8303	29.9339	31.6273
ENSRNOG00000003081	65.496	74.7325	80.0065	65.1923	73.4849	89.4596	-0.018941	0.87066	0.99997	Ribc1	X	-	21698011	21710678	2843	protein_coding	RIB43A	62	81	80	71	79	75	1.59641	1.87291	2.15685	1.57289	1.99189	2.07499
ENSRNOG00000003084	1343.73	1184.65	1151.09	1377.3	1212.97	1179.67	-0.028082	0.77246	0.99997	Parp1	13	+	98857177	98889716	3886	protein_coding	poly	1272	1284	1151	1500	1304	989	18.4258	16.8894	15.5383	17.6295	17.2501	16.3098
ENSRNOG00000003085	0	0.922624	1.00008	0.918201	0	2.38559	-0.0069083	0.76431	0.99997	Mycs	X	+	17823554	17824846	1293	protein_coding	myc-like	0	1	1	1	0	2	0.036918	0	0.0944367	0	0.0403767	0.042587
ENSRNOG00000003086	268.322	276.787	268.022	211.186	219.524	326.826	0.060105	0.60646	0.99997	Cenpv	10	-	48846728	48860902	753	protein_coding	centromere	254	300	268	230	236	274	14.5804	15.7746	22.216	18.1675	20.7996	19.5982
ENSRNOG00000003088	334.875	369.049	328.027	412.272	471.605	459.226	-0.27678	0.007978	0.99997	Arhgap31	11	+	64601029	64714252	4643	protein_coding	Rho	317	400	328	449	507	385	4.6162	5.49603	5.06258	3.6772	4.4977	3.89001
ENSRNOG00000003094	0	2.76787	0	0	1.86038	0	0.0029761	0.86143	0.99997	Cmahp	17	-	42583945	42640221	2224	protein_coding	cytidine	0	3	0	0	2	0	0	0.0514112	0	0	0.0799904	0
ENSRNOG00000003095	1.05639	0.922624	5.00041	0	0.930188	3.57839	0.012107	0.70101	0.99997	Fgfbp1	14	+	71649274	71650354	1081	protein_coding	fibroblast	1	1	5	0	1	3	0	0.0465602	0.169436	0.0498232	0.0482952	0.254695
ENSRNOG00000003098	442.626	299.853	317.026	336.062	359.053	370.959	-0.0058823	0.95912	0.99997	Prom1	14	+	71533063	71637417	4745	protein_coding	prominin	419	325	317	366	386	311	5.92439	6.58799	6.43865	7.65237	5.75358	5.91917
ENSRNOG00000003099	6527.42	6524.79	6078.5	6831.42	6456.44	7171.09	-0.083483	0.30114	0.99997	Ubqln2	X	-	18723341	18726732	3392	protein_coding	ubiquilin	6179	7072	6078	7440	6941	6012	104.702	102.993	108.211	98.1114	108.847	98.669
ENSRNOG00000003100	136.274	116.251	133.011	135.894	120.924	93.038	0.067205	0.56759	0.99997	Dusp12	13	-	89258310	89267402	1280	protein_coding	dual	129	126	133	148	130	78	5.51936	5.1118	3.72044	5.42796	5.13914	5.7216
ENSRNOG00000003104	365.51	357.055	433.035	349.835	462.303	506.938	-0.1175	0.30288	0.99997	Trpv2	10	+	48903540	48925030	2798	protein_coding	transient	346	387	433	381	497	425	6.50001	8.94023	9.27365	6.66017	7.22092	8.5215
ENSRNOG00000003105	48.5938	81.1909	46.0038	33.0552	72.5547	44.1334	0.057854	0.56956	0.99997	Kif19	10	+	103308392	103334466	3472	protein_coding	kinesin	46	88	46	36	78	37	0.494948	1.13072	0.650626	0.713567	1.32322	0.729548
ENSRNOG00000003108	876.802	673.515	710.058	711.606	752.522	803.944	-0.0035553	0.97304	0.99997	Acbd4	10	+	91187593	91196572	1786	protein_coding	acyl-CoA	830	730	710	775	809	674	20.7137	22.7986	23.0403	25.0296	21.3388	21.8904
ENSRNOG00000003109	633.833	410.567	449.037	471.955	504.162	676.315	-0.079896	0.49457	0.99997	Btbd17	10	-	103334052	103340922	2749	protein_coding	BTB	600	445	449	514	542	567	8.92535	9.9235	12.5927	11.7553	8.45113	8.99389
ENSRNOG00000003114	176.417	313.692	247.02	243.323	240.919	178.919	0.072471	0.53723	0.99997	B4galt4	11	-	64557977	64583994	2139	protein_coding	beta-1,4-galactosyltransferase	167	340	247	265	259	150	5.91387	6.09438	4.28144	4.20497	8.29846	6.35861
ENSRNOG00000003116	386.638	309.079	409.033	390.236	287.428	308.934	0.098225	0.39205	0.99997	Dph1	10	-	62019379	62032407	4875	protein_coding	diphthamide	366	335	409	425	309	259	14.0106	10.7406	10.9205	13.6135	12.0783	15.5536
ENSRNOG00000003117	1762.05	1798.19	1680.14	1788.66	1801.77	1991.97	-0.076019	0.3779	0.99997	Psmd12	10	+	95706685	95725812	1968	protein_coding	proteasome	1668	1949	1680	1948	1937	1670	47.2499	49.5387	51.8085	45.6486	51.7031	47.0067
ENSRNOG00000003120	287.337	478.842	359.029	272.706	400.911	335.175	0.081571	0.48766	0.99997	Prelp	13	-	50749514	50761355	3632	protein_coding	proline	272	519	359	297	431	281	4.99376	7.64103	6.04297	5.16013	9.54402	6.96314
ENSRNOG00000003121	1752.55	1528.79	1628.13	1962.2	1260.4	1923.98	-0.043159	0.70275	0.99997	Rtn4rl1	10	+	62035866	62109078	3455	protein_coding	reticulon	1659	1657	1628	2137	1355	1613	42.504	28.4163	41.0329	37.2299	36.0446	37.3525
ENSRNOG00000003122	113.033	154.078	139.011	122.121	140.458	119.28	0.047199	0.68761	0.99997	Hdac8	X	-	72163777	72370044	1965	protein_coding	histone	107	167	139	133	151	100	3.23092	3.86772	3.10704	2.93277	4.43694	3.89519
ENSRNOG00000003123	1093.36	966.91	1012.08	1120.21	1100.41	1136.73	-0.1058	0.23613	0.99997	Rpa1	10	-	62140419	62191512	6085	protein_coding	replication	1035	1048	1012	1220	1183	953	25.2435	25.8094	25.2206	24.1629	23.7161	24.1551
ENSRNOG00000003125	2745.55	2648.85	2582.21	2604.02	2670.57	2630.11	0.011373	0.88343	0.99997	Rogdi	10	+	10761477	10766095	1529	protein_coding	rogdi	2599	2871	2582	2836	2871	2205	88.5392	94.5074	88.0462	91.5494	98.0291	92.9875
ENSRNOG00000003127	196.488	159.614	176.014	163.44	173.945	186.076	0.014686	0.89814	0.99997	Spryd4	7	-	2621961	2623781	1478	protein_coding	SPRY	186	173	176	178	187	156	5.74887	6.36806	6.44406	6.7779	6.11084	6.55714
ENSRNOG00000003129	155.289	214.971	220.018	178.131	220.455	140.75	0.062954	0.59231	0.99997	Zfp496	10	-	45833264	45851984	3666	protein_coding	zinc	147	233	220	194	237	118	2.52608	3.25384	1.96516	2.15964	3.31813	3.3045
ENSRNOG00000003131	708.836	727.027	654.053	726.297	626.947	722.834	0.008016	0.93518	0.99997	Traf7	10	-	13874456	13892997	2615	protein_coding	TNF	671	788	654	791	674	606	14.4392	12.9726	14.1485	13.82	15.732	13.7715
ENSRNOG00000003132	0	2.76787	1.00008	0	0	0	0.013717	0.3959	0.99997	Mip	7	+	2635743	2642848	2295	protein_coding	major	0	3	1	0	0	0	0	0	0	0	0.0682446	0.0239935
ENSRNOG00000003134	1465.21	1667.18	1680.14	1385.57	2241.75	1477.87	-0.052108	0.64961	0.99997	Slc4a4	14	-	20479323	20920286	4620	protein_coding	solute	1387	1807	1680	1509	2410	1239	17.9095	30.1589	18.8078	18.5734	23.4555	23.0008
ENSRNOG00000003135	1.05639	0.922624	1.00008	0	0	0	0.014738	0.39142	0.99997	Fcrlb	13	-	89285998	89291371	1281	protein_coding	Fc	1	1	1	0	0	0	0	0	0	0.0420444	0.0407549	0.042986
ENSRNOG00000003136	6.33833	3.69049	8.00065	5.50921	3.72075	0	0.037803	0.42227	0.99997	Fcrla	13	-	89296573	89306260	1702	protein_coding	Fc	6	4	8	6	4	0	0.206944	0.145467	0	0.233492	0.150888	0.318295
ENSRNOG00000003137	0	0.922624	0	0	0	0	0.003113	0.81771	0.99997	2020-09-12	10	+	10774639	10784277	1360	protein_coding	septin	0	1	0	0	0	0	0	0	0	0	0.0383876	0
ENSRNOG00000003139	2462.44	2571.35	2505.2	2708.69	2486.39	2486.98	-0.023481	0.77292	0.99997	Smc1a	X	+	21711019	21755525	3696	protein_coding	structural	2331	2787	2505	2950	2673	2085	38.1002	36.4005	34.4416	33.9678	39.3672	37.3209
ENSRNOG00000003143	3.16916	4.61312	3.00024	4.59101	6.51132	0	-0.0023623	0.95605	0.99997	RGD1310166	10	+	72486152	72497041	955	protein_coding	similar	3	5	3	5	7	0	0.249922	0.368922	0	0.16919	0.273336	0.172979
ENSRNOG00000003144	63.3833	105.179	44.0036	44.0737	51.1603	41.7478	0.17306	0.099079	0.99997	Gprc5c	10	+	103395511	103417358	4551	protein_coding	G	60	114	44	48	55	35	0.779878	0.942217	0.72732	1.09991	2.02573	0.824664
ENSRNOG00000003147	15303.9	12832.8	12669	12860.3	13404	14504.4	0.001074	0.99079	0.99997	Sqstm1	10	-	35704730	35716294	2027	protein_coding	sequestosome	14487	13909	12668	14006	14410	12160	496.714	538.839	551.567	579.683	539.486	518.25
ENSRNOG00000003148	7877.48	9729.99	9168.75	8153.63	9872.09	9056.89	-0.012728	0.89621	0.99997	Timp2	10	-	107338465	107386072	1661	protein_coding	TIMP	7457	10546	9168	8880	10613	7593	255.2	321.595	279.096	241.797	331.473	303.935
ENSRNOG00000003149	546.152	484.377	452.037	473.792	549.741	537.951	-0.054414	0.60282	0.99997	Farsa	19	+	25969255	25978776	1793	protein_coding	phenylalanyl-tRNA	517	525	452	516	591	451	13.7375	16.59	15.357	15.5298	15.2865	13.8814
ENSRNOG00000003150	1237.03	1080.39	1131.09	1063.28	1106.92	1223.81	0.018746	0.84302	0.99997	Mpc2	13	+	83681322	83700213	384	protein_coding	mitochondrial	1171	1171	1131	1158	1190	1026	143.951	155.975	163.127	164.241	159.204	162.184
ENSRNOG00000003151	482.769	593.247	670.055	585.812	484.628	461.612	0.12199	0.277	0.99997	Bfar	10	+	1464765	1497653	2763	protein_coding	bifunctional	457	643	670	638	521	387	11.0224	9.49067	8.55145	8.90825	12.1495	13.3527
ENSRNOG00000003158	7.39471	2.76787	5.00041	1.8364	0.930188	4.77118	0.040535	0.38361	0.99997	AABR07037343.1	X	+	18998532	18998885	354	protein_coding	-	7	3	5	2	1	4	0.269689	0.142179	0.689868	1.06501	0.442433	0.777755
ENSRNOG00000003160	64.4397	104.256	92.0075	88.1473	80.9264	73.9533	0.042237	0.71541	0.99997	RragB	X	-	19101522	19134869	3920	protein_coding	Ras-related	61	113	92	96	87	62	1.16902	1.11705	0.96564	0.838109	1.50495	1.29234
ENSRNOG00000003163	2798.37	2124.8	2121.17	2326.72	2740.33	2583.59	-0.086377	0.41121	0.99997	Sdhc	13	-	89498048	89518939	1148	protein_coding	succinate	2649	2303	2121	2534	2946	2166	105.366	129.161	115.193	124.279	104.733	101.736
ENSRNOG00000003164	2.11278	0.922624	1.00008	0	0	0	0.01981	0.30693	0.99997	Pla2g10	10	-	1509732	1520970	887	protein_coding	phospholipase	2	1	1	0	0	0	0	0	0	0.12144	0.058858	0.0620801
ENSRNOG00000003170	44.3683	50.7443	50.0041	50.5011	51.1603	33.3983	0.03145	0.77558	0.99997	Nlrp3	10	+	45893018	45918254	4149	protein_coding	NLR	42	55	50	55	55	28	0.691265	0.728866	0.450104	0.595595	0.756027	0.724922
ENSRNOG00000003171	31.6916	17.5298	18.0015	19.2822	26.0453	16.6991	0.018873	0.83431	0.99997	Mpz	13	+	89524329	89530068	1864	protein_coding	myelin	30	19	18	21	28	14	0.537787	0.756053	0.458555	0.866827	0.532154	0.531744
ENSRNOG00000003174	912.719	930.005	967.079	935.647	923.677	907.717	0.018299	0.83368	0.99997	Tapt1	14	+	71424083	71462618	3749	protein_coding	transmembrane	864	1008	967	1019	993	761	12.9747	13.3313	12.3931	12.4124	14.037	14.2032
ENSRNOG00000003177	2892.39	2163.55	2549.21	2828.06	1965.49	2576.44	0.029921	0.78802	0.99997	Mat2b	10	-	25832072	25847994	2028	protein_coding	methionine	2738	2345	2549	3080	2113	2160	80.0347	57.8936	71.7884	80.2752	66.6443	76.4076
ENSRNOG00000003178	607.423	573.872	570.046	507.765	609.273	552.264	0.052407	0.60155	0.99997	Mageh1	X	+	19243759	19245007	1249	protein_coding	MAGE	575	622	570	553	655	463	21.1349	26.3948	22.6323	24.7949	25.999	25.1298
ENSRNOG00000003183	98.2441	173.453	113.009	93.6565	177.666	143.135	-0.037664	0.73857	0.99997	Fmod	13	+	50873605	50885563	3547	protein_coding	fibromodulin	93	188	113	102	191	120	1.3727	2.71027	2.06552	1.41214	2.76711	1.75426
ENSRNOG00000003185	679.257	705.807	660.054	692.324	692.99	669.158	-0.0055408	0.95184	0.99997	Acbd3	13	+	99004942	99035519	3599	protein_coding	acyl-CoA	643	765	660	754	745	561	12.9515	13.493	12.3249	12.4618	14.3715	13.0777
ENSRNOG00000003186	497.559	646.759	600.049	496.747	520.905	540.336	0.11834	0.2628	0.99997	Anks3	10	+	10808823	10831535	4437	protein_coding	ankyrin	471	701	600	541	560	453	7.62014	8.31681	8.16086	7.48525	10.7988	9.7489
ENSRNOG00000003187	613.761	632.92	744.061	650.086	639.969	610.711	0.050263	0.61698	0.99997	Armcx5	X	+	106253355	106255058	1704	protein_coding	armadillo	581	686	744	708	688	512	19.8336	20.3217	18.3447	18.3638	21.0176	24.0425
ENSRNOG00000003189	80.2855	54.4348	44.0036	98.2475	79.9962	72.7605	-0.17431	0.12084	0.99997	Cited1	X	-	72128994	72133692	1667	protein_coding	Cbp/p300-interacting	76	59	44	107	86	61	5.05708	4.28566	3.68738	4.05274	3.04972	2.39887
ENSRNOG00000003191	650.735	710.42	665.054	588.567	616.715	650.073	0.10192	0.2847	0.99997	Bhlhb9	X	+	106390759	106393459	2701	protein_coding	basic	616	770	665	641	663	545	11.3284	12.3546	12.3192	12.2832	14.8832	13.5573
ENSRNOG00000003194	0	0	0	0.918201	0	0	-0.0032537	0.80962	0.99997	AABR07040622.1	X	+	106518323	106519205	882	pseudogene	-	0	0	0	1	0	0	0.0541213	0	0	0	0	0
ENSRNOG00000003195	3289.59	3815.05	3632.3	3323.89	3836.1	3577.19	0.00010294	0.99909	0.99997	Caskin1	10	+	13854339	13874254	5933	protein_coding	CASK	3114	4135	3632	3620	4124	2999	29.3879	35.3006	31.1393	28.5232	36.7137	34.013
ENSRNOG00000003198	5005.17	4653.71	4663.38	4488.17	4376.53	4722.28	0.066159	0.40471	0.99997	RGD1305733	10	+	3411380	3570688	1879	protein_coding	similar	4738	5044	4663	4888	4705	3959	124.177	126.03	128.638	135.808	140.145	136.652
ENSRNOG00000003201	3928.71	2820.46	2900.24	3238.5	3659.36	3927.87	-0.11523	0.28744	0.99997	Rps4x	X	-	72074108	72078551	1317	protein_coding	ribosomal	3719	3057	2900	3527	3934	3293	200.909	236.282	239.915	239.023	190.45	190.559
ENSRNOG00000003203	1129.28	1236.32	1081.09	997.167	1119.02	1196.37	0.045647	0.63856	0.99997	Hexim1	10	+	91200874	91202984	2111	protein_coding	HEXIM	1069	1340	1081	1086	1203	1003	24.5572	28.6825	29.0083	27.2738	33.1395	28.1977
ENSRNOG00000003205	1827.55	1867.39	2077.17	2112.78	1753.4	2113.63	-0.039681	0.68212	0.99997	Ldb2	14	+	70780623	71112552	3031	protein_coding	LIM	1730	2024	2077	2301	1885	1772	40.6658	35.1259	40.0542	34.4968	39.1215	42.3436
ENSRNOG00000003206	4604.79	4313.27	4589.37	4916.05	4145.85	4945.33	-0.042851	0.63574	0.99997	Actr3	13	-	41695183	41738658	2466	protein_coding	actin	4359	4675	4589	5354	4457	4146	112.192	98.4757	111.118	103.06	107.141	110.928
ENSRNOG00000003207	2075.8	1906.14	1951.16	2203.68	1762.71	2281.82	-0.056725	0.5703	0.99997	Fmnl1	10	+	91254058	91281418	3874	protein_coding	formin-like	1965	2066	1951	2400	1895	1913	30.8465	25.6807	31.4472	28.4956	29.0414	28.9262
ENSRNOG00000003208	6.33833	6.45837	4.00033	6.42741	2.79056	7.15677	0.0030639	0.95717	0.99997	Ercc6l	X	-	72018373	72034099	3959	protein_coding	ERCC	6	7	4	7	3	6	0.0844014	0.0381396	0.0925284	0.0816249	0.0923086	0.0556353
ENSRNOG00000003209	1094.42	783.307	836.068	863.109	493.93	708.52	0.21213	0.070314	0.99997	Pcp4l1	13	-	89542378	89565813	1536	protein_coding	Purkinje	1036	849	836	940	531	594	51.7542	30.8259	41.8289	64.3573	51.1232	53.0962
ENSRNOG00000003210	1.05639	0	0	0	0	0	0.003113	0.81771	0.99997	Olr1463	10	-	45939178	45940137	960	protein_coding	olfactory	1	0	0	0	0	0	0	0	0	0.0561029	0	0
ENSRNOG00000003211	853.561	739.021	755.062	706.097	759.964	860.005	0.010754	0.91552	0.99997	Srp9	13	+	100551307	100559447	1328	protein_coding	signal	808	801	755	769	817	721	27.6417	30.9645	33.1472	32.7695	31.4894	31.3058
ENSRNOG00000003213	339.1	461.312	396.032	337.898	448.351	348.296	0.047155	0.68026	0.99997	Helz	10	+	95770154	95906927	6193	protein_coding	helicase	321	500	396	368	482	292	2.83651	3.91729	2.87867	2.79165	4.21501	3.52103
ENSRNOG00000003214	178.53	148.542	152.012	144.158	191.619	144.328	-0.0034757	0.97631	0.99997	AABR07029742.1	10	+	48987822	48989595	1773	pseudogene	-	169	161	152	157	206	121	4.22696	5.84788	4.16664	5.13375	4.74075	4.72075
ENSRNOG00000003215	160.571	168.84	187.015	187.313	160.923	150.292	0.028761	0.80327	0.99997	Zfp287	10	-	49135277	49149479	2289	protein_coding	zinc	152	183	187	204	173	126	4.25423	3.804	3.36073	3.57647	4.17383	4.49854
ENSRNOG00000003217	460.585	884.796	563.046	489.401	786.009	614.29	0.0068621	0.95331	0.99997	Lgals3bp	10	-	107415326	107424710	2198	protein_coding	galectin	436	959	563	533	845	515	11.5754	19.3495	14.305	10.6836	22.7783	14.1045
ENSRNOG00000003218	212.334	168.84	179.015	149.667	118.134	178.919	0.17256	0.14174	0.99997	Zfp286a	10	-	49185812	49196177	3084	protein_coding	zinc	201	183	179	163	127	150	3.45353	2.83715	4.0648	4.80498	4.24052	4.3749
ENSRNOG00000003219	72.8908	74.7325	75.0061	75.2925	76.2754	85.8813	-0.04188	0.7211	0.99997	Trim16	10	+	49231730	49254621	4014	protein_coding	tripartite	69	81	75	82	82	72	0.975155	1.0282	1.09513	0.925824	1.05351	1.02887
ENSRNOG00000003220	3364.59	2629.48	2707.22	2795	2949.63	3053.56	-0.012375	0.9003	0.99997	H3f3b	13	-	99091763	99101208	411	protein_coding	H3	3185	2850	2707	3044	3171	2560	353.541	388.324	380.284	417.373	362.02	362.679
ENSRNOG00000003221	5.28194	7.38099	4.00033	1.8364	8.37169	4.77118	0.0086493	0.87196	0.99997	Myoc	13	+	80517536	80527928	2047	protein_coding	myocilin	5	8	4	2	9	4	0.046639	0.221292	0.119303	0.131556	0.204034	0.107601
ENSRNOG00000003223	1806.42	1702.24	1486.12	1722.55	2126.41	2017.02	-0.17583	0.080631	0.99997	Degs1	13	-	100666075	100672731	1437	protein_coding	delta(4)-desaturase,	1710	1845	1486	1876	2286	1691	62.3179	80.0681	71.845	64.0909	67.03	56.9427
ENSRNOG00000003224	106.695	113.483	128.01	118.448	135.807	138.364	-0.093649	0.42364	0.99997	Nudt16l1	10	-	10829867	10831782	1263	protein_coding	nudix	101	123	128	129	146	116	4.87555	5.81821	5.60743	4.307	5.0843	5.58062
ENSRNOG00000003226	6720.74	7425.27	7091.58	7577	6864.79	6881.24	-0.0049746	0.95206	0.99997	Mprip	10	+	46018659	46133571	7742	protein_coding	myosin	6362	8048	7091	8252	7380	5769	83.6148	78.8467	74.7648	72.734	89.1876	82.8839
ENSRNOG00000003228	1877.2	1572.15	1506.12	1554.51	2169.2	1858.38	-0.11905	0.27264	0.99997	Mid1ip1	X	-	13114569	13116743	1895	protein_coding	MID1	1777	1704	1506	1693	2332	1558	42.6466	61.9383	50.1958	50.5051	46.9451	43.7615
ENSRNOG00000003229	24927.6	20330	22320.8	24568.3	22008.2	25113.1	-0.068656	0.46049	0.99997	Tspan7	X	-	13261558	13279099	1703	protein_coding	tetraspanin	23597	22035	22319	26757	23660	21054	1105.84	1031.03	1112.92	1100.35	996.003	1064.07
ENSRNOG00000003232	875.745	751.938	860.07	925.547	902.282	949.465	-0.12687	0.17938	0.99997	Slc9a3r1	10	+	103713045	103730145	1492	protein_coding	SLC9A3	829	815	860	1008	970	796	32.2499	32.7222	32.5727	29.9256	28.5179	31.7399
ENSRNOG00000003233	1.05639	0.922624	4.00033	0.918201	0.930188	0	0.023618	0.42045	0.99997	Serpinf2	10	-	62264788	62273119	2414	protein_coding	serpin	1	1	4	1	1	0	0.0197742	0.0208499	0	0.022311	0.0216268	0.0912428
ENSRNOG00000003234	3759.68	4005.11	4058.33	4213.63	3920.74	3853.92	-0.017347	0.83075	0.99997	Mgrn1	10	-	10833519	10881977	2327	protein_coding	mahogunin	3559	4341	4058	4589	4215	3231	111.592	108.073	100.491	97.6483	115.451	113.833
ENSRNOG00000003235	1187.38	1144.05	1218.1	1143.16	1029.72	1307.3	0.022856	0.81636	0.99997	Mgat4b	10	+	35726544	35736338	2395	protein_coding	alpha-1,3-mannosyl-glycoprotein	1124	1240	1218	1245	1107	1096	24.8142	23.2639	27.9392	25.2765	27.03	28.0039
ENSRNOG00000003237	1366.97	1455.9	1379.11	1549.01	1708.76	1479.07	-0.14265	0.1117	0.99997	Tp53bp2	13	+	100817359	100873890	4241	protein_coding	tumor	1294	1578	1379	1687	1837	1240	18.9882	21.8012	17.851	16.4332	19.4253	17.9049
ENSRNOG00000003239	1120.83	941.999	990.081	1001.76	994.371	1172.52	-0.040434	0.68621	0.99997	Cant1	10	-	107432506	107445522	2670	protein_coding	calcium	1061	1021	990	1091	1069	983	19.5052	20.1515	22.4777	21.4023	19.9638	20.4174
ENSRNOG00000003241	2702.24	2802.01	2650.22	3071.38	2617.55	3015.39	-0.077793	0.38008	0.99997	Gabrg2	10	-	27092827	27179900	2269	protein_coding	gamma-aminobutyric	2558	3037	2650	3345	2814	2528	87.0156	77.1842	84.1105	75.0795	86.4049	79.5217
ENSRNOG00000003242	250.364	268.483	238.019	275.46	186.968	218.282	0.089549	0.4392	0.99997	Gulp1	9	+	51263622	51538072	2996	protein_coding	GULP	237	291	238	300	201	183	5.54843	3.91966	4.32885	4.94558	5.88619	5.07768
ENSRNOG00000003243	557.773	548.961	570.046	510.52	577.647	558.228	0.020864	0.83	0.99997	Wdr81	10	-	62273800	62287189	6895	protein_coding	WD	528	595	570	556	621	468	3.84926	4.53312	4.14401	4.12436	4.50518	4.55215
ENSRNOG00000003244	57.0449	47.9764	35.0029	57.8467	64.183	69.1821	-0.1567	0.16257	0.99997	Ltc4s	10	-	35737664	35739625	506	protein_coding	leukotriene	54	52	35	63	69	58	5.94329	6.86339	6.99821	5.74778	5.36516	3.80885
ENSRNOG00000003245	19.015	16.6072	18.0015	13.773	18.6038	21.4703	7.097e-05	0.99937	0.99997	Cacng1	10	-	95921174	95934345	1302	protein_coding	calcium	18	18	18	15	20	18	0.549942	0.773142	0.844055	0.744592	0.721757	0.761268
ENSRNOG00000003247	551.434	536.967	450.037	564.694	548.811	514.095	-0.060605	0.55813	0.99997	Sde2	13	+	99136871	99153181	3223	protein_coding	SDE2	522	582	450	615	590	431	11.2479	11.3776	10.082	10.7718	11.6416	9.49397
ENSRNOG00000003248	949.693	767.623	731.06	786.898	885.539	763.389	0.0045378	0.96578	0.99997	Mpzl1	13	-	83805244	83842051	2301	protein_coding	myelin	899	832	731	857	952	640	17.7787	20.8238	16.9814	21.0426	18.8771	17.4935
ENSRNOG00000003251	836.659	599.705	893.073	796.999	642.76	857.62	0.012391	0.91385	0.99997	B3galt2	13	+	60435946	60444957	4463	protein_coding	Beta-1,3-galactosyltransferase	792	650	893	868	691	719	9.28389	7.79276	9.83584	9.55774	7.60354	11.0179
ENSRNOG00000003253	7116.88	3786.45	3569.29	4915.13	7081.52	5686.06	-0.13733	0.2422	0.99997	Qdpr	14	+	70164650	70178284	1330	protein_coding	quinoid	6737	4104	3569	5353	7613	4767	192.124	288.101	218.828	272.817	161.096	147.765
ENSRNOG00000003254	16.9022	6.45837	8.00065	8.26381	8.37169	8.34957	0.030022	0.66224	0.99997	Il23a	7	-	2710609	2712723	1541	protein_coding	interleukin	16	7	8	9	9	7	0.27879	0.293954	0.277335	0.559209	0.237151	0.285867
ENSRNOG00000003256	3574.82	3098.17	3448.28	4276.06	3113.34	4104.41	-0.13282	0.20629	0.99997	Ccng1	10	-	25903911	25910325	3239	protein_coding	cyclin	3384	3358	3448	4657	3347	3441	93.4042	70.7814	88.2708	76.5791	73.6603	79.7749
ENSRNOG00000003258	212.334	203.9	217.018	215.777	194.409	206.354	0.025476	0.8184	0.99997	Cdc73	13	-	60403771	60496511	2069	protein_coding	cell	201	221	217	235	209	173	5.42181	5.08424	5.10499	5.2323	5.57649	5.77531
ENSRNOG00000003259	191.206	212.203	235.019	246.078	174.875	206.354	0.014649	0.89962	0.99997	C1qtnf1	10	+	107455845	107477162	3704	protein_coding	C1q	181	230	235	268	188	173	5.14601	3.80625	4.24868	3.92134	4.8301	5.20526
ENSRNOG00000003260	359.172	431.788	373.03	362.689	375.796	403.165	0.021648	0.83828	0.99997	Nr1i3	13	+	89586283	89591277	1671	protein_coding	nuclear	340	468	373	395	404	338	11.8587	12.7886	12.9786	11.517	15.3666	12.9178
ENSRNOG00000003261	6825.32	7630.1	7231.59	7153.71	7513.13	7175.86	-0.0089225	0.91068	0.99997	Usp9x	X	-	10510033	10630297	12259	protein_coding	ubiquitin	6461	8270	7231	7791	8077	6016	32.9031	35.9664	32.4955	30.7867	38.1981	35.2274
ENSRNOG00000003262	3324.45	2931.18	2564.21	2969.46	3274.26	3540.22	-0.1131	0.26239	0.99997	Cacng4	10	-	95951234	96015499	3925	protein_coding	calcium	3147	3177	2564	3234	3520	2968	39.3312	45.1381	46.1672	43.1831	42.2578	35.9712
ENSRNOG00000003263	0	0.922624	0	0.918201	0.930188	0	-0.0048678	0.77125	0.99997	Lefty1	13	+	99214389	99217786	1572	protein_coding	left	0	1	0	1	1	0	0.0303658	0.0320175	0	0	0.0332106	0
ENSRNOG00000003264	343.326	261.102	274.022	303.925	352.541	320.862	-0.10086	0.36887	0.99997	Nat9	10	-	103732187	103736973	1316	protein_coding	N-acetyltransferase	325	283	274	331	379	269	12.0063	14.4952	12.4797	13.301	11.2269	11.4649
ENSRNOG00000003266	48.5938	40.5954	30.0024	31.2188	64.183	33.3983	-0.027739	0.78112	0.99997	LOC100361655	10	-	91281283	91291774	1556	protein_coding	rCG33642-like	46	44	30	34	69	28	1.04305	2.23193	1.09865	1.59223	1.47629	1.06167
ENSRNOG00000003267	600.028	508.366	506.041	493.992	483.698	521.252	0.080097	0.43304	0.99997	Pycr2	13	+	99184564	99188431	1613	protein_coding	pyrroline-5-carboxylate	568	551	506	538	520	437	15.9215	16.2259	16.5408	18.9658	17.8339	17.274
ENSRNOG00000003268	222.898	216.817	251.02	214.859	204.641	196.811	0.10748	0.3347	0.99997	Maml1	10	-	35765719	35800120	5475	protein_coding	mastermind-like	211	235	251	234	220	165	2.04018	2.02245	1.83996	2.07566	2.24085	2.52444
ENSRNOG00000003269	401.427	340.448	293.024	303.006	386.958	356.646	-0.010277	0.92801	0.99997	Atp6v0e1	10	-	16769666	16792909	2323	protein_coding	ATPase	380	369	293	330	416	299	10.6652	14.176	12.3595	13.8567	13.0429	10.9235
ENSRNOG00000003273	21.1278	27.6787	8.00065	18.364	25.1151	29.8199	-0.053235	0.52468	0.99997	Spata20	10	-	82202605	82209459	2594	protein_coding	spermatogenesis	20	30	8	20	27	25	0.368042	0.523883	0.588409	0.415257	0.603783	0.169823
ENSRNOG00000003275	3.16916	6.45837	7.00057	0.918201	0.930188	0	0.080697	0.060657	0.99997	Spata32	10	-	91291320	91302155	1148	protein_coding	spermatogenesis	3	7	7	1	1	0	0.041581	0.0438428	0	0.140746	0.318336	0.335762
ENSRNOG00000003276	870.463	609.854	568.046	730.888	1226.92	809.908	-0.22135	0.059708	0.99997	Myo1d	10	-	67866940	68142864	5277	protein_coding	myosin	824	661	568	796	1319	679	7.20051	12.5805	7.85583	8.41002	6.53949	5.92703
ENSRNOG00000003278	164.796	249.108	201.016	210.268	174.875	196.811	0.044933	0.70092	0.99997	Map3k14	10	-	91303428	91353601	4206	protein_coding	mitogen-activated	156	270	201	229	188	165	2.59898	2.24972	2.3951	1.99762	3.35138	2.6315
ENSRNOG00000003279	78.1727	63.661	97.0079	89.9837	83.7169	94.2308	-0.072297	0.53523	0.99997	Syce2	19	+	25983169	26001317	753	protein_coding	synaptonemal	74	69	97	98	90	79	6.21252	6.01572	6.40533	5.2929	4.78392	7.09337
ENSRNOG00000003280	1309.92	1126.52	1258.1	1288.24	1362.73	1287.03	-0.075603	0.4071	0.99997	Grin2c	10	-	103798291	103816287	4669	protein_coding	glutamate	1240	1221	1258	1403	1465	1079	14.344	15.7926	14.1094	14.3039	13.6528	14.8365
ENSRNOG00000003281	326.424	371.817	306.025	287.397	271.615	300.584	0.15674	0.14867	0.99997	Mcm9	20	-	34846804	34929965	6104	protein_coding	minichromosome	309	403	306	313	292	252	2.44775	2.40773	2.52055	2.72647	3.44683	2.76047
ENSRNOG00000003283	88.7366	78.423	88.0072	84.4745	74.415	103.773	-0.016975	0.88478	0.99997	Rcsd1	13	-	83854664	83917021	2708	protein_coding	RCSD	84	85	88	92	80	87	1.94062	1.77929	2.34717	1.99918	1.96094	2.14128
ENSRNOG00000003284	20.0714	52.5895	30.0024	24.7914	28.8358	15.5063	0.10036	0.2646	0.99997	Epn3	10	-	82220762	82229140	3495	protein_coding	epsin	19	57	30	27	31	13	0.368768	0.446431	0.227094	0.292795	0.851446	0.472661
ENSRNOG00000003285	87.6802	68.2741	89.0073	60.6013	95.8094	104.966	-0.034461	0.76299	0.99997	Mpv17l	10	+	3321476	3357470	1366	protein_coding	MPV17	83	74	89	66	103	88	4.54619	7.48073	7.75281	6.45062	5.57478	7.07185
ENSRNOG00000003287	3.16916	11.9941	10.0008	1.8364	8.37169	7.15677	0.033274	0.55468	0.99997	Fbxw10	10	+	49259194	49296663	3105	protein_coding	F-box	3	13	10	2	9	6	0.0312096	0.148082	0.119752	0.05282	0.221867	0.18001
ENSRNOG00000003288	1177.87	679.974	463.038	771.289	625.086	919.645	0.0012505	0.99133	0.99997	Cacng5	10	-	96123397	96131880	2505	protein_coding	calcium	1115	737	463	840	672	771	16.0069	13.5021	18.7913	23.9731	15.3599	10.1777
ENSRNOG00000003289	1315.2	984.439	842.069	1041.24	1292.96	1164.17	-0.097709	0.38984	0.99997	Lap3	14	-	70102814	70121797	2186	protein_coding	leucine	1245	1067	842	1134	1390	976	24.7628	32.004	27.2589	30.6744	25.4826	21.2099
ENSRNOG00000003291	679.257	472.383	552.045	543.575	627.877	607.133	-0.041629	0.70799	0.99997	Creg1	13	+	83972212	83984675	2105	protein_coding	cellular	643	512	552	592	675	509	13.4248	16.1396	14.763	16.4519	12.6984	14.4399
ENSRNOG00000003296	344.382	321.996	356.029	403.09	324.636	341.139	-0.045459	0.67476	0.99997	Dck	14	-	20935369	20953095	1169	protein_coding	deoxycytidine	326	349	356	439	349	286	17.9261	15.0263	14.9369	15.0197	15.5862	16.7692
ENSRNOG00000003298	6.33833	0	5.00041	0.918201	0	0	0.036533	0.19892	0.99997	Cd247	13	+	83996080	84071400	1707	protein_coding	Cd247	6	0	5	1	0	0	0.0286353	0	0	0.193853	0	0.165162
ENSRNOG00000003300	140.5	167.917	236.019	133.139	132.087	118.087	0.24217	0.039271	0.99997	Btg2	13	-	50913180	50916982	2562	protein_coding	BTG	133	182	236	145	142	99	2.70163	2.78965	2.3592	2.79595	3.7087	5.07235
ENSRNOG00000003302	1282.45	1046.26	1074.09	1109.19	1161.8	1117.65	0.0042272	0.9653	0.99997	Flcn	10	-	46153188	46172309	3047	protein_coding	folliculin	1214	1134	1074	1208	1249	937	23.73	25.87	23.542	26.9073	24.3633	24.3374
ENSRNOG00000003304	0	6.45837	3.00024	2.7546	1.86038	2.38559	0.011897	0.75318	0.99997	Chad	10	+	82292110	82296651	2435	protein_coding	chondroadherin	0	7	3	3	2	2	0.0588111	0.0413401	0.0501465	0	0.150082	0.0678419
ENSRNOG00000003305	1.05639	0.922624	1.00008	3.6728	5.58113	1.1928	-0.044725	0.24362	0.99997	Cxcr3	X	-	71614346	71616997	1663	protein_coding	C-X-C	1	1	1	4	6	1	0.210518	0.332954	0.0673135	0.0593813	0.0575602	0.0607112
ENSRNOG00000003307	778.558	815.599	667.054	792.408	812.984	917.26	-0.11751	0.24812	0.99997	Gcdh	19	-	26000497	26006970	1875	protein_coding	glutaryl-CoA	737	884	667	863	874	769	21.9708	23.4612	25.04	21.1701	24.6139	19.5885
ENSRNOG00000003310	228.18	131.935	138.011	166.194	373.936	214.703	-0.20328	0.067883	0.99997	Tmem63a	13	+	99220510	99253316	3672	protein_coding	transmembrane	216	143	138	181	402	180	2.5197	5.90064	3.2049	3.39268	2.1772	2.21609
ENSRNOG00000003313	721.513	628.307	710.058	679.469	625.086	647.688	0.059928	0.53759	0.99997	Glra2	X	-	30612903	30831483	3164	protein_coding	glycine	683	681	710	740	672	543	11.1643	10.6899	10.4779	11.6263	11.2367	12.3566
ENSRNOG00000003326	522.912	631.997	568.046	517.865	609.273	651.266	-0.031108	0.77004	0.99997	Rrn3	10	+	3170742	3214655	4255	protein_coding	RRN3	495	685	568	564	655	546	9.77935	11.975	12.1087	9.68402	12.9901	11.361
ENSRNOG00000003328	5230.18	4198.86	4347.35	4626.82	5125.34	5148.1	-0.08919	0.3534	0.99997	Cdip1	10	+	10967658	10989936	2579	protein_coding	cell	4951	4551	4347	5039	5510	4316	93.2674	107.533	102.174	103.395	92.1266	92.8142
ENSRNOG00000003329	528.194	468.693	529.043	572.039	479.047	543.915	-0.047398	0.64606	0.99997	Ppm1d	10	+	72909550	72945884	2909	protein_coding	protein	500	508	529	623	515	456	10.2231	8.91053	9.57041	9.25728	9.11695	10.0135
ENSRNOG00000003330	866.238	1272.3	1042.08	825.463	1115.3	1098.56	0.041527	0.71538	0.99997	Acsf2	10	-	82284720	82326771	3083	protein_coding	acyl-CoA	820	1379	1042	899	1199	921	13.9195	19.5743	18.2388	14.3251	23.3518	18.611
ENSRNOG00000003332	240.856	252.799	265.022	266.278	294.87	221.86	-0.031261	0.78135	0.99997	Nt5m	10	+	46216884	46243077	1315	protein_coding	5',3'-nucleotidase,	228	274	265	290	317	186	10.5271	12.1332	8.63568	9.33826	10.8781	11.0968
ENSRNOG00000003334	387.694	399.496	385.031	399.418	379.517	349.489	0.039763	0.69804	0.99997	Klhl21	5	+	169181418	169190073	3830	protein_coding	kelch-like	367	433	385	435	408	293	5.4216	5.36169	4.67066	5.16089	5.90226	5.53526
ENSRNOG00000003336	1065.9	715.956	956.078	1036.65	809.264	986.442	-0.031349	0.78171	0.99997	Mybph	13	+	51034256	51041902	1857	protein_coding	myosin	1009	776	956	1129	870	827	31.7952	25.8339	29.7883	32.0611	23.9013	31.0573
ENSRNOG00000003338	681.37	361.668	428.035	583.058	820.426	478.311	-0.15782	0.17661	0.99997	Pmp22	10	+	49538588	49568583	1982	protein_coding	peripheral	645	392	428	635	882	401	16.6915	24.4452	13.4815	19.1294	11.2694	12.9779
ENSRNOG00000003343	15651.4	13974.1	13277.1	15117.3	15619.7	15821.2	-0.099811	0.23962	0.99997	Canx	10	-	35800942	35833861	4986	protein_coding	calnexin	14816	15146	13276	16464	16792	13264	157.623	169.508	162.417	160.043	158.59	146.619
ENSRNOG00000003346	5.28194	13.8394	20.0016	14.6912	10.2321	8.34957	0.023286	0.74275	0.99997	Fancb	X	-	31124018	31140711	3127	protein_coding	FA	5	15	20	16	11	7	0.264735	0.191905	0.148136	0.0933429	0.271441	0.381733
ENSRNOG00000003348	409.878	486.223	376.031	484.81	456.722	469.961	-0.10576	0.3219	0.99997	Rasd1	10	-	46330368	46332172	1668	protein_coding	ras	388	527	376	528	491	394	15.1104	14.8158	14.4215	12.5283	16.4947	12.4127
ENSRNOG00000003349	14.7894	3.69049	25.002	16.5276	19.5339	2.38559	0.010843	0.85449	0.99997	LOC103693323	10	+	36741434	37028367	2733	protein_coding	collagen	14	4	25	18	21	2	0.314391	0.386741	0.0446786	0.275896	0.0764099	0.503705
ENSRNOG00000003350	158.458	284.168	222.018	190.068	218.594	176.534	0.089534	0.44617	0.99997	Mospd2	X	+	31140960	31182816	3006	protein_coding	motile	150	308	222	207	235	148	4.37994	5.24287	4.00527	3.58104	7.12756	5.41863
ENSRNOG00000003354	1.05639	6.45837	12.001	10.1002	7.4415	9.54236	-0.030057	0.60387	0.99997	Pabpc5	X	+	92131209	92132357	1149	protein_coding	poly	1	7	12	11	8	8	0.456993	0.350437	0.425089	0.0468745	0.318059	0.575092
ENSRNOG00000003357	54.9322	128.245	67.0055	56.0103	83.7169	26.2415	0.12045	0.20556	0.99997	Col3a1	9	+	52023295	52059217	4765	protein_coding	collagen	52	139	67	61	90	22	0.611088	0.950648	0.281883	0.587756	1.52294	0.774262
ENSRNOG00000003359	1980.73	2527.07	2621.21	2312.03	1971.07	2007.47	0.13204	0.20513	0.99997	Ogt	X	+	71528988	71585908	5485	protein_coding	O-linked	1875	2739	2621	2518	2119	1683	32.0183	28.4104	27.3715	26.9007	38.0914	38.4458
ENSRNOG00000003365	8220.81	7896.74	8010.65	7897.45	7568.94	8578.58	0.0044415	0.956	0.99997	Cadm3	13	-	91842333	91873096	2466	protein_coding	cell	7782	8559	8010	8601	8137	7192	214.061	213.529	228.934	218.524	232.972	229.964
ENSRNOG00000003367	7.39471	11.9941	11.0009	11.0184	13.0226	7.15677	-0.0049115	0.94657	0.99997	Tmem220	10	+	53570989	53579321	576	protein_coding	transmembrane	7	13	11	12	14	6	1.06078	1.30489	0.67837	0.69817	1.25684	1.1217
ENSRNOG00000003370	4.22555	11.0715	4.00033	5.50921	2.79056	5.96398	0.026447	0.63208	0.99997	Otc	X	-	13524607	13601069	1712	protein_coding	ornithine	4	12	4	6	3	5	0.167296	0.0881978	0.17831	0.125838	0.365938	0.128657
ENSRNOG00000003374	322.198	544.348	549.045	415.027	446.49	510.516	0.025202	0.82982	0.99997	LOC103690141	14	-	112719482	112946875	2637	protein_coding	coiled-coil	305	590	549	452	480	428	11.1968	12.5372	13.5604	8.52462	15.9845	15.688
ENSRNOG00000003384	3.16916	2.76787	2.00016	3.6728	0.930188	3.57839	-0.0011012	0.97913	0.99997	Hs3st3b1	10	-	50366952	50402616	3789	protein_coding	heparan	3	3	2	4	1	3	0.0503933	0.0132836	0.0483399	0.0426436	0.0413358	0.0290657
ENSRNOG00000003385	1034.2	751.016	897.073	880.555	819.496	1019.84	-0.013532	0.90139	0.99997	Glrx2	13	+	60529932	60537916	474	protein_coding	glutaredoxin	979	814	897	959	881	855	96.5778	93.5487	110.128	111.24	89.6552	104.205
ENSRNOG00000003386	2331.45	2236.44	2524.21	2623.3	1831.54	2327.14	0.045937	0.66624	0.99997	Rbfox3	10	-	107516995	107539658	1628	protein_coding	RNA	2207	2424	2524	2857	1969	1951	106.131	77.1228	92.6966	92.5031	98.4825	108.159
ENSRNOG00000003388	6.33833	14.762	3.00024	8.26381	5.58113	3.57839	0.028819	0.61256	0.99997	Cenpf	13	-	108132499	108178609	10069	protein_coding	centromere	6	16	3	9	6	3	0.0426671	0.029992	0.0181905	0.0320938	0.0829589	0.0164063
ENSRNOG00000003392	1912.06	1958.73	1947.16	1937.4	1819.45	1931.14	0.028403	0.72383	0.99997	Grsf1	14	+	21039990	21056452	2971	protein_coding	G-rich	1810	2123	1947	2110	1956	1619	38.051	37.1925	37.3424	36.8283	41.8722	40.5031
ENSRNOG00000003395	13.733	12.9167	20.0016	11.0184	15.8132	14.3135	0.02684	0.74754	0.99997	Cby3	10	+	35857797	35860987	2096	protein_coding	chibby	13	14	20	12	17	12	0.273292	0.408223	0.349542	0.334048	0.348711	0.52543
ENSRNOG00000003397	269.379	261.102	305.025	271.788	234.407	276.729	0.063489	0.5661	0.99997	Adprm	10	-	53583276	53595827	1333	protein_coding	ADP-ribose/CDP-alcohol	255	283	305	296	252	232	10.5998	9.51504	10.6259	10.3031	11.0837	12.5993
ENSRNOG00000003398	671.863	633.842	637.052	610.604	604.622	627.41	0.061748	0.50565	0.99997	Tomm40l	13	-	89591718	89594738	1258	protein_coding	translocase	636	687	637	665	650	526	25.2335	26.006	25.5279	27.2291	28.5105	27.8827
ENSRNOG00000003399	2665.27	2492.93	2763.23	2455.27	2422.21	2226.95	0.13205	0.12189	0.99997	Hnrnph1	10	+	35870232	35879910	2811	protein_coding	heterogeneous	2523	2702	2763	2674	2604	1867	64.0137	65.7289	57.1648	68.1474	70.744	76.3013
ENSRNOG00000003400	15.8458	28.6013	18.0015	21.1186	31.6264	20.2775	-0.041844	0.64737	0.99997	Fmo4	13	-	80685325	80703615	2378	protein_coding	flavin	15	31	18	23	34	17	0.546493	0.851803	0.516629	0.402132	0.805585	0.493365
ENSRNOG00000003401	17.9586	17.5298	14.0011	10.1002	10.2321	13.1207	0.083287	0.31721	0.99997	AABR07029195.1	10	-	12871040	12871965	813	protein_coding	-	17	19	14	11	11	11	0.645861	0.680993	0.82606	1.1262	1.22009	0.94823
ENSRNOG00000003402	2670.55	2508.61	2666.22	2839.08	2452.91	2680.21	-0.019428	0.82289	0.99997	Stx6	13	+	72804218	72852967	4678	protein_coding	syntaxin	2528	2719	2666	3092	2637	2247	31.5512	28.372	29.326	29.1054	30.3444	31.3817
ENSRNOG00000003403	193.319	278.632	276.023	193.74	239.989	170.57	0.16208	0.1673	0.99997	Slc35f5	13	+	41883137	41922339	2716	protein_coding	solute	183	302	276	211	258	143	3.70843	4.78113	3.21452	3.62893	5.80506	5.59571
ENSRNOG00000003407	96.1313	148.542	201.016	96.4111	196.27	205.161	-0.049522	0.65065	0.99997	Ptpn14	13	-	108696336	108841511	4252	protein_coding	protein	91	161	201	105	211	172	1.19765	2.53762	2.50924	1.17112	2.00844	2.6447
ENSRNOG00000003409	6.33833	3.69049	3.00024	6.42741	0	1.1928	0.021438	0.58731	0.99997	NEWGENE_1565644	X	+	144807392	144807829	438	protein_coding	leucine	6	4	3	7	0	1	0.762888	0	0.139391	0.737792	0.476777	0.377158
ENSRNOG00000003424	708.836	663.366	742.06	805.262	587.879	819.45	-0.044034	0.68817	0.99997	Elac2	10	+	51478378	51501165	2919	protein_coding	elaC	671	719	742	877	632	687	14.3418	10.8974	14.3692	12.3807	12.8595	13.9973
ENSRNOG00000003428	3272.69	3108.32	3119.25	3247.68	3107.76	3259.91	-0.015199	0.84441	0.99997	Rufy3	14	-	21058595	21128505	3646	protein_coding	RUN	3098	3369	3119	3537	3341	2733	78.4931	78.1765	77.5727	77.5707	81.7693	79.8456
ENSRNOG00000003434	410.935	391.192	383.031	434.309	444.63	425.828	-0.10686	0.28304	0.99997	Ro60	13	-	60546912	60567882	3717	protein_coding	Ro60,	389	424	383	473	478	357	6.07443	6.47255	5.86388	5.63656	5.95529	5.67391
ENSRNOG00000003435	43.3119	56.28	47.0038	57.8467	86.5075	65.6037	-0.18574	0.099891	0.99997	Mcf2	X	-	143154209	143274180	3088	protein_coding	MCF.2	41	61	47	63	93	55	0.973868	1.51581	1.08741	0.715095	1.03129	0.838101
ENSRNOG00000003439	8.4511	13.8394	14.0011	13.773	11.1623	21.4703	-0.044307	0.57735	0.99997	Il15	19	-	23542889	23554594	489	protein_coding	interleukin	8	15	14	15	12	18	1.46426	1.23513	2.24736	0.881126	1.60144	1.5765
ENSRNOG00000003442	2286.02	1554.62	1887.15	2072.38	1784.1	2025.37	-0.026555	0.80724	0.99997	Adora1	13	-	51042248	51076852	2914	protein_coding	adenosine	2164	1685	1887	2257	1918	1698	51.4754	46.1232	49.5311	55.6859	42.0301	49.6454
ENSRNOG00000003443	19.015	20.2977	23.0019	26.6278	14.883	13.1207	0.030809	0.72785	0.99997	Klf1	19	+	26016382	26019553	1514	protein_coding	Kruppel	18	22	23	29	16	11	0.914343	0.531905	0.443584	0.64033	0.758623	0.836523
ENSRNOG00000003452	23.2405	7.38099	11.0009	13.773	8.37169	5.96398	0.051795	0.45374	0.99997	Asb9	X	-	31700633	31780425	2487	protein_coding	ankyrin	22	8	11	15	9	5	0.556785	0.352242	0.237377	0.92138	0.324772	0.471007
ENSRNOG00000003453	2727.59	3572.4	2856.23	3236.66	3226.82	3488.93	-0.091288	0.36237	0.99997	Lypd1	13	-	42219887	42263024	2011	protein_coding	Ly6/Plaur	2582	3872	2856	3525	3469	2925	83.6728	86.8225	88.8021	69.1514	100.52	78.2028
ENSRNOG00000003455	271.492	232.501	266.022	246.996	280.917	246.909	-0.007381	0.94677	0.99997	Zfp13	10	-	12908643	12916784	2125	protein_coding	zinc	257	252	266	269	302	207	6.04269	7.153	5.94731	6.51375	6.19115	6.89285
ENSRNOG00000003457	1.05639	0.922624	3.00024	0	0	0	0.023423	0.26604	0.99997	Bicdl2	10	+	12980674	12992780	5635	protein_coding	BICD	1	1	3	0	0	0	0	0	0	0.00955791	0.00926479	0.0293159
ENSRNOG00000003461	589.464	567.414	554.045	561.021	613.924	619.061	-0.053474	0.57781	0.99997	Zfp330	19	-	23936505	23946900	2404	protein_coding	zinc	558	615	554	611	660	519	15.1512	17.2565	16.4606	15.6121	16.6791	15.8473
ENSRNOG00000003463	1531.76	1502.95	1515.12	1357.1	1751.54	1601.92	-0.038703	0.69345	0.99997	Srebf1	10	-	46570996	46593009	4435	protein_coding	sterol	1450	1629	1515	1478	1883	1343	16.3278	21.9334	18.9758	18.0734	19.6819	19.3065
ENSRNOG00000003464	2765.62	2612.87	2660.22	2782.15	2749.64	3145.4	-0.092241	0.28485	0.99997	Hid1	10	-	103899150	103919605	3469	protein_coding	HID1	2618	2832	2660	3030	2956	2637	41.6942	42.8884	46.4104	40.6464	42.6205	42.2234
ENSRNOG00000003468	4.22555	1.84525	6.00049	2.7546	1.86038	0	0.037202	0.34993	0.99997	Capn8	13	+	100980574	101043110	3410	protein_coding	calpain	4	2	6	3	2	0	0.0625076	0.0439385	0	0.0940355	0.0455758	0.144212
ENSRNOG00000003469	1569.79	2131.26	1822.15	1536.15	1858.52	1881.04	0.047387	0.65716	0.99997	MAST1	19	-	26026043	26053762	4713	protein_coding	microtubule	1486	2310	1822	1673	1998	1577	16.9448	21.3372	20.4288	16.9816	25.5885	21.2876
ENSRNOG00000003470	620.1	647.682	595.049	567.448	681.828	666.773	-0.030089	0.76496	0.99997	Fundc1	X	+	5549419	5566127	2013	protein_coding	FUN14	587	702	595	618	733	559	14.6549	18.3274	16.9542	15.7055	18.2063	16.2761
ENSRNOG00000003472	128.879	228.811	167.014	179.967	122.785	109.737	0.13924	0.22733	0.99997	Atp11c	X	-	143346252	143453612	3587	protein_coding	ATPase	122	248	167	196	132	92	2.60832	1.85218	1.56591	1.83183	3.60952	2.56366
ENSRNOG00000003476	0	1.84525	0	2.7546	0.930188	0	-0.007908	0.70891	0.99997	Slc6a4	10	-	63153651	63176463	3286	protein_coding	solute	0	2	0	3	1	0	0.0435803	0.015317	0	0	0.0317755	0
ENSRNOG00000003479	488.051	596.015	567.046	672.123	434.398	526.023	0.010013	0.93037	0.99997	Rnf150	19	+	24044103	24265444	2836	protein_coding	ring	462	646	567	732	467	441	12.3209	8.28802	9.49384	8.7739	11.892	11.0091
ENSRNOG00000003480	6.33833	11.0715	1.00008	11.0184	14.883	4.77118	-0.044426	0.42939	0.99997	Aim2	13	+	91954138	91962588	1071	protein_coding	absent	6	12	1	12	16	4	0.798912	1.12316	0.340604	0.450701	0.873759	0.0767992
ENSRNOG00000003486	1.05639	0	0	0	1.86038	0	-0.0034935	0.81074	0.99997	Mnda	13	-	92073668	92089980	1595	protein_coding	myeloid	1	0	0	0	2	0	0	0.0631116	0	0.0337673	0	0
ENSRNOG00000003491	875.745	1088.7	963.079	1026.55	1052.04	995.984	-0.054803	0.57451	0.99997	Prkca	10	-	96191133	96584947	3810	protein_coding	protein	829	1180	963	1118	1131	835	14.8038	15.7906	14.1413	12.3853	17.0886	14.7095
ENSRNOG00000003494	1570.85	1438.37	1351.11	1548.09	1406.44	1450.44	-0.012242	0.89343	0.99997	Ppfia4	13	-	51134525	51183269	6377	protein_coding	PTPRF	1487	1559	1351	1686	1512	1216	12.6205	11.9337	11.642	12.5589	12.7632	11.6658
ENSRNOG00000003495	5993.94	6021.96	5862.48	6135.42	5995.99	6216.85	-0.033393	0.64442	0.99997	Prpf8	10	+	63635219	63658361	7470	protein_coding	pre-mRNA	5674	6527	5862	6682	6446	5212	43.3495	44.0931	43.2468	41.5323	46.3109	43.8694
ENSRNOG00000003496	2612.45	2467.1	2623.21	2716.04	2243.61	2433.3	0.048138	0.5978	0.99997	Tbc1d9	19	+	24329023	24429909	5838	protein_coding	TBC1	2473	2674	2623	2958	2412	2040	25.5658	21.9807	22.5509	24.116	25.2764	26.1517
ENSRNOG00000003497	60.2141	59.0479	76.0062	82.6381	71.6245	106.159	-0.1652	0.15222	0.99997	Thoc6	10	-	12989135	12994495	1450	protein_coding	THO	57	64	76	90	77	89	4.34833	3.9226	5.49974	3.10724	3.38184	4.23577
ENSRNOG00000003498	0	0	1.00008	0	0	0	0.003113	0.81771	0.99997	Olr1585	13	+	92103123	92123629	939	protein_coding	olfactory	0	0	1	0	0	0	0	0	0	0	0	0.0586422
ENSRNOG00000003500	0	0	1.00008	0	0	0	0.003113	0.81771	0.99997	Apoa2	13	+	89597138	89598802	440	protein_coding	apolipoprotein	0	0	1	0	0	0	0	0	0	0	0	0.125148
ENSRNOG00000003501	0	2.76787	1.00008	3.6728	0	0	0.00023483	0.99173	0.99997	Lyzl6	10	-	91694547	91699424	801	protein_coding	lysozyme-like	0	3	1	4	0	0	0.238377	0	0	0	0.195532	0.0687454
ENSRNOG00000003504	821.87	621.848	653.053	684.06	759.033	756.232	-0.049361	0.64288	0.99997	Rnaseh2a	19	-	26074987	26084679	1653	protein_coding	ribonuclease	778	674	653	745	816	634	25.0794	28.9637	27.2975	29.5502	24.8149	25.3579
ENSRNOG00000003506	1628.95	1608.13	1640.13	1584.82	1550.62	1728.36	0.0039344	0.96302	0.99997	Gosr2	10	-	91736780	91756081	2074	protein_coding	golgi	1542	1743	1640	1726	1667	1449	39.7255	40.4545	42.6549	40.0435	43.8751	43.5423
ENSRNOG00000003508	586.295	574.794	637.052	598.667	544.16	645.302	0.0070901	0.94358	0.99997	Ergic1	10	-	16821880	16910641	2527	protein_coding	endoplasmic	555	623	637	652	585	541	12.3163	11.6517	13.0708	11.8289	12.871	13.8807
ENSRNOG00000003510	15.8458	10.1489	9.00073	11.0184	13.9528	10.7352	-0.0045496	0.95311	0.99997	Fmo2	13	-	80755058	80775264	2010	protein_coding	flavin	15	11	9	12	15	9	0.291067	0.383625	0.279207	0.410509	0.291808	0.251822
ENSRNOG00000003512	6710.17	6447.29	6250.51	7973.66	6720.61	6812.05	-0.12248	0.16924	0.99997	Gabra1	10	-	27310725	27366665	4574	protein_coding	gamma-aminobutyric	6352	6988	6250	8684	7225	5711	90.6276	79.5027	76.2299	74.7948	79.7602	75.2419
ENSRNOG00000003515	575.731	558.187	534.044	414.109	457.653	539.143	0.17507	0.098024	0.99997	Ephx1	13	-	99271366	99300579	1922	protein_coding	epoxide	545	605	534	451	492	452	12.246	14.086	15.6974	16.6968	17.9666	16.7262
ENSRNOG00000003517	19.015	23.9882	25.002	21.1186	24.1849	11.928	0.043467	0.63257	0.99997	Tbx2	10	+	73279119	73289921	1095	protein_coding	T-box	18	26	25	23	26	10	1.00265	1.19509	0.557565	0.885351	1.23962	1.25719
ENSRNOG00000003520	5918.94	4375.08	4699.38	5017.97	5156.03	5474.93	-0.04636	0.64875	0.99997	Prdx2	19	+	26084903	26090094	876	protein_coding	peroxiredoxin	5603	4742	4699	5465	5543	4590	297.799	318.479	319.903	344.487	282.61	295.377
ENSRNOG00000003522	6.33833	38.7502	16.0013	6.42741	18.6038	11.928	0.064566	0.33649	0.99997	Mr1	13	-	72771984	72789841	1566	protein_coding	major	6	42	16	7	20	10	0.213375	0.642804	0.389868	0.206356	1.40019	0.562606
ENSRNOG00000003524	1066.95	909.707	991.081	1103.68	968.326	1196.37	-0.10531	0.29493	0.99997	Lrrc59	10	+	82352390	82367047	2802	protein_coding	leucine	1010	986	991	1202	1041	1003	20.4773	18.6992	21.8546	19.4138	18.3712	19.4752
ENSRNOG00000003526	28.5225	92.2624	55.0045	50.5011	91.1584	56.0614	-0.036342	0.70773	0.99997	Sytl4	X	-	104765294	104814145	2419	protein_coding	synaptotagmin-like	27	100	55	55	98	47	1.30618	2.45398	1.42762	0.723477	2.59737	1.50675
ENSRNOG00000003533	2332.5	1941.2	2053.17	2399.26	1986.88	2082.62	-0.025089	0.79877	0.99997	Clcn4	X	+	25016401	25080410	4332	protein_coding	chloride	2208	2104	2053	2613	2136	1746	28.7931	24.8172	24.6074	27.4516	25.3564	26.0962
ENSRNOG00000003536	546.152	570.181	499.041	488.483	553.462	616.675	-0.026146	0.80342	0.99997	Rufy1	10	-	35882805	35927268	2666	protein_coding	RUN	517	618	499	532	595	517	9.52552	11.233	11.8397	10.4445	12.102	10.3066
ENSRNOG00000003537	26.4097	40.5954	25.002	5.50921	26.0453	14.3135	0.13286	0.099128	0.99997	Spta1	13	+	92264231	92340083	7952	protein_coding	spectrin,	25	44	25	6	28	12	0.0362866	0.178548	0.0928215	0.17059	0.291032	0.174411
ENSRNOG00000003538	710.949	429.943	399.033	504.092	942.281	654.845	-0.19337	0.096825	0.99997	Adamts4	13	+	89622632	89634419	5637	protein_coding	ADAM	673	466	399	549	1013	549	4.64902	9.04486	5.94612	6.43019	4.31586	3.89763
ENSRNOG00000003541	163.74	268.483	197.016	193.74	188.828	140.75	0.12758	0.27757	0.99997	Pggt1b	18	-	40175951	40218225	1563	protein_coding	protein	155	291	197	211	203	118	6.44407	6.53698	4.60927	5.34109	9.71994	6.94038
ENSRNOG00000003542	1661.7	1241.85	1468.12	1370.87	1492.02	1761.76	-0.056649	0.59876	0.99997	AABR07029198.1	10	+	12994683	12995457	294	protein_coding	host	1573	1346	1468	1493	1604	1477	242.409	274.598	306.72	288.163	239.016	274.951
ENSRNOG00000003543	3.16916	4.61312	4.00033	4.59101	12.0924	1.1928	-0.02831	0.56607	0.99997	Gpr143	X	+	23668363	23693162	1612	protein_coding	G	3	5	4	5	13	1	0.148061	0.4059	0.0378743	0.100234	0.161933	0.136638
ENSRNOG00000003544	2.11278	4.61312	8.00065	4.59101	5.58113	8.34957	-0.018635	0.73761	0.99997	Tbx4	10	+	73333119	73362783	3254	protein_coding	T-box	2	5	8	5	6	7	0.0733482	0.0928055	0.131338	0.0331032	0.0802199	0.135378
ENSRNOG00000003545	410.935	453.931	406.033	423.291	369.285	392.43	0.074615	0.4714	0.99997	Uchl5	13	+	60545635	60603811	2105	protein_coding	ubiquitin	389	492	406	461	397	329	13.6937	12.4341	12.4994	13.0374	15.9838	13.9119
ENSRNOG00000003546	64.4397	46.1312	26.0021	43.1555	59.532	34.5911	-0.0033395	0.97326	0.99997	Tnfrsf12a	10	-	12995904	12997930	963	protein_coding	TNF	61	50	26	47	64	29	2.32975	3.34498	1.83857	3.41162	2.71065	1.4867
ENSRNOG00000003549	953.918	809.141	910.074	797.917	936.699	959.007	-0.0080778	0.93627	0.99997	Cnpy2	7	+	2737765	2742369	998	protein_coding	canopy	903	877	910	869	1007	804	41.5649	50.7854	49.1853	48.732	45.8774	50.2096
ENSRNOG00000003550	875.745	653.217	684.056	645.495	682.758	721.641	0.077598	0.47004	0.99997	Acbd6	13	+	73196571	73334077	1580	protein_coding	acyl-CoA	829	708	684	703	734	605	38.4836	42.3662	42.3593	51.2029	42.3883	43.1932
ENSRNOG00000003551	977.159	969.677	962.078	941.156	951.582	1117.65	-0.038158	0.68842	0.99997	B4galt3	13	+	89643881	89649906	2010	protein_coding	beta-1,4-galactosyltransferase	925	1051	962	1025	1023	937	24.3425	25.6165	28.4612	24.7858	27.2983	26.3545
ENSRNOG00000003553	33.8044	79.3456	47.0038	40.4009	66.9735	45.3262	0.01762	0.86215	0.99997	Efemp1	14	+	113202419	113295014	2062	protein_coding	EGF	32	86	47	44	72	38	1.01859	1.75745	1.12513	0.835831	2.17741	1.25512
ENSRNOG00000003554	106.695	73.8099	84.0068	98.2475	75.3452	65.6037	0.055663	0.62943	0.99997	Piga	X	-	31786194	31799560	3112	protein_coding	phosphatidylinositol	101	80	84	107	81	55	1.64127	1.31004	1.07903	1.74799	1.34208	1.48633
ENSRNOG00000003559	229.236	246.34	246.02	253.424	197.2	194.426	0.099494	0.38267	0.99997	Ccdc112	18	-	40220855	40254845	2220	protein_coding	coiled-coil	217	267	246	276	212	163	5.93462	4.80644	4.48275	5.26458	6.27896	6.1018
ENSRNOG00000003562	2220.53	1955.96	2196.18	2049.43	2093.85	2237.68	-0.0014364	0.98699	0.99997	Susd4	13	+	101181994	101307908	2955	protein_coding	sushi	2102	2120	2196	2232	2251	1876	36.0557	38.3405	38.7601	38.3118	37.4548	40.9214
ENSRNOG00000003563	1075.4	995.511	980.08	1045.83	1000.88	1084.25	-0.030516	0.73349	0.99997	Blmh	10	-	63197364	63240332	2598	protein_coding	bleomycin	1018	1079	980	1139	1076	909	52.2288	52.0238	53.3117	52.6689	54.1128	51.8384
ENSRNOG00000003566	5.28194	5.53574	1.00008	0.918201	2.79056	2.38559	0.030679	0.46475	0.99997	Apoh	10	+	96639924	96653938	1233	protein_coding	apolipoprotein	5	6	1	1	3	2	0.0387145	0.122461	0.0990322	0.218406	0.254049	0.0446594
ENSRNOG00000003567	194.375	175.298	139.011	171.704	199.06	170.57	-0.051543	0.65849	0.99997	Ppox	13	-	89650094	89654244	1808	protein_coding	protoporphyrinogen	184	190	139	187	214	143	4.93719	5.95738	4.82889	5.48121	5.48636	4.23343
ENSRNOG00000003569	0	0.922624	2.00016	0	0	0	0.010697	0.46607	0.99997	Gabra6	10	-	27847439	27862868	2543	protein_coding	gamma-aminobutyric	0	1	2	0	0	0	0	0	0	0	0.0205297	0.0433072
ENSRNOG00000003575	6.33833	0.922624	4.00033	1.8364	2.79056	13.1207	-0.024005	0.5954	0.99997	Mospd4	18	-	40451639	40452456	818	protein_coding	motile	6	1	4	2	3	11	0.116712	0.18459	0.821011	0.395053	0.0638228	0.269267
ENSRNOG00000003576	186.981	308.156	293.024	254.342	207.432	227.824	0.10098	0.39	0.99997	Ints2	10	-	73634255	73690887	4499	protein_coding	integrator	177	334	293	277	223	191	4.05601	3.44292	3.57705	2.92424	5.34882	4.9491
ENSRNOG00000003578	736.302	758.397	782.064	859.436	779.498	761.003	-0.06159	0.51058	0.99997	Fem1c	18	-	40493156	40518988	6772	protein_coding	fem-1	697	822	782	936	838	638	6.59775	6.22827	5.75192	5.54336	6.33701	6.35866
ENSRNOG00000003581	44.3683	48.8991	46.0038	30.3006	20.4641	22.6631	0.2578	0.01512	0.99997	Pou2f1	13	-	84083632	84217366	2762	protein_coding	POU	42	53	46	33	22	19	0.638013	0.448479	0.469831	0.916189	1.12069	1.02592
ENSRNOG00000003583	1315.2	1550.93	1415.12	1331.39	1487.37	1381.26	0.022433	0.81026	0.99997	Smyd2	13	+	108642156	108686290	1575	protein_coding	SET	1245	1681	1415	1450	1599	1158	43.9465	51.0985	44.8887	42.5741	55.7207	49.4711
ENSRNOG00000003585	185.924	179.912	186.015	218.532	220.455	176.534	-0.10074	0.37643	0.99997	Sytl5	X	+	14019961	14109568	3075	protein_coding	synaptotagmin-like	176	195	186	238	237	148	3.69461	3.87921	2.9385	3.08265	3.31069	3.33076
ENSRNOG00000003587	30.6352	8.30361	42.0034	78.0471	20.4641	14.3135	-0.046614	0.50124	0.99997	Vegfd	X	-	31816436	31851715	2940	protein_coding	vascular	29	9	42	85	22	12	1.38009	0.376631	0.249197	0.531261	0.159818	0.786643
ENSRNOG00000003590	2174.05	2611.02	2367.19	2147.67	2405.47	2033.72	0.093465	0.33109	0.99997	Tom1l2	10	-	46602231	46720910	2539	protein_coding	target	2058	2830	2367	2339	2586	1705	58.365	68.0383	54.415	57.9412	77.2327	68.1333
ENSRNOG00000003592	720.456	559.11	574.047	589.485	632.528	614.29	0.0091995	0.9305	0.99997	Med28	14	-	70089225	70098021	2089	protein_coding	mediator	682	606	574	642	680	515	14.6701	16.3837	15.0514	17.5834	15.1448	15.1304
ENSRNOG00000003594	1829.66	1674.56	1651.13	1842.83	1650.15	2076.66	-0.086582	0.37365	0.99997	Tmem183a	13	-	51184629	51201364	1894	protein_coding	transmembrane	1732	1815	1651	2007	1774	1741	63.1121	58.8196	70.0223	61.4516	62.4215	59.8896
ENSRNOG00000003595	0	1.84525	0	1.8364	0	0	3.938e-06	0.9998	0.99997	Lhx4	13	-	73348842	73400416	2217	protein_coding	LIM	0	2	0	2	0	0	0.124797	0	0	0	0.136489	0
ENSRNOG00000003596	3.16916	0.922624	0	0	0	0	0.014496	0.38269	0.99997	Itgb1bp2	X	+	71342775	71347619	1276	protein_coding	integrin	3	1	0	0	0	0	0	0	0	0.126627	0.0409146	0
ENSRNOG00000003597	11757.6	7770.34	8232.67	10717.2	8503.78	11570.1	-0.093404	0.41196	0.99997	Tuba4a	9	-	82415605	82419288	1448	protein_coding	tubulin,	11130	8422	8232	11672	9142	9700	384.781	317.77	408.99	413.984	303.652	313.049
ENSRNOG00000003599	542.983	471.461	476.039	512.356	484.628	499.781	-0.0051494	0.95906	0.99997	Utp3	14	-	21154000	21155652	1653	protein_coding	UTP3,	514	511	476	558	521	419	16.1138	15.8637	15.4757	16.7474	16.139	15.8566
ENSRNOG00000003600	257.759	280.478	266.022	250.669	303.241	269.572	-0.023051	0.83346	0.99997	Pnpt1	14	+	113530470	113561645	3441	protein_coding	polyribonucleotide	244	304	266	273	326	226	3.78717	4.76841	4.0099	3.81911	4.61231	4.2567
ENSRNOG00000003601	0	1.84525	3.00024	0	0	0	0.017188	0.34142	0.99997	RGD1564463	13	+	99387950	99395842	1727	protein_coding	similar	0	2	3	0	0	0	0	0	0	0	0.0604599	0.0956544
ENSRNOG00000003603	3121.63	2848.14	3334.27	3300.02	2675.22	3179.99	0.018183	0.8519	0.99997	Arhgap44	10	-	51502894	51669297	2584	protein_coding	Rho	2955	3087	3334	3594	2876	2666	70.951	59.865	67.3152	65.82	66.6515	75.9251
ENSRNOG00000003606	27.4661	26.7561	17.0014	18.364	26.0453	15.5063	0.04539	0.62097	0.99997	AABR07014550.1	14	+	21163840	21164295	456	processed_pseudogene	-	26	29	17	20	28	13	2.09364	3.09053	1.74056	3.0709	3.32019	2.05286
ENSRNOG00000003611	2357.86	2106.35	2189.18	2418.54	1773.87	2349.81	0.017789	0.86521	0.99997	Dynlt3	X	-	14633342	14642424	2145	protein_coding	dynein	2232	2283	2189	2634	1907	1970	58.6173	44.747	56.0723	56.0433	55.5659	56.1946
ENSRNOG00000003613	239.8	250.031	273.022	296.579	217.664	281.5	-0.037065	0.74523	0.99997	Mid1	X	-	25458771	25628272	6183	protein_coding	midline	227	271	273	323	234	236	3.72876	2.84827	3.48454	2.9567	3.42155	3.63549
ENSRNOG00000003614	679.257	655.063	817.067	786.898	614.854	626.218	0.05785	0.59591	0.99997	Mgat5	13	+	43850751	44157924	2691	protein_coding	alpha-1,6-mannosylglycoprotein	643	710	817	857	661	525	15.2021	12.3631	11.9112	12.8693	13.7744	16.718
ENSRNOG00000003616	563.055	557.265	554.045	439.818	540.439	572.542	0.07972	0.44936	0.99997	Grem2	13	-	92894431	92988137	3719	protein_coding	gremlin	533	604	554	479	581	480	6.14818	7.86303	7.87997	7.71894	8.47891	8.20275
ENSRNOG00000003620	5.28194	4.61312	3.00024	2.7546	12.0924	4.77118	-0.033046	0.53589	0.99997	Fmo3	13	-	80837420	80862963	2526	protein_coding	flavin	5	5	3	3	13	4	0.0566924	0.25903	0.0966799	0.106609	0.103339	0.0653979
ENSRNOG00000003622	21.1278	27.6787	21.0017	19.2822	26.9755	17.8919	0.024185	0.79822	0.99997	Cybb	X	+	14578264	14612547	4277	protein_coding	cytochrome	20	30	21	21	29	15	0.234378	0.341271	0.214122	0.251853	0.366194	0.270368
ENSRNOG00000003625	1708.18	1980.87	1737.14	1803.35	1758.99	1807.08	0.012899	0.8846	0.99997	Ubxn4	13	+	44957014	44990535	3325	protein_coding	UBX	1617	2147	1737	1964	1891	1515	28.196	28.6246	27.8183	26.1924	33.7109	28.7663
ENSRNOG00000003626	3948.78	2232.75	2552.21	2763.79	2741.26	3208.62	0.0018832	0.98706	0.99997	Atp5pd	10	-	103967312	103972668	794	protein_coding	ATP	3738	2420	2552	3010	2947	2690	180.96	186.81	206.843	253.557	159.12	176.985
ENSRNOG00000003629	61.2705	112.56	139.011	71.6197	83.7169	73.9533	0.15155	0.17306	0.99997	Nvl	13	-	99410026	99468778	3881	protein_coding	nuclear	58	122	139	78	90	62	1.17752	1.43259	1.19712	0.987923	2.01432	2.42063
ENSRNOG00000003633	0	0	3.00024	2.7546	0	3.57839	-0.011439	0.64407	0.99997	Rcvrn	10	+	54246250	54253996	862	protein_coding	recoverin	0	0	3	3	0	3	0.166131	0	0.212483	0	0	0.191642
ENSRNOG00000003634	199.657	162.382	161.013	179.049	146.97	140.75	0.090364	0.43846	0.99997	Zfp354a	10	+	36589181	36600469	2800	protein_coding	zinc	189	176	161	195	158	118	4.25815	3.63787	3.29565	4.6566	4.20332	4.05557
ENSRNOG00000003635	158.458	228.811	195.016	195.577	193.479	214.703	-0.028191	0.80818	0.99997	Disp1	13	-	101451932	101597570	5031	protein_coding	dispatched	150	248	195	213	208	180	2.02098	2.08089	2.18438	1.60581	2.57352	2.1343
ENSRNOG00000003643	130.992	162.382	134.011	176.295	141.389	155.063	-0.080698	0.48949	0.99997	Tab3	X	+	54062935	54086339	2145	protein_coding	TGF-beta	124	176	134	192	152	130	4.27278	3.56662	3.7002	3.11352	4.28366	3.43996
ENSRNOG00000003648	0	0.922624	0	0	0.930188	1.1928	-0.0053189	0.75541	0.99997	Cldn6	10	+	13000090	13002862	1548	protein_coding	claudin	0	1	0	0	1	1	0	0.0325139	0.0394401	0	0.0337255	0
ENSRNOG00000003649	603.197	629.229	668.054	566.53	690.2	585.662	0.033115	0.74563	0.99997	Qsox1	13	-	73423397	73460935	3316	protein_coding	quiescin	571	682	668	617	742	491	11.4869	14.5655	11.6916	11.9943	13.8866	14.3461
ENSRNOG00000003650	42.2555	36.9049	52.0042	34.8916	52.0905	41.7478	0.0076809	0.94343	0.99997	Nt5c	10	-	104052831	104054805	782	protein_coding	5',	40	40	52	38	56	35	2.3196	3.6043	2.73257	2.75493	2.67044	3.66161
ENSRNOG00000003653	1511.69	1164.35	1178.1	1340.57	1266.92	1378.87	-0.03624	0.72482	0.99997	Fh	13	-	93651484	93677377	1587	protein_coding	fumarate	1431	1262	1178	1460	1362	1156	43.915	43.1957	44.4724	48.5646	41.5157	40.8737
ENSRNOG00000003654	78.1727	59.0479	52.0042	61.5195	55.8113	77.5317	-0.014286	0.89973	0.99997	Cldn9	10	-	13003011	13004441	1431	protein_coding	claudin	74	64	52	67	60	65	2.23497	2.11034	2.77321	2.78515	2.33491	2.00097
ENSRNOG00000003657	13.733	16.6072	9.00073	10.1002	3.72075	9.54236	0.074264	0.29121	0.99997	Pkmyt1	10	+	13061170	13073283	2895	protein_coding	protein	13	18	9	11	4	8	0.181377	0.0695427	0.168714	0.241853	0.324604	0.171187
ENSRNOG00000003661	1474.72	1364.56	1449.12	1446.17	1270.64	1522.01	0.013887	0.88187	0.99997	Jpt1	10	-	104057697	104075777	1384	protein_coding	Jupiter	1396	1479	1449	1575	1366	1276	54.3227	49.6769	56.2891	54.3258	55.7907	57.6512
ENSRNOG00000003666	17.9586	23.9882	18.0015	13.773	11.1623	15.5063	0.09592	0.27515	0.99997	Jchain	14	+	21177237	21183542	480	protein_coding	immunoglobulin	17	26	18	15	12	13	1.49172	1.25829	1.65353	1.9075	2.82788	2.06494
ENSRNOG00000003669	3.16916	1.84525	3.00024	5.50921	0	1.1928	0.0055726	0.87565	0.99997	Myocd	10	-	51683540	51778986	5090	protein_coding	myocardin	3	2	3	6	0	1	0.0689978	0	0.0147081	0.0389247	0.025154	0.0397965
ENSRNOG00000003670	1593.03	1461.44	1464.12	1420.46	1454.81	1529.16	0.031222	0.71714	0.99997	Sumo2	10	-	104086002	104097812	285	protein_coding	small	1508	1584	1464	1547	1564	1282	259.109	276.205	274.633	284.979	290.162	282.86
ENSRNOG00000003673	367.623	324.764	357.029	363.608	342.309	387.658	-0.042617	0.68485	0.99997	Nup85	10	+	104118945	104137319	2190	protein_coding	nucleoporin	348	352	357	396	368	325	8.63154	8.45754	9.06043	8.55839	8.39128	8.97636
ENSRNOG00000003674	176.417	162.382	177.014	150.585	206.502	158.642	-0.0011303	0.99226	0.99997	Pir	X	-	31852323	31968152	1512	protein_coding	pirin	167	176	177	164	222	133	5.17761	7.38995	5.37043	5.94869	6.07702	6.44611
ENSRNOG00000003675	669.75	551.729	568.046	623.459	572.996	613.097	-0.012443	0.90277	0.99997	Ptchd1	X	+	42558931	42614242	6469	protein_coding	patched	634	598	568	679	616	514	5.01037	4.79274	4.85105	5.27848	4.82607	4.8349
ENSRNOG00000003679	882.084	1040.72	1033.08	1077.05	874.377	842.113	0.058525	0.57804	0.99997	Med13	10	-	73702327	73787083	7024	protein_coding	mediator	835	1128	1033	1173	940	706	7.97169	6.73571	6.13663	6.40264	8.38405	8.09826
ENSRNOG00000003680	905.324	1223.4	1055.09	1090.82	1044.6	974.514	0.02476	0.8128	0.99997	Gabrb2	10	+	27973681	28187565	2098	protein_coding	gamma-aminobutyric	857	1326	1055	1188	1123	817	27.0301	26.941	23.7753	22.0005	32.9965	27.69
ENSRNOG00000003681	3.16916	3.69049	2.00016	0	1.86038	2.38559	0.025813	0.47992	0.99997	Lct	13	-	44998414	45040593	6117	protein_coding	lactase	3	4	2	0	2	2	0	0.0164563	0.0199619	0.0264143	0.034139	0.0180039
ENSRNOG00000003682	107.752	133.78	129.011	115.693	101.391	102.58	0.11281	0.3365	0.99997	Hook2	19	+	26106838	26119352	2595	protein_coding	hook	102	145	129	126	109	86	2.31777	2.11412	2.02335	2.11699	2.91716	2.73734
ENSRNOG00000003683	0	1.84525	3.00024	0.918201	0.930188	2.38559	0.0039766	0.89695	0.99997	Glp2r	10	-	54260290	54323439	1653	protein_coding	glucagon-like	0	2	3	1	1	2	0.0288778	0.0304486	0.0738697	0	0.0631665	0.0999366
ENSRNOG00000003686	1637.4	1955.04	1884.15	1927.3	1834.33	1881.04	-0.034894	0.70192	0.99997	Tbl1x	X	+	44830849	44988551	5226	protein_coding	transducin	1550	2119	1884	2099	1972	1577	19.6231	19.4387	18.8565	16.3496	21.666	20.3178
ENSRNOG00000003687	1115.55	1049.95	981.08	1070.62	1026.93	1165.36	-0.041498	0.65735	0.99997	Rgs2	13	-	60846308	60849094	868	protein_coding	regulator	1056	1138	981	1166	1104	977	64.1233	64.0162	68.7202	65.5241	68.4466	62.2336
ENSRNOG00000003689	3138.53	2590.73	2776.23	2992.42	2866.84	3089.34	-0.059798	0.51221	0.99997	Nono	X	+	71324365	71342225	3072	protein_coding	non-POU	2971	2808	2776	3259	3082	2590	99.4683	99.1827	101.105	102.311	93.7324	97.7369
[truncated: 19,024 more rows]
