# Supplementary material for: Comparing Gene Expression in the Parabrachial and Amygdala of Diestrus and Proestrus Female Rats after Orofacial Varicella Zoster Injection
Source: Int J Mol Sci. 2020 Aug 11;21(16):5749. doi: 10.3390/ijms21165749 (PMC7461146; doi:10.3390/ijms21165749)
Supplement: Supplementary file 1 [file ijms-21-05749-s001.zip › Supplementary Tables/Amygdala supp table 2b.xlsx]

## Sheet: VPAvsVDA_DEG
Gene_ID	G1R1_VPP	G1R2_VPP	G1R3_VPP	G2R4_VDP	G2R7_VDP	log2FoldChange	pvalue	padj	GeneName	gene_chr	gene_strand	gene_start	gene_end	gene_length	gene_biotype	gene_description	G1R1_VPP_readcount	G1R2_VPP_readcount	G1R3_VPP_readcount	G2R4_VDP_readcount	G2R7_VDP_readcount	VZV diestrus rat #1 (fpkm)	VZV diestrus rat #2 (fpkm)	VZV proestrus rat #4 (fpkm)	VZV proestrus rat #5 (fpkm)	VZV proestrus rat #6 (fpkm)
ENSRNOG00000047225	663.365	861.648	838.111	34.3439	29.6961	3.1504	4.28e-79	6.27e-75	Tma7	8	-	117815725	117820413	528	protein_coding	translation	675	918	863	34	27	4.12523	3.48778	74.8642	102.344	99.5175
ENSRNOG00000049394	8.84487	15.0178	6.79812	439.4	384.949	-2.976	2.68e-58	1.97e-54	LOC100912599	1	+	32573228	32581781	639	protein_coding	NADH	9	16	7	435	350	50.3017	43.0901	0.951343	1.70006	0.769327
ENSRNOG00000060990	2.94829	9.38614	5.82696	89.9002	94.5875	-1.2838	1.78e-12	8.68e-09	AABR07000382.1	1	+	11766992	11772215	1158	lincRNA	-	3	10	6	89	86	4.92363	5.06535	0.151711	0.508329	0.315475
ENSRNOG00000054489	55.0347	30.0356	58.2696	461.622	216.671	-1.2426	4.06e-11	1.49e-07	AABR07042821.1	19	+	10984053	10984433	378	pseudogene	-	56	32	60	457	197	77.4512	35.5462	8.67563	4.98324	9.66456
ENSRNOG00000015807	27.5174	17.8337	22.3367	107.072	152.88	-1.2089	1.76e-10	5.15e-07	Pyroxd2	1	-	261961379	261986759	1969	protein_coding	pyridine	28	19	23	106	139	3.44877	4.81491	0.832754	0.568017	0.711222
ENSRNOG00000047187	4.91382	10.3248	2.91348	74.7485	60.492	-0.92701	6.82e-08	0.0001665	LOC100912042	3	+	4872497	4876317	1158	protein_coding	surfeit	5	11	3	74	55	4.0938	3.23947	0.252852	0.559162	0.157738
ENSRNOG00000054420	102.207	67.5802	59.2407	1.01011	7.69898	0.91932	2.1512e-07	0.0004504	Vdr	7	-	139342063	139394166	4459	protein_coding	vitamin	104	72	61	1	7	0.014367	0.107073	1.36584	0.950492	0.832943
ENSRNOG00000004252	979.815	1232.4	1195.5	530.31	259.566	0.92984	4.16e-07	0.00076221	Eif3h	6	+	10151729	10236695	1258	protein_coding	eukaryotic	997	1313	1231	525	236	26.7351	12.7953	46.4108	61.438	59.58
ENSRNOG00000017286	191.639	169.889	121.395	45.4552	18.6975	0.94653	5.23e-07	0.00085134	Ephx2	15	-	42757235	42794279	2125	protein_coding	epoxide	195	181	125	45	17	1.35662	0.545644	5.37378	5.01387	3.58157
ENSRNOG00000005365	565.089	467.43	486.551	234.347	292.561	0.74323	1.45e-06	0.0021239	Kcnip1	10	-	18558128	18942540	1729	protein_coding	potassium	575	498	501	232	266	11.5482	14.0969	26.1634	22.7774	23.7018
ENSRNOG00000017893	3697.16	2098.74	1594.64	839.405	817.192	0.88842	2.05e-06	0.00273	Baiap3	10	-	14599197	14613878	5643	protein_coding	BAI1-associated	3762	2236	1642	831	743	9.43397	8.98045	39.0403	23.3246	17.7168
ENSRNOG00000002462	107.121	104.186	163.155	11.1113	32.9956	0.84291	5.01e-06	0.0061224	B9d1	10	+	49020454	49028069	961	protein_coding	B9	109	111	168	11	30	0.819403	2.37926	7.4222	7.59762	11.8942
ENSRNOG00000046950	60.9313	128.59	56.3273	384.854	234.269	-0.84779	6.53e-06	0.0073625	LOC100912481	4	+	24612205	24640686	2195	protein_coding	RNA-binding	62	137	58	381	213	11.7628	7.00133	1.74976	3.88647	1.70189
ENSRNOG00000015049	1074.16	541.58	546.763	253.539	258.466	0.82936	9.89e-06	0.010356	Scn5a	8	-	128169191	128266639	8537	protein_coding	sodium	1093	577	563	251	235	2.11241	2.10566	8.40864	4.46201	4.50332
ENSRNOG00000012490	324.312	292.848	285.521	463.643	551.027	-0.61737	2.39e-05	0.023372	Amph	17	-	48304322	48562905	2248	protein_coding	amphiphysin	330	312	294	459	501	13.7277	15.9528	9.02192	8.5741	8.357
ENSRNOG00000009795	136.604	135.16	132.078	366.672	227.67	-0.75051	3.25e-05	0.029735	Nfib	5	-	100439082	100647727	2708	protein_coding	nuclear	139	144	136	363	207	10.781	6.54545	3.77372	3.92976	3.83894
ENSRNOG00000003251	516.933	612.915	569.1	979.811	825.991	-0.5687	3.58e-05	0.030878	B3galt2	13	+	60435946	60444957	4463	protein_coding	Beta-1,3-galactosyltransferase	526	653	586	970	751	13.9235	11.4771	6.90182	8.6127	7.99454
ENSRNOG00000058003	2011.72	2049.93	1726.72	5018.25	2770.53	-0.70932	4.74e-05	0.038595	Spon1	1	+	178636544	178935051	6233	protein_coding	spondin	2047	2184	1778	4968	2519	88.2591	47.6455	33.2427	35.6517	30.0213
ENSRNOG00000015055	10908.7	8509.47	7415.77	3742.47	5594.96	0.68132	5.15e-05	0.0397	Scg2	9	-	85237458	85243001	2409	protein_coding	secretogranin	11100	9066	7636	3705	5087	98.5269	144.027	269.83	221.53	192.998
ENSRNOG00000010362	87.4659	82.598	73.8081	315.156	142.981	-0.74452	8.58e-05	0.054663	Anxa2	8	+	75687100	75723594	1376	protein_coding	annexin	89	88	76	312	130	14.5258	6.44383	3.7877	3.76459	3.36293
ENSRNOG00000016156	16172.4	23383.7	19817.5	46416.8	29014.2	-0.67081	8.443e-05	0.054663	Nptxr	7	-	121011680	121029754	4853	protein_coding	neuronal	16456	24913	20406	45952	26380	606.593	370.752	198.572	302.182	256.018
ENSRNOG00000027658	1001.44	589.449	666.215	159.598	366.251	0.7479	7.95e-05	0.054663	Gpr101	X	-	140299770	140303686	2186	protein_coding	G	1019	628	686	158	333	4.63031	10.3899	27.2979	16.9107	19.1072
ENSRNOG00000054314	614.227	596.958	664.273	936.376	876.584	-0.47556	7.82e-05	0.054663	Kcng1	3	-	165020230	165039707	2746	protein_coding	potassium	625	636	684	927	797	21.6263	19.796	13.3286	13.6336	15.1663
ENSRNOG00000006470	1240.25	1146.99	1047.88	728.293	814.992	0.49568	9.78e-05	0.059643	Camk1g	13	-	112075690	112099336	2375	protein_coding	calcium/calmodulin-dependent	1262	1222	1079	721	741	21.3542	23.3658	34.167	33.2558	30.373
ENSRNOG00000015581	10.8104	16.895	9.7116	229.296	27.4964	-0.57231	0.00010174	0.059643	Dnah6	4	-	100936978	101156576	12429	protein_coding	dynein,	11	18	10	227	25	1.17002	0.13719	0.0518276	0.0852491	0.0489876
ENSRNOG00000009197	198.518	74.1505	69.9235	12.1214	21.9971	0.66603	0.00012355	0.068045	Asb4	4	+	30313102	30501329	3490	protein_coding	ankyrin	202	79	72	12	20	0.220272	0.390862	3.38946	1.33246	1.25612
ENSRNOG00000014046	605.382	575.37	558.417	1663.66	818.292	-0.70087	0.00012536	0.068045	Sertm1	2	-	144303703	144323254	3068	protein_coding	serine-rich	616	613	575	1647	744	34.3908	16.5401	11.7579	11.7614	11.4113
ENSRNOG00000002916	119.897	173.644	121.395	296.974	258.466	-0.67938	0.00013502	0.070672	Ca4	10	+	72272248	72281067	1302	protein_coding	carbonic	122	185	125	294	235	14.4657	12.3105	5.48723	8.364	5.8455
ENSRNOG00000008312	9.82763	17.8337	11.6539	243.438	25.2966	-0.54437	0.00016736	0.081761	Stra6	8	+	62925357	62944437	2739	protein_coding	stimulated	10	19	12	241	23	6.54752	0.665278	0.248348	0.474311	0.309856
ENSRNOG00000049553	7.86211	8.44752	6.79812	40.4046	34.0955	-0.64699	0.00016447	0.081761	AABR07017647.1	15	-	29623165	29623597	339	protein_coding	-	8	9	7	40	31	7.55899	6.23708	1.38196	1.56277	1.25725
ENSRNOG00000008738	1632.37	1871.6	1835.49	2397	2481.27	-0.41256	0.00017328	0.081921	Tp53i11	3	+	82081906	82097056	2798	protein_coding	tumor	1661	1994	1890	2373	2256	54.3317	54.9934	34.7637	41.9499	41.1279
ENSRNOG00000006204	637.813	1260.56	808.976	2786.91	1512.3	-0.70571	0.00017902	0.08199	Slc30a3	6	+	26642783	26650105	1959	protein_coding	solute	649	1343	833	2759	1375	90.2237	47.8727	19.4006	40.3548	25.8901
ENSRNOG00000029810	48.1554	34.7287	61.1831	9.09103	10.9985	0.67432	0.00018482	0.082082	Tspan4	1	+	214454090	214473741	1410	protein_coding	tetraspanin	49	37	63	9	10	0.408909	0.483727	2.03508	1.54467	2.72047
ENSRNOG00000017136	688.917	942.368	755.562	1596.99	1159.25	-0.60206	0.00021202	0.086316	Syt17	1	-	188034495	188101566	3747	protein_coding	synaptotagmin	701	1004	778	1581	1054	46.8902	33.2817	19.005	27.3611	21.9305
ENSRNOG00000019716	9.82763	11.2634	8.74044	50.5057	35.1953	-0.64964	0.00020917	0.086316	Ntf3	4	-	158636884	158705886	1559	protein_coding	neurotrophin	10	12	9	50	32	2.35178	1.60248	0.429959	0.51863	0.402335
ENSRNOG00000026564	953.28	850.384	683.696	364.651	535.629	0.63138	0.00020809	0.086316	Ptpdc1	17	+	16333415	16380573	3364	protein_coding	protein	970	906	704	361	487	7.95547	11.4262	19.5403	18.3458	14.7452
ENSRNOG00000003587	5.89658	25.3426	39.8175	249.498	75.8899	-0.56149	0.00026687	0.097782	Vegfd	X	-	31816436	31851715	2940	protein_coding	vascular	6	27	41	247	69	5.38212	1.60074	0.119511	0.540592	0.849101
ENSRNOG00000005580	10.8104	15.9564	10.6828	183.841	24.1968	-0.53981	0.00026216	0.097782	Itgb4	10	+	104523996	104561078	6783	protein_coding	integrin	11	17	11	182	22	1.8425	0.237124	0.101796	0.158138	0.10584
ENSRNOG00000006639	308.588	348.226	285.521	136.365	200.173	0.63094	0.00026645	0.097782	Scn9a	3	-	52583951	52664209	9302	protein_coding	sodium	314	371	294	135	182	1.13377	1.62735	2.41059	2.86297	2.34671
ENSRNOG00000009862	8797.7	12661.9	10182.6	18822.5	15282.5	-0.55456	0.00026478	0.097782	Olfm1	3	+	6773813	6798737	3088	protein_coding	olfactomedin	8952	13490	10485	18634	13895	622.388	494.116	273.323	414.016	332.845
ENSRNOG00000004171	71.7417	103.248	116.539	402.026	159.479	-0.67451	0.00033125	0.10865	Dnah9	10	-	52351192	52710862	13339	protein_coding	dynein,	73	110	120	398	145	1.91145	0.741419	0.320482	0.485426	0.547748
ENSRNOG00000008187	1238.28	995.869	767.216	480.814	612.619	0.61691	0.00032855	0.10865	Ubash3b	8	-	45223992	45375435	6126	protein_coding	ubiquitin	1260	1061	790	476	557	4.97775	6.20151	12.0448	10.1951	7.85187
ENSRNOG00000014276	98.2763	108.879	103.914	265.66	166.078	-0.66234	0.00031754	0.10865	Plce1	1	+	257157264	257466064	10333	protein_coding	phospholipase	100	116	107	263	151	1.80952	1.10611	0.628939	0.733356	0.699697
ENSRNOG00000016581	21.6208	17.8337	22.3367	112.123	45.094	-0.64144	0.00031629	0.10865	Serpinb1a	17	+	32904119	32911495	1251	protein_coding	serpin	22	19	23	111	41	5.6842	2.23535	1.02984	0.894025	1.11942
ENSRNOG00000049385	15.7242	17.8337	4.8558	157.578	34.0955	-0.53775	0.00033359	0.10865	Adamtsl4	2	-	197803584	197814808	4150	protein_coding	ADAMTS-like	16	19	5	156	31	2.40813	0.509487	0.225775	0.2695	0.0733575
ENSRNOG00000053404	3.93105	4.69307	2.91348	23.2326	30.7959	-0.54823	0.0003485	0.11104	NEWGENE_1306267	8	-	62193705	62215293	729	protein_coding	phosphopantothenoylcysteine	4	5	3	23	28	2.02117	2.61969	0.321319	0.403734	0.250563
ENSRNOG00000018822	13.7587	15.9564	16.5097	272.731	20.8972	-0.50326	0.00037973	0.11841	Slc5a5	16	+	20297414	20307400	2845	protein_coding	solute	14	17	17	270	19	6.07974	0.455502	0.288171	0.351739	0.363822
ENSRNOG00000005609	16.707	48.8079	36.9041	183.841	81.3892	-0.62291	0.00040345	0.11997	Neurod1	3	-	66414308	66417741	3434	protein_coding	neuronal	17	52	38	182	74	4.44505	1.92421	0.379538	1.16697	0.88208
ENSRNOG00000014030	665.331	643.889	619.6	1392.95	854.587	-0.59265	0.00041247	0.11997	Synm	1	-	128692112	128722048	7434	protein_coding	synemin	677	686	638	1379	777	23.4391	14.0609	10.5188	10.714	10.3066
ENSRNOG00000014702	1124.28	1057.82	1118.78	817.183	828.19	0.38184	0.00041746	0.11997	Elovl2	17	+	21382455	21422407	3803	protein_coding	ELOVL	1144	1127	1152	809	753	13.6278	13.5048	17.6159	17.4442	18.4437
ENSRNOG00000048357	4.91382	9.38614	12.6251	43.4349	39.5948	-0.5976	0.00039979	0.11997	Phykpl	10	+	34938667	34960840	4699	protein_coding	5-phosphohydroxy-L-lysine	5	10	13	43	36	0.911846	0.812776	0.0969223	0.194851	0.262009
ENSRNOG00000047574	3040.67	2764.22	2581.34	1930.33	2132.62	0.41149	0.00043283	0.12199	Nrxn3	6	+	112133204	114067564	7021	protein_coding	neurexin	3094	2945	2658	1911	1939	40.7128	43.9809	60.2548	57.6508	53.8201
ENSRNOG00000061182	289.915	100.432	108.77	34.3439	45.094	0.6321	0.00044821	0.12394	Gabre	X	-	152218707	152237361	4484	protein_coding	gamma-aminobutyric	295	107	112	34	41	0.722189	0.927196	5.7279	2.08836	2.26105
ENSRNOG00000003741	3340.41	5015.95	4781.99	8869.81	6301.06	-0.58351	0.00049786	0.1303	Nptx1	10	-	108682638	108691367	4722	protein_coding	neuronal	3399	5344	4924	8781	5729	119.13	82.7508	42.1531	66.6183	63.4914
ENSRNOG00000011228	76.6555	104.186	89.3467	207.073	155.079	-0.63901	0.0004822	0.1303	Layn	8	-	55447709	55467688	3928	protein_coding	layilin	78	111	92	205	141	5.21764	3.82081	1.81475	2.59593	2.2255
ENSRNOG00000012892	4.91382	15.9564	14.5674	266.67	19.7974	-0.46699	0.00049727	0.1303	Abca4	2	+	225645568	225783287	7163	protein_coding	ATP	5	17	15	264	18	2.36109	0.171394	0.0408771	0.139703	0.127503
ENSRNOG00000007808	8505.82	4839.49	4193.47	2830.34	2997.1	0.63022	0.00055751	0.13445	Nap1l5	4	-	89149317	89151184	1609	protein_coding	nucleosome	8655	5156	4318	2802	2725	111.562	115.513	315.004	188.63	163.399
ENSRNOG00000016695	127.759	123.897	91.289	510.108	163.878	-0.64262	0.00055533	0.13445	Mmp2	19	-	15542765	15570611	3071	protein_coding	matrix	130	132	94	505	149	10.5345	3.30922	2.47895	2.53016	1.86368
ENSRNOG00000019355	3.93105	3.75446	8.74044	28.2832	36.2952	-0.54229	0.0005381	0.13445	Lman1l	8	-	62386806	62399648	1587	protein_coding	lectin,	4	4	9	28	33	1.13028	1.41826	0.1476	0.148367	0.345293
ENSRNOG00000025110	185.742	340.717	218.511	605.059	434.442	-0.64297	0.00054227	0.13445	Vwa3a	1	+	190681094	190742444	4100	protein_coding	von	189	363	225	599	395	9.35937	6.57102	2.69949	5.21166	3.34135
ENSRNOG00000060988	817.659	905.762	837.14	1648.51	1110.85	-0.54188	0.0005596	0.13445	Kcnc4	2	-	210220908	210241455	2849	protein_coding	potassium	832	965	862	1632	1010	36.6971	24.1795	17.1015	19.9383	18.422
ENSRNOG00000007907	643.71	916.087	749.735	1332.34	1127.35	-0.5328	0.0006007	0.142	Tmem178a	6	+	3657325	3716078	1665	protein_coding	transmembrane	655	976	772	1319	1025	50.7498	41.9884	23.0373	34.5055	28.231
ENSRNOG00000006060	312.519	302.234	286.492	1246.48	371.751	-0.64232	0.0006471	0.14476	Matn2	7	+	72985495	73207695	3487	protein_coding	matrilin	318	322	295	1234	338	22.6708	6.61126	5.34047	5.43572	5.15102
ENSRNOG00000010158	486.468	373.568	251.53	177.78	177.077	0.63329	0.00063232	0.14476	Magel2	1	+	123015746	123019522	3777	protein_coding	MAGE	495	398	259	176	161	2.98517	2.90736	7.67472	6.20282	4.17518
ENSRNOG00000045779	1134.11	989.299	1061.48	734.353	800.694	0.41374	0.00065188	0.14476	AABR07039210.2	X	-	71958765	71960567	1803	processed_pseudogene	-	1154	1054	1093	727	728	25.8311	27.5394	37.4813	34.4111	36.9103
ENSRNOG00000046428	534.623	428.947	516.657	330.307	311.259	0.50416	0.00063565	0.14476	Lrrc75b	20	+	14050465	14060264	5193	protein_coding	leucine	544	457	532	327	283	11.0255	10.159	16.7668	14.1585	17.0483
ENSRNOG00000001827	257.484	291.909	279.694	386.874	477.337	-0.51551	0.00068425	0.14748	Masp1	11	+	80736576	80803382	2872	protein_coding	mannan-binding	262	311	288	383	434	12.3544	14.9049	7.7255	9.21795	8.8295
ENSRNOG00000020620	36.3622	22.5267	22.3367	253.539	39.5948	-0.53567	0.00067518	0.14748	Ppp1r32	1	-	226518406	226526959	1497	protein_coding	protein	37	24	23	251	36	10.7413	1.64021	1.44739	0.943719	0.935468
ENSRNOG00000005332	1365.06	1123.52	1316.89	720.212	941.475	0.49761	0.00070905	0.14845	Csdc2	7	+	123168811	123183335	2467	protein_coding	cold	1389	1197	1356	713	856	18.515	23.6659	32.9714	28.5613	33.4667
ENSRNOG00000060879	567.054	488.079	384.579	166.669	300.26	0.62632	0.00070533	0.14845	LOC100910996	7	-	25737979	25743537	1019	protein_coding	uncharacterized	577	520	396	165	273	10.3732	18.2729	33.1594	30.0388	23.6616
ENSRNOG00000024338	5.89658	5.63168	5.82696	147.477	9.89869	-0.43768	0.00072428	0.14951	LOC690276	6	-	42306788	42312935	1387	protein_coding	hypothetical	6	6	6	146	9	9.46672	0.621305	0.35563	0.357477	0.369758
ENSRNOG00000010819	3128.14	2940.68	3017.39	2247.5	2460.37	0.33636	0.00077263	0.15727	Hspa4l	2	+	127625683	127677503	4866	protein_coding	heat	3183	3133	3107	2225	2237	76.3056	81.6786	99.7848	98.7272	101.271
ENSRNOG00000004294	50.1209	39.4218	34.9617	132.325	78.0896	-0.63185	0.00083401	0.16744	Ascl1	7	-	28038662	28040510	1509	protein_coding	achaete-scute	51	42	36	131	71	5.56142	3.20914	1.97918	1.63838	1.45257
ENSRNOG00000007189	139.552	155.81	164.126	229.296	291.461	-0.55992	0.00087532	0.17105	Ttc22	5	+	126226291	126244538	3996	protein_coding	tetratricopeptide	142	166	169	227	265	3.63918	4.52314	2.08098	2.44532	2.57504
ENSRNOG00000059827	7603.64	5175.52	4685.85	1808.1	3717.51	0.62165	0.00086711	0.17105	LOC691995	10	-	57669530	57671080	1473	protein_coding	hypothetical	7737	5514	4825	1790	3380	77.8491	156.507	307.592	220.352	199.442
ENSRNOG00000056996	20.638	21.5881	17.4809	192.932	28.5962	-0.51353	0.00088984	0.1716	Cfap65	9	-	82163075	82195722	5613	protein_coding	cilia	21	23	18	191	26	3.52316	0.510608	0.354094	0.389831	0.315566
ENSRNOG00000012450	5.89658	11.2634	8.74044	182.831	12.0984	-0.4353	0.00092946	0.17691	Dynlrb2	19	+	49016891	49028404	565	protein_coding	dynein	6	12	9	181	11	20.5227	1.32789	0.621881	1.25022	0.969877
ENSRNOG00000001658	250.605	248.733	237.934	576.775	333.256	-0.59251	0.00095196	0.17733	Kcnj6	11	-	35024196	35099383	3104	protein_coding	potassium	255	265	245	571	303	16.7797	9.47994	6.84996	7.15554	6.84278
ENSRNOG00000009867	150.363	199.925	156.357	366.672	254.066	-0.58892	0.00098263	0.17733	Tgfb3	6	-	109913757	109935533	2619	protein_coding	transforming	153	213	161	363	231	8.87922	6.01583	3.42106	4.78737	3.74294
ENSRNOG00000009949	385.243	297.541	222.396	165.659	142.981	0.60201	0.0010042	0.17733	Pcdh18	2	-	138819960	138833933	5178	protein_coding	protocadherin	392	317	229	164	130	2.02902	1.71238	4.43332	3.60372	2.69275
ENSRNOG00000010325	20.638	37.5446	25.2501	136.365	53.8929	-0.58448	0.00099647	0.17733	Ptger3	2	+	263895241	263979698	2040	protein_coding	prostaglandin	21	40	26	135	49	5.67482	2.19296	0.806936	1.545	1.03875
ENSRNOG00000014486	248.639	249.671	279.694	593.947	353.053	-0.58725	0.00097114	0.17733	Rfx3	1	-	245859633	246110218	3599	protein_coding	regulatory	253	266	288	588	321	12.8606	7.47489	5.05831	5.34583	5.98682
ENSRNOG00000051837	333.157	494.649	394.291	1114.16	560.926	-0.61655	0.00095656	0.17733	Nwd2	14	-	46136786	46153212	7109	protein_coding	NACHT	339	527	406	1103	510	9.93964	4.89306	2.79252	4.3637	3.47729
ENSRNOG00000061215	1052.54	1717.66	1729.64	3339.44	2205.21	-0.58951	0.0010191	0.17781	Crym	1	-	189944895	189960073	1204	protein_coding	crystallin,	1071	1830	1781	3306	2005	175.906	113.581	52.0916	89.4701	90.0659
ENSRNOG00000011994	70.759	53.501	36.9041	220.205	93.4876	-0.60544	0.001033	0.17811	Perp	1	+	14224393	14236846	1879	protein_coding	PERP,	72	57	38	218	85	7.43247	3.0854	2.24394	1.78567	1.23134
ENSRNOG00000024707	3.93105	4.69307	0.97116	206.063	6.59913	-0.37984	0.0010464	0.17832	Tp73	5	-	171355876	171415354	4749	protein_coding	tumor	4	5	1	204	6	2.75189	0.0861724	0.0493245	0.0619757	0.012821
ENSRNOG00000039323	132.673	81.6594	48.558	12.1214	27.4964	0.57106	0.0010873	0.18316	Dgkk	X	-	16442899	16537888	5421	protein_coding	diacylglycerol	135	87	50	12	25	0.250979	0.556689	2.58102	1.67196	0.993907
ENSRNOG00000052157	751.814	825.98	793.437	1115.17	1012.97	-0.38302	0.0011173	0.18608	Nav3	7	-	52165233	52404774	6765	protein_coding	neuron	765	880	817	1104	921	10.4545	9.28562	6.62214	7.65717	7.35321
ENSRNOG00000008431	4591.47	5309.74	4612.04	7768.79	6032.7	-0.43722	0.0011456	0.18655	Gabbr2	5	-	62276100	62621737	5475	protein_coding	gamma-aminobutyric	4672	5657	4749	7691	5485	89.9917	68.3301	49.9716	60.8212	52.813
ENSRNOG00000020650	8394.76	15547.2	11882.1	22283.1	19312.3	-0.56422	0.0011417	0.18655	Slc17a7	1	+	101161252	101173174	3210	protein_coding	solute	8542	16564	12235	22060	17559	570.766	483.691	202.029	393.793	300.868
ENSRNOG00000038686	2070.68	1234.28	1079.93	708.09	817.192	0.59193	0.0011654	0.1877	Ap1s2	X	-	32329598	32355307	2191	protein_coding	adaptor	2107	1315	1112	701	743	22.4989	25.3891	61.8171	38.781	33.9209
ENSRNOG00000011019	6.87934	2.81584	1.94232	10.1011	107.786	-0.40254	0.001188	0.18925	Faahl	5	-	134331929	134348995	1740	protein_coding	fatty-acid	7	3	2	10	98	0.368175	3.84146	0.235588	0.10149	0.0699848
ENSRNOG00000010248	2399.91	2436.64	2211.33	2946.5	3043.3	-0.32381	0.0012249	0.19099	Serpini1	2	+	174013288	174111752	3113	protein_coding	serpin	2442	2596	2277	2917	2767	60.029	60.6247	45.9379	49.0884	44.5355
ENSRNOG00000038480	85.5004	101.37	73.8081	418.187	114.385	-0.58796	0.0012134	0.19099	Ppp1r36	6	+	99444013	99464143	1487	protein_coding	protein	87	108	76	414	104	17.8358	4.77026	3.4262	4.27529	3.1119
ENSRNOG00000008990	434.381	323.822	338.935	221.215	229.87	0.52553	0.0012414	0.19152	Amotl1	8	-	13042641	13109487	2904	protein_coding	angiomotin-like	442	345	349	219	209	4.83116	4.90873	8.91313	6.9932	7.31731
ENSRNOG00000002004	199.501	455.228	365.156	890.921	588.422	-0.60541	0.0013717	0.20476	Prdm8	14	-	13054771	13058172	2070	protein_coding	PR/SET	203	485	376	882	535	27.3358	17.6536	5.75122	13.8119	11.0757
ENSRNOG00000006096	1.96553	2.81584	0.97116	105.052	5.49927	-0.36797	0.0013987	0.20476	Slc26a7	5	-	27986663	28177340	5352	protein_coding	solute	2	3	1	104	5	2.0092	0.102843	0.0353199	0.053255	0.0183615
ENSRNOG00000015101	9.82763	4.69307	4.8558	100.001	13.1983	-0.43043	0.0014202	0.20476	Mak	17	+	21521505	21568440	3237	protein_coding	male	10	5	5	99	12	1.95928	0.252847	0.18091	0.0909244	0.0940481
ENSRNOG00000016343	3214.62	4413.36	3498.12	5456.64	5278.2	-0.44681	0.0014181	0.20476	Dkk3	1	-	176940693	176983045	5010	protein_coding	dickkopf	3271	4702	3602	5402	4799	69.0749	65.333	38.2338	55.2457	43.7753
ENSRNOG00000018644	1023.06	1282.15	1033.31	1721.24	1491.4	-0.44494	0.0013896	0.20476	Slc6a7	18	-	56305735	56331991	4658	protein_coding	solute	1041	1366	1064	1704	1356	39.2529	33.2566	21.9207	28.9137	23.295
ENSRNOG00000021602	38.3278	59.1327	75.7504	375.763	74.7901	-0.53711	0.0014212	0.20476	Zmynd10	8	+	116302513	116306870	1729	protein_coding	zinc	39	63	78	372	68	13.7832	2.68246	1.32091	2.14486	2.74677
ENSRNOG00000057161	86.4832	133.283	121.395	262.63	184.776	-0.59204	0.0014251	0.20476	AABR07027407.1	17	+	28825009	28829441	439	lincRNA	-	88	142	125	260	168	37.9413	26.1014	11.7388	19.0404	17.3368
ENSRNOG00000026309	4.91382	4.69307	8.74044	12.1214	98.9869	-0.42608	0.0014569	0.20731	LOC100911585	4	-	157294287	157304653	1693	protein_coding	leucine-rich	5	5	9	12	90	0.454075	3.62581	0.172949	0.173847	0.323674
ENSRNOG00000012036	174.932	249.671	202.001	323.237	372.851	-0.53547	0.0015503	0.21639	Pcsk5	1	+	236031988	236313858	5241	protein_coding	proprotein	178	266	208	320	339	3.91146	4.41169	1.98889	2.98759	2.41642
ENSRNOG00000015393	7950.55	5907.64	6595.14	2425.28	4864.66	0.57539	0.0015389	0.21639	Slc32a1	3	+	155103150	155107817	2385	protein_coding	solute	8090	6294	6791	2401	4423	64.4922	126.488	198.639	155.343	173.368
ENSRNOG00000019584	1100.69	546.273	408.858	269.701	296.961	0.5987	0.0015823	0.21878	Dlk1	6	+	133552821	133583751	1608	protein_coding	delta	1120	582	421	267	270	12.6983	13.6715	48.6917	25.4336	19.0299
ENSRNOG00000011202	607.348	612.915	578.811	790.92	798.494	-0.36423	0.0016047	0.2198	Chrna4	3	-	176527516	176548208	4718	protein_coding	cholinergic	618	653	596	783	726	15.2233	15.028	10.9834	11.6657	11.0132
ENSRNOG00000019321	2013.68	3007.32	2808.59	3922.27	4037.56	-0.48339	0.0016574	0.22491	Cck	8	-	130120523	130127392	987	protein_coding	cholecystokinin	2049	3204	2892	3883	3671	252.031	253.68	121.571	191.086	178.404
ENSRNOG00000012090	30.4657	13.1406	22.3367	247.478	25.2966	-0.45001	0.0018231	0.24513	Slc16a8	7	-	120486266	120490061	1829	protein_coding	solute	31	14	23	245	23	8.58136	0.857696	0.99255	0.450576	0.765662
ENSRNOG00000004443	4.91382	8.44752	13.5962	176.77	10.9985	-0.39848	0.001847	0.24609	Sptlc3	3	+	132560506	132692737	6192	protein_coding	serine	5	9	14	175	10	1.81055	0.110151	0.0472872	0.0855588	0.137664
ENSRNOG00000008915	602.434	377.323	476.839	201.013	316.758	0.56684	0.0019462	0.25198	Prima1	6	-	127075954	127127413	3445	protein_coding	proline	613	402	491	199	288	3.70056	5.70194	10.4202	6.86895	8.67791
ENSRNOG00000013654	425.536	281.584	312.713	132.325	217.771	0.57445	0.0019194	0.25198	Cbln2	18	+	83777665	83782930	2348	protein_coding	cerebellin	433	300	322	131	198	3.57418	5.75157	10.7993	7.52101	8.34989
ENSRNOG00000015599	17.6897	22.5267	10.6828	87.88	36.2952	-0.52411	0.0020115	0.25198	Mall	3	-	120272583	120306551	1778	protein_coding	mal,	18	24	11	87	33	3.13466	1.26591	0.592851	0.794571	0.37669
ENSRNOG00000021663	2549.29	4923.03	3568.04	6015.23	6792.7	-0.54644	0.0019969	0.25198	Vxn	5	-	9355507	9381214	3288	protein_coding	vexin	2594	5245	3674	5955	6176	116.026	128.113	46.2001	93.9003	68.0346
ENSRNOG00000028417	194.587	443.964	390.406	726.272	669.811	-0.58137	0.0020007	0.25198	Neurod2	10	-	86280892	86282693	1796	pseudogene	neuronal	198	473	402	719	609	25.6464	23.1276	6.456	15.5027	13.6283
ENSRNOG00000056248	89.4315	44.1149	43.7022	192.932	114.385	-0.5768	0.0019918	0.25198	Marf1	10	+	908806	953474	7619	protein_coding	meiosis	91	47	45	191	104	1.60598	0.931011	0.699436	0.363122	0.359615
ENSRNOG00000056612	1398.47	1056.88	1301.35	694.959	930.477	0.48615	0.0019383	0.25198	Unc13c	8	-	80203609	80631926	7250	protein_coding	unc-13	1423	1126	1340	688	846	6.36002	8.32638	12.0248	9.56442	11.7732
ENSRNOG00000002873	7.86211	11.2634	12.6251	157.578	12.0984	-0.41154	0.0021379	0.25274	Fam183a	10	-	44736545	44746549	583	protein_coding	family	8	12	13	156	11	17.1419	1.2869	0.803574	1.21162	1.35768
ENSRNOG00000009339	98.2763	76.9663	82.5486	35.354	45.094	0.58061	0.0021129	0.25274	Cenpe	2	+	240396152	240454747	7621	protein_coding	centromere	100	82	85	35	41	0.294211	0.366937	0.768409	0.633367	0.679094
ENSRNOG00000009577	175.915	98.5545	95.1736	28.2832	58.2923	0.57149	0.0021168	0.25274	Ndst4	2	+	229196616	229496516	2619	protein_coding	N-deacetylase	179	105	98	28	53	0.684898	1.38026	4.00241	2.35997	2.27831
ENSRNOG00000010918	198.518	210.249	213.655	341.419	287.062	-0.47479	0.0020907	0.25274	Cebpa	1	+	91363492	91366164	2673	protein_coding	CCAAT/enhancer	202	224	220	338	261	8.10068	6.65979	4.42545	4.9329	5.01126
ENSRNOG00000018735	80.5866	42.2376	30.1059	342.429	70.3907	-0.50143	0.0021383	0.25274	Cd74	18	+	56071478	56080849	1391	protein_coding	CD74	82	45	31	339	64	21.2705	4.27537	4.70319	2.59442	1.84867
ENSRNOG00000026420	10.8104	13.1406	9.7116	183.841	10.9985	-0.40652	0.0020596	0.25274	Iqcg	11	+	70967223	71105403	2900	protein_coding	IQ	11	14	10	182	10	5.68195	0.332385	0.313921	0.401609	0.296719
ENSRNOG00000049402	716.434	1286.84	1189.67	1659.62	2079.82	-0.54872	0.0020567	0.25274	Nbl1	5	-	157524513	157535664	1795	protein_coding	NBL1,	729	1371	1225	1643	1891	58.6377	71.8532	23.7831	44.96	41.5522
ENSRNOG00000021109	21.6208	10.3248	8.74044	131.315	23.0969	-0.44957	0.0021652	0.25386	Ccdc114	1	+	101906903	101932998	2591	protein_coding	coiled-coil	22	11	9	130	21	3.21425	0.552804	0.497233	0.249907	0.211494
ENSRNOG00000008765	835.349	593.204	639.023	280.812	480.636	0.55257	0.0022384	0.26037	Zfhx4	2	-	98423569	98610368	13927	protein_coding	zinc	850	632	658	278	437	1.27877	2.14014	3.57409	2.67124	2.87668
ENSRNOG00000007920	1396.51	1600.34	1421.78	1862.65	1991.84	-0.34866	0.0022601	0.26082	Ssbp3	5	+	126511350	126648661	1893	protein_coding	single	1421	1705	1464	1844	1811	62.4042	65.251	43.959	53.0185	47.0883
ENSRNOG00000007443	121.863	150.178	144.703	282.832	200.173	-0.54157	0.0022927	0.26252	Jag1	3	-	130079361	130114770	5574	protein_coding	jagged	124	160	149	280	182	3.21806	2.22702	1.30274	1.68969	1.62758
ENSRNOG00000010053	407.847	149.24	109.741	47.4754	72.5904	0.53661	0.0023568	0.26578	Calcr	4	-	28627442	28702559	3528	protein_coding	calcitonin	415	159	113	47	66	0.866955	1.29616	6.99758	2.69492	1.98105
ENSRNOG00000025551	102.207	90.1069	70.8947	451.521	101.187	-0.53726	0.0023575	0.26578	Rgs22	7	-	74783019	74901997	5118	protein_coding	regulator	104	96	73	447	92	5.59514	1.22605	1.18997	1.10414	0.868451
ENSRNOG00000002120	0.982763	3.75446	2.91348	117.173	4.39942	-0.33776	0.0025912	0.26919	Spata18	14	-	37081427	37108341	2105	protein_coding	spermatogenesis	1	4	3	116	4	3.53028	0.129607	0.0278197	0.111856	0.0867745
ENSRNOG00000002418	470.744	361.366	365.156	1061.63	499.334	-0.56476	0.0025624	0.26919	Tgfb2	13	-	105039853	105141030	4317	protein_coding	transforming	479	385	376	1051	454	24.1671	11.1146	10.0684	8.13454	8.21731
ENSRNOG00000002746	511.037	536.887	566.186	784.859	685.209	-0.38989	0.0026265	0.26919	Fstl1	11	-	65782567	65845418	3130	protein_coding	follistatin-like	520	572	583	777	623	25.2033	21.5149	15.4185	17.0483	17.9732
ENSRNOG00000004372	460.916	323.822	269.011	193.942	194.674	0.54889	0.0024245	0.26919	Cbln4	3	-	170033166	170040953	2903	protein_coding	cerebellin	469	345	277	192	177	4.23699	4.15858	9.46085	6.99561	5.80972
ENSRNOG00000004693	923.797	975.22	896.38	1287.9	1152.65	-0.3488	0.0026241	0.26919	Pbx1	13	-	86390741	86451002	2203	protein_coding	PBX	940	1039	923	1275	1048	46.4353	40.6364	31.2944	34.7699	31.9491
ENSRNOG00000012847	20.638	19.7109	21.3655	272.731	15.398	-0.41255	0.0025669	0.26919	Scgb1c1	1	+	213595240	213596459	459	protein_coding	secretoglobin,	21	21	22	270	14	37.6838	2.08034	2.67924	2.69315	2.91832
ENSRNOG00000019622	143.483	133.283	149.559	361.621	191.375	-0.56569	0.0024771	0.26919	Ackr3	9	+	97355924	97367445	1936	protein_coding	atypical	146	142	154	358	174	11.8463	6.13004	4.41623	4.31754	4.84326
ENSRNOG00000021513	363.622	565.046	572.013	980.821	731.403	-0.53376	0.0024341	0.26919	Rtn4rl2	3	-	72273424	72289310	1304	protein_coding	reticulon	370	602	589	971	665	47.7029	34.7827	16.6161	27.1752	27.5018
ENSRNOG00000031367	6.87934	12.202	5.82696	7.0708	196.874	-0.36794	0.0025293	0.26919	Hprt1	X	-	158623240	158655198	1223	protein_coding	hypoxanthine	7	13	6	7	179	0.36667	9.98265	0.335179	0.625706	0.298708
ENSRNOG00000032329	125.794	77.9049	68.9523	27.2731	41.7945	0.56748	0.0024886	0.26919	AABR07029269.1	10	+	19366793	19368532	1740	protein_coding	-	128	83	71	27	38	0.994073	1.48954	4.3079	2.8079	2.48446
ENSRNOG00000032539	5.89658	10.3248	14.5674	143.436	13.1983	-0.4027	0.0026224	0.26919	Spag8	5	-	59147337	59149699	1790	protein_coding	sperm	6	11	15	142	12	5.45049	0.490393	0.210523	0.387962	0.547215
ENSRNOG00000033134	3323.71	5331.33	4632.43	7250.6	6506.74	-0.48621	0.0025336	0.26919	Mef2c	2	+	11658568	11822787	6451	protein_coding	myocyte	3382	5680	4770	7178	5916	141.229	123.926	60.8266	102.687	89.1983
ENSRNOG00000059500	86.4832	53.501	71.8658	485.865	69.2908	-0.49496	0.0024962	0.26919	Cdkn1c	1	-	216661080	216663721	2042	protein_coding	cyclin-dependent	88	57	74	481	63	15.7536	2.1968	2.63462	1.71538	2.30349
ENSRNOG00000001416	1937.03	1821.85	1774.31	1327.29	1513.4	0.33965	0.0027406	0.27027	Vgf	12	-	22677607	22680630	2638	protein_coding	VGF	1971	1941	1827	1314	1376	31.9098	35.5765	43.7539	43.3116	42.1683
ENSRNOG00000004205	84.5176	183.968	124.308	434.349	201.273	-0.56399	0.0026891	0.27027	Pkdcc	6	+	6427657	6436974	1855	protein_coding	protein	86	196	128	430	183	14.8501	6.72863	2.71493	6.21964	4.20135
ENSRNOG00000014398	11.7932	31.9129	20.3944	229.296	24.1968	-0.42777	0.0027238	0.27027	Scara5	15	+	49069145	49177166	3798	protein_coding	scavenger	12	34	21	227	22	3.8289	0.395082	0.185025	0.526959	0.336657
ENSRNOG00000018094	1426.97	853.2	1299.41	411.117	798.494	0.56099	0.0027135	0.27027	Sv2c	2	-	26501833	26699333	2961	protein_coding	synaptic	1452	909	1338	407	726	8.80561	16.7231	28.7166	18.0709	27.5132
ENSRNOG00000021691	1897.72	1694.2	1648.06	1261.63	1392.42	0.35337	0.0027477	0.27027	Ccdc92	12	+	37211316	37237848	1953	protein_coding	coiled-coil	1931	1805	1697	1249	1266	40.9698	44.2131	57.9008	54.4037	52.9057
ENSRNOG00000055889	11.7932	10.3248	8.74044	161.618	9.89869	-0.39226	0.0027033	0.27027	AABR07030901.1	10	+	108387789	108393442	1468	protein_coding	-	12	11	9	160	9	6.98228	0.418153	0.478696	0.441083	0.373284
ENSRNOG00000013057	13.7587	14.0792	14.5674	128.285	18.6975	-0.44373	0.0027949	0.27128	Prc1	1	+	142087208	142108746	2928	protein_coding	protein	14	15	15	127	17	2.77867	0.396002	0.280002	0.30156	0.31192
ENSRNOG00000050996	636.831	827.857	671.071	1352.54	912.879	-0.4974	0.0027814	0.27128	Kctd4	15	+	58016238	58019442	3205	protein_coding	potassium	648	882	691	1339	830	26.7643	17.6632	11.84	16.1992	13.1272
ENSRNOG00000007576	329.226	320.067	314.656	231.316	216.671	0.42852	0.0029227	0.27459	Zfp597	10	+	11912543	11917898	1260	protein_coding	zinc	335	341	324	229	197	11.6431	10.6639	15.5696	15.9308	15.6566
ENSRNOG00000007647	258.467	233.715	236.963	72.7282	160.579	0.56304	0.002879	0.27459	Oprk1	5	-	13744658	13760305	2582	protein_coding	opioid	263	249	244	72	146	1.7864	3.8567	5.96491	5.67671	5.75382
ENSRNOG00000010107	139.552	176.459	151.501	219.195	317.858	-0.52953	0.0029128	0.27459	AABR07025295.1	16	+	31734944	31946242	3009	protein_coding	-	142	188	156	217	289	4.61999	6.55081	2.76357	3.67781	3.15664
ENSRNOG00000053840	0.982763	0	0.97116	109.092	3.29956	-0.30989	0.0029015	0.27459	AC103535.1	14	-	16990629	16996962	1376	protein_coding	-	1	0	1	108	3	5.02816	0.148704	0.0425585	0	0.0442491
ENSRNOG00000054945	2466.74	3515.11	3852.59	4779.86	5263.9	-0.4752	0.0028689	0.27459	AABR07015081.2	14	-	46653040	46657975	666	protein_coding	-	2510	3745	3967	4732	4786	455.17	490.137	220.701	331.002	362.669
ENSRNOG00000000559	76.6555	39.4218	48.558	19.1922	16.4978	0.53904	0.0030976	0.27538	Npffr1	20	+	31234493	31245955	1296	protein_coding	neuropeptide	78	42	50	19	15	0.939187	0.789415	3.52447	1.90765	2.34903
ENSRNOG00000008146	1420.09	967.711	808.005	646.473	612.619	0.51988	0.0030475	0.27538	Tox2	3	+	159569363	159694756	2022	protein_coding	TOX	1445	1031	832	640	557	20.2769	18.7886	41.8496	30.0145	25.0533
ENSRNOG00000008716	2713.41	2132.53	2461.89	1247.49	1893.95	0.47965	0.0030779	0.27538	Nefh	14	-	85181572	85191557	3843	protein_coding	neurofilament	2761	2272	2535	1235	1722	20.5873	30.562	42.0727	34.801	40.1634
ENSRNOG00000009263	285.984	308.804	385.55	550.512	456.439	-0.47705	0.0031003	0.27538	Ifi27	6	+	127327959	127334428	798	protein_coding	interferon,	291	329	397	545	415	67.2717	54.5381	32.8345	37.3149	46.5743
ENSRNOG00000010840	31.4484	76.9663	56.3273	135.355	125.383	-0.55734	0.0030716	0.27538	Adamtsl3	1	+	144239020	144561247	7405	protein_coding	ADAMTS-like	32	82	58	134	114	1.15927	1.05002	0.253063	0.651842	0.476898
ENSRNOG00000013320	137.587	141.731	142.76	419.197	179.276	-0.56251	0.0030017	0.27538	RGD1561916	5	-	57883675	57896475	1164	protein_coding	similar	140	151	147	415	163	22.8401	9.55111	7.04336	7.6362	7.68931
ENSRNOG00000024114	1643.18	1392.9	1266.39	976.781	1073.46	0.40836	0.0030312	0.27538	Zdbf2	9	+	70059683	70089778	10841	protein_coding	zinc	1672	1484	1304	967	976	5.71427	6.14044	9.03174	8.05782	7.32371
ENSRNOG00000048834	10.8104	22.5267	32.0483	108.082	46.1939	-0.50041	0.0029817	0.27538	Plin3	9	+	10773901	10781109	1317	protein_coding	perilipin	11	24	33	107	42	5.20477	2.17512	0.489116	1.0727	1.52564
ENSRNOG00000060984	5.89658	4.69307	2.91348	112.123	5.49927	-0.3523	0.0030776	0.27538	Dnah7	9	-	60070739	60330125	11139	protein_coding	dynein,	6	5	3	111	5	0.964325	0.0462473	0.0476489	0.0399135	0.0247709
ENSRNOG00000037718	65.8451	67.5802	40.7887	319.196	69.2908	-0.50466	0.0031869	0.28137	Cfap52	10	-	54470835	54512169	2237	protein_coding	cilia	67	72	42	316	63	9.0495	1.92085	1.75393	1.89461	1.14316
ENSRNOG00000032473	5.89658	4.69307	6.79812	37.3742	17.5977	-0.44809	0.003232	0.28364	Scn10a	8	-	128298594	128416650	6506	protein_coding	sodium	6	5	7	37	16	0.364327	0.167736	0.054006	0.0452386	0.0655099
ENSRNOG00000005659	10.8104	2.81584	7.76928	212.124	5.49927	-0.34026	0.0032687	0.28401	Aurkb	10	+	55626741	55634991	4404	protein_coding	aurora	11	3	8	210	5	4.4429	0.112625	0.212736	0.0583202	0.160863
ENSRNOG00000006759	16.707	4.69307	32.0483	81.8193	68.191	-0.46313	0.003315	0.28401	Ankrd24	7	-	10917367	10936415	3466	protein_coding	ankyrin	17	5	33	81	62	1.49713	1.22006	0.287227	0.084917	0.579706
ENSRNOG00000015956	4424.4	3674.67	3173.75	2549.53	2746.34	0.41868	0.003286	0.28401	Usp29	1	-	69988673	70003582	6322	protein_coding	ubiquitin	4502	3915	3268	2524	2497	25.5763	26.9391	41.7019	36.4528	31.4739
ENSRNOG00000016874	415.709	247.794	318.54	173.74	197.974	0.52945	0.0033331	0.28401	Zfp521	18	-	5032029	5314585	6930	protein_coding	zinc	423	264	328	172	180	2.03148	2.26346	4.56694	2.86509	3.68194
ENSRNOG00000039668	73.7072	129.529	66.0389	507.077	100.087	-0.49994	0.0033033	0.28401	Col8a1	11	+	44877859	45007891	4333	protein_coding	collagen	75	138	68	502	91	7.42196	1.43243	1.01362	1.87475	0.955527
ENSRNOG00000015493	77.6383	134.222	118.481	213.134	196.874	-0.54405	0.0033636	0.28495	Emx1	4	+	116968000	116985551	2702	protein_coding	empty	79	143	122	211	179	5.00266	4.51842	1.71217	3.11533	2.74914
ENSRNOG00000003407	89.4315	124.836	133.049	335.358	160.579	-0.55469	0.0034358	0.28756	Ptpn14	13	-	108696336	108841511	4252	protein_coding	protein	91	133	137	332	146	5.08213	2.37945	1.27336	1.87072	1.99319
ENSRNOG00000048129	8.84487	5.63168	3.88464	48.4855	16.4978	-0.42662	0.0034532	0.28756	LOC682102	5	-	146023696	146069670	2336	protein_coding	hypothetical	9	6	4	48	15	1.31635	0.437963	0.225618	0.151193	0.104258
ENSRNOG00000058940	21.6208	18.7723	21.3655	220.205	17.5977	-0.41428	0.0034467	0.28756	Rab11fip1	16	+	69046514	69079332	8362	protein_coding	RAB11	22	20	22	218	16	4.36425	0.341027	0.402603	0.367903	0.418596
ENSRNOG00000008644	191.639	127.651	116.539	52.526	82.4891	0.55383	0.0034741	0.28766	Nkx2-1	6	-	77418096	77421286	2297	protein_coding	NK2	195	136	120	52	75	1.45026	2.227	4.97139	3.48523	3.18085
ENSRNOG00000006999	293.846	345.41	288.434	721.222	387.149	-0.53448	0.0034949	0.28776	Wdr78	5	-	122551405	122642202	3710	protein_coding	WD	299	368	297	714	352	12.329	6.47125	4.71956	5.83885	4.87422
ENSRNOG00000000321	348.881	426.131	424.397	1009.1	483.936	-0.54069	0.0036726	0.28917	Cd24	20	+	48335540	48340846	1846	protein_coding	CD24	355	454	437	999	440	34.6687	16.257	11.2616	14.477	14.4136
ENSRNOG00000001368	4048.98	3805.14	3880.75	2704.08	3292.96	0.3422	0.0036244	0.28917	Rph3a	12	+	41073824	41148490	2657	protein_coding	rabphilin	4120	4054	3996	2677	2994	64.5447	76.8563	90.8051	89.8143	91.5707
ENSRNOG00000014311	1030.92	1269.01	1074.1	1678.81	1428.71	-0.39596	0.0035848	0.28917	Slc7a8	15	-	33369216	33428973	4162	protein_coding	solute	1049	1352	1106	1662	1299	26.5251	22.0725	15.3039	19.8268	16.7765
ENSRNOG00000018200	19820.4	14712.8	14900.5	6477.86	12380	0.52496	0.0035436	0.28917	Gad2	17	+	89171250	89238040	5561	protein_coding	glutamate	20168	15675	15343	6413	11256	73.8774	138.054	212.38	165.924	167.989
ENSRNOG00000021079	238.811	267.505	231.136	970.72	257.366	-0.53965	0.0036896	0.28917	Fxyd1	1	-	89484199	89488223	533	protein_coding	FXYD	243	285	238	961	234	115.505	29.9439	26.6983	31.4754	27.1877
ENSRNOG00000022767	1569.47	822.226	894.438	597.988	611.519	0.53304	0.0036255	0.28917	Elfn1	12	-	16749374	16813838	4144	protein_coding	extracellular	1597	876	921	592	556	9.15178	9.15112	22.5678	12.4434	13.532
ENSRNOG00000039086	10.8104	15.0178	31.0771	267.68	15.398	-0.38216	0.0036394	0.28917	Ccdc153	8	+	48569328	48577855	1484	protein_coding	coiled-coil	11	16	32	265	14	12.6126	0.709418	0.478577	0.699726	1.44753
ENSRNOG00000043410	48.1554	68.5188	54.3849	366.672	56.0926	-0.47731	0.0036065	0.28917	Cfap300	8	-	6218393	6235967	1316	protein_coding	cilia	49	73	56	363	51	17.6707	2.64322	2.18044	3.26528	2.59093
ENSRNOG00000047339	7315.69	6888.49	6723.34	5115.22	5891.92	0.31196	0.0036688	0.28917	Pja1	X	-	69213645	69218556	2948	protein_coding	praja	7444	7339	6923	5064	5357	268.109	301.964	360.268	357.03	348.363
ENSRNOG00000011599	243.725	281.584	285.521	425.258	364.052	-0.43842	0.0037756	0.29434	Gldc	1	-	248297331	248377093	3787	protein_coding	glycine	248	300	294	421	331	8.31646	6.96146	4.47826	5.44537	5.5198
ENSRNOG00000000024	270.26	362.305	355.444	512.128	471.837	-0.45139	0.004159	0.2947	Hebp1	4	-	168903565	168933079	1062	protein_coding	heme	275	386	366	507	429	30.5835	27.5519	15.164	21.3952	20.9836
ENSRNOG00000001873	57.983	38.4832	51.4715	231.316	62.6917	-0.50424	0.0041624	0.2947	P2rx6	11	+	87435185	87445219	2286	protein_coding	purinergic	59	41	53	229	57	6.41745	1.70066	1.5114	1.05575	1.41164
ENSRNOG00000005049	396.054	755.584	688.552	1077.79	1045.96	-0.51817	0.0041424	0.2947	Tbr1	3	+	47677720	47685902	2043	protein_coding	T-box,	403	805	709	1067	951	33.458	31.7491	11.5516	23.1943	21.1301
ENSRNOG00000010984	1052.54	1611.6	1444.11	2329.32	1878.55	-0.4684	0.0041124	0.2947	Anxa11	16	-	3867208	3912148	2394	protein_coding	annexin	1071	1717	1487	2306	1708	61.7076	48.6612	26.1981	42.2182	37.819
ENSRNOG00000011200	1.96553	25.3426	18.452	84.8496	68.191	-0.42626	0.0038123	0.2947	Bhmt	2	-	23236575	23256158	1864	protein_coding	betaine-homocysteine	2	27	19	84	62	2.88693	2.26864	0.0628331	0.852651	0.620627
ENSRNOG00000012697	9.82763	9.38614	7.76928	81.8193	14.2981	-0.4158	0.0039138	0.2947	Spaca9	3	-	7269853	7278758	649	protein_coding	sperm	10	10	8	81	13	7.99547	1.36621	0.902319	0.907003	0.75053
ENSRNOG00000015353	200.484	349.164	252.501	423.238	499.334	-0.51851	0.0039853	0.2947	Prss12	2	+	227657983	227717884	2499	protein_coding	serine	204	372	260	419	454	10.7412	12.3911	4.78045	8.76254	6.33476
ENSRNOG00000018944	337.088	361.366	346.704	259.599	232.069	0.41394	0.0040582	0.2947	Pank1	1	-	253119112	253185533	2701	protein_coding	pantothenate	343	385	357	257	211	6.09554	5.32816	7.43659	8.39053	8.0476
ENSRNOG00000023721	9.82763	10.3248	6.79812	82.8294	14.2981	-0.41088	0.0040975	0.2947	LOC502684	3	+	147894558	147912484	1437	protein_coding	hypothetical	10	11	7	82	13	3.65562	0.617029	0.407519	0.450598	0.296595
ENSRNOG00000025005	18.6725	8.44752	14.5674	174.75	13.1983	-0.38582	0.0039908	0.2947	Ccdc190	13	+	88265331	88272906	1611	protein_coding	coiled-coil	19	9	15	173	12	6.87946	0.508048	0.690657	0.328852	0.566916
ENSRNOG00000030530	72.7245	88.2297	48.558	218.185	107.786	-0.54297	0.0038919	0.2947	Gzmm	7	-	12893432	12899004	934	protein_coding	granzyme	74	94	50	216	98	14.8153	7.15646	4.63969	5.92426	3.25946
ENSRNOG00000030983	869.745	581.002	740.024	408.086	515.832	0.48387	0.0038397	0.2947	B3galt5	11	+	36634662	36683672	5264	protein_coding	Beta-1,3-galactosyltransferase	885	619	762	404	469	4.91665	6.07682	9.84537	6.92194	8.81377
ENSRNOG00000031126	108.104	65.703	90.3178	39.3945	41.7945	0.54332	0.0041594	0.2947	Tecta	8	-	46603728	46675544	7493	protein_coding	tectorin	110	70	93	39	38	0.333436	0.345897	0.859689	0.549915	0.755701
ENSRNOG00000031523	0.982763	3.75446	4.8558	114.143	4.39942	-0.32111	0.0039439	0.2947	AABR07071287.1	8	+	107699480	107717313	864	protein_coding	-	1	4	5	113	4	8.37854	0.315766	0.0677783	0.272521	0.352354
ENSRNOG00000042686	41.2761	30.0356	34.9617	90.9103	64.8914	-0.54645	0.0038999	0.2947	Trim34	1	+	169433539	169445041	2566	protein_coding	tripartite	42	32	36	90	59	2.24693	1.56825	0.958511	0.734085	0.854218
ENSRNOG00000042729	64.8624	39.4218	28.1636	292.933	50.5933	-0.4593	0.0040973	0.2947	Efhc1	9	+	27068443	27107709	2215	protein_coding	EF-hand	66	42	29	290	46	8.38741	1.41646	1.74492	1.11617	0.797163
ENSRNOG00000050767	526.761	1056.88	842.967	1731.34	1215.34	-0.5335	0.0038802	0.2947	Nrn1	17	-	27925057	27969433	1376	protein_coding	neuritin	536	1126	868	1714	1105	79.7987	54.7726	22.8113	48.1696	38.4082
ENSRNOG00000052498	329.226	376.384	329.223	518.189	454.24	-0.41075	0.0040788	0.2947	Grb14	3	-	50937669	51054378	1617	protein_coding	growth	335	401	339	513	413	20.3241	17.4204	12.1322	14.5978	12.7648
ENSRNOG00000056714	35.3795	37.5446	28.1636	70.708	72.5904	-0.54455	0.0040738	0.2947	Sla	7	-	107584118	107634335	2942	protein_coding	src-like	36	40	29	70	66	3.14693	3.15899	1.47942	1.65234	1.2391
ENSRNOG00000000542	92.3797	139.853	99.0583	27.2731	61.5918	0.53672	0.0042185	0.29724	Dnah8	20	+	9313271	9560682	14534	protein_coding	dynein,	94	149	102	27	56	0.217161	0.479536	0.691109	1.10117	0.779717
ENSRNOG00000004805	877.608	1063.45	993.496	424.248	750.101	0.50292	0.004254	0.29831	Stac2	10	-	85988367	86004209	3069	protein_coding	SH3	893	1133	1023	420	682	9.30689	16.09	18.0887	23.0693	21.5452
ENSRNOG00000009206	184.759	351.042	247.646	566.674	401.447	-0.53212	0.0042818	0.29883	Fezf2	15	+	12827707	12831496	2072	protein_coding	Fez	188	374	255	561	365	17.3451	12.015	5.3134	10.6252	7.4933
ENSRNOG00000004282	301.708	303.172	257.357	427.278	392.648	-0.41884	0.0043489	0.30207	Arl4a	6	-	59948577	59950586	1034	protein_coding	ADP-ribosylation	307	323	265	423	357	26.2074	23.5487	17.3869	18.388	15.6044
ENSRNOG00000003522	7.86211	11.2634	5.82696	59.5968	17.5977	-0.42679	0.0044247	0.30307	Mr1	13	-	72771984	72789841	1566	protein_coding	major	8	12	6	59	16	2.41359	0.696863	0.29916	0.451069	0.233283
ENSRNOG00000005592	1116.42	1672.61	1587.85	2292.96	2066.63	-0.45014	0.0044253	0.30307	Brinp2	13	-	75948679	76049363	4129	protein_coding	BMP/retinoic	1136	1782	1635	2270	1879	35.2367	31.0536	16.1194	25.4171	24.1216
ENSRNOG00000056135	1034.85	889.806	1066.33	740.414	753.4	0.36242	0.0044146	0.30307	Tsc22d3	X	-	111884295	111887906	1937	protein_coding	TSC22	1053	948	1098	733	685	24.2425	24.1202	31.8349	28.8093	34.514
ENSRNOG00000001478	65.8451	73.2119	72.837	107.072	152.88	-0.52825	0.0044936	0.30358	Gtf2ird1	12	+	25264192	25371001	3928	protein_coding	GTF2I	67	78	75	106	139	2.09393	2.92339	1.20985	1.4158	1.40811
ENSRNOG00000009096	1.96553	1.87723	0.97116	95.9609	2.19971	-0.29846	0.0045523	0.30358	Pon3	4	-	30311982	30338679	1451	protein_coding	paraoxonase	2	2	1	95	2	4.1943	0.0940117	0.0807174	0.0811364	0.0419619
ENSRNOG00000009539	1346.39	1948.56	1602.41	2392.96	2287.7	-0.42152	0.0045777	0.30358	Khdrbs3	7	+	110031696	110179468	1679	protein_coding	KH	1370	2076	1650	2369	2080	90.3895	84.4952	47.7831	72.783	59.8351
ENSRNOG00000013674	994.556	675.802	778.87	534.351	553.227	0.45184	0.0044599	0.30358	Megf10	18	+	52215682	52366238	7613	protein_coding	multiple	1012	720	802	529	503	4.45147	4.50642	7.78447	5.56711	6.41418
ENSRNOG00000014029	3844.57	2844	3188.32	1611.13	2558.26	0.47862	0.0045329	0.30358	Klhl13	X	-	121578940	121731543	3194	protein_coding	kelch-like	3912	3030	3283	1595	2326	31.9911	49.67	71.7247	55.842	62.5833
ENSRNOG00000017679	214.242	329.453	306.886	496.976	420.144	-0.4906	0.0045585	0.30358	Cckbr	1	+	170262156	170272298	2207	protein_coding	cholecystokinin	218	351	316	492	382	19.0101	15.7144	7.69975	12.4617	11.6045
ENSRNOG00000046947	4342.83	5840.99	4198.32	9010.22	5981.01	-0.47516	0.0045297	0.30358	Ak5	2	-	257671772	257864385	3017	protein_coding	adenylate	4419	6223	4323	8920	5438	189.406	122.937	85.7735	121.417	87.2434
ENSRNOG00000006472	250.605	307.865	288.434	652.534	349.754	-0.52024	0.0046225	0.30463	Hspa2	6	+	99433550	99436289	2499	protein_coding	heat	255	328	297	646	318	16.9747	8.89637	6.12507	7.91942	7.41729
ENSRNOG00000047783	233.898	280.646	197.145	530.31	312.359	-0.52022	0.0046351	0.30463	Tmem200a	1	+	20331976	20412381	4091	protein_coding	transmembrane	238	299	203	525	284	8.22117	4.73487	3.40684	4.30224	3.02127
ENSRNOG00000010803	1148.85	1211.75	1167.33	1786.89	1394.62	-0.37437	0.0047	0.30752	Gabra5	1	-	112833944	112947451	3345	protein_coding	gamma-aminobutyric	1169	1291	1202	1769	1268	43.8061	33.4304	26.462	29.3754	28.2899
ENSRNOG00000050841	2821.51	1705.46	1705.36	819.203	1440.81	0.52385	0.0047433	0.3076	Ache	12	-	22472358	22478753	3344	protein_coding	acetylcholinesterase	2871	1817	1756	811	1310	22.8071	39.2226	73.8047	46.952	46.9346
ENSRNOG00000058039	151.346	131.406	120.424	61.617	86.8885	0.5212	0.0047305	0.3076	Acta2	1	-	252537615	252550394	1391	protein_coding	actin	154	140	124	61	79	2.80935	3.87364	6.48333	5.92453	5.42772
ENSRNOG00000020388	1733.59	1404.17	1502.38	1159.61	1174.64	0.35458	0.0049132	0.31721	Inpp5f	1	+	200037749	200116524	4794	protein_coding	inositol	1764	1496	1547	1148	1068	15.3408	15.1947	21.5479	18.3691	19.6479
ENSRNOG00000013969	6171.75	4139.29	3242.7	2758.62	2690.24	0.49512	0.0050285	0.32323	Ahi1	1	+	16478127	16601769	3141	protein_coding	Abelson	6280	4410	3339	2731	2446	55.7003	53.1138	117.084	82.6464	64.7249
ENSRNOG00000020129	29.4829	30.9743	16.5097	246.468	20.8972	-0.39792	0.0051509	0.32966	Cdh3	19	+	38669230	38719677	3662	protein_coding	cadherin	30	33	17	244	19	4.2685	0.353879	0.479742	0.530455	0.282653
ENSRNOG00000011160	5184.08	7034.91	6343.61	9447.6	7848.56	-0.39995	0.0052697	0.33579	AC126641.1	1	-	136664204	136842247	5281	processed_transcript	synaptic	5275	7495	6532	9353	7136	204.497	166.114	105.429	150.577	135.738
ENSRNOG00000008346	9.82763	3.75446	13.5962	178.79	6.59913	-0.33146	0.0053167	0.33732	Itgb6	3	-	46652623	46726958	4674	protein_coding	integrin	10	4	14	177	6	3.03752	0.109626	0.156872	0.0630747	0.228346
ENSRNOG00000002525	279.105	369.814	355.444	623.241	435.542	-0.47569	0.0053625	0.33876	Ptgs2	13	+	67351087	67359335	4373	protein_coding	prostaglandin-endoperoxide	284	394	366	617	396	9.03877	6.17639	3.80315	5.30359	5.09594
ENSRNOG00000026150	42.2588	24.404	36.9041	6.06069	12.0984	0.47417	0.0054498	0.3428	Zar1	14	-	37759776	37763712	1280	protein_coding	zygote	43	26	38	6	11	0.300293	0.586141	1.96727	1.19568	1.80758
ENSRNOG00000028041	24.5691	68.5188	57.2984	295.964	61.5918	-0.45046	0.0055421	0.34712	Tnnt1	1	+	72889270	72899659	974	protein_coding	troponin	25	73	59	293	56	19.9897	4.06763	1.55912	4.57626	3.82568
ENSRNOG00000000527	11494.4	11244.6	10756.6	9124.36	9534.64	0.24424	0.0056674	0.3525	Mtch1	20	-	6937347	6961162	2069	protein_coding	mitochondrial	11696	11980	11076	9033	8669	590.486	603.34	698.901	719.588	688.145
ENSRNOG00000023633	433.399	484.325	472.955	173.74	346.454	0.50982	0.0056762	0.3525	Crabp1	8	+	59344083	59352132	766	protein_coding	cellular	441	516	487	172	315	14.3848	28.0479	33.7143	39.6528	38.71
ENSRNOG00000014452	687.934	609.16	615.715	192.932	465.238	0.52025	0.0057751	0.35713	Zfhx3	19	-	42758127	42920344	11200	protein_coding	zinc	700	649	634	191	423	1.09818	2.58938	3.67908	3.42874	3.46457
ENSRNOG00000009061	1.96553	1.87723	1.94232	79.799	2.19971	-0.29294	0.0058365	0.35941	Cfap206	5	-	50148658	50193571	2274	protein_coding	cilia	2	2	2	79	2	2.22556	0.0599872	0.0515044	0.0517717	0.0535503
ENSRNOG00000016496	76.6555	46.9307	61.1831	276.771	72.5904	-0.48501	0.0059392	0.36269	Ctsc	1	+	151918571	151949983	1874	protein_coding	cathepsin	78	50	63	274	66	9.36666	2.40211	2.43742	1.57056	2.04689
ENSRNOG00000058645	129.725	108.879	107.799	210.104	166.078	-0.48487	0.0059165	0.36269	Tnc	5	-	79789671	79874671	7213	protein_coding	tenascin	132	116	111	208	151	1.84736	1.42784	1.07167	0.946663	0.936979
ENSRNOG00000007894	1191.11	1553.41	1426.63	2632.36	1665.18	-0.46123	0.006016	0.36586	Mpdz	5	-	99413187	99566318	7543	protein_coding	multiple	1212	1655	1469	2606	1514	22.2004	13.7318	9.4382	12.9549	11.894
ENSRNOG00000049676	568.037	720.855	517.628	1044.46	780.896	-0.45083	0.0060704	0.36612	St6galnac5	2	-	258025177	258052835	1407	protein_coding	ST6	578	768	533	1034	710	47.0793	34.4178	24.0568	32.1307	23.0651
ENSRNOG00000053787	86.4832	81.6594	98.0871	280.812	111.085	-0.51731	0.0060527	0.36612	Mdfic	4	+	42202838	42282496	3401	protein_coding	MyoD	88	87	101	278	101	5.23651	2.02551	1.51524	1.5058	1.80816
ENSRNOG00000013588	96.3108	35.6673	41.7599	12.1214	18.6975	0.46566	0.0061218	0.36621	Glra1	10	-	40855559	40953651	2125	protein_coding	glycine	98	38	43	12	17	0.459229	0.692648	3.42827	1.33623	1.564
ENSRNOG00000058609	203.432	321.006	219.482	746.475	298.06	-0.51932	0.0061034	0.36621	Palmd	2	-	220481616	220535751	1662	protein_coding	palmdelphin	207	342	226	739	271	28.485	11.1214	7.29363	12.1129	8.27943
ENSRNOG00000003869	265.346	235.592	228.223	855.567	251.867	-0.51329	0.0061727	0.36626	Sod3	14	-	60958592	60964324	1728	protein_coding	superoxide	270	251	235	847	229	31.401	9.0388	9.15007	8.55034	8.28032
ENSRNOG00000014791	20361.9	12781.1	12876.6	9991.04	10002.1	0.45565	0.0061563	0.36626	Peg3	1	+	70222964	70237443	8435	protein_coding	paternally	20719	13617	13259	9891	9094	75.1205	73.5342	143.843	95.0276	95.708
ENSRNOG00000019704	2984.65	2605.59	1960.77	1367.69	1893.95	0.45817	0.0062411	0.36883	Resp18	9	-	82470759	82477181	892	protein_coding	regulated	3037	2776	2019	1354	1722	107.619	145.719	220.655	202.739	152.519
ENSRNOG00000001036	165.104	166.135	111.683	646.473	146.281	-0.4876	0.0064569	0.36884	Rsph10b	12	-	12665194	12712742	3914	protein_coding	radial	168	177	115	640	133	13.7954	3.05226	3.31028	3.50572	2.35598
ENSRNOG00000001715	755.745	510.606	537.051	307.075	432.243	0.4792	0.006446	0.36884	Ece2	11	-	83948230	83964055	3756	protein_coding	endothelin-converting	769	544	553	304	393	5.18503	7.13652	11.9896	8.52563	8.96442
ENSRNOG00000002360	2050.04	1376.95	1185.79	1008.09	915.079	0.47229	0.0065181	0.36884	Gabrg1	14	+	39964588	40049354	1737	protein_coding	gamma-aminobutyric	2086	1467	1221	998	832	36.8073	32.6695	70.3265	49.7146	42.7995
ENSRNOG00000008334	525.778	589.449	504.032	737.384	696.208	-0.35382	0.0064629	0.36884	Crocc	5	-	159540421	159583049	7187	protein_coding	ciliary	535	628	519	730	633	7.04832	6.50702	4.72191	5.5715	4.76266
ENSRNOG00000009884	57.0003	55.3782	72.837	126.264	100.087	-0.50966	0.0065012	0.36884	Lgals1	7	+	120153184	120156289	505	protein_coding	galectin	58	59	75	125	91	15.857	12.2905	6.72576	6.87724	9.04259
ENSRNOG00000010268	3.93105	4.69307	1.94232	5.05057	69.2908	-0.31703	0.0065141	0.36884	Vom2r44	2	+	154604832	154639158	6950	protein_coding	vomeronasal	4	5	2	5	63	0.0460881	0.618265	0.0337039	0.0423485	0.0175214
ENSRNOG00000018336	32.4312	38.4832	45.6445	281.822	31.8958	-0.41749	0.0064593	0.36884	Eps8l2	1	+	214328071	214353461	3192	protein_coding	EPS8-like	33	41	47	279	29	5.59944	0.619661	0.605418	0.756091	0.896515
ENSRNOG00000020744	3114.38	2752.02	2792.08	2239.42	2376.78	0.29379	0.0064594	0.36884	Adar	2	+	189062443	189083236	3608	protein_coding	adenosine	3169	2932	2875	2217	2161	39.3643	40.8515	51.4352	47.8355	48.517
ENSRNOG00000042741	10.8104	18.7723	6.79812	109.092	16.4978	-0.38189	0.0064717	0.36884	Adgb	1	-	4445027	4560789	7023	protein_coding	androglobin	11	20	7	108	15	1.96779	0.290979	0.18321	0.334838	0.121219
ENSRNOG00000051958	37.345	29.097	27.1925	72.7282	60.492	-0.5151	0.0064574	0.36884	AABR07037943.1	X	-	35971697	35984183	2496	lincRNA	-	38	31	28	72	55	3.15708	2.56763	1.52313	1.24901	1.16689
ENSRNOG00000060105	688.917	536.887	558.417	392.935	442.141	0.41044	0.0062807	0.36884	Astn2	5	-	81179605	82168427	4521	protein_coding	astrotactin	701	572	575	389	402	5.94189	6.53758	9.788	8.02825	8.34761
ENSRNOG00000014475	197.535	157.687	189.376	529.3	212.272	-0.51535	0.0065583	0.36968	Slc31a1	5	+	78222504	78249358	1416	protein_coding	solute	201	168	195	524	193	23.7067	9.29637	8.31261	6.98392	8.38483
ENSRNOG00000000042	1339.51	1052.19	1195.5	825.264	934.876	0.37298	0.0067272	0.37012	Xpr1	13	-	72918490	73056875	3559	protein_coding	xenotropic	1363	1121	1231	817	850	22.4631	24.8818	34.2566	28.3206	32.1681
ENSRNOG00000002832	500.227	477.754	502.09	1400.02	526.83	-0.51299	0.0067428	0.37012	Slc16a2	X	-	74577131	74706214	3251	protein_coding	solute	509	509	517	1386	479	27.3118	10.0493	9.16865	9.21625	9.6827
ENSRNOG00000010551	445.192	532.194	474.897	819.203	595.021	-0.42675	0.0067054	0.37012	Lhx2	3	+	22640545	22658446	1903	protein_coding	LIM	453	567	489	811	541	32.6348	23.1779	16.6632	20.9649	18.702
ENSRNOG00000014104	1996.97	2278.95	2092.85	2586.9	2712.24	-0.29153	0.0066003	0.37012	Myo5b	18	+	70427007	70729030	7747	protein_coding	myosin	2032	2428	2155	2561	2466	25.4521	26.0929	18.4603	22.1723	20.3554
ENSRNOG00000014460	297.777	336.024	385.55	465.663	499.334	-0.4075	0.0066728	0.37012	Hivep1	17	-	22278798	22311392	6333	protein_coding	human	303	358	397	461	454	4.66332	4.88951	2.8018	3.32757	3.81684
ENSRNOG00000016697	41.2761	49.7465	43.7022	127.274	67.0911	-0.5123	0.0066464	0.37012	Lrrc56	1	+	214182830	214197184	2129	protein_coding	leucine	42	53	45	126	61	4.05825	2.09177	1.23657	1.56854	1.37753
ENSRNOG00000057862	98.2763	83.5366	58.2696	289.903	101.187	-0.49907	0.0066962	0.37012	Rsph1	20	-	9998701	10013559	1297	protein_coding	radial	100	89	60	287	92	18.6849	6.37693	5.95127	5.32412	3.71261
ENSRNOG00000018524	898.246	1044.68	965.333	2734.38	1011.87	-0.51161	0.0068459	0.37438	Ezr	1	-	47287874	47331412	2954	protein_coding	ezrin	914	1113	994	2707	920	73.7317	26.679	22.7569	27.8555	25.7319
ENSRNOG00000002408	1.96553	5.63168	6.79812	106.062	4.39942	-0.30766	0.0068782	0.37475	Rbm47	14	+	43810119	43837662	2344	protein_coding	RNA	2	6	7	105	4	2.86969	0.116392	0.0499663	0.150677	0.181829
ENSRNOG00000015902	14.7414	16.895	13.5962	86.8698	21.9971	-0.42851	0.007124	0.38615	Cpxm2	1	-	204048785	204087001	2636	protein_coding	carboxypeptidase	15	18	14	86	20	2.09005	0.517492	0.333235	0.401958	0.323374
ENSRNOG00000016863	13720.4	11656.6	11273.2	9035.47	9939.38	0.32331	0.0071699	0.38615	Pnma8b	1	+	78876205	78878779	2575	protein_coding	PNMA	13961	12419	11608	8945	9037	222.539	239.368	317.5	283.898	274.475
ENSRNOG00000020455	264.363	235.592	151.501	395.965	338.755	-0.48877	0.0072193	0.38615	Cst6	1	-	220727292	220729000	835	protein_coding	cystatin	269	251	156	392	308	30.0748	25.1584	18.8656	17.6946	11.3752
ENSRNOG00000024689	384.26	518.115	491.407	711.121	623.617	-0.41412	0.0071921	0.38615	Hopx	14	+	33354807	33362551	1038	protein_coding	HOP	391	552	506	704	567	43.4489	37.2567	22.0589	31.3037	29.6808
ENSRNOG00000025860	3.93105	6.5703	9.7116	67.6777	10.9985	-0.35965	0.0071994	0.38615	Drc7	19	-	10363108	10380809	2824	protein_coding	dynein	4	7	10	67	10	1.5199	0.241521	0.0829468	0.145911	0.215605
ENSRNOG00000014231	500.227	349.164	223.367	142.426	212.272	0.50864	0.0072773	0.38644	Pnoc	15	-	48805228	48833285	2013	protein_coding	prepronociceptin	509	372	230	141	193	4.48724	6.53932	14.8074	10.8781	6.95676
ENSRNOG00000047080	1780.77	1146.99	968.246	706.07	851.287	0.48273	0.0072524	0.38644	Gng4	17	-	90266794	90315492	3015	protein_coding	G	1812	1222	997	699	774	14.8523	17.5095	35.1946	23.8582	20.134
ENSRNOG00000026178	728.228	569.739	617.657	476.774	444.341	0.38736	0.0073637	0.38961	Adpgk	8	+	64088913	64116832	2579	protein_coding	ADP-dependent	741	607	636	472	404	11.7245	10.6844	16.8256	13.8545	15.0151
ENSRNOG00000001720	68.7934	75.0891	108.77	174.75	134.182	-0.50137	0.0076054	0.39134	Hes1	11	-	74312806	74315248	1444	protein_coding	hes	70	80	112	173	122	7.67507	5.76251	2.8388	3.26119	4.72252
ENSRNOG00000003349	7.86211	9.38614	14.5674	32.3237	32.9956	-0.45178	0.007632	0.39134	LOC103693323	10	+	36741434	37028367	2733	protein_coding	collagen	8	10	15	32	30	0.750091	0.748688	0.171417	0.215384	0.334175
ENSRNOG00000004067	7303.9	8714.09	7575.04	10278.9	9599.53	-0.30404	0.0075621	0.39134	Nrcam	6	+	64297888	64864996	8132	protein_coding	neuronal	7432	9284	7800	10176	8728	163.056	148.899	108.86	136.693	118.789
ENSRNOG00000005338	23.5863	19.7109	30.1059	50.5057	61.5918	-0.49829	0.0075748	0.39134	Drd5	14	-	77220579	77222006	1428	protein_coding	dopamine	24	21	31	50	56	2.24308	2.67472	0.98421	0.865654	1.32177
ENSRNOG00000010905	456.985	439.271	493.349	163.639	348.654	0.49869	0.0074931	0.39134	Dlx5	4	-	32387741	32392007	1390	protein_coding	distal-less	465	468	508	162	317	7.46627	15.5548	19.5904	19.8191	22.2521
ENSRNOG00000021303	168.053	200.863	195.203	526.27	217.771	-0.50698	0.007484	0.39134	Drc3	10	+	46722109	46762250	1814	protein_coding	dynein	171	214	201	521	198	18.3994	7.4447	5.52031	6.94432	6.74655
ENSRNOG00000036585	21.6208	14.0792	21.3655	459.602	34.0955	-0.2945	0.0076043	0.39134	Cfap43	1	-	267511523	267598639	5136	protein_coding	cilia	22	15	22	455	31	5.67531	0.411676	0.250843	0.171917	0.260808
ENSRNOG00000051510	29.4829	30.9743	23.3078	168.689	29.6961	-0.42521	0.0076366	0.39134	Ccdc113	19	-	9912183	9931930	1131	protein_coding	coiled-coil	30	33	24	167	27	9.45927	1.62825	1.55333	1.71753	1.29203
ENSRNOG00000061910	144.466	111.695	110.712	275.761	163.878	-0.49977	0.007469	0.39134	Igfbp3	14	-	87457647	87465374	2407	protein_coding	insulin-like	147	119	114	273	149	7.26591	4.22211	3.5764	2.91021	2.88371
ENSRNOG00000025287	0.982763	0.938614	2.91348	120.204	1.09985	-0.26349	0.0077131	0.39388	RGD1565611	10	+	64174931	64178591	859	protein_coding	RGD1565611	1	1	3	119	1	8.87477	0.079401	0.0681728	0.0685267	0.212643
ENSRNOG00000006956	128.742	167.073	140.818	387.884	178.176	-0.5043	0.0077679	0.39393	AABR07049085.1	5	+	104362971	104753863	7973	protein_coding	-	131	178	145	384	162	9.60937	4.31613	2.99665	4.09292	3.44866
ENSRNOG00000019306	918.884	869.156	982.814	560.614	759.999	0.39364	0.0077614	0.39393	Syt12	1	-	219688451	219719272	3546	protein_coding	synaptotagmin	935	926	1012	555	691	10.0267	13.291	15.4411	15.3718	17.3766
ENSRNOG00000019661	3.93105	1.87723	0.97116	67.6777	3.29956	-0.28501	0.0078389	0.39616	Gdf15	16	+	20555395	20557978	912	protein_coding	growth	4	2	1	67	3	4.70634	0.22436	0.256844	0.129089	0.0667618
ENSRNOG00000032232	82.5521	71.3347	35.9329	27.2731	15.398	0.47321	0.0079229	0.39903	LOC687679	1	-	91588228	91588609	382	protein_coding	similar	84	76	37	27	14	4.52797	2.49968	12.8772	11.7113	5.89741
ENSRNOG00000008337	134.639	82.598	84.4909	48.4855	50.5933	0.50263	0.0080185	0.40109	Gjd2	3	-	105467480	105470475	1892	protein_coding	gap	137	88	87	48	46	1.62526	1.65827	4.24037	2.73788	2.79976
ENSRNOG00000059865	14.7414	8.44752	15.5386	409.096	26.3965	-0.28031	0.0080162	0.40109	Dnah12	16	+	2379480	2534131	12267	protein_coding	dynein,	15	9	16	405	24	2.11505	0.133442	0.0716073	0.0431874	0.0794153
ENSRNOG00000002208	74.69	113.572	101.972	352.53	111.085	-0.48624	0.0081975	0.40168	Shroom3	14	-	16622760	16903242	7766	protein_coding	shroom	76	121	105	349	101	2.87893	0.88704	0.573087	0.917152	0.823218
ENSRNOG00000004642	4.91382	2.81584	2.91348	142.426	1.09985	-0.2729	0.0082459	0.40168	Lmx1a	13	+	85918252	86061176	3252	protein_coding	LIM	5	3	3	141	1	2.77762	0.0209734	0.0900376	0.054303	0.0561686
ENSRNOG00000011134	90.4142	61.9485	56.3273	392.935	60.492	-0.43382	0.0082337	0.40168	Lama2	1	+	18491384	19143269	9484	protein_coding	laminin	92	66	58	389	55	2.66157	0.400652	0.57541	0.414937	0.377169
ENSRNOG00000012151	14.7414	21.5881	14.5674	111.113	20.8972	-0.40558	0.0080914	0.40168	Itpripl1	3	-	119616945	119619865	1875	protein_coding	ITPRIP	15	23	15	110	19	3.75833	0.691149	0.468484	0.722071	0.487094
ENSRNOG00000018905	5.89658	2.81584	6.79812	64.6473	7.69898	-0.33211	0.0081391	0.40168	Armc4	17	+	60287203	60474031	3111	protein_coding	armadillo	6	3	7	64	7	1.3179	0.153468	0.112942	0.0567642	0.137
ENSRNOG00000027871	1452.52	1656.65	1613.1	1949.52	1976.44	-0.28937	0.0080726	0.40168	AC141969.1	10	+	86763117	86765675	2308	protein_coding	-	1478	1765	1661	1930	1797	53.5704	53.1045	37.501	45.0155	43.8184
ENSRNOG00000029165	1337.54	2501.41	1912.21	3258.63	2847.52	-0.46388	0.0082609	0.40168	Stx1a	12	-	24682041	24710019	2157	protein_coding	syntaxin	1361	2665	1969	3226	2589	95.8115	81.8655	36.9498	72.7278	55.58
ENSRNOG00000050091	92.3797	84.4752	75.7504	333.338	90.188	-0.47806	0.0083045	0.40168	Efcab1	11	-	90221056	90234286	1198	protein_coding	EF	94	90	78	330	82	17.6466	4.66849	4.5949	4.42221	3.96425
ENSRNOG00000057867	72.7245	79.7822	67.9812	213.134	94.5875	-0.49977	0.0082001	0.40168	Mns1	8	+	79054237	79075122	1801	protein_coding	meiosis-specific	74	85	70	211	86	7.50537	3.2569	2.40615	2.77817	2.3665
ENSRNOG00000060460	10.8104	13.1406	25.2501	51.5158	41.7945	-0.45835	0.0082844	0.40168	Clec1a	4	-	163191503	163214678	3299	protein_coding	C-type	11	14	26	51	38	0.990356	0.785634	0.195261	0.249804	0.479859
ENSRNOG00000022721	0	2.81584	2.91348	124.244	2.19971	-0.26006	0.0084709	0.40839	Clec18a	19	+	43163129	43175624	1587	protein_coding	C-type	0	3	3	123	2	5.34941	0.0926076	0	0.119887	0.124006
ENSRNOG00000054900	0.982763	0.938614	0	56.5664	2.19971	-0.25477	0.0085925	0.41289	Pih1d3	X	+	111396995	111439376	1408	protein_coding	PIH1	1	1	0	56	2	2.54794	0.0968828	0.0415912	0.0418072	0
ENSRNOG00000053562	687.934	523.747	519.57	384.854	419.044	0.409	0.0086211	0.41291	Arx	X	+	62363757	62376143	2853	protein_coding	aristaless	700	558	535	381	381	16.5364	17.6059	27.7726	22.2536	22.0694
ENSRNOG00000013938	143.483	245.917	212.684	340.409	321.157	-0.47352	0.0086561	0.41324	Tshz3	1	-	92703080	92774975	5007	protein_coding	teashirt	146	262	219	337	292	4.31177	3.97763	1.70758	3.08019	2.66311
ENSRNOG00000010911	173.949	158.626	154.414	302.024	208.972	-0.45657	0.0089956	0.42805	Tmem108	8	-	111970288	111984572	1680	protein_coding	transmembrane	177	169	159	299	190	11.4016	7.71371	6.16976	5.92149	5.7625
ENSRNOG00000000921	4497.12	4384.27	4788.79	3446.51	3923.18	0.27963	0.0090882	0.42828	Ubl3	12	+	7865938	7911525	2695	protein_coding	ubiquitin-like	4576	4671	4931	3412	3567	81.1062	90.2742	99.4333	102.024	111.404
ENSRNOG00000018798	4602.28	4108.31	4415.86	3747.52	3099.39	0.3136	0.0090739	0.42828	Bcan	2	-	187359677	187372657	3271	protein_coding	brevican	4683	4377	4547	3710	2818	99.1125	80.1514	114.361	107.444	115.451
ENSRNOG00000036964	153.311	153.933	175.78	276.771	213.372	-0.44167	0.0090627	0.42828	Ralgapa2	3	-	140468701	140728129	5607	protein_coding	Ral	156	164	181	274	194	3.13057	2.35988	1.62929	1.72174	1.96549
ENSRNOG00000006397	211.294	125.774	119.453	84.8496	71.4905	0.49373	0.0091181	0.42832	Chrm5	3	-	103966451	104018861	2397	protein_coding	cholinergic	215	134	123	84	65	2.24499	1.84954	5.25261	3.29071	3.12435
ENSRNOG00000000007	10458.6	9053.87	9748.5	4838.45	8171.92	0.4319	0.0093005	0.42864	Gad1	3	+	56861396	56902157	3866	protein_coding	glutamate	10642	9646	10038	4790	7430	114.885	189.729	233.321	212.582	228.821
ENSRNOG00000007821	433.399	519.053	541.907	756.576	628.017	-0.38595	0.0092889	0.42864	Dyrk2	7	-	61786309	61798729	5705	protein_coding	dual	441	553	558	749	571	8.41065	6.82653	4.52676	5.70588	5.95527
ENSRNOG00000009465	59.9486	78.8436	52.4426	191.922	85.7886	-0.48796	0.0092885	0.42864	Sfrp2	2	+	182723854	182731764	2342	protein_coding	secreted	61	84	54	190	78	5.19721	2.27157	1.52527	2.11128	1.40388
ENSRNOG00000012827	4.91382	0.938614	2.91348	149.497	1.09985	-0.25973	0.0092374	0.42864	Mlf1	2	+	164549455	164582643	1112	protein_coding	myeloid	5	1	3	148	1	8.5263	0.0613359	0.263311	0.0529357	0.164263
ENSRNOG00000014048	2514.89	2577.43	2694.97	2030.33	2221.71	0.26557	0.009179	0.42864	Cyld	19	-	19265164	19315357	3562	protein_coding	CYLD	2559	2746	2775	2010	2020	61.0553	65.3272	71.0556	76.6438	80.1141
ENSRNOG00000057557	9.82763	4.69307	5.82696	161.618	2.19971	-0.28507	0.0093005	0.42864	Prlr	2	+	60131776	60325692	2972	protein_coding	prolactin	10	5	6	160	2	5.72306	0.0761647	0.326971	0.164334	0.203976
ENSRNOG00000009068	584.744	290.032	320.483	219.195	212.272	0.48855	0.0094273	0.43098	Phlda3	13	+	52588917	52592001	1423	protein_coding	pleckstrin	595	309	330	217	193	9.76919	9.25064	24.4859	12.7822	14.1199
ENSRNOG00000022694	500.227	667.354	647.763	823.243	853.487	-0.38301	0.0094394	0.43098	Plekhg5	5	+	169244778	169288309	4029	protein_coding	pleckstrin	509	711	667	815	776	14.9473	15.1524	8.53343	11.9819	11.6265
ENSRNOG00000024172	9.82763	8.44752	7.76928	80.8092	9.89869	-0.35211	0.0093923	0.43098	T2	1	-	52907435	52962388	1476	protein_coding	brachyury	10	9	8	80	9	3.47222	0.415887	0.396751	0.35893	0.330009
ENSRNOG00000017166	72.7245	69.4574	99.0583	206.063	109.985	-0.49164	0.0095081	0.43277	Mycbp	5	+	141560192	141567399	1536	protein_coding	Myc	74	74	102	204	100	8.50829	4.44046	2.82127	2.83592	4.04326
ENSRNOG00000003172	7.86211	1.87723	6.79812	34.3439	17.5977	-0.36463	0.0095546	0.43354	Serpinf1	10	-	62241756	62254287	1548	protein_coding	serpin	8	2	7	34	16	1.40706	0.704966	0.302638	0.0760523	0.275328
ENSRNOG00000003891	106.138	129.529	136.934	59.5968	82.4891	0.48068	0.0096002	0.43426	AC118957.1	6	-	114476142	114476723	582	protein_coding	Putative	108	138	141	59	75	6.4943	8.78937	10.8669	13.9576	14.7509
ENSRNOG00000007338	653.538	550.966	340.877	311.115	296.961	0.47376	0.0097174	0.43821	Fbln2	4	+	122835436	122895121	4309	protein_coding	fibulin	665	587	351	308	270	4.57908	4.27372	9.03753	8.0189	4.95968
ENSRNOG00000010284	1860.37	1924.16	1886.96	2430.34	2186.51	-0.26533	0.0098381	0.44212	St3gal5	4	+	99937558	99999902	2698	protein_coding	ST3	1893	2050	1943	2406	1988	60.8986	53.5727	43.7989	47.6777	46.7416
ENSRNOG00000046426	5.89658	1.87723	0.97116	51.5158	6.59913	-0.29217	0.0098645	0.44212	Ankrd66	9	+	20004280	20013950	579	protein_coding	ankyrin	6	2	1	51	6	5.64281	0.706793	0.606844	0.203332	0.105158
ENSRNOG00000033881	494.33	339.778	326.31	224.245	263.965	0.45352	0.0099382	0.44311	Insyn2a	1	-	207116717	207171760	4422	protein_coding	inhibitory	503	362	336	222	240	3.21616	3.70179	6.66122	4.81885	4.6264
ENSRNOG00000058637	4.91382	12.202	6.79812	27.2731	28.5962	-0.40743	0.0099471	0.44311	AABR07003304.2	1	+	104282029	104352990	1932	lincRNA	-	5	13	7	27	26	1.71937	1.76277	0.291056	0.760674	0.423665
ENSRNOG00000020423	4492.21	4283.83	4676.13	5980.89	5148.42	-0.28287	0.0099887	0.44362	Apc	18	+	27047382	27105531	8834	protein_coding	APC	4571	4564	4815	5921	4681	43.6495	36.7399	30.8032	30.9157	33.7364
ENSRNOG00000021468	917.901	791.251	699.235	333.338	630.216	0.46776	0.010196	0.45072	Grm8	4	-	54474136	55407922	4010	protein_coding	glutamate	934	843	720	330	573	9.97669	18.4435	25.8119	23.418	20.6883
ENSRNOG00000022838	43.2416	36.6059	28.1636	9.09103	15.398	0.45387	0.010234	0.45072	Cnksr1	5	-	152446845	152458023	2997	protein_coding	connector	44	39	29	9	14	0.19238	0.318611	0.859747	0.766004	0.589161
ENSRNOG00000057556	447.157	528.44	406.916	679.807	598.321	-0.38232	0.010241	0.45072	Pdzrn3	4	-	133717139	133951264	4109	protein_coding	PDZ	455	563	419	673	544	10.4926	9.02988	6.48455	8.06539	6.2087
ENSRNOG00000004476	78.6211	122.958	86.4332	52.526	47.2937	0.4848	0.010459	0.45184	Wif1	7	+	63094911	63165159	2242	protein_coding	Wnt	80	131	89	52	43	1.48584	1.30813	2.08958	3.43945	2.417
ENSRNOG00000004564	26.5346	47.8693	37.8752	124.244	56.0926	-0.46675	0.010393	0.45184	Lrriq1	7	-	45056399	45185690	7959	protein_coding	leucine-rich	27	51	39	123	51	0.990034	0.43705	0.19866	0.377194	0.298352
ENSRNOG00000006733	780.314	756.523	721.572	956.578	923.878	-0.2894	0.010367	0.45184	Srgap2	13	-	48068158	48286720	4328	protein_coding	SLIT-ROBO	794	806	743	947	840	17.7597	16.7718	13.6115	13.889	13.2432
ENSRNOG00000008176	18.6725	37.5446	33.9906	64.6473	70.3907	-0.47655	0.010404	0.45184	Nppa	5	+	164808323	164809705	887	protein_coding	natriuretic	19	40	35	64	64	4.62232	4.92125	1.2544	2.65454	2.40252
ENSRNOG00000008831	2687.86	2324.01	2710.51	1463.66	2162.31	0.39775	0.010344	0.45184	Hcn2	7	-	12851739	12874215	2541	protein_coding	hyperpolarization	2735	2476	2791	1449	1966	36.5315	52.7713	63.0314	57.3587	66.8772
ENSRNOG00000016716	7.86211	4.69307	5.82696	72.7282	6.59913	-0.32063	0.010482	0.45184	Armc3	17	+	85914410	86009396	2844	protein_coding	armadillo	8	5	6	72	6	1.62183	0.143893	0.164727	0.103489	0.128453
ENSRNOG00000055192	4.91382	15.9564	6.79812	54.5462	20.8972	-0.37759	0.010424	0.45184	AABR07024641.1	16	+	9896027	9899544	1813	lincRNA	-	5	17	7	54	19	1.90809	0.714784	0.161502	0.551956	0.235084
ENSRNOG00000003949	26.5346	18.7723	24.279	55.5563	47.2937	-0.47645	0.010585	0.45362	AABR07037995.1	X	-	36857650	36884748	1533	protein_coding	-	27	20	25	55	43	2.29839	1.91313	1.0314	0.767964	0.992935
ENSRNOG00000054017	76.6555	61.9485	84.4909	221.215	93.4876	-0.48093	0.010568	0.45362	Hist1h2ao	17	+	44522140	44526583	1296	protein_coding	histone	78	66	87	219	85	10.8254	4.47335	3.52447	2.99773	4.0873
ENSRNOG00000017712	336.105	248.733	156.357	124.244	137.482	0.48288	0.010658	0.45541	Cartpt	2	-	30125249	30127269	840	protein_coding	CART	342	265	161	123	125	9.38057	10.1496	23.8425	18.5703	11.67
ENSRNOG00000018358	90.4142	72.2733	79.6351	414.147	65.9913	-0.42761	0.010766	0.45638	Nt5dc2	16	+	7212488	7220540	1797	protein_coding	5'-nucleotidase	92	77	82	410	60	14.6164	2.27731	2.99809	2.5223	2.77836
ENSRNOG00000018631	115.966	165.196	110.712	435.359	145.181	-0.47482	0.010747	0.45638	Enkur	17	-	88071757	88095729	1527	protein_coding	enkurin,	118	176	114	431	132	18.0818	5.89595	4.5253	6.78464	4.54557
ENSRNOG00000052486	4171.83	3160.31	3455.39	2479.83	2881.62	0.35529	0.010774	0.45638	Kcna6	4	-	159253934	159287193	6696	protein_coding	potassium	4245	3367	3558	2455	2620	23.4877	26.6873	37.125	29.5993	32.3529
ENSRNOG00000018163	259.45	362.305	278.723	484.855	405.846	-0.423	0.010843	0.45665	Ipcef1	1	-	43567842	43638161	1516	protein_coding	interaction	264	386	287	480	369	20.2836	16.6015	10.1979	14.9879	11.5267
ENSRNOG00000059539	108.104	123.897	85.462	1359.61	142.981	-0.30929	0.01083	0.45665	Tagln3	11	+	60072727	60086553	1400	protein_coding	transgelin	110	132	88	1346	130	73.6992	7.57839	5.50569	6.64112	4.57952
ENSRNOG00000007027	221.122	446.78	230.165	682.837	443.241	-0.48215	0.010899	0.45732	Hgf	4	-	15433295	15505362	5978	protein_coding	hepatocyte	225	476	237	676	403	7.24427	4.59799	2.2041	4.6871	2.41388
ENSRNOG00000028805	15.7242	34.7287	12.6251	153.537	23.0969	-0.369	0.010921	0.45732	Cfap77	3	-	7508496	7632345	1745	protein_coding	cilia	16	37	13	152	21	5.58022	0.820811	0.536944	1.24813	0.453598
ENSRNOG00000001739	27.5174	61.0099	58.2696	125.254	89.0882	-0.47458	0.011031	0.45747	Meltf	11	-	72135668	72157522	4197	protein_coding	melanotransferrin	28	65	60	124	81	1.89272	1.31633	0.390682	0.911649	0.870432
ENSRNOG00000003959	0	4.69307	18.452	86.8698	37.395	-0.29842	0.011017	0.45747	Rgs18	13	-	61565483	61591139	708	protein_coding	regulator	0	5	19	86	34	7.7816	3.2754	0	0.41571	1.63397
ENSRNOG00000016050	2279.03	1691.38	1541.23	1352.54	1223.04	0.39903	0.011057	0.45747	Fgfr1	16	-	71266248	71319449	3389	protein_coding	Fibroblast	2319	1802	1587	1339	1112	30.6465	27.097	48.5179	37.897	34.5221
ENSRNOG00000030759	286.967	202.741	169.953	119.194	137.482	0.46962	0.011081	0.45747	Nhs	X	+	34623405	34673742	5737	protein_coding	NHS	292	216	175	118	125	1.44677	1.63171	3.27266	2.43344	2.03927
ENSRNOG00000040166	777.366	646.705	632.225	463.643	541.128	0.36843	0.011044	0.45747	Ankrd34b	2	+	22000106	22016030	3292	protein_coding	ankyrin	791	689	651	459	492	8.93216	10.1935	14.0709	12.3201	12.0405
ENSRNOG00000022636	97.2936	151.117	180.636	263.64	230.969	-0.47225	0.011222	0.46199	Alpk1	2	-	231996088	232117134	8412	protein_coding	alpha-kinase	99	161	186	261	210	1.98767	1.7027	0.689192	1.12663	1.34628
ENSRNOG00000029988	17.6897	5.63168	5.82696	67.6777	18.6975	-0.3578	0.011373	0.46688	AABR07007675.1	2	-	23260651	23260965	315	protein_coding	-	18	6	6	67	17	13.626	3.68093	3.34631	1.12123	1.15975
ENSRNOG00000049949	1770.94	1651.02	1555.8	2445.49	1917.05	-0.33758	0.011606	0.47515	Hapln4	16	-	21081377	21089508	3687	protein_coding	hyaluronan	1802	1759	1602	2421	1743	42.0654	32.2436	28.6211	28.0832	26.4553
ENSRNOG00000000522	4405.73	3989.11	4298.35	2377.81	3625.12	0.39021	0.011697	0.47752	Cpne5	20	-	6419033	6500523	4311	protein_coding	copine	4483	4250	4426	2354	3296	34.981	52.1469	60.8969	58.0316	62.511
ENSRNOG00000002983	389.174	400.788	397.204	721.222	459.739	-0.42337	0.011873	0.48301	Nf1x	19	-	25821780	25914696	1747	protein_coding	nuclear	396	427	409	714	418	28.8584	17.9873	14.6309	15.8581	15.7115
ENSRNOG00000014371	2635.77	2348.41	2634.76	3591.97	2931.11	-0.31594	0.011897	0.48301	Cdh13	19	+	50848736	51972103	4038	protein_coding	cadherin	2682	2502	2713	3556	2665	63.3499	50.5472	43.6761	40.9563	45.936
ENSRNOG00000009372	392.123	216.82	206.857	154.548	142.981	0.47349	0.012015	0.4851	Tacr3	2	+	240021152	240118971	2159	protein_coding	tachykinin	399	231	213	153	130	4.53986	4.10686	10.8224	6.29814	6.00689
ENSRNOG00000049351	5273.51	5520.93	5550.18	4153.59	4776.67	0.26325	0.012013	0.4851	Nat8l	14	-	82041616	82048251	3279	protein_coding	N-acetyltransferase	5366	5882	5715	4112	4343	80.3369	90.3374	95.8327	105.593	106.12
ENSRNOG00000042867	12.7759	22.5267	13.5962	62.6271	29.6961	-0.42666	0.012127	0.48736	LOC688801	16	+	81463129	81487566	901	lincRNA	hypothetical	13	24	14	62	27	8.50508	3.94336	1.63016	3.02516	1.8253
ENSRNOG00000049593	3.93105	9.38614	9.7116	22.2225	31.8958	-0.38948	0.012137	0.48736	Wbp11l1	4	-	170772163	170810080	2481	protein_coding	WW	4	10	10	22	29	0.653698	0.917421	0.108647	0.273026	0.282406
ENSRNOG00000008615	1907.54	2348.41	1924.84	2594.98	2699.04	-0.31563	0.012408	0.49016	Mal2	7	+	94130852	94163645	2776	protein_coding	mal,	1941	2502	1982	2569	2454	59.2855	60.294	40.9459	53.0544	43.4717
ENSRNOG00000012475	391.14	304.111	386.522	245.458	260.665	0.39547	0.012384	0.49016	Prr5	7	+	125576327	125613114	5666	protein_coding	proline	398	324	398	243	237	2.74747	2.85293	4.1135	3.36606	4.2769
ENSRNOG00000014840	24.5691	32.8515	28.1636	79.799	46.1939	-0.46468	0.012368	0.49016	Gna14	1	+	235166718	235347937	2732	protein_coding	G	25	35	29	79	42	1.85246	1.04855	0.535875	0.75412	0.646309
ENSRNOG00000015156	217.191	73.2119	48.558	39.3945	15.398	0.39858	0.012364	0.49016	Gal	1	-	218652917	218657925	844	protein_coding	galanin	221	78	50	39	14	2.96023	1.13137	15.334	5.44008	3.60703
ENSRNOG00000016854	11.7932	7.50891	5.82696	40.4046	18.6975	-0.38628	0.012404	0.49016	AC116220.1	19	+	37370498	37438488	3030	antisense	leucine	12	8	6	40	17	1.64897	0.746135	0.452204	0.303035	0.235084
ENSRNOG00000016897	371.485	338.84	342.819	778.798	392.648	-0.46048	0.012392	0.49016	Rlbp1	1	-	141097695	141111400	2413	protein_coding	retinaldehyde	378	361	353	771	357	20.4692	10.0909	9.17358	8.8065	8.90718
ENSRNOG00000005953	0.982763	7.50891	5.82696	82.8294	5.49927	-0.27977	0.012566	0.49506	AABR07005983.1	1	-	211943877	211956858	1221	protein_coding	-	1	8	6	82	5	4.30231	0.279302	0.0479611	0.38568	0.299198
ENSRNOG00000004333	5210.61	4325.13	3765.19	3368.73	3277.57	0.34829	0.012648	0.49602	Flywch1	10	-	13087914	13107771	3307	protein_coding	FLYWCH-type	5302	4608	3877	3335	2980	64.6049	61.4612	93.888	82.0222	71.3813
ENSRNOG00000015835	3546.79	2648.77	2748.38	1108.1	2389.98	0.46191	0.012658	0.49602	Cacna2d2	8	+	116154736	116284985	4741	protein_coding	calcium	3609	2822	2830	1097	2173	17.4817	36.8683	52.5733	41.3223	42.8631
ENSRNOG00000004423	1435.82	2134.41	1867.54	3357.62	2162.31	-0.43006	0.012742	0.49798	Zbtb18	13	+	95589668	95591236	1569	protein_coding	zinc	1461	2274	1923	3324	1966	135.719	85.4633	54.5295	85.3141	74.6241
ENSRNOG00000020038	3564.48	3154.68	3216.48	2561.65	2816.73	0.27281	0.012888	0.49968	Chpf	9	-	82669204	82673898	2917	protein_coding	chondroitin	3627	3361	3312	2536	2561	55.695	59.8815	72.8141	67.8243	69.1316
ENSRNOG00000022337	102.207	69.4574	95.1736	43.4349	51.6931	0.47081	0.012834	0.49968	Slitrk6	15	-	95507640	95514259	4248	protein_coding	SLIT	104	74	98	43	47	0.648466	0.754627	1.43368	1.02542	1.40464
ENSRNOG00000029903	4521.69	3579.87	4191.52	2025.28	3424.95	0.42294	0.012883	0.49968	Spock3	16	-	28372411	28716885	3318	protein_coding	SPARC/osteonectin,	4601	3814	4316	2005	3114	38.7116	64.012	81.2046	67.664	79.2005
ENSRNOG00000001374	1372.92	2081.85	1537.35	3074.79	2020.43	-0.43161	0.012999	0.50266	Rasal1	12	-	41416218	41448668	3238	protein_coding	RAS	1397	2218	1583	3044	1837	60.2242	38.6947	25.2653	40.3216	29.7664
ENSRNOG00000014237	398.019	377.323	461.301	208.084	327.757	0.43196	0.013195	0.50814	Zfp503	15	+	2374582	2378370	3101	protein_coding	zinc	405	402	475	206	298	4.25568	6.55441	7.64818	7.63093	9.32641
ENSRNOG00000061367	102.207	95.7386	100.029	158.588	144.081	-0.42917	0.01321	0.50814	Atp7a	X	+	77076106	77193644	8422	protein_coding	ATPase	104	102	103	157	131	2.89934	2.57565	1.75563	1.73081	1.80782
ENSRNOG00000028896	12.7759	3.75446	4.8558	66.6676	10.9985	-0.32011	0.013283	0.50962	LOC100911545	4	+	154309426	154359137	4573	protein_coding	alpha-2-macroglobulin-like	13	4	5	66	10	0.924584	0.149148	0.166474	0.0514887	0.066572
ENSRNOG00000038047	32.4312	30.9743	39.8175	62.6271	70.3907	-0.46887	0.01337	0.51163	Mt1	17	+	78793336	78793724	389	protein_coding	metallothionein	33	33	41	62	64	10.2105	11.2215	4.96785	4.99364	6.41737
ENSRNOG00000020501	28.5001	39.4218	49.5291	230.306	32.9956	-0.38619	0.013506	0.51438	Tjp3	7	+	11295892	11315615	4543	protein_coding	tight	29	42	51	228	30	3.96909	0.556023	0.461482	0.671823	0.843811
ENSRNOG00000047656	12318.9	9177.77	7366.25	5636.44	7241.44	0.41839	0.013512	0.51438	Gaa	10	+	108395860	108413059	3555	protein_coding	glucosidase,	12535	9778	7585	5580	6584	100.554	126.319	206.485	161.906	129.909
ENSRNOG00000026577	717.417	1039.05	761.389	1622.24	1001.97	-0.43788	0.013579	0.51517	Cpne4	8	+	113105814	113586418	4163	protein_coding	copine	730	1107	784	1606	911	24.714	14.9256	10.2688	15.6529	11.4665
ENSRNOG00000028624	220.139	177.398	139.847	123.234	74.7901	0.4651	0.013603	0.51517	Kif26b	13	-	96775357	97173469	7421	protein_coding	kinesin	224	189	144	122	68	1.05318	0.624979	1.76763	1.49918	1.18147
ENSRNOG00000000634	118.914	107.941	82.5486	238.387	134.182	-0.46465	0.013961	0.51543	Cabcoco1	20	+	21316826	21426034	1283	protein_coding	ciliary	121	115	85	236	122	11.7839	6.48563	5.52285	5.27624	4.03381
ENSRNOG00000004688	913.97	928.289	1006.12	1205.07	1141.65	-0.27592	0.014138	0.51543	Rbfox2	7	-	118156946	118396728	2414	protein_coding	RNA	930	989	1036	1193	1038	41.9005	38.8143	29.8581	31.9172	34.5826
ENSRNOG00000014265	453.054	428.008	359.329	635.362	513.632	-0.37713	0.014138	0.51543	Tnfrsf19	15	-	41246308	41338284	3781	protein_coding	TNF	461	456	370	629	467	16.0411	12.6799	10.747	10.6856	8.96819
ENSRNOG00000015321	486.468	546.273	434.108	745.464	601.62	-0.37183	0.013648	0.51543	Moxd1	1	-	22124495	22206505	2995	protein_coding	monooxygenase,	495	582	447	738	547	15.7857	12.4569	9.67861	11.4388	9.08727
ENSRNOG00000018602	2579.75	2018.96	2220.07	1546.49	1873.05	0.34411	0.013744	0.51543	Camta1	5	-	168141372	169017295	6166	protein_coding	calmodulin	2625	2151	2286	1531	1703	42.5693	50.414	66.7193	54.9555	60.4111
ENSRNOG00000025764	177.88	156.749	135.962	227.276	234.269	-0.41081	0.013982	0.51543	AC128848.1	19	-	11302125	11302938	348	protein_coding	-	181	167	140	225	213	41.4197	41.7465	30.4582	28.2482	24.4947
ENSRNOG00000027592	627.003	688.004	830.341	340.409	574.124	0.43535	0.014029	0.51543	Rerg	4	-	171069191	171176581	2179	protein_coding	RAS-like,	638	733	855	337	522	9.90778	16.3393	17.1462	19.8016	23.8909
ENSRNOG00000029792	5.89658	12.202	6.79812	66.6676	10.9985	-0.33421	0.013983	0.51543	NEWGENE_1308171	17	-	14607442	14627937	2650	protein_coding	osteoglycin	6	13	7	66	10	1.59552	0.257379	0.13259	0.288769	0.160833
ENSRNOG00000030547	9414.87	7835.55	7930.49	5997.05	7086.36	0.3129	0.014039	0.51543	Dpp6	4	-	4021008	4473307	4472	protein_coding	dipeptidyl	9580	8348	8166	5937	6443	85.0489	98.2665	125.449	109.884	111.181
ENSRNOG00000047322	8.84487	25.3426	15.5386	106.062	20.8972	-0.36159	0.014094	0.51543	Crb3	9	-	9980720	9985630	2903	protein_coding	crumbs	9	27	16	105	19	3.76627	0.72559	0.295098	0.889888	0.545458
ENSRNOG00000052689	34.3967	59.1327	44.6733	117.173	71.4905	-0.46303	0.013927	0.51543	AABR07072264.4	11	-	86921738	86931923	985	lincRNA	-	35	63	46	116	65	7.54441	4.50087	2.08083	3.76494	2.84344
ENSRNOG00000054871	550.347	766.848	887.64	249.498	552.127	0.46507	0.013859	0.51543	LOC103694865	KL568414.1	+	83509	113951	1776	protein_coding	TATA-binding	560	817	914	247	502	8.90959	19.2788	18.465	27.079	31.3347
ENSRNOG00000060773	495.313	553.782	599.205	255.559	444.341	0.43681	0.013998	0.51543	Sertad4	13	-	111574609	111581019	2927	protein_coding	SERTA	504	590	617	253	404	8.0958	13.7637	14.7425	17.3477	18.7648
ENSRNOG00000060837	238.811	271.259	262.213	391.924	323.357	-0.37767	0.013757	0.51543	AC132752.2	20	-	47733261	47733576	315	pseudogene	-	243	289	270	388	294	78.9087	63.6584	45.1752	54.0058	52.1886
ENSRNOG00000061376	1.96553	0.938614	0	78.7889	1.09985	-0.22643	0.014133	0.51543	Psca	7	+	116090189	116091955	431	protein_coding	prostate	2	1	0	78	1	11.5937	0.158249	0.271742	0.136577	0
ENSRNOG00000046972	219.156	153.933	148.587	92.9305	115.485	0.45156	0.014305	0.52023	Chrm2	4	+	64088900	64091090	2191	protein_coding	cholinergic	223	164	153	92	105	2.68998	3.26863	5.96029	4.4061	4.25179
ENSRNOG00000003256	2472.63	3027.97	2552.21	3545.5	3269.87	-0.30259	0.014519	0.52445	Ccng1	10	-	25903911	25910325	3239	protein_coding	cyclin	2516	3226	2628	3510	2973	94.4787	85.1995	61.9068	79.7886	67.2313
ENSRNOG00000005451	38.3278	30.9743	33.0194	177.78	31.8958	-0.3958	0.014471	0.52445	Dnah11	6	-	145785275	146099053	13464	protein_coding	dynein,	39	33	34	176	29	0.837418	0.146907	0.169627	0.144276	0.153754
ENSRNOG00000006649	1124.28	1492.4	1210.06	2187.91	1494.7	-0.39966	0.014539	0.52445	Thrb	15	-	8890578	9086282	6562	protein_coding	thyroid	1144	1590	1246	2166	1359	37.5228	25.0652	18.1161	25.3095	20.5151
ENSRNOG00000020616	16.707	87.2911	78.6639	17.1719	8.79883	0.37302	0.014565	0.52445	Yif1b	1	+	87180624	87191185	1747	protein_coding	Yip1	17	93	81	17	8	0.861599	0.43168	0.787601	4.33101	3.90176
ENSRNOG00000046001	49.1382	28.1584	33.9906	792.94	47.2937	-0.25796	0.0146	0.52445	AABR07030823.1	10	-	105282095	105283854	1758	pseudogene	-	50	30	35	785	43	28.6058	1.66828	1.66554	1.00451	1.21219
ENSRNOG00000031440	1556.7	1133.85	1122.66	706.07	1010.77	0.41127	0.014769	0.52924	Nova1	6	-	66963510	67085390	3795	protein_coding	NOVA	1584	1208	1156	699	919	16.8662	23.6086	34.9378	26.7828	26.5104
ENSRNOG00000013825	7512.24	7771.72	7001.09	3588.94	6376.95	0.41416	0.014843	0.52965	Rap1gap	5	+	156026911	156074395	3331	protein_coding	Rap1	7644	8280	7209	3553	5798	68.332	118.72	134.385	146.322	131.772
ENSRNOG00000014230	27533.1	24473.4	26769	21563.9	22453.5	0.23669	0.014853	0.52965	Map1a	3	+	113251778	113272186	11197	protein_coding	microtubule-associated	28016	26074	27564	21348	20415	128.849	131.187	154.572	144.605	158.12
ENSRNOG00000004290	3007.26	2388.77	2030.69	1793.96	1800.46	0.36883	0.015123	0.53066	Grb10	14	-	92021851	92117923	5221	protein_coding	growth	3060	2545	2091	1776	1637	27.9477	27.4263	44.0175	36.7993	31.2734
ENSRNOG00000008447	570.003	555.659	467.128	355.56	423.444	0.36196	0.015031	0.53066	Tmem132d	12	+	31934343	32607370	3429	protein_coding	transmembrane	580	592	481	352	385	6.79421	7.91175	10.2335	10.4995	8.8239
ENSRNOG00000011033	10.8104	3.75446	3.88464	105.052	3.29956	-0.26925	0.015211	0.53066	Tekt2	5	-	144341946	144345531	1578	protein_coding	tektin	11	4	4	104	3	4.22211	0.129668	0.408216	0.149213	0.154339
ENSRNOG00000013166	233.898	236.531	259.3	395.965	298.06	-0.39208	0.015191	0.53066	Wnt4	5	+	155649217	155672579	5823	protein_coding	Wnt	238	252	267	392	271	7.23286	5.32364	4.01423	4.27242	4.68225
ENSRNOG00000013321	221.122	206.495	175.78	126.264	144.081	0.41277	0.015142	0.53066	Dock11	X	+	122507374	122690465	6701	protein_coding	dedicator	225	220	181	125	131	1.20255	1.34178	1.97869	1.94476	1.65498
ENSRNOG00000016460	14078.1	11215.5	9727.13	23394.3	13013.5	-0.43273	0.015045	0.53066	Clu	15	+	42640146	42665857	1877	protein_coding	clusterin	14325	11949	10016	23160	11832	929.046	505.327	525.284	440.433	381.867
ENSRNOG00000021256	101.225	214.004	176.751	291.923	284.862	-0.45806	0.014992	0.53066	Adra1d	3	-	124129558	124145566	2947	protein_coding	adrenoceptor	103	228	182	289	259	6.28234	5.99431	2.04674	4.55416	3.76023
ENSRNOG00000052389	2.94829	5.63168	1.94232	52.526	4.39942	-0.27628	0.014956	0.53066	AABR07031489.1	18	-	15553975	15558178	1709	lincRNA	-	3	6	2	52	4	1.94924	0.159638	0.102798	0.206663	0.0712542
ENSRNOG00000052880	72.7245	35.6673	59.2407	106.062	109.985	-0.45967	0.015221	0.53066	Prph	7	+	140742418	140746197	1753	protein_coding	peripherin	74	38	61	105	100	3.83717	3.89079	2.47203	1.27601	2.11871
ENSRNOG00000055401	1971.42	1870.66	2089.94	1361.63	1710.27	0.3151	0.015243	0.53066	Kcnc1	1	+	102414625	102456411	3973	protein_coding	potassium	2006	1993	2152	1348	1555	21.7358	26.6951	29.5677	29.5285	32.9797
ENSRNOG00000016724	3404.29	2840.25	2925.13	2161.64	2585.76	0.31516	0.015295	0.53118	Epb41l3	9	+	117538009	117666410	5044	protein_coding	erythrocyte	3464	3026	3012	2140	2351	37.5599	43.9318	55.5763	48.8011	50.2441
ENSRNOG00000003832	79.6038	63.8257	91.289	40.4046	43.9942	0.45846	0.015464	0.53579	Vash2	13	-	109521190	109552589	3761	protein_coding	vasohibin	81	68	94	40	40	0.681334	0.725397	1.26121	1.06429	1.52176
ENSRNOG00000007457	57.983	26.2812	41.7599	115.153	69.2908	-0.44683	0.015529	0.53677	Serping1	3	-	72161189	72171078	1889	protein_coding	serpin	59	28	43	114	63	3.86613	2.27472	1.82905	0.872528	1.38599
ENSRNOG00000009790	412.761	279.707	326.31	203.033	246.367	0.41823	0.01562	0.53865	Kcnk3	6	-	27151612	27190132	4630	protein_coding	potassium	420	298	336	201	224	4.32535	5.13202	8.26181	5.89238	6.872
ENSRNOG00000018747	1634.34	1876.29	1750.03	2027.3	2415.28	-0.29938	0.015804	0.54243	Elmo2	3	-	161812474	162003588	5052	protein_coding	engulfment	1663	1999	1802	2007	2196	39.561	46.0859	29.9649	36.2062	33.7594
ENSRNOG00000046790	887.435	273.137	257.357	114.143	82.4891	0.36305	0.015783	0.54243	AABR07040887.1	X	-	113002150	113018073	6299	processed_transcript	-	903	291	265	113	75	1.14924	0.812099	8.395	2.71941	2.56152
ENSRNOG00000011680	164.121	230.899	177.722	491.926	215.571	-0.45727	0.015857	0.543	Il16	1	-	145781928	145870912	4985	protein_coding	interleukin	167	246	183	487	196	6.25846	2.6817	1.96181	2.90485	2.23516
ENSRNOG00000019070	2276.08	1973.9	2126.84	1766.69	1704.77	0.26506	0.015899	0.54315	St13	7	-	122585771	122635731	1662	protein_coding	ST13,	2316	2103	2190	1749	1550	67.4159	63.6092	81.6041	74.4837	80.2298
ENSRNOG00000031397	186.725	77.9049	65.0677	36.3641	48.3936	0.43096	0.016075	0.54651	Stk32b	14	+	77829400	78097919	1609	protein_coding	serine/threonine	190	83	67	36	44	1.67971	2.18575	8.10378	3.55845	2.97117
ENSRNOG00000036918	17.6897	22.5267	17.4809	72.7282	28.5962	-0.41431	0.016109	0.54651	Etfbkmt	4	+	183656013	183665754	1605	protein_coding	electron	18	24	18	72	26	2.87383	1.10489	0.656753	0.880216	0.682842
ENSRNOG00000057710	266.329	245.917	303.002	567.684	312.359	-0.44084	0.016057	0.54651	Ccnd2	4	-	159674885	159697207	1414	protein_coding	cyclin	271	262	312	562	284	25.4619	13.699	11.2234	10.907	13.4347
ENSRNOG00000052549	5272.52	4849.82	4537.26	2613.17	4216.84	0.3908	0.01618	0.54767	Chga	6	+	126434226	126445568	1882	protein_coding	chromogranin	5365	5167	4672	2587	3834	88.0603	138.948	166.938	161.611	151.149
ENSRNOG00000008219	73.7072	77.9049	58.2696	130.305	104.486	-0.44701	0.016358	0.549	Ccdc33	8	-	62811173	62893087	2981	protein_coding	coiled-coil	75	83	60	129	95	2.77224	2.17361	1.47334	1.63896	1.2255
ENSRNOG00000009872	1055.49	812.84	843.938	666.676	688.509	0.34389	0.01637	0.549	Kcnh2	4	+	7355574	7387253	4028	protein_coding	potassium	1074	866	869	660	626	12.4834	12.606	18.5692	15.0507	15.6217
ENSRNOG00000011078	238.811	116.388	168.011	78.7889	105.586	0.45542	0.016293	0.549	Srm	5	+	165405168	165408320	1244	protein_coding	spermidine	243	124	173	78	96	4.01678	5.26345	11.4391	5.86752	8.46737
ENSRNOG00000021682	409.812	419.56	369.041	581.826	483.936	-0.3445	0.016333	0.549	Dcakd	10	-	91095545	91122018	1892	protein_coding	dephospho-CoA	417	447	380	576	440	20.8947	16.9934	13.8277	14.8994	13.1013
ENSRNOG00000014971	80.5866	114.511	110.712	322.227	111.085	-0.44616	0.016452	0.55052	Mas1	1	+	48077033	48108216	1996	protein_coding	MAS1	82	122	114	319	101	10.2384	3.45128	2.40579	3.59793	3.4775
ENSRNOG00000017560	241.76	204.618	207.828	2510.13	244.168	-0.28814	0.016506	0.55082	Mdk	3	-	80841005	80842916	721	protein_coding	midkine	246	218	214	2485	222	220.798	21.0009	19.9804	17.7981	18.0718
ENSRNOG00000058316	2.94829	15.0178	4.8558	52.526	17.5977	-0.32257	0.016537	0.55082	LOC686087	14	-	87699494	87701884	2139	protein_coding	similar	3	16	5	52	16	1.55739	0.510186	0.0821325	0.440314	0.142325
ENSRNOG00000015036	160.19	612.915	601.148	1298	1733.37	-0.37019	0.016692	0.55348	Ccn2	1	-	21851660	21854773	2712	protein_coding	cellular	163	653	619	1285	1576	32.6927	42.6894	3.79085	15.2655	14.9678
ENSRNOG00000029738	1871.18	1687.63	1881.14	1130.32	1568.39	0.34923	0.016691	0.55348	Diras1	7	+	11556192	11561056	1897	protein_coding	DIRAS	1904	1798	1937	1119	1426	37.7891	51.271	58.7766	55.7925	62.1706
ENSRNOG00000015357	51.1037	98.5545	84.4909	130.305	153.98	-0.45316	0.016753	0.55389	Bmper	8	+	24369916	24615479	3785	protein_coding	BMP-binding	52	105	87	129	140	2.18337	2.52279	0.80453	1.63296	1.39951
ENSRNOG00000037340	891.366	829.735	706.033	473.744	668.711	0.38415	0.01678	0.55389	Epha10	5	+	142875773	142908395	3050	protein_coding	EPH	907	884	727	469	608	15.4078	21.2661	27.2381	26.6852	22.6998
ENSRNOG00000010081	318.415	239.347	384.579	185.861	217.771	0.42565	0.01692	0.55725	Tmem144	2	-	178585592	178616719	2876	protein_coding	transmembrane	324	255	396	184	198	4.84285	5.54835	7.79523	6.16698	9.90598
ENSRNOG00000004084	2338.98	2184.15	2280.28	1366.68	1979.74	0.35511	0.017007	0.55886	Lratd1	6	-	39358985	39363458	3719	protein_coding	LRAT	2380	2327	2348	1353	1800	24.9142	35.2888	40.0615	39.3727	41.0929
ENSRNOG00000002636	4769.35	3661.53	4415.86	2910.14	3565.73	0.33609	0.017242	0.56357	Abat	10	-	7093405	7200499	2638	protein_coding	4-aminobutyrate	4853	3901	4547	2881	3242	69.9636	83.8219	107.731	87.0471	104.948
ENSRNOG00000017911	2785.15	2461.98	2772.66	1965.68	2306.39	0.28685	0.017265	0.56357	Tcaf1	4	-	72124234	72143748	3810	protein_coding	TRPM8	2834	2623	2855	1946	2097	32.7206	37.5399	43.5592	40.5253	45.6251
ENSRNOG00000019184	5.89658	6.5703	2.91348	46.4653	7.69898	-0.30313	0.01722	0.56357	Npr3	2	-	61888950	61949926	2043	protein_coding	natriuretic	6	7	3	46	7	1.44242	0.233695	0.171984	0.201689	0.0894079
ENSRNOG00000002188	10.8104	26.2812	16.5097	83.8395	26.3965	-0.37936	0.017328	0.56437	Hpse	14	+	10534423	10575224	1608	protein_coding	heparanase	11	28	17	83	24	3.30671	1.01799	0.4006	1.025	0.643703
ENSRNOG00000000390	24.5691	162.38	91.289	29.2933	15.398	0.36825	0.017563	0.56608	Rufy2	20	-	27220707	27247309	1818	protein_coding	RUN	25	173	94	29	14	1.0219	0.525235	0.805287	5.60151	3.14816
ENSRNOG00000008244	177.88	194.293	217.54	272.731	274.964	-0.37315	0.017662	0.56608	LOC690035	6	+	93563446	93667675	4551	protein_coding	similar	181	207	224	270	250	3.9142	3.85865	2.39861	2.7574	3.08636
ENSRNOG00000011161	153.311	117.327	131.107	435.359	133.082	-0.44048	0.017661	0.56608	Slc2a12	1	-	24003625	24056373	4118	protein_coding	solute	156	125	135	431	121	6.70493	2.00409	2.21842	1.7868	1.99604
ENSRNOG00000011541	1326.73	1398.53	1359.62	1043.45	1177.94	0.26587	0.017536	0.56608	Cygb	10	-	105618326	105628091	2111	protein_coding	cytoglobin	1350	1490	1400	1033	1071	31.3484	34.6035	37.4499	41.5481	40.3797
ENSRNOG00000014973	85.5004	76.0277	64.0965	305.055	69.2908	-0.41575	0.01769	0.56608	Tekt1	10	-	58895674	58924137	1432	protein_coding	tektin	87	81	66	302	63	13.5104	3.00066	3.55779	3.32962	2.80623
ENSRNOG00000017354	420.623	446.78	398.175	592.937	510.332	-0.32715	0.017432	0.56608	Zyx	4	+	71740532	71749386	2558	protein_coding	zyxin	428	476	410	587	464	14.7008	12.3719	9.79823	10.9537	9.75902
ENSRNOG00000019138	379.347	470.246	349.617	574.755	526.83	-0.36609	0.017613	0.56608	Clec11a	1	-	100289295	100293558	3049	protein_coding	C-type	386	501	360	569	479	11.9552	10.7151	7.41369	9.67239	7.18899
ENSRNOG00000022796	115.966	111.695	82.5486	251.518	127.583	-0.44998	0.017606	0.56608	Fgfbp3	1	-	255555050	255557055	1722	protein_coding	fibroblast	118	119	85	249	116	9.26339	4.59456	4.01285	4.06787	3.00544
ENSRNOG00000005278	389.174	406.42	354.473	575.765	459.739	-0.35226	0.017771	0.5662	Trhde	7	-	57253023	57679795	6678	protein_coding	thyrotropin-releasing	396	433	365	570	418	5.46804	4.26923	3.47259	3.81676	3.32789
ENSRNOG00000015071	233.898	114.511	116.539	66.6676	86.8885	0.44766	0.017746	0.5662	Zim1	1	+	70253650	70266809	3080	protein_coding	zinc	238	122	120	66	79	1.86015	2.37054	6.13172	3.15947	3.21443
ENSRNOG00000001239	941.487	902.947	811.889	1421.23	1006.37	-0.36244	0.017957	0.56703	Ddt	20	+	13827132	13831588	1158	protein_coding	D-dopachrome	958	962	836	1407	915	155.407	107.6	96.7257	97.6338	87.7609
ENSRNOG00000013290	2275.1	2615.92	2133.64	3617.22	2672.65	-0.34775	0.017907	0.56703	Nrip3	1	-	174385424	174411141	3859	protein_coding	nuclear	2315	2787	2197	3581	2430	59.4474	42.9488	35.1302	42.5124	34.664
ENSRNOG00000022331	1.96553	10.3248	6.79812	84.8496	5.49927	-0.27228	0.017984	0.56703	Ccdc78	10	+	15156207	15159894	1275	protein_coding	coiled-coil	2	11	7	84	5	4.22059	0.267472	0.0918596	0.50785	0.33428
ENSRNOG00000025689	449.123	450.535	482.666	341.419	371.751	0.31634	0.017883	0.56703	Abhd1	6	-	26784058	26792808	5126	protein_coding	abhydrolase	457	480	497	338	338	4.22417	4.49736	5.22086	5.51209	5.90338
ENSRNOG00000028581	29.4829	53.501	41.7599	103.032	65.9913	-0.4438	0.01799	0.56703	Ccdc138	20	+	28078500	28157071	2046	protein_coding	coiled-coil	30	57	43	102	60	3.19373	2.00016	0.858658	1.63992	1.27963
ENSRNOG00000029939	98.2763	132.345	109.741	63.6372	73.6902	0.43758	0.018035	0.56721	Gypc	18	-	25312387	25344614	2192	protein_coding	glycophorin	100	141	113	63	67	1.84121	2.08475	2.67155	3.78645	3.13878
ENSRNOG00000048195	56.0175	81.6594	87.4044	126.264	126.483	-0.44099	0.018342	0.57563	Nudt13	15	-	4434313	4454958	2549	protein_coding	nudix	57	87	90	125	115	3.14155	3.07714	1.30951	2.00911	2.14979
ENSRNOG00000026293	1212.73	1269.94	1302.33	1804.06	1426.51	-0.30787	0.018391	0.57595	Jun	5	-	114011189	114014277	3089	protein_coding	Jun	1234	1353	1341	1786	1297	37.0397	28.6379	23.3939	25.783	26.4322
ENSRNOG00000015514	36879.2	30498.4	27355.6	20636.6	26383.3	0.34664	0.018493	0.57651	Bcat1	4	-	179259308	179339795	2635	protein_coding	branched	37526	32493	28168	20430	23988	528.166	660.255	886.82	771.866	692.114
ENSRNOG00000017959	21.6208	21.5881	20.3944	72.7282	30.7959	-0.41487	0.018567	0.57651	Cfap100	4	-	122314458	122337389	2042	protein_coding	cilia	22	23	21	72	28	2.25881	0.935237	0.630916	0.663018	0.626161
ENSRNOG00000033581	52.0865	42.2376	58.2696	197.982	52.793	-0.41349	0.018475	0.57651	AABR07044388.2	20	+	4436419	4486680	10743	processed_transcript	-	53	45	60	196	48	5.88114	1.53343	1.45373	1.2407	1.7111
ENSRNOG00000051922	282.053	305.049	269.982	401.015	359.652	-0.34045	0.018532	0.57651	AABR07059663.1	4	+	31229913	31299132	4644	protein_coding	-	287	325	278	397	327	5.5097	4.83171	3.641	4.14449	3.66692
ENSRNOG00000013369	54.052	27.2198	55.3561	6.06069	20.8972	0.38543	0.018684	0.57892	Gbx1	4	+	7173961	7200752	1831	protein_coding	gastrulation	55	29	57	6	19	0.209926	0.707758	1.75905	0.932316	1.89544
ENSRNOG00000005705	329.226	239.347	204.915	94.9508	188.075	0.44474	0.018867	0.58337	Qpct	6	+	1657331	1689559	1526	protein_coding	glutaminyl-peptide	335	255	211	94	171	4.87996	9.45149	15.8977	12.1641	10.4109
ENSRNOG00000010011	103.19	152.994	173.838	274.751	200.173	-0.43679	0.018921	0.5838	Osbpl3	4	-	80025440	80107884	6831	protein_coding	oxysterol	105	163	179	272	182	2.55087	1.81722	0.900139	1.40461	1.59548
ENSRNOG00000016890	684.003	535.01	512.772	919.204	703.907	-0.37703	0.019032	0.586	Tppp3	19	-	37424324	37427989	977	protein_coding	tubulin	696	570	528	910	640	59.6692	44.6791	41.7176	34.3426	32.905
ENSRNOG00000016957	127.759	133.283	150.53	4351.57	138.582	-0.2256	0.019229	0.59081	Igfbp2	9	+	80118029	80144789	1280	protein_coding	insulin-like	130	142	155	4308	126	215.61	6.71398	5.94755	6.53028	7.373
ENSRNOG00000012932	5.89658	32.8515	13.5962	111.113	26.3965	-0.32953	0.019437	0.59485	Ccdc146	4	+	10295122	10421415	2925	protein_coding	coiled-coil	6	35	14	110	24	2.40919	0.559635	0.120124	0.704361	0.291424
ENSRNOG00000021323	3.93105	2.81584	4.8558	64.6473	2.19971	-0.25292	0.019482	0.59485	Ca13	2	-	88282961	88314254	1982	protein_coding	carbonic	4	3	5	64	2	2.06862	0.0688249	0.118185	0.0890986	0.153599
ENSRNOG00000037632	0.982763	8.44752	7.76928	58.5866	9.89869	-0.28101	0.019462	0.59485	LOC688553	14	+	89253373	89273137	2039	protein_coding	hypothetical	1	9	8	58	9	1.82228	0.301054	0.0287202	0.259824	0.238889
ENSRNOG00000053232	57.983	65.703	70.8947	109.092	101.187	-0.4309	0.01953	0.59509	Ror2	17	+	11953552	12134386	3942	protein_coding	receptor	59	70	73	108	92	1.75514	1.59181	0.876476	1.04528	1.12753
ENSRNOG00000012817	30.4657	21.5881	20.3944	70.708	38.4949	-0.42207	0.019746	0.60042	Lrrc17	4	-	10108192	10138652	2063	protein_coding	leucine	31	23	21	70	35	2.17371	1.15715	0.879968	0.656269	0.619788
ENSRNOG00000013279	59.9486	32.8515	27.1925	15.1517	13.1983	0.40307	0.019803	0.6009	LOC681458	1	+	263968134	264004008	3600	protein_coding	similar	61	35	28	15	12	0.266927	0.227352	0.992275	0.572294	0.473564
ENSRNOG00000013287	1533.11	1132.91	1194.53	724.252	1061.36	0.38828	0.019909	0.60287	Sall2	15	-	28728140	28746042	5666	protein_coding	spalt-like	1560	1207	1230	717	965	9.02058	12.9258	17.9408	13.9531	14.7075
ENSRNOG00000003956	1029.94	990.238	937.169	586.876	851.287	0.35944	0.019997	0.60429	Arhgap6	X	-	26315878	26376467	2298	protein_coding	Rho	1048	1055	965	581	774	25.8474	36.6604	42.619	43.1264	40.8026
ENSRNOG00000034221	149.38	143.608	149.559	562.634	120.984	-0.41624	0.020159	0.60792	Cfap126	13	+	89480058	89495949	1087	protein_coding	cilia	152	153	154	557	110	32.8268	6.90212	8.18877	8.28543	8.62609
ENSRNOG00000007091	1618.61	1584.38	1431.49	2036.39	1786.16	-0.27397	0.020263	0.60855	Ly6e	7	+	116355698	116359862	2579	protein_coding	lymphocyte	1647	1688	1474	2016	1624	166.216	142.556	124.13	127.881	115.505
ENSRNOG00000024957	3.93105	3.75446	4.8558	84.8496	1.09985	-0.24052	0.020262	0.60855	Dnali1	5	-	143053367	143062226	2246	protein_coding	dynein,	4	4	5	84	1	2.39592	0.0303675	0.104293	0.104834	0.135545
ENSRNOG00000008492	28.5001	13.1406	29.1348	151.517	19.7974	-0.33688	0.020472	0.60994	Cfap45	13	+	90909486	90932961	1894	protein_coding	cilia	29	14	30	150	18	5.07358	0.648204	0.896649	0.435112	0.964415
ENSRNOG00000014658	575.899	461.798	430.224	1330.32	475.137	-0.43967	0.020374	0.60994	Zfp423	19	+	20147037	20406003	4668	protein_coding	zinc	586	492	443	1317	432	18.0742	6.31208	7.35142	6.20422	5.77824
ENSRNOG00000019221	210.311	206.495	191.318	278.792	269.464	-0.34992	0.020461	0.60994	Gstm4	2	-	210833884	210839295	1745	protein_coding	glutathione	214	220	197	276	245	10.1325	9.57613	7.18163	7.42131	6.87375
ENSRNOG00000028649	233.898	244.978	189.376	428.289	265.065	-0.41858	0.020476	0.60994	Tox3	19	+	18079094	18188330	3178	protein_coding	TOX	238	261	195	424	241	8.54704	5.17228	4.38559	4.83437	3.73597
ENSRNOG00000028382	19.6553	9.38614	17.4809	53.5361	28.5962	-0.39085	0.020602	0.61246	Rfxapl1	2	-	144213403	144217600	1653	protein_coding	regulatory	20	10	18	53	26	2.05403	1.0728	0.708536	0.356107	0.663014
ENSRNOG00000006086	4840.11	4277.26	4524.63	3240.45	4002.37	0.28811	0.020665	0.61272	Lynx1	7	-	115982876	115988090	3799	protein_coding	Ly6/neurotoxin	4925	4557	4659	3208	3639	90.8141	109.677	127.446	118.535	125.352
ENSRNOG00000017469	23.5863	30.0356	16.5097	97.9811	29.6961	-0.3848	0.020694	0.61272	Anxa1	1	-	237893966	237910012	1415	protein_coding	annexin	24	32	17	97	27	4.39156	1.30145	0.993252	1.33121	0.731502
ENSRNOG00000004834	24.5691	15.9564	11.6539	100.001	18.6975	-0.3448	0.020929	0.61729	Llgl2	10	+	104368247	104403724	4261	protein_coding	LLGL	25	17	12	99	17	1.66026	0.303532	0.383249	0.261962	0.191267
ENSRNOG00000017473	2.94829	8.44752	20.3944	90.9103	14.2981	-0.29371	0.020933	0.61729	Ttc25	10	+	88459490	88488237	2440	protein_coding	tetratricopeptide	3	9	21	90	13	2.77594	0.4269	0.0845842	0.25507	0.61561
ENSRNOG00000019651	264.363	186.784	223.367	792.94	191.375	-0.42135	0.021047	0.61816	Slc12a4	19	-	37917014	37938857	3724	protein_coding	solute	269	199	230	785	174	13.504	3.18683	4.23007	3.14555	3.76046
ENSRNOG00000038610	90.4142	100.432	111.683	133.335	184.776	-0.42045	0.02102	0.61816	AABR07034445.1	11	-	72108963	72109964	1002	protein_coding	-	92	107	115	132	168	8.43936	11.4356	5.37681	6.28593	6.988
ENSRNOG00000001259	510.054	748.075	696.321	1041.43	816.092	-0.38145	0.021184	0.62066	Cux2	12	+	40018937	40219291	5092	protein_coding	cut-like	519	797	717	1031	742	12.971	9.93882	5.96875	9.21347	8.57341
ENSRNOG00000013949	730.193	680.495	695.35	1452.54	735.802	-0.41712	0.021267	0.62066	Idh2	1	-	141866283	141893705	1911	protein_coding	isocitrate	743	725	716	1438	669	57.361	28.4119	27.0924	26.5733	27.145
ENSRNOG00000022060	1133.13	1000.56	1101.29	846.476	900.781	0.27095	0.021258	0.62066	Magi1	4	-	125687307	125958112	4794	protein_coding	membrane	1153	1066	1134	838	819	14.7444	15.342	18.5444	17.2341	18.9634
ENSRNOG00000046623	20.638	11.2634	0	52.526	63.7915	-0.28221	0.021301	0.62066	AABR07068455.1	9	+	105943512	105946331	544	protein_coding	-	21	12	0	52	58	6.45591	7.66651	2.38328	1.36894	0
ENSRNOG00000011184	56.0175	31.9129	36.9041	1145.47	41.7945	-0.22276	0.021496	0.62509	Slc13a4	4	-	62797677	62840357	2070	protein_coding	solute	57	34	38	1134	38	35.0951	1.25208	1.61253	0.966856	1.11773
ENSRNOG00000012785	541.503	599.774	569.1	706.07	711.606	-0.27795	0.021551	0.62543	Armc10	4	-	10004848	10020022	1929	protein_coding	armadillo	551	639	586	699	647	23.2139	22.8766	16.7272	19.4994	18.4964
ENSRNOG00000009411	1646.13	1397.6	1658.74	837.385	1349.52	0.38276	0.02167	0.62766	Chn2	4	+	84194347	84454500	2491	protein_coding	chimerin	1675	1489	1708	829	1227	32.5017	51.2167	60.0299	53.6409	63.6442
ENSRNOG00000008543	12.7759	5.63168	14.5674	77.7788	12.0984	-0.31398	0.021855	0.62876	Pdlim2	15	-	51843564	51855325	1528	protein_coding	PDZ	13	6	15	77	11	3.22828	0.491008	0.498224	0.231143	0.59771
ENSRNOG00000019219	3489.79	3097.43	3140.73	1744.47	2842.02	0.37543	0.021755	0.62876	Vamp1	4	+	157726941	157733643	2633	protein_coding	vesicle-associated	3551	3300	3234	1727	2584	42.0189	66.9362	78.9777	73.7762	74.7846
ENSRNOG00000021010	942.47	917.026	943.967	709.1	806.193	0.27021	0.021879	0.62876	Arl2	1	-	221504170	221516110	1574	protein_coding	ADP-ribosylation	959	977	972	702	733	59.3296	65.956	74.089	75.8715	78.0764
ENSRNOG00000043400	28.5001	32.8515	34.9617	47.4754	82.4891	-0.42886	0.021808	0.62876	LOC100910678	4	-	79015316	79015660	195	protein_coding	coiled-coil	29	35	36	47	75	15.4407	26.2329	8.70899	10.5654	11.2406
ENSRNOG00000001796	1301.18	1178.9	1115.86	2336.39	1268.13	-0.40398	0.021958	0.62915	Dgkg	11	+	81972219	82163165	3467	protein_coding	diacylglycerol	1324	1256	1149	2313	1153	42.7391	22.6827	22.3634	21.325	20.1785
ENSRNOG00000002660	3711.9	2971.65	2719.25	2350.54	2449.38	0.32168	0.021979	0.62915	Magee1	X	+	76083549	76087117	3569	protein_coding	MAGE	3777	3166	2800	2327	2227	41.7689	42.5591	61.9734	52.2177	47.7677
ENSRNOG00000008949	13.7587	19.7109	12.6251	90.9103	15.398	-0.33689	0.022307	0.63397	Synpo2l	15	+	4064706	4072635	2937	protein_coding	synaptopodin	14	21	13	90	14	1.9631	0.32512	0.279144	0.42089	0.269502
ENSRNOG00000020263	41890.3	36120.7	33716.7	26787.2	31964	0.29608	0.022204	0.63397	Atp1a3	1	-	81852429	81881549	3559	protein_coding	ATPase	42625	38483	34718	26519	29062	477.345	556.951	701.36	636.494	593.949
ENSRNOG00000028996	105.156	90.1069	63.1254	30.3034	54.9927	0.4294	0.022407	0.63397	Krt1	7	-	143448318	143453544	2404	protein_coding	keratin	107	96	65	30	50	0.799448	1.41858	2.60648	2.35066	1.64627
ENSRNOG00000030069	16.707	15.0178	38.8464	5.05057	5.49927	0.34242	0.022323	0.63397	Faim	8	+	106816152	106827580	1155	protein_coding	Fas	17	16	40	5	5	0.277327	0.295262	0.861929	0.815439	2.10863
ENSRNOG00000036865	243.725	232.776	168.982	105.052	160.579	0.42226	0.022368	0.63397	Krt77	7	-	143461423	143473783	2964	protein_coding	keratin	248	248	174	104	146	2.9454	4.4023	6.42042	6.45375	4.6836
ENSRNOG00000061479	34.3967	26.2812	22.3367	43.4349	74.7901	-0.41999	0.022389	0.63397	LOC102555038	12	+	3807456	3809115	1552	lincRNA	EVI5-like	35	28	23	43	68	2.23595	3.76459	1.66365	1.33783	1.13668
ENSRNOG00000021745	175.915	580.063	373.896	2548.52	614.819	-0.30762	0.02252	0.63593	Bhlhe22	2	+	102685513	102688624	3112	protein_coding	basic	179	618	385	2523	559	51.9375	12.2516	3.36836	11.6897	7.53258
ENSRNOG00000003866	13.7587	13.1406	15.5386	68.6878	17.5977	-0.35655	0.022645	0.63702	Cxcr4	13	-	45314933	45318878	1749	protein_coding	C-X-C	14	14	16	68	16	2.80144	0.701793	0.527233	0.52997	0.626487
ENSRNOG00000010777	386.226	395.156	230.165	673.746	427.843	-0.42437	0.022607	0.63702	Tox	5	-	19892698	20189721	3093	protein_coding	thymocyte	393	421	237	667	389	13.815	8.57806	7.44076	8.01227	4.66542
ENSRNOG00000054080	189.673	205.556	190.347	1276.78	216.671	-0.31975	0.022718	0.63786	Cgnl1	8	-	78126675	78233430	6670	protein_coding	cingulin-like	193	219	196	1264	197	12.1402	2.01446	1.69448	1.93273	1.78918
ENSRNOG00000024657	228.001	297.541	250.559	552.533	289.262	-0.4232	0.022815	0.63934	Mfsd4a	13	-	48807720	48848997	3592	protein_coding	major	232	317	258	547	263	13.7205	7.02351	5.31951	7.3062	6.15066
ENSRNOG00000020532	11.7932	14.0792	8.74044	73.7384	12.0984	-0.32325	0.022937	0.64154	Kcnq1	1	+	216293087	216630339	3988	protein_coding	potassium	12	15	9	73	11	3.41604	0.548035	0.513313	0.644972	0.400278
ENSRNOG00000002753	2555.18	3149.99	2950.38	3588.94	3537.13	-0.27048	0.023491	0.64594	Adam11	10	+	90731148	90749217	5220	protein_coding	ADAM	2600	3356	3038	3553	3216	105.426	101.597	70.5221	91.5003	85.6757
ENSRNOG00000008467	16.707	35.6673	34.9617	123.234	35.1953	-0.37452	0.023247	0.64594	Agbl2	3	+	79613171	79646698	2583	protein_coding	ATP/GTP	17	38	36	122	32	3.02579	0.844977	0.385415	0.865989	0.848596
ENSRNOG00000008659	3816.07	3685	4080.81	5005.12	4347.72	-0.25073	0.023467	0.64594	Arhgap21	17	-	87725867	87826421	6958	protein_coding	Rho	3883	3926	4202	4955	3953	45.6208	38.7491	32.6804	33.2138	36.7701
ENSRNOG00000011475	3123.22	3299.23	3396.15	3800.05	3869.29	-0.21344	0.023346	0.64594	Srcin1	10	-	85460059	85517683	4782	protein_coding	SRC	3178	3515	3497	3762	3518	50.3979	50.1771	38.9179	43.2682	44.5255
ENSRNOG00000023588	0.982763	15.0178	19.4232	79.799	28.5962	-0.2935	0.023414	0.64594	Dmgdh	2	+	23289374	23370477	3200	protein_coding	dimethylglycine	1	16	20	79	26	1.63837	0.574083	0.0189577	0.304899	0.394217
ENSRNOG00000024631	431.433	289.093	328.252	257.579	215.571	0.39327	0.02333	0.64594	Chadl	7	-	122922022	122926336	2196	protein_coding	chondroadherin-like	439	308	338	255	196	7.43895	6.08756	11.7068	8.25604	9.37146
ENSRNOG00000029811	40.2933	18.7723	26.2213	800.011	28.5962	-0.21638	0.023431	0.64594	Kcne2	11	+	32440237	32447259	1717	protein_coding	potassium	41	20	27	792	26	29.5501	1.03281	1.39836	0.685667	0.95745
ENSRNOG00000031408	2.94829	8.44752	6.79812	47.4754	8.79883	-0.29324	0.023188	0.64594	AC097129.1	4	-	119574844	119591817	1719	protein_coding	-	3	9	7	47	8	1.75156	0.317419	0.1022	0.308191	0.247939
ENSRNOG00000053122	1381.77	1471.75	1603.38	903.042	1294.53	0.3465	0.023238	0.64594	Scn1a	3	-	52381975	52510507	11887	protein_coding	sodium	1406	1568	1651	894	1177	7.01775	9.83677	10.089	11.3098	12.3176
ENSRNOG00000029871	526.761	436.455	452.56	348.489	370.651	0.32439	0.023545	0.64621	Slc8a3	6	-	104891376	105097054	4398	protein_coding	solute	536	465	466	345	337	5.02536	5.2263	7.13697	6.22373	6.45139
ENSRNOG00000017155	422.588	624.178	618.629	787.889	769.898	-0.36926	0.023624	0.64718	Nck2	9	+	50247692	50373284	2531	protein_coding	NCK	430	665	637	780	700	19.7427	18.8636	9.94903	15.4662	15.3239
ENSRNOG00000001837	5904.44	4922.09	4120.63	3058.63	4146.45	0.36019	0.023739	0.64874	Sst	11	+	80358211	80359444	613	protein_coding	somatostatin	6008	5244	4243	3028	3770	316.446	419.469	573.95	503.565	421.44
ENSRNOG00000010311	2347.82	2150.36	2122.95	1798	1892.85	0.23669	0.023903	0.64874	Dzip1	15	-	104117556	104170958	4027	protein_coding	DAZ	2389	2291	2186	1780	1721	51.1121	52.6139	62.7077	60.4476	59.6586
ENSRNOG00000038600	43.2416	48.8079	24.279	137.376	48.3936	-0.39499	0.023902	0.64874	Dnaaf3	1	+	72874404	72883002	2370	protein_coding	dynein,	44	52	25	136	44	4.53068	1.5606	1.33992	1.59176	0.791559
ENSRNOG00000042978	6147.18	6889.43	5914.36	7300.1	8013.54	-0.25112	0.023901	0.64874	Ncald	7	-	76199306	76488216	3371	protein_coding	neurocalcin	6255	7340	6090	7227	7286	143.204	153.71	113.299	133.642	114.692
ENSRNOG00000051564	1652.03	1763.66	1785.96	2367.71	1943.44	-0.27711	0.023817	0.64874	Rap2a	15	+	105851542	105878666	3308	protein_coding	RAS	1681	1879	1839	2344	1767	45.3937	36.4326	29.7582	33.436	33.8485
ENSRNOG00000020533	1786.66	1715.79	1883.08	1546.49	1451.81	0.23779	0.024106	0.65065	Htra1	1	+	201499028	201548513	2056	protein_coding	HtrA	1818	1828	1939	1531	1320	47.7041	43.7895	51.7816	52.3367	57.4219
ENSRNOG00000025498	15.7242	13.1406	14.5674	65.6574	18.6975	-0.35905	0.024025	0.65065	Crb2	3	+	22038357	22058871	3852	protein_coding	crumbs	16	14	15	65	17	1.08101	0.301011	0.243242	0.213941	0.237098
ENSRNOG00000049097	87.4659	85.4139	74.7793	70.708	322.257	-0.39579	0.024068	0.65065	Rpl7a	3	+	4867233	4869656	798	protein_coding	ribosomal	89	91	77	70	293	5.61951	25.0429	6.53118	6.71262	5.87504
ENSRNOG00000058275	1.96553	9.38614	3.88464	53.5361	6.59913	-0.26425	0.024331	0.6555	Spef2	2	-	58901939	59181863	5813	protein_coding	sperm	2	10	4	53	6	0.819529	0.0987769	0.0282696	0.142082	0.0587852
ENSRNOG00000017307	303.674	312.558	287.463	413.137	370.651	-0.31721	0.024517	0.6593	Prss23	1	-	153732532	153752541	2645	protein_coding	serine	309	333	296	409	337	11.8559	10.4006	8.18787	8.86962	8.15497
ENSRNOG00000005957	192.622	186.784	221.424	383.843	232.069	-0.40611	0.024741	0.66289	Slc4a7	15	-	11836286	11912916	4162	protein_coding	solute	196	199	228	380	211	6.26447	3.70339	2.95364	3.01442	3.57236
ENSRNOG00000060973	133.656	131.406	122.366	206.063	167.178	-0.38314	0.024728	0.66289	AABR07013843.1	2	-	259149018	259150479	342	protein_coding	-	136	140	126	204	152	38.2127	30.3135	23.2872	24.0966	22.432
ENSRNOG00000001092	72.7245	75.0891	98.0871	2129.32	67.0911	-0.21452	0.025145	0.66798	Kl	12	+	943006	987551	3840	protein_coding	Klotho	74	80	101	2108	61	35.1676	1.08347	1.12851	1.22634	1.60145
ENSRNOG00000002934	33558.4	31395.7	28000.5	23934.7	26780.4	0.25908	0.025107	0.66798	Atp1b1	13	-	82737159	82758004	2664	protein_coding	ATPase	34147	33449	28832	23695	24349	1163.19	1272.59	1532.31	1508.78	1345.2
ENSRNOG00000005883	60.9313	79.7822	50.5003	133.335	91.2879	-0.42482	0.024982	0.66798	Nek10	15	-	11632759	11812485	3385	protein_coding	NIMA-related	62	85	52	132	83	2.52878	1.6929	1.08575	1.49626	0.946804
ENSRNOG00000023340	39.3105	25.3426	32.0483	831.324	27.4964	-0.21496	0.025061	0.66798	Tmem72	4	-	148817514	148845267	5828	protein_coding	transmembrane	40	27	33	823	25	9.04657	0.292577	0.401925	0.272708	0.34476
ENSRNOG00000030183	94.3453	61.9485	67.9812	258.589	74.7901	-0.4022	0.025204	0.66798	Plod2	8	+	99977334	100059736	3672	protein_coding	procollagen	96	66	70	256	68	4.49684	1.27172	1.54149	1.06527	1.16865
ENSRNOG00000052688	45.2071	76.0277	89.3467	220.205	82.4891	-0.40767	0.025172	0.66798	Dnah2	10	-	56029029	56154548	14160	protein_coding	dynein,	46	81	92	218	75	0.986272	0.361258	0.190239	0.336725	0.395592
ENSRNOG00000008507	29.4829	23.4653	21.3655	52.526	46.1939	-0.41769	0.025319	0.6698	Cradd	7	-	36395665	36408588	793	protein_coding	CASP2	30	25	22	52	42	4.20082	3.6124	2.2154	1.85575	1.68917
ENSRNOG00000055308	15.7242	18.7723	14.5674	33.3338	39.5948	-0.40229	0.025423	0.67136	AABR07067310.1	9	-	39501441	39532040	1464	lincRNA	-	16	20	15	33	36	1.44403	1.67718	0.640005	0.804159	0.62384
ENSRNOG00000007590	30.4657	25.3426	39.8175	64.6473	57.1924	-0.42016	0.025721	0.67405	Eya1	5	+	4373626	4513142	1801	protein_coding	EYA	31	27	41	64	52	2.37268	2.05248	1.05056	0.919757	1.44465
ENSRNOG00000021023	5255.82	2828.98	3412.65	2648.52	2492.27	0.39307	0.025614	0.67405	Mag	1	-	89345429	89360733	2574	protein_coding	myelin-associated	5348	3014	3514	2622	2266	73.2541	67.4024	136.582	77.3735	93.3083
ENSRNOG00000022402	1404.37	1228.65	1325.63	879.81	1153.75	0.31403	0.025755	0.67405	Luzp1	5	+	154868534	154907634	10904	protein_coding	leucine	1429	1309	1365	871	1049	7.33417	9.40425	10.9993	10.128	10.9241
ENSRNOG00000049758	434.381	443.964	779.841	321.216	371.751	0.41145	0.025702	0.67405	Tbc1d16	10	-	108258240	108321644	2605	protein_coding	TBC1	442	473	803	318	338	7.82029	8.84969	9.93617	10.6883	18.7685
ENSRNOG00000058434	37.345	33.7901	70.8947	133.335	69.2908	-0.40676	0.025742	0.67405	Cfap99	14	-	81687021	81725181	2294	protein_coding	cilia	38	36	73	132	63	3.68624	1.87312	0.970051	0.923767	1.93755
ENSRNOG00000020369	290.898	163.319	286.492	6922.31	211.172	-0.21021	0.025834	0.6749	Igf2	1	-	215828102	215846911	5641	protein_coding	insulin-like	296	174	295	6853	192	134.339	4.00718	5.30413	3.13416	5.4962
ENSRNOG00000001889	634.865	624.178	562.301	1038.4	669.811	-0.36812	0.025892	0.67521	Comt	11	+	86715981	86735622	1636	protein_coding	catechol-O-methyltransferase	646	665	579	1028	609	40.2544	25.3894	23.1235	23.9272	21.5485
ENSRNOG00000053583	2827.41	2738.88	2351.18	4212.18	2903.62	-0.34212	0.026053	0.67821	Mapk3	1	+	198192773	198198975	1781	protein_coding	mitogen	2877	2918	2421	4170	2640	149.995	101.102	94.5977	96.4439	82.7663
ENSRNOG00000010977	64.8624	89.1683	72.837	97.9811	163.878	-0.42103	0.026121	0.67877	Igfbp6	7	+	143749221	143754054	1069	protein_coding	insulin-like	66	95	75	97	149	5.81296	9.50666	3.61552	5.23117	4.27176
ENSRNOG00000018321	3.93105	7.50891	1.94232	60.6069	3.29956	-0.24344	0.026179	0.67908	Sytl3	1	+	47231093	47287371	2208	protein_coding	synaptotagmin-like	4	8	2	60	3	1.74083	0.0926705	0.106088	0.213277	0.055151
ENSRNOG00000014164	80.5866	58.1941	61.1831	209.094	71.4905	-0.40736	0.026251	0.67974	Paqr5	8	-	66899990	66975932	3701	protein_coding	progestin	82	62	63	207	65	3.58307	1.19788	1.29748	0.986111	1.03644
ENSRNOG00000002305	807.831	740.566	749.735	1106.08	865.585	-0.30706	0.026448	0.68023	Slc15a2	11	+	66932614	66961713	3998	protein_coding	solute	822	789	772	1095	787	17.5459	13.4261	12.0402	11.6168	11.757
ENSRNOG00000010524	799.969	412.051	518.599	388.894	337.655	0.40876	0.026502	0.68023	Cryab	8	+	55178289	55182545	1248	protein_coding	crystallin,	814	439	534	385	307	19.7629	16.7781	38.1957	20.7063	26.0525
ENSRNOG00000011976	56.0175	67.5802	70.8947	186.871	72.5904	-0.41348	0.02639	0.68023	Nudt7	19	+	46455761	46482050	1582	protein_coding	nudix	57	72	73	185	66	18.1216	6.88312	5.10389	6.48049	6.79623
ENSRNOG00000026647	16.707	28.1584	25.2501	92.9305	28.5962	-0.37075	0.026399	0.68023	Cxcl16	10	-	57060007	57064600	1705	protein_coding	C-X-C	17	30	26	92	26	3.45674	1.04008	0.583887	1.03574	0.928478
ENSRNOG00000032522	356.743	275.014	244.732	203.033	200.173	0.38035	0.026495	0.68023	B630019K06Rik	X	-	14889608	14890606	999	protein_coding	RIKEN	363	293	252	201	182	12.8894	12.4258	21.2787	17.2646	15.3588
ENSRNOG00000059485	56.0175	41.299	36.9041	21.2124	20.8972	0.41099	0.026633	0.6824	Cdkl3	10	+	37458452	37493491	2833	protein_coding	cyclin-dependent	57	44	38	21	19	0.474872	0.457432	1.17824	0.914238	0.816695
ENSRNOG00000046207	946.401	766.848	802.178	627.281	681.91	0.3024	0.026735	0.68383	Cbx4	10	-	108190995	108196217	1446	protein_coding	chromobox	963	817	826	621	620	27.5123	29.2444	38.9998	33.2588	34.7804
ENSRNOG00000006876	10.8104	5.63168	6.79812	1016.18	13.1983	-0.18357	0.026951	0.68815	Msx1	14	+	77712240	77716059	1781	protein_coding	msh	11	6	7	1006	12	36.1858	0.459554	0.361687	0.198308	0.239308
ENSRNOG00000058916	378.364	449.596	437.993	637.382	494.934	-0.33811	0.027048	0.68942	Ccdc65	7	+	140383397	140397179	1889	protein_coding	coiled-coil	385	479	451	631	450	21.3994	16.248	11.9353	14.9265	14.5368
ENSRNOG00000004555	1.96553	4.69307	1.94232	59.5968	1.09985	-0.21896	0.027106	0.6896	Sec14l3	14	+	84274550	84319449	8455	protein_coding	SEC14-like	2	5	2	59	1	1.18523	0.0213877	0.0367265	0.092293	0.0381855
ENSRNOG00000021063	602.434	342.594	341.848	286.873	248.567	0.40911	0.027149	0.6896	Grin2d	1	-	101820461	101856881	5256	protein_coding	glutamate	613	365	352	284	226	3.88921	3.29509	7.6737	4.59289	4.58147
ENSRNOG00000010892	810.78	749.952	712.831	612.129	613.719	0.26997	0.027275	0.6904	Ythdf2	5	-	150365101	150390099	2088	protein_coding	YTH	825	799	734	606	558	18.5928	18.2273	23.1381	22.5252	21.4037
ENSRNOG00000060693	42.2588	51.6238	40.7887	69.6979	85.7886	-0.41805	0.027265	0.6904	Catsperg	1	-	88131554	88162583	4117	protein_coding	cation	43	55	42	69	78	1.07367	1.29221	0.611635	0.786385	0.621142
ENSRNOG00000046912	2013.68	1881.92	1641.26	1486.89	1498	0.27013	0.027344	0.69095	Nr1d2	15	+	8730871	8757165	4610	protein_coding	nuclear	2049	2005	1690	1472	1362	28.6104	28.1844	36.4049	35.808	31.2192
ENSRNOG00000055858	6.87934	11.2634	10.6828	80.8092	6.59913	-0.28103	0.027404	0.69127	Myb	1	-	16659442	16687817	2217	protein_coding	MYB	7	12	11	80	6	2.50244	0.199821	0.200158	0.344909	0.327028
ENSRNOG00000014490	9.82763	7.50891	10.6828	38.3843	16.4978	-0.34495	0.027492	0.69231	Bdh2	2	+	240461505	240482145	1156	protein_coding	3-hydroxybutyrate	10	8	11	38	15	2.10586	0.885019	0.506578	0.407367	0.579372
ENSRNOG00000011116	936.573	942.368	965.333	578.796	835.889	0.33649	0.027683	0.69242	Snx25	16	+	49350884	49432118	2782	protein_coding	sorting	953	1004	994	573	760	13.1947	18.6327	20.0604	21.2437	21.7546
ENSRNOG00000012424	2688.84	2153.18	2312.33	1507.09	2072.13	0.33226	0.027685	0.69242	Adam23	9	+	70133969	70290117	2876	protein_coding	ADAM	2736	2294	2381	1492	1884	33.2341	44.6798	55.7098	46.9524	50.4073
ENSRNOG00000013309	60.9313	61.9485	62.1542	205.053	61.5918	-0.39891	0.027568	0.69242	Pik3ap1	1	-	260527781	260638915	4616	protein_coding	phosphoinositide-3-kinase	62	66	64	203	56	4.0076	1.17704	1.11887	1.19724	1.20085
ENSRNOG00000018808	109.087	241.224	185.491	396.975	240.868	-0.41751	0.027639	0.69242	Vip	1	+	42169501	42177582	1848	protein_coding	vasoactive	111	257	191	393	219	16.5744	9.83344	4.27927	9.9593	7.65594
ENSRNOG00000010280	1180.3	1189.22	1159.56	626.271	1038.26	0.36729	0.027831	0.69488	Pde8b	2	-	24719976	24923128	2546	protein_coding	phosphodiesterase	1201	1267	1194	620	944	15.6004	25.2891	27.6242	29.2935	28.5541
ENSRNOG00000016538	114.983	174.582	200.059	298.994	223.27	-0.40856	0.027943	0.69649	Itga8	17	-	79321900	79676499	5857	protein_coding	integrin	117	186	206	296	203	3.23758	2.36396	1.16981	1.86935	2.14148
ENSRNOG00000015590	14.7414	19.7109	15.5386	91.9204	15.398	-0.32701	0.028103	0.6981	Dnaaf1	19	+	52217984	52245929	2505	protein_coding	dynein,	15	21	16	91	14	2.59097	0.42439	0.390403	0.549402	0.432972
ENSRNOG00000027024	142.501	166.135	148.587	239.397	193.574	-0.37028	0.028081	0.6981	Rgs16	13	+	71179910	71185216	2462	protein_coding	regulator	145	177	153	237	176	6.16686	4.87578	3.44893	4.23193	3.78378
ENSRNOG00000010718	310.553	211.188	242.79	168.689	179.276	0.38226	0.028207	0.69833	Gpr153	5	+	169452493	169462713	2643	protein_coding	G	316	225	250	167	163	4.04784	4.20639	7.00155	5.01116	5.75925
ENSRNOG00000012865	60.9313	54.4396	66.0389	179.8	65.9913	-0.40572	0.028204	0.69833	Parp3	8	-	115173453	115179191	2092	protein_coding	poly	62	58	68	178	60	5.45082	1.95618	1.73554	1.632	1.97911
ENSRNOG00000015257	1954.72	1881.92	2185.11	1570.73	1721.27	0.25598	0.028293	0.69926	Coro2b	8	-	67376294	67492037	1671	protein_coding	coronin	1989	2005	2250	1555	1565	59.6153	63.8789	69.7048	70.6303	81.984
ENSRNOG00000031494	19.6553	28.1584	23.3078	62.6271	37.395	-0.40023	0.028364	0.69984	Armh1	5	-	136073056	136112344	2183	protein_coding	armadillo-like	20	30	24	62	34	2.21645	1.29408	0.653577	0.985454	0.815448
ENSRNOG00000007862	1014.21	990.238	813.832	1427.29	1076.76	-0.33212	0.028569	0.7009	Acat1	8	-	58166990	58195884	2186	protein_coding	acetyl-CoA	1032	1055	838	1413	979	41.4091	30.5458	27.6461	28.409	23.3408
ENSRNOG00000010617	217.191	337.901	269.011	335.358	508.133	-0.398	0.028598	0.7009	Scube1	7	-	124501988	124620703	4237	protein_coding	signal	221	360	277	332	462	5.01976	7.43709	3.05449	5.00147	3.98056
ENSRNOG00000023851	365.588	344.471	407.887	260.61	301.36	0.32834	0.028589	0.7009	Igsf3	2	+	203768117	203855573	7555	protein_coding	immunoglobulin	372	367	420	258	274	2.40935	2.72424	3.17558	3.14916	3.72776
ENSRNOG00000030920	656.486	1053.12	834.226	1313.15	1086.66	-0.36762	0.028544	0.7009	Rtn4r	11	-	86992399	87017115	1712	protein_coding	reticulon	668	1122	859	1300	988	48.6456	39.3616	22.8495	38.5782	30.5501
ENSRNOG00000031287	1750.3	2187.91	2403.62	1077.79	1812.56	0.38116	0.028718	0.70265	Cacna2d3	16	-	4871650	5795825	3276	protein_coding	calcium	1781	2331	2475	1067	1648	20.8653	34.3109	31.8364	41.8843	45.9996
ENSRNOG00000043100	22.6036	16.895	21.3655	7.0708	5.49927	0.35343	0.02877	0.70276	AC109037.1	18	+	53905347	53905847	501	unprocessed_pseudogene	-	23	18	22	7	5	0.895084	0.680693	2.6884	2.11489	2.67367
ENSRNOG00000016512	141.518	100.432	82.5486	248.488	135.282	-0.41435	0.028843	0.70336	Sema3b	8	-	116354073	116361343	2511	protein_coding	semaphorin	144	107	85	246	123	6.27613	3.34101	3.35831	2.50836	2.06108
ENSRNOG00000005565	25.5518	20.6495	15.5386	43.4349	42.8943	-0.39898	0.029089	0.70582	Traf3ip3	13	-	111892760	111917587	2058	protein_coding	TRAF3	26	22	16	43	39	1.33853	1.29252	0.739831	0.629261	0.473366
ENSRNOG00000013734	28.5001	24.404	28.1636	131.315	23.0969	-0.34394	0.029136	0.70582	Dnai1	5	+	57947716	58017992	2494	protein_coding	dynein,	29	26	29	130	21	3.33926	0.574304	0.680936	0.613663	0.707985
ENSRNOG00000017725	112.035	64.7644	75.7504	31.3135	53.8929	0.40961	0.029101	0.70582	Pnlip	1	+	279798187	279811372	1484	protein_coding	pancreatic	114	69	78	31	49	1.33823	2.25207	4.49858	2.73696	3.20025
ENSRNOG00000028708	259.45	137.976	154.414	64.6473	127.583	0.41183	0.02906	0.70582	Ntsr1	3	+	175885894	176046345	4420	protein_coding	neurotensin	264	147	159	64	116	1.64725	3.17872	6.21132	3.47653	3.88951
ENSRNOG00000003809	839.28	931.105	854.62	1027.29	1102.05	-0.25312	0.029277	0.7069	Sat1	X	+	43625169	43629765	1254	protein_coding	spermidine/spermine	854	992	880	1017	1002	72.1501	75.6832	55.3828	64.6662	59.3359
ENSRNOG00000019243	108.104	91.9842	117.51	273.741	114.385	-0.41235	0.029234	0.7069	Glb1l	9	-	82400569	82410904	2306	protein_coding	galactosidase,	110	98	121	271	104	7.52859	3.07605	2.79343	2.50161	3.19484
ENSRNOG00000008859	438.312	361.366	385.55	246.468	327.757	0.35126	0.029433	0.70832	Tank	3	+	47439076	47515700	2186	protein_coding	TRAF	446	385	397	244	298	7.55497	9.8237	12.6235	10.9535	11.683
ENSRNOG00000013972	1066.3	991.176	999.323	839.405	856.786	0.24005	0.029426	0.70832	Pef1	5	+	148320438	148343886	1680	protein_coding	penta-EF	1085	1056	1029	831	779	31.688	31.6262	37.8203	37.0005	37.2931
ENSRNOG00000024494	26.5346	26.2812	29.1348	118.183	26.3965	-0.35662	0.029494	0.70857	AABR07056633.1	7	-	33702770	33793565	3618	protein_coding	-	27	28	30	117	24	2.07167	0.452441	0.437018	0.455557	0.504865
ENSRNOG00000031249	2.94829	2.81584	0.97116	487.885	7.69898	-0.17569	0.02954	0.70857	Slco1a2	4	-	176445858	176528110	3140	protein_coding	solute	3	3	1	483	7	9.85419	0.15205	0.0559495	0.0562399	0.0193907
ENSRNOG00000019791	652.555	549.089	720.6	509.098	466.338	0.31985	0.030068	0.71772	Sipa1l2	19	-	58236214	58399816	6694	protein_coding	signal-induced	664	585	742	504	424	4.82335	4.32016	5.80881	5.14427	6.74902
ENSRNOG00000025235	22242.9	15499.3	13315.6	12524.4	11819	0.35904	0.029998	0.71772	Tmem130	12	+	11814071	11840100	2758	protein_coding	transmembrane	22633	16513	13711	12399	10746	288.002	265.749	480.565	352.44	302.69
ENSRNOG00000029614	966.056	663.6	835.197	542.431	653.313	0.34959	0.030034	0.71772	Robo1	11	+	9642365	10143317	4935	protein_coding	roundabout	983	707	860	537	594	7.015	8.26143	11.7384	8.48638	10.6775
ENSRNOG00000031916	39.3105	30.0356	35.9329	72.7282	54.9927	-0.41019	0.030167	0.71891	Timeless	7	+	2643288	2667628	4776	protein_coding	timeless	40	32	37	72	50	1.03489	0.76515	0.52556	0.42263	0.505454
ENSRNOG00000003772	166.087	164.257	140.818	296.974	183.676	-0.39418	0.030541	0.72286	Csrp2	7	+	53630621	53649310	1428	protein_coding	cysteine	169	175	145	294	167	16.5942	10.0355	8.71958	9.07602	7.77848
ENSRNOG00000007922	15.7242	5.63168	11.6539	69.6979	12.0984	-0.29759	0.030428	0.72286	Cldn19	5	+	138300107	138305683	1728	protein_coding	claudin	16	6	12	69	11	2.55805	0.434178	0.542227	0.204391	0.422825
ENSRNOG00000009203	3.93105	1.87723	1.94232	85.8597	0	-0.19519	0.030579	0.72286	RGD1561795	8	-	13275270	13290773	728	protein_coding	similar	4	2	2	85	0	7.47982	0	0.321761	0.161716	0.167271
ENSRNOG00000014132	792.107	818.471	809.947	614.15	700.607	0.26197	0.030507	0.72286	Mypop	1	+	79898551	79911513	4188	protein_coding	Myb-related	806	872	834	608	637	12.9488	14.4438	15.6914	17.0644	16.8815
ENSRNOG00000052017	127.759	123.897	61.1831	431.319	84.6888	-0.3658	0.030489	0.72286	Dio3	6	+	134627278	134629138	1858	pseudogene	iodothyronine	130	132	63	427	77	14.7226	2.8266	4.09734	4.18198	2.06451
ENSRNOG00000009563	171.984	219.636	188.405	147.477	117.684	0.37678	0.030681	0.72409	Krt2	7	-	143412858	143420027	2536	protein_coding	keratin	175	234	194	146	107	3.68814	2.87775	4.04104	5.4315	4.65774
ENSRNOG00000020673	844.194	582.879	792.466	1836.39	710.506	-0.40937	0.030733	0.72416	Pbxip1	2	+	188766535	188776439	2976	protein_coding	PBX	859	621	816	1818	646	39.1349	14.8054	16.903	12.2832	16.6948
ENSRNOG00000016213	1431.89	1468.93	1506.27	1122.24	1303.33	0.24844	0.030971	0.72858	Ssbp2	2	+	20431243	20702515	1501	protein_coding	single-stranded	1457	1565	1551	1111	1185	47.4173	53.8464	56.8438	61.3744	62.915
ENSRNOG00000028845	272.225	207.434	260.271	48.4855	182.576	0.39642	0.03103	0.7288	Ebf1	10	+	23661013	24050209	3395	protein_coding	EBF	277	221	268	48	166	1.51777	5.58841	8.00654	6.42105	8.05412
ENSRNOG00000045838	104.173	101.37	110.712	153.537	148.48	-0.37017	0.031148	0.73041	Hps1	1	-	261989178	262015153	4483	protein_coding	HPS1,	106	108	114	152	135	11.8461	11.2016	7.55159	7.73402	8.44415
ENSRNOG00000046785	7.86211	20.6495	33.9906	44.445	65.9913	-0.35157	0.031201	0.73048	Col23a1	10	+	34903343	34933539	1197	protein_coding	collagen	8	22	35	44	60	2.35484	3.41882	0.391382	1.08189	1.78031
ENSRNOG00000001982	441.261	363.244	378.752	543.442	481.736	-0.31163	0.031626	0.7331	Cblb	11	-	51037393	51202820	6436	protein_coding	Cbl	449	387	390	538	438	7.02663	6.09052	5.36058	4.64435	4.84115
ENSRNOG00000005109	150.363	534.071	333.108	1386.89	634.616	-0.3292	0.031462	0.7331	Rprm	3	-	39595301	39596718	1418	protein_coding	reprimo,	153	569	343	1373	577	62.0294	27.7536	6.31858	23.6205	14.7279
ENSRNOG00000006079	53.0692	57.2554	55.3561	24.2427	35.1953	0.40658	0.031583	0.7331	Psd4	3	+	1478525	1514934	4794	protein_coding	pleckstrin	54	61	57	24	32	0.320713	0.455272	0.65963	0.749006	0.723935
ENSRNOG00000008088	1437.78	1325.32	1481.99	1043.45	1245.03	0.26862	0.031663	0.7331	Btbd3	3	+	131351587	131357929	2398	protein_coding	BTB	1463	1412	1526	1033	1132	27.5965	32.1971	35.7273	34.6608	38.7461
ENSRNOG00000013128	2384.18	2413.18	2094.79	1940.43	1884.05	0.23943	0.031545	0.7331	Tmem179	6	-	137073685	137084739	2396	protein_coding	transmembrane	2426	2571	2157	1921	1713	51.3623	48.7629	59.2937	63.1638	54.8133
ENSRNOG00000018399	2577.79	3028.91	2495.88	3968.74	3016.9	-0.30763	0.0314	0.7331	Cpne6	15	+	34187223	34194118	2038	protein_coding	copine	2623	3227	2570	3929	2743	123.504	91.7996	75.37	93.2069	76.7806
ENSRNOG00000053502	3129.12	3194.1	3237.85	2582.86	2856.32	0.21225	0.031514	0.7331	Arhgef17	1	-	165911718	165967069	6171	protein_coding	Rho	3184	3403	3334	2557	2597	26.5448	28.7036	30.215	32.4608	32.8952
ENSRNOG00000004330	33.414	43.1762	43.7022	70.708	68.191	-0.40711	0.031735	0.73362	Chrdl1	X	-	114554359	114658931	4106	protein_coding	chordin-like	34	46	45	70	62	1.09215	1.02989	0.484914	0.659466	0.667293
ENSRNOG00000003284	26.5346	24.404	19.4232	151.517	13.1983	-0.30164	0.031838	0.73407	Epn3	10	-	82220762	82229140	3495	protein_coding	epsin	27	26	20	150	12	2.74946	0.234182	0.452398	0.437905	0.348422
ENSRNOG00000004754	33.414	36.6059	30.1059	121.214	35.1953	-0.37134	0.031866	0.73407	Tc2n	6	-	125437775	125590049	2282	protein_coding	tandem	34	39	31	120	32	3.36875	0.956431	0.872505	1.00601	0.827121
ENSRNOG00000014317	809.797	1223.95	863.361	679.807	714.905	0.35193	0.031955	0.73407	Arpc5l	3	+	23301455	23309072	1264	protein_coding	actin	824	1304	889	673	650	34.1092	35.074	38.1755	60.7273	42.823
ENSRNOG00000028774	46.1899	101.37	64.0965	229.296	79.1895	-0.38334	0.031942	0.73407	Vgll3	11	+	3119885	3164751	1218	protein_coding	vestigial-like	47	108	66	227	72	11.9394	4.03185	2.25972	5.21951	3.29928
ENSRNOG00000004697	2073.63	2232.96	1961.74	2525.29	2440.58	-0.22761	0.032019	0.73438	Baalc	7	+	77763512	77837453	3011	protein_coding	BAALC	2110	2379	2020	2500	2219	53.1903	50.265	41.0371	46.509	40.8473
ENSRNOG00000048397	1365.06	1112.26	1134.31	927.285	989.869	0.28241	0.032121	0.73557	Sephs2	1	-	198719162	198721476	2312	pseudogene	selenophosphate	1389	1185	1168	918	900	25.4366	26.5506	35.1819	30.1706	30.7594
ENSRNOG00000012163	2089.35	1913.83	2024.87	1732.35	1683.88	0.21618	0.032251	0.73739	Plekhm2	5	-	160182251	160219812	3615	protein_coding	pleckstrin	2126	2039	2085	1715	1531	30.392	28.8859	34.4397	33.2018	35.1173
ENSRNOG00000010664	310.553	307.865	332.137	387.884	420.144	-0.29536	0.032334	0.73813	Wdr73	1	-	142711789	142720257	1513	protein_coding	WD	316	328	342	384	382	16.2591	17.2204	12.2307	12.7611	13.7629
ENSRNOG00000032827	7.86211	15.0178	18.452	33.3338	34.0955	-0.36236	0.032507	0.74094	AABR07058412.1	7	-	115033025	115045802	1320	protein_coding	-	8	16	19	33	31	1.73568	1.73594	0.384634	0.773261	0.949793
ENSRNOG00000004899	54.052	37.5446	68.9523	111.113	81.3892	-0.40425	0.032689	0.74394	Kcns3	6	-	36764044	36819821	2318	protein_coding	potassium	55	40	71	110	74	3.04006	2.1774	1.38948	1.01578	1.86495
ENSRNOG00000001843	436.347	312.558	382.637	214.144	305.759	0.37199	0.033192	0.74415	Bcl6	11	+	80255790	80279075	3389	protein_coding	BCL6,	444	333	394	212	278	4.00745	5.5949	7.67213	5.78397	7.0786
ENSRNOG00000001915	251.587	217.758	124.308	61.617	139.681	0.39958	0.032871	0.74415	Chodl	11	+	17538063	17560296	2618	protein_coding	chondrolectin	256	232	128	61	127	1.60222	3.55149	6.14657	5.59924	3.19537
ENSRNOG00000003014	720.365	704.899	664.273	558.593	582.923	0.25504	0.033379	0.74415	Poglut1	11	+	64761146	64788208	3263	protein_coding	protein	733	751	684	553	530	10.857	11.0784	13.155	13.548	12.7633
ENSRNOG00000003031	10157.8	9570.11	7425.49	14391.1	10134.1	-0.33825	0.033789	0.74415	Atp2b4	13	+	50091430	50153823	8531	protein_coding	ATPase	10336	10196	7646	14247	9214	150.313	103.499	99.684	98.8442	76.67
ENSRNOG00000004932	361.657	483.386	468.099	615.16	552.127	-0.3287	0.033037	0.74415	Sel1l3	14	+	60123169	60229734	4133	protein_coding	SEL1L	368	515	482	609	502	9.43964	8.28433	5.21419	7.33492	7.10075
ENSRNOG00000007454	126.776	120.143	103.914	243.438	135.282	-0.39928	0.033482	0.74415	Aloxe3	10	+	55712043	55735911	3138	protein_coding	arachidonate	129	128	107	241	123	4.92003	2.67345	2.40736	2.4011	2.07613
ENSRNOG00000007865	1105.61	917.964	959.506	492.936	871.085	0.37266	0.034021	0.74415	Ephb1	8	-	110376954	110813000	4625	protein_coding	Eph	1125	978	988	488	792	6.75945	11.6797	14.2444	12.4475	13.0067
ENSRNOG00000008526	44.2243	75.0891	43.7022	90.9103	102.286	-0.40398	0.032999	0.74415	Pdzd3	8	-	48577952	48582353	2074	protein_coding	PDZ	45	80	45	90	93	2.77995	3.05839	1.2706	2.27057	1.32107
ENSRNOG00000009530	54.052	186.784	158.299	21.2124	72.5904	0.35416	0.032939	0.74415	Uchl3	15	+	86153628	86198127	914	protein_coding	ubiquitin	55	199	163	21	66	1.47189	4.92512	3.52388	12.8162	10.8584
ENSRNOG00000009881	13.7587	18.7723	14.5674	67.6777	18.6975	-0.33723	0.03349	0.74415	Fam161a	14	+	107785029	107798115	1908	protein_coding	FAM161	14	20	15	67	17	2.31509	0.625401	0.442204	0.635	0.492611
ENSRNOG00000010934	60.9313	55.3782	47.5868	152.527	61.5918	-0.3966	0.032865	0.74415	Spa17	8	-	40067076	40078165	677	protein_coding	sperm	62	59	49	151	56	14.2887	5.64181	5.363	5.12999	4.40687
ENSRNOG00000011575	21.6208	24.404	9.7116	69.6979	27.4964	-0.34483	0.034045	0.74415	Adamts18	19	-	46005277	46101250	3165	protein_coding	ADAM	22	26	10	69	25	1.39662	0.538748	0.407055	0.483563	0.192375
ENSRNOG00000012216	114.001	102.309	74.7793	172.73	133.082	-0.39448	0.033942	0.74415	Tgfbi	17	-	8400146	8429338	2670	protein_coding	transforming	116	109	77	171	121	4.10288	3.09096	2.5442	2.40308	1.75591
ENSRNOG00000012556	202.449	145.485	145.674	18.1821	106.686	0.36193	0.033576	0.74415	Isl1	2	-	48487736	48501436	2454	protein_coding	ISL	206	155	150	18	97	0.469896	2.69598	4.91583	3.71801	3.72168
ENSRNOG00000013399	39.3105	30.9743	24.279	10.1011	15.398	0.37021	0.033957	0.74415	Minar1	8	-	96977537	96985558	2941	protein_coding	membrane	40	33	25	10	14	0.217825	0.324678	0.79647	0.660499	0.517568
ENSRNOG00000016346	800.952	668.293	505.003	286.873	538.929	0.39595	0.033496	0.74415	Prkcd	16	-	6655120	6675746	2736	protein_coding	protein	815	712	520	284	490	7.68641	14.1194	20.1634	17.7066	13.376
ENSRNOG00000017206	1560.63	1239.91	963.39	2263.67	1439.71	-0.37793	0.034007	0.74415	Igfbp5	9	-	80150211	80167033	5866	protein_coding	insulin-like	1588	1321	992	2241	1309	38.3656	23.8592	24.8514	20.7803	16.141
ENSRNOG00000019316	844.194	795.006	825.486	1307.09	888.682	-0.32959	0.03407	0.74415	Sh3bp4	9	+	96210750	96288903	5028	protein_coding	SH3-domain	859	847	850	1294	808	16.487	10.9606	10.0047	9.91611	10.2931
ENSRNOG00000019810	57.0003	52.5624	37.8752	23.2326	26.3965	0.39849	0.033144	0.74415	Des	9	+	82556573	82564294	2176	protein_coding	desmin	58	56	39	23	24	0.677131	0.752266	1.56089	1.51489	1.09126
ENSRNOG00000021714	46.1899	57.2554	42.731	107.072	65.9913	-0.40281	0.033476	0.74415	Fam92b	19	-	53743383	53754602	879	protein_coding	family	47	61	44	106	60	7.72539	4.65566	3.13122	4.08502	3.0478
ENSRNOG00000027259	63.8796	61.0099	68.9523	168.689	72.5904	-0.39976	0.033535	0.74415	AABR07029661.1	10	-	43502931	43512287	957	protein_coding	fatty	65	65	71	167	66	11.1791	4.70383	3.97746	3.99811	4.5172
ENSRNOG00000029449	20.638	9.38614	14.5674	64.6473	19.7974	-0.3307	0.033714	0.74415	Ror1	5	+	119097715	119241733	5210	protein_coding	receptor	21	10	15	64	18	0.786948	0.235643	0.23604	0.112984	0.175298
ENSRNOG00000032463	966.056	755.584	771.101	646.473	644.515	0.30202	0.033909	0.74415	Rap1a	2	-	208193954	208215187	2341	protein_coding	RAP1A,	983	805	794	640	586	17.5139	17.0732	24.5899	20.2417	20.651
ENSRNOG00000045913	140.535	108.879	101.001	386.874	102.286	-0.38459	0.033894	0.74415	Prdm16	5	-	171662277	171710316	8122	protein_coding	PR/SET	143	116	104	383	93	5.35953	1.38556	1.82922	1.49154	1.38319
ENSRNOG00000047363	170.018	174.582	197.145	76.7687	145.181	0.39834	0.033753	0.74415	Kcnk13	6	+	123974798	124077197	2032	protein_coding	potassium	173	186	203	76	132	2.39604	4.43067	4.98571	5.38819	6.08268
ENSRNOG00000050636	1184.23	939.552	1049.82	846.476	838.089	0.28176	0.033309	0.74415	Arhgef10l	5	-	159018893	159119171	4006	protein_coding	Rho	1205	1001	1081	838	762	14.1386	13.6878	18.5845	15.5184	17.3344
ENSRNOG00000054212	2055.94	2201.99	1739.35	2531.35	2424.08	-0.26978	0.033822	0.74415	Pde1a	3	-	66803247	66885094	1938	protein_coding	phosphodiesterase	2092	2346	1791	2506	2204	93.3375	87.3982	71.2259	80.2884	63.4001
ENSRNOG00000001926	11.7932	5.63168	3.88464	316.166	6.59913	-0.18064	0.034456	0.74511	Cldn1	11	+	77815181	77830416	3301	protein_coding	claudin	12	6	4	313	6	6.07439	0.123972	0.212883	0.106994	0.0737798
ENSRNOG00000003121	1029.94	1340.34	1560.65	1737.4	1764.17	-0.32873	0.03471	0.74511	Rtn4rl1	10	+	62035866	62109078	3455	protein_coding	reticulon	1048	1428	1607	1720	1604	45.9114	45.584	25.5714	35.0244	40.7688
ENSRNOG00000011598	9.82763	26.2812	11.6539	93.9406	15.398	-0.29711	0.034678	0.74511	Slc15a1	15	-	106800081	106844426	3026	protein_coding	solute	10	28	12	93	14	1.96887	0.315557	0.193524	0.544681	0.241454
ENSRNOG00000011648	2.94829	2.81584	2.91348	957.588	7.69898	-0.16567	0.034348	0.74511	Aqp1	4	+	85551502	85569360	2900	protein_coding	aquaporin	3	3	3	948	7	32.9345	0.258915	0.0952719	0.0957665	0.0990565
ENSRNOG00000013783	2887.36	3378.07	2886.29	3482.87	3989.17	-0.25797	0.034649	0.74511	Efhd2	5	-	160407778	160423811	2107	protein_coding	EF-hand	2938	3599	2972	3448	3627	104.835	117.409	81.6567	100.547	85.883
ENSRNOG00000015428	52.0865	46.9307	146.645	738.394	109.985	-0.24788	0.034448	0.74511	LOC102556337	9	+	90880614	90908852	2185	protein_coding	mitochondrial	53	50	151	731	100	23.7112	3.45344	1.5715	1.49024	4.65514
ENSRNOG00000016688	35.3795	16.895	30.1059	125.254	26.3965	-0.33277	0.034724	0.74511	Ston1	6	+	12362813	12379783	3131	protein_coding	stonin	36	18	31	124	24	2.53713	0.522814	0.673324	0.33841	0.602839
ENSRNOG00000019473	73.7072	9.38614	17.4809	6.06069	2.19971	0.26629	0.034254	0.74511	Dcun1d2	16	+	81587446	81614553	2725	protein_coding	defective	75	10	18	6	2	0.143156	0.0508048	1.63577	0.219235	0.408179
ENSRNOG00000034089	54.052	27.2198	27.1925	163.639	32.9956	-0.33697	0.034231	0.74511	Ttc21a	8	+	128622428	128657955	5904	protein_coding	tetratricopeptide	55	29	28	162	30	1.75781	0.346573	0.545533	0.289138	0.288758
ENSRNOG00000046313	4984.58	5869.15	5552.12	6221.29	6970.88	-0.24277	0.034513	0.74511	Basp1	2	-	77586424	77632628	1021	protein_coding	brain	5072	6253	5717	6159	6338	386.445	423.395	290.91	360.509	340.93
ENSRNOG00000047686	212.277	203.679	401.089	76.7687	194.674	0.3931	0.034659	0.74511	Pou3f1	5	+	142643599	142646580	2981	pseudogene	POU	216	217	413	76	177	1.63326	4.04977	4.24323	4.285	8.4355
ENSRNOG00000052564	856.97	351.98	321.454	300.004	239.768	0.39841	0.034507	0.74511	Gpx3	10	+	40247436	40255422	1468	protein_coding	glutathione	872	375	331	297	218	12.9609	10.1286	34.7852	15.0369	13.7286
ENSRNOG00000011425	327.26	541.58	529.282	876.779	557.626	-0.38825	0.034835	0.74532	Ptpn3	5	-	74248996	74368186	7601	protein_coding	protein	333	577	545	868	507	10.7452	6.68216	3.76824	6.56325	6.41223
ENSRNOG00000012521	23.5863	17.8337	19.4232	62.6271	28.5962	-0.37002	0.034797	0.74532	Shisa2	15	+	39945095	39949393	959	protein_coding	shisa	24	19	20	62	26	4.14168	1.84916	1.46554	1.16624	1.2698
ENSRNOG00000005724	42.2588	49.7465	90.3178	113.133	109.985	-0.39728	0.035115	0.74912	Map3k7	5	+	47186558	47244416	4540	protein_coding	mitogen	43	53	93	112	100	1.5804	1.50232	0.554648	0.687184	1.24724
ENSRNOG00000014035	4138.42	3850.19	3481.61	3084.89	3279.77	0.23858	0.035092	0.74912	Arhgef4	9	+	41295909	41302501	1455	protein_coding	Rho	4211	4102	3585	3054	2982	134.465	139.786	169.483	165.953	150.02
ENSRNOG00000002152	1728.68	1547.77	1655.83	1281.84	1445.21	0.24236	0.03527	0.74916	Dcun1d4	14	-	37210721	37294472	4268	protein_coding	defective	1759	1649	1705	1269	1314	31.2915	34.4965	39.6489	37.3624	39.9584
ENSRNOG00000016148	38.3278	48.8079	37.8752	118.183	49.4934	-0.38695	0.035199	0.74916	Gtse1	7	+	126736732	126753220	2645	protein_coding	G-2	39	52	39	117	45	2.83376	1.1604	0.863463	1.15726	0.897763
ENSRNOG00000053402	109.087	40.3604	44.6733	22.2225	29.6961	0.3652	0.035255	0.74916	Gabrq	X	+	152852506	152864975	1908	protein_coding	gamma-aminobutyric	111	43	46	22	27	0.738666	0.965172	3.40682	1.32661	1.46792
ENSRNOG00000047768	501.209	457.105	472.955	1166.68	442.141	-0.39848	0.035369	0.75017	Lamb2	8	+	117268337	117280517	5902	protein_coding	laminin	510	487	487	1155	402	12.8929	4.77759	5.20401	4.99512	5.16673
ENSRNOG00000003494	1455.47	1502.72	1679.13	841.425	1380.32	0.35062	0.03575	0.7511	Ppfia4	13	-	51134525	51183269	6377	protein_coding	PTPRF	1481	1601	1729	833	1255	8.3682	13.4229	13.6001	14.7784	16.5083
ENSRNOG00000004699	86.4832	152.994	121.395	225.256	163.878	-0.39518	0.035508	0.7511	Fibin	3	-	101545208	101547478	2271	protein_coding	fin	88	163	125	223	149	6.29059	4.47495	2.26919	4.22497	3.35132
ENSRNOG00000011700	1601.9	1488.64	1449.94	935.366	1358.32	0.31954	0.035654	0.7511	Ptprm	9	-	114846095	115555261	5353	protein_coding	protein	1630	1586	1493	926	1235	11.3448	16.109	18.2547	17.8541	17.3846
ENSRNOG00000012037	261.415	267.505	316.598	447.481	329.956	-0.34715	0.035581	0.7511	Galnt7	16	+	35934970	36062719	4656	protein_coding	polypeptide	266	285	326	443	300	8.39635	6.05374	4.60861	4.96342	5.87251
ENSRNOG00000014187	279.105	241.224	312.713	428.289	334.356	-0.34465	0.035772	0.7511	Igf1r	1	+	128924966	129206516	4101	protein_coding	insulin-like	284	257	322	424	304	6.62338	5.05595	4.05539	3.6889	4.78067
ENSRNOG00000016488	1482.99	1168.57	1297.47	2673.77	1318.73	-0.38346	0.035682	0.7511	Pltp	3	-	161304469	161322289	2025	protein_coding	phospholipid	1509	1245	1336	2647	1199	83.7399	40.3844	43.6384	36.1908	40.1702
ENSRNOG00000049937	677.124	582.879	738.081	495.966	542.228	0.29864	0.035636	0.7511	Pdxk	20	+	10930518	10952391	1269	protein_coding	pyridoxal	689	621	760	491	493	24.787	26.4975	31.7952	28.806	36.4649
ENSRNOG00000002227	741.986	857.893	965.333	1338.4	964.572	-0.33285	0.035992	0.75358	Kit	14	-	35072108	35149610	5264	protein_coding	KIT	755	914	994	1325	877	16.1836	11.4044	8.42958	10.2578	11.5389
ENSRNOG00000014296	219.156	146.424	237.934	117.173	141.881	0.38708	0.035987	0.75358	Syt10	7	-	130768841	130827152	1892	protein_coding	synaptotagmin	223	156	245	116	129	3.92772	4.65037	6.90221	4.85352	7.88438
ENSRNOG00000004392	4799.82	3971.28	4020.6	3473.78	3545.93	0.24949	0.036257	0.75804	Aatk	10	-	109188112	109224370	5263	protein_coding	apoptosis-associated	4884	4231	4140	3439	3224	41.8603	41.7812	54.3434	47.322	47.895
ENSRNOG00000020248	6571.74	5459.92	5346.23	4240.46	5036.23	0.27559	0.036327	0.75841	Ina	1	+	266781617	266794431	4583	protein_coding	internexin	6687	5817	5505	4198	4579	58.6808	68.1459	85.4449	74.7141	73.1358
ENSRNOG00000010319	588.675	452.412	444.791	622.231	687.409	-0.32047	0.036386	0.75858	Lcp1	15	+	57221292	57277811	3637	protein_coding	lymphocyte	599	482	458	616	625	11.2397	12.1414	9.99081	8.08108	7.9425
ENSRNOG00000029813	13.7587	14.0792	7.76928	38.3843	21.9971	-0.34329	0.036472	0.75927	AABR07035218.1	12	+	7081895	7094002	709	protein_coding	-	14	15	8	38	20	3.43353	1.92399	1.15634	1.24537	0.687015
ENSRNOG00000005600	177.88	368.875	606.975	738.394	675.31	-0.39344	0.036679	0.75932	Nr4a2	3	-	43111240	43119159	3375	protein_coding	nuclear	181	393	625	731	614	18.3286	16.3907	4.14851	9.0543	14.894
ENSRNOG00000014362	125.794	130.467	143.732	217.175	164.978	-0.36408	0.036585	0.75932	Nudt14	6	-	137738124	137745127	831	protein_coding	nudix	128	139	148	215	150	16.5745	12.3115	9.02014	9.84616	10.8438
ENSRNOG00000032659	1544.9	1088.79	1106.15	900.012	963.472	0.32757	0.036681	0.75932	Plcl1	9	+	62291405	62349309	4728	protein_coding	phospholipase	1572	1160	1139	891	876	14.681	15.3673	23.6772	17.5624	17.8369
ENSRNOG00000038891	46.1899	16.895	24.279	70.708	56.0926	-0.37077	0.036625	0.75932	Grxcr1	14	-	41663688	41786084	1077	protein_coding	glutaredoxin	47	18	25	70	51	4.16376	3.22979	2.55556	0.983807	1.41334
ENSRNOG00000003675	648.624	509.667	514.715	341.419	469.638	0.34361	0.036819	0.7611	Ptchd1	X	+	42558931	42614242	6469	protein_coding	patched	660	543	530	338	427	3.34721	4.50205	5.97463	4.94101	4.9884
ENSRNOG00000002652	1894.77	2767.03	2636.7	3511.16	2972.91	-0.32515	0.037213	0.76218	Rap1gap2	10	-	61177936	61361250	4563	protein_coding	RAP1	1928	2948	2715	3476	2703	72.8907	60.3468	36.9573	56.8028	54.1105
ENSRNOG00000004873	236.846	257.18	313.685	114.143	221.071	0.39006	0.037436	0.76218	Prkch	6	+	96479430	96676225	2052	protein_coding	protein	241	274	323	113	201	3.52781	6.68095	6.87772	7.86007	9.58403
ENSRNOG00000008168	26.5346	29.097	32.0483	14.1416	10.9985	0.36941	0.037471	0.76218	Wnt5b	4	-	151500957	151516894	2575	protein_coding	Wnt	27	31	33	14	10	0.393193	0.299016	0.693175	0.799999	0.880869
ENSRNOG00000009997	290.898	225.267	202.001	388.894	298.06	-0.36398	0.036994	0.76218	Erap1	2	+	1410934	1449733	5031	protein_coding	endoplasmic	296	240	208	385	271	6.21104	4.65467	4.36512	3.55766	3.18923
ENSRNOG00000010841	9.82763	6.5703	3.88464	432.329	5.49927	-0.17012	0.037495	0.76218	Col8a2	5	+	144308611	144335172	4196	protein_coding	collagen	10	7	4	428	5	6.53449	0.0812744	0.139563	0.098201	0.0580427
ENSRNOG00000010875	43.2416	41.299	57.2984	22.2225	26.3965	0.38949	0.037398	0.76218	Fam241a	2	-	232214331	232245319	715	protein_coding	family	44	44	59	22	24	1.97115	2.28941	3.60372	3.62243	5.02422
ENSRNOG00000016358	2966.96	3463.49	3019.34	4228.34	3528.33	-0.26234	0.037325	0.76218	Apba2	1	+	125367280	125548890	3854	protein_coding	amyloid	3019	3690	3109	4186	3208	69.5811	56.773	45.8729	56.3596	49.117
ENSRNOG00000019689	501.209	422.376	571.042	401.015	340.955	0.32931	0.036984	0.76218	Vwf	4	+	158088505	158219523	8829	protein_coding	von	510	450	588	397	310	2.8806	2.3948	3.3827	3.00023	4.05498
ENSRNOG00000022268	48.1554	61.0099	50.5003	98.9912	75.8899	-0.3931	0.037388	0.76218	Pnpla3	7	+	125034764	125055976	3215	protein_coding	patatin-like	49	65	52	98	69	1.95276	1.46382	0.892524	1.19011	0.984793
ENSRNOG00000024468	130.708	195.232	219.482	303.034	247.467	-0.38075	0.037204	0.76218	Traf3ip1	9	+	98621506	98656901	2413	protein_coding	TRAF3	133	208	226	300	225	8.42557	6.72785	3.41453	5.36774	6.03262
ENSRNOG00000043186	43.2416	63.8257	76.7216	125.254	87.9883	-0.39431	0.037485	0.76218	Ppil6	20	+	46215379	46243707	947	protein_coding	peptidylprolyl	44	68	79	124	80	8.95574	6.15157	2.90492	4.51272	5.42283
ENSRNOG00000058571	1264.82	1631.31	1678.16	1805.07	2139.22	-0.30399	0.037391	0.76218	AABR07024542.1	16	+	4439102	4446046	3784	lincRNA	-	1287	1738	1728	1787	1945	30.2536	35.058	19.9174	27.0366	27.8045
ENSRNOG00000023348	39.3105	34.7287	56.3273	107.072	58.2923	-0.38781	0.037633	0.76298	Tbc1d2	5	-	62212982	62260105	4307	protein_coding	TBC1	40	37	58	106	53	1.65343	0.880178	0.570348	0.530311	0.859857
ENSRNOG00000024852	9268.44	7138.16	6059.06	5646.54	5671.95	0.31967	0.037743	0.76298	Tmx4	3	-	127528434	127569093	4948	protein_coding	thioredoxin-related	9431	7605	6239	5590	5157	72.3745	71.0864	111.618	90.4738	76.7729
ENSRNOG00000033498	137.587	124.836	142.76	242.427	159.479	-0.37576	0.037641	0.76298	Cib1	1	-	142014958	142020525	879	protein_coding	calcium	140	133	147	240	145	17.4915	11.2512	9.32704	8.90668	10.1824
ENSRNOG00000060603	281.07	256.242	230.165	445.46	289.262	-0.36353	0.037693	0.76298	Nhsl1	1	+	13595295	13705396	5545	protein_coding	NHS-like	286	273	237	441	263	5.09496	3.23499	3.02043	2.89811	2.60237
ENSRNOG00000002504	7.86211	6.5703	15.5386	52.526	13.1983	-0.29512	0.037875	0.7646	Spata17	13	-	105489074	105684374	1713	protein_coding	spermatogenesis	8	7	16	52	12	1.94469	0.477797	0.273487	0.240544	0.568703
ENSRNOG00000005943	47.1726	18.7723	30.1059	14.1416	7.69898	0.33706	0.038262	0.76752	Sp8	6	+	146784915	146787518	1565	protein_coding	Sp8	48	20	31	14	7	0.573083	0.305072	1.7961	0.752262	1.20606
ENSRNOG00000007705	814.711	562.23	699.235	546.472	479.536	0.3312	0.038184	0.76752	Kcnj10	13	+	90723092	90752581	1420	protein_coding	potassium	829	599	720	541	436	24.4069	20.942	34.1878	24.8309	30.8722
ENSRNOG00000009157	93.3625	64.7644	87.4044	49.4956	48.3936	0.39178	0.038246	0.76752	Fut4	8	-	13258768	13262729	3962	protein_coding	fucosyltransferase	95	69	90	49	44	0.792292	0.757456	1.40415	1.02515	1.38309
ENSRNOG00000014530	574.917	642.012	639.994	777.788	735.802	-0.25539	0.038134	0.76752	Nav2	1	+	104576589	104941552	10782	protein_coding	neuron	585	684	659	770	669	5.03142	4.65417	3.49428	4.10682	4.09265
ENSRNOG00000017704	459.933	425.192	431.195	275.761	380.55	0.32646	0.038282	0.76752	Sema3f	8	-	116437696	116469915	6092	protein_coding	semaphorin	468	453	444	273	346	3.7116	5.0083	5.81628	5.65908	5.73721
ENSRNOG00000048686	235.863	221.513	141.789	290.913	302.46	-0.37395	0.038341	0.76766	AABR07066379.1	9	+	8349033	8442298	1988	protein_coding	-	240	236	146	288	275	16.9889	17.2712	12.9415	12.7919	8.18551
ENSRNOG00000029131	4.91382	5.63168	9.7116	41.4147	8.79883	-0.27583	0.038559	0.77098	AABR07024637.1	16	+	9772688	9847444	1869	protein_coding	-	5	6	10	41	8	1.40533	0.291944	0.156663	0.188971	0.325772
ENSRNOG00000001769	4051.93	3801.39	4000.21	3410.15	3467.84	0.188	0.038732	0.77311	Tnk2	11	-	71348717	71387992	4283	protein_coding	tyrosine	4123	4050	4119	3376	3153	57.2004	56.877	63.8574	63.0524	66.3297
ENSRNOG00000005850	1585.2	1607.85	1492.67	1253.55	1379.22	0.22467	0.038811	0.77311	Gdap1	5	-	1328913	1347921	3927	protein_coding	ganglioside-induced	1613	1713	1537	1241	1254	20.2448	21.7799	24.0535	25.6773	23.8306
ENSRNOG00000010744	541.503	489.018	430.224	834.355	534.529	-0.35315	0.038872	0.77311	Nrp1	19	+	61332351	61485858	5586	protein_coding	neuropilin	551	521	443	826	486	11.3285	7.09652	6.9079	6.5657	5.77453
ENSRNOG00000059705	2359.61	1843.44	1984.08	1366.68	1799.36	0.30831	0.038877	0.77311	Elmo1	17	-	46353330	46794845	2312	protein_coding	engulfment	2401	1964	2043	1353	1636	41.5715	53.5176	67.4358	55.4484	59.6603
ENSRNOG00000015148	385.243	396.095	384.579	452.531	524.63	-0.27979	0.039356	0.78157	Erc2	16	+	3293599	3679222	2266	protein_coding	ELKS/RAB6-interacting/CAST	392	422	396	448	477	13.8247	15.6715	11.0577	11.9657	11.6142
ENSRNOG00000000582	81.5694	79.7822	103.914	196.972	102.286	-0.38941	0.03996	0.78256	Ddo	20	-	48739639	48758905	1268	protein_coding	D-aspartate	83	85	107	195	93	9.85188	5.00245	3.83322	3.94596	5.13792
ENSRNOG00000005126	49.1382	16.895	33.9906	91.9204	53.8929	-0.36133	0.039925	0.78256	Pqlc3	6	-	42290680	42302254	1902	protein_coding	PQ	50	18	35	91	49	3.06503	1.75713	1.53944	0.557077	1.12042
ENSRNOG00000007037	23.5863	10.3248	4.8558	81.8193	14.2981	-0.2728	0.03976	0.78256	Cfap57	5	-	137383048	137458184	3945	processed_transcript	cilia	24	11	5	81	13	1.38117	0.236005	0.374089	0.172347	0.0810311
ENSRNOG00000008157	7439.52	8775.1	6955.44	9987	8996.81	-0.25967	0.039973	0.78256	Syn2	4	+	147037179	147195096	2641	protein_coding	synapsin	7570	9349	7162	9887	8180	239.828	211.254	167.854	208.377	165.116
ENSRNOG00000009779	4.91382	0.938614	1.94232	486.875	6.59913	-0.15858	0.039934	0.78256	Krt8	7	-	143596511	143603803	1950	protein_coding	keratin	5	1	2	482	6	26.2569	0.347987	0.248982	0.0500548	0.103549
ENSRNOG00000010535	625.037	615.731	570.071	743.444	720.405	-0.24688	0.039546	0.78256	Cdh18	2	+	74360622	74693341	4637	protein_coding	cadherin	636	656	587	736	655	10.1682	9.63437	8.03202	8.3276	7.70768
ENSRNOG00000019950	594.572	504.974	559.388	453.541	428.943	0.27678	0.039979	0.78256	Peli3	1	-	220190067	220204032	5907	protein_coding	pellino	605	538	576	449	390	7.51019	6.94521	9.25041	8.26869	9.15686
ENSRNOG00000020325	85.5004	107.002	101.001	190.912	117.684	-0.38479	0.039748	0.78256	Calhm2	1	-	266908369	266914093	1831	protein_coding	calcium	87	114	104	189	107	6.61267	3.98579	2.7825	3.66496	3.45834
ENSRNOG00000024905	86.4832	130.467	119.453	248.488	129.783	-0.38953	0.039869	0.78256	Drc1	6	-	27425235	27460038	2457	protein_coding	dynein	88	139	123	246	118	6.41407	3.27564	2.0974	3.33014	3.04805
ENSRNOG00000027341	1681.51	1674.49	1455.77	2694.99	1683.88	-0.33736	0.039993	0.78256	Tenm2	10	-	20844899	21265026	9328	protein_coding	teneurin	1711	1784	1499	2668	1531	18.3232	11.1945	10.7415	11.258	9.78444
ENSRNOG00000049959	438.312	550.028	475.868	570.715	707.206	-0.31116	0.039651	0.78256	Igsf21	5	-	158503244	158549496	1104	protein_coding	immunoglobin	446	586	490	565	643	32.7856	39.7247	23.6576	31.2451	27.024
ENSRNOG00000011145	47.1726	28.1584	33.9906	159.598	29.6961	-0.32903	0.040234	0.78622	Crhr2	4	-	85286372	85329362	3027	protein_coding	corticotropin	48	30	35	158	27	6.38201	1.16113	1.77232	1.11345	1.34365
ENSRNOG00000009683	4457.81	4714.66	4325.54	5954.62	4903.15	-0.2417	0.040383	0.7864	Sdcbp	5	+	19471664	19498485	2045	protein_coding	syndecan	4536	5023	4454	5895	4458	184.669	148.685	129.893	144.585	132.611
ENSRNOG00000016413	15.7242	22.5267	27.1925	60.6069	32.9956	-0.3635	0.040446	0.7864	Pstpip1	8	+	60760078	60799361	1832	protein_coding	proline-serine-threonine	16	24	28	60	30	2.09812	1.1169	0.511445	0.77115	0.930583
ENSRNOG00000016698	845.176	879.481	836.168	746.475	665.412	0.24336	0.040457	0.7864	Rnmt	18	+	64084795	64108246	3305	protein_coding	RNA	860	937	861	739	605	14.3244	12.4854	15.2381	16.6887	15.8619
ENSRNOG00000045561	196.553	172.705	190.347	134.345	138.582	0.33691	0.040414	0.7864	Uqcc3	1	-	225076301	225077079	690	protein_coding	ubiquinol-cytochrome	200	184	196	133	126	12.3483	12.4549	16.974	15.6972	17.2954
ENSRNOG00000000316	1242.21	1408.86	1203.27	1960.63	1395.71	-0.30954	0.040541	0.78697	Sobp	20	-	47750762	47910375	2595	protein_coding	sine	1264	1501	1239	1941	1269	47.9172	33.3537	28.5243	34.0484	29.0708
ENSRNOG00000017766	663.365	980.851	1448.97	1910.13	1329.72	-0.38253	0.040756	0.7901	Ca12	8	+	72405748	72460240	2582	protein_coding	carbonic	675	1045	1492	1891	1209	46.9179	31.9366	15.3092	23.8239	35.1832
ENSRNOG00000002024	2474.6	2601.84	2340.49	3136.41	2751.84	-0.22802	0.040919	0.79013	Epha5	14	+	25589762	25958227	8415	protein_coding	EPH	2518	2772	2410	3105	2502	40.1522	34.4469	29.7649	32.9375	29.6199
ENSRNOG00000054277	1.96553	7.50891	0.97116	67.6777	1.09985	-0.19308	0.040816	0.79013	Capsl	2	+	58724855	58747843	948	protein_coding	calcyphosine-like	2	8	1	67	1	4.52762	0.0719467	0.123545	0.496747	0.0642265
ENSRNOG00000058692	10.8104	14.0792	10.6828	53.5361	14.2981	-0.31046	0.040869	0.79013	Slc26a4	6	-	50808923	50846965	3223	protein_coding	solute	11	15	11	53	13	1.05346	0.275107	0.199865	0.273958	0.207805
ENSRNOG00000017237	104.173	119.204	88.3755	53.5361	75.8899	0.38373	0.041156	0.79261	Lama1	9	+	115916907	116042123	10570	protein_coding	laminin	106	127	91	53	69	0.321221	0.445239	0.587267	0.707265	0.524191
ENSRNOG00000059765	1908.53	2016.14	2133.64	1478.81	1814.76	0.25731	0.041129	0.79261	Asic1	7	+	141326321	141354937	4235	protein_coding	acid	1942	2148	2197	1464	1650	43.6424	52.3681	52.9197	58.8371	62.2467
ENSRNOG00000003472	157.242	170.828	164.126	392.935	162.778	-0.38604	0.04173	0.80162	Atp11c	X	-	143346252	143453612	3587	protein_coding	ATPase	160	182	169	389	148	6.94739	2.81417	2.61212	2.98671	2.86865
ENSRNOG00000015614	2104.1	1407.92	2178.31	1278.8	1496.9	0.3358	0.041733	0.80162	Ppp1r16b	3	+	155160481	155262941	2570	protein_coding	protein	2141	1500	2243	1266	1361	31.5576	36.1197	48.7852	34.3567	53.1397
ENSRNOG00000002626	390.157	501.22	395.262	764.657	469.638	-0.35922	0.042048	0.80193	Car10	10	+	80790168	81296363	1014	protein_coding	carbonic	397	534	407	757	427	74.9541	45.0135	35.9328	48.5837	38.3012
ENSRNOG00000009037	506.123	1094.42	1142.08	1365.67	1523.3	-0.38119	0.042065	0.80193	Sulf1	5	-	5999475	6186329	5364	protein_coding	sulfatase	515	1166	1176	1352	1385	18.9441	20.6615	6.59638	15.0122	15.6612
ENSRNOG00000010378	8.84487	14.0792	10.6828	1177.79	7.69898	-0.1585	0.042124	0.80193	Slc4a5	4	+	114918488	115002300	3742	protein_coding	solute	9	15	11	1166	7	21.3725	0.136606	0.1508	0.252637	0.191632
ENSRNOG00000010598	425.536	366.059	333.108	282.832	289.262	0.31034	0.042132	0.80193	Hs3st1	14	+	75852060	75882693	2583	protein_coding	heparan	433	390	343	280	263	10.186	10.1863	14.399	13.0364	11.8593
ENSRNOG00000018692	198.518	223.39	236.963	80.8092	181.476	0.38501	0.042046	0.80193	Mc4r	18	-	62612838	62614725	1888	protein_coding	melanocortin	202	238	244	80	165	2.71451	5.96075	6.26547	7.42042	7.86884
ENSRNOG00000049361	2960.08	3515.11	3920.57	4355.61	4246.54	-0.26801	0.042019	0.80193	Gas7	10	+	54126486	54236476	2696	protein_coding	growth	3012	3745	4037	4312	3861	153.636	146.463	98.1002	122.607	136.707
ENSRNOG00000053753	123.828	116.388	128.193	95.9609	62.6917	0.37708	0.041815	0.80193	AABR07070307.1	8	-	64811941	64833697	5996	processed_transcript	-	126	124	132	95	57	1.015	0.648384	1.23059	1.21734	1.3404
ENSRNOG00000005307	4100.09	4943.68	4648.94	5763.71	5230.91	-0.23936	0.042201	0.8022	Slc4a10	3	+	47995959	48287910	5854	protein_coding	solute	4172	5267	4787	5706	4756	95.9675	85.1628	64.1413	81.3965	76.52
ENSRNOG00000023566	20.638	18.7723	14.5674	84.8496	16.4978	-0.30963	0.042256	0.8022	Vwa3b	9	+	43607669	43779463	4922	processed_transcript	von	21	20	15	84	15	3.43192	0.652476	0.784292	0.750822	0.582463
ENSRNOG00000040052	3.93105	21.5881	15.5386	39.3945	37.395	-0.31082	0.042383	0.80357	RT1-M6-2	20	+	2076267	2081885	1049	protein_coding	RT1	4	23	16	39	34	2.59443	2.40809	0.243242	1.4059	1.01162
ENSRNOG00000028670	129.725	147.362	122.366	300.004	140.781	-0.38385	0.042695	0.80844	RGD1562726	11	-	31223074	31238026	2707	protein_coding	similar	132	157	126	297	128	7.02865	3.22508	2.85555	3.41401	2.83403
ENSRNOG00000002807	761.642	747.137	690.494	1136.38	791.895	-0.31274	0.04314	0.81163	2020-09-09	10	+	106264434	106348490	1701	protein_coding	septin	775	796	711	1125	720	42.3693	28.87	26.681	27.5462	25.45
ENSRNOG00000003526	64.8624	62.8871	50.5003	132.325	72.5904	-0.38328	0.043064	0.81163	Sytl4	X	-	104765294	104814145	2419	protein_coding	synaptotagmin-like	66	67	52	131	66	4.17521	2.23958	1.92288	1.96215	1.57518
ENSRNOG00000013641	22.6036	12.202	14.5674	77.7788	16.4978	-0.30462	0.043121	0.81163	Myo7a	1	-	163001875	163071508	6807	protein_coding	myosin	23	13	15	77	15	0.724667	0.150299	0.197868	0.112419	0.134171
ENSRNOG00000014571	1905.58	1713.91	1880.16	1278.8	1655.28	0.27353	0.0431	0.81163	Dbndd2	3	+	160935709	160938467	1163	protein_coding	dysbindin	1939	1826	1936	1266	1505	69.7361	88.2625	97.6344	92.4218	101.356
ENSRNOG00000015447	497.278	209.311	399.147	258.589	164.978	0.38346	0.04307	0.81163	Calcoco1	7	-	145435584	145450301	3101	protein_coding	calcium	506	223	411	256	150	9.7619	6.08977	17.6379	7.81356	14.8955
ENSRNOG00000010822	343.967	313.497	319.512	76.7687	265.065	0.37806	0.043237	0.81241	AABR07059679.1	4	+	32373641	32377253	528	protein_coding	distal-less	350	334	329	76	241	9.22111	31.1317	38.8185	37.2362	37.9389
ENSRNOG00000018086	151.346	167.073	174.809	393.945	162.778	-0.38313	0.043297	0.8125	Slc22a8	1	+	224800252	224818482	2157	protein_coding	solute	154	178	180	390	148	11.5829	4.67984	4.18095	4.85762	5.08095
ENSRNOG00000049203	132.673	126.713	298.146	322.227	324.457	-0.38238	0.043404	0.81347	Pex5	4	-	156983915	157009674	3281	protein_coding	peroxisomal	135	135	307	319	295	7.97344	7.85042	3.08454	3.10055	7.29311
ENSRNOG00000018448	66.8279	88.2297	67.9812	50.5057	13.1983	0.3538	0.043501	0.81423	Cend1	1	-	213970174	213973163	1681	protein_coding	cell	68	94	70	50	12	1.90549	0.486892	2.36889	3.29165	2.53544
ENSRNOG00000054049	6.87934	20.6495	14.5674	65.6574	17.5977	-0.2978	0.043644	0.81588	Prelid2	18	-	36194778	36285444	4688	protein_coding	PRELI	7	22	15	65	16	0.888238	0.232783	0.087441	0.276241	0.194817
ENSRNOG00000023387	9.82763	41.299	21.3655	2.02023	7.69898	0.27236	0.043714	0.81614	LOC679739	1	+	31264755	31273159	639	protein_coding	NADH	10	44	22	2	7	0.231272	0.861802	1.05705	4.67516	2.41789
ENSRNOG00000006950	60.9313	60.0713	55.3561	38.3843	29.6961	0.38204	0.043886	0.81623	Padi3	5	-	159309000	159336429	3099	protein_coding	peptidyl	62	64	57	38	27	0.785535	0.594239	1.17159	1.21566	1.11989
ENSRNOG00000015736	258.467	279.707	272.896	531.32	281.563	-0.37001	0.04384	0.81623	Dhrs3	5	+	162808646	162843383	2079	protein_coding	dehydrogenase/reductase	263	298	281	526	256	16.2082	8.39856	7.40808	8.43752	8.22952
ENSRNOG00000016737	299.743	229.96	202.972	177.78	163.878	0.35367	0.043807	0.81623	Tcerg1l	1	-	210550668	210739600	1841	protein_coding	transcription	305	245	209	176	149	6.12438	5.52016	9.70176	7.83368	6.91218
ENSRNOG00000002180	399.985	377.323	346.704	826.274	362.952	-0.37879	0.043964	0.81652	Tbc1d1	14	-	45598743	45797887	5822	protein_coding	TBC1	407	402	357	818	330	9.00087	3.86599	4.0938	4.0645	3.73352
ENSRNOG00000004709	515.951	402.665	506.945	392.935	322.257	0.31759	0.044069	0.81652	Foxn3	6	-	123187726	123577695	3791	protein_coding	forkhead	525	429	522	389	293	9.26749	7.43184	11.4333	9.39117	11.8196
ENSRNOG00000023991	23.5863	22.5267	14.5674	47.4754	35.1953	-0.36322	0.044045	0.81652	Rab20	16	+	83358116	83382326	1478	protein_coding	RAB20,	24	24	15	47	32	2.03717	1.47671	0.950914	0.955851	0.61793
ENSRNOG00000016516	99692.5	49474.3	61363.7	45574.3	49908.1	0.36249	0.044238	0.81862	Mbp	18	+	79326738	79437310	3371	protein_coding	myelin	101441	52710	63186	45118	45377	1475.43	1579.87	3032.38	1583.84	1963.85
ENSRNOG00000006931	262.398	323.822	287.463	354.55	406.946	-0.30733	0.044324	0.81919	Eepd1	8	+	26652121	26758325	2258	protein_coding	endonuclease/exonuclease/phosphatase	267	345	296	351	370	9.95833	11.1763	6.92456	8.99391	7.98161
ENSRNOG00000000922	139.552	132.345	151.501	234.347	168.278	-0.35372	0.044423	0.81998	Sumf2	12	-	30464676	30491102	2545	protein_coding	sulfatase	142	141	156	232	153	10.3571	7.27208	5.79483	5.7839	6.61905
ENSRNOG00000021166	50.1209	39.4218	41.7599	93.9406	58.2923	-0.38024	0.044503	0.82043	Ecm1	2	-	197855460	197860699	1961	protein_coding	extracellular	51	42	43	93	53	3.03815	1.84339	1.52299	1.26074	1.3351
ENSRNOG00000004744	8.84487	10.3248	25.2501	42.4248	31.8958	-0.32514	0.044602	0.82044	Lratd2	7	-	101139376	101140308	933	protein_coding	LRAT	9	11	26	42	29	2.88384	2.12	0.564892	0.694008	1.69674
ENSRNOG00000029954	75.6728	66.6416	61.1831	46.4653	32.9956	0.38073	0.044616	0.82044	AY172581.7	MT	-	5256	5321	66	Mt_tRNA	-	77	71	63	46	30	44.6496	31.0025	68.3206	63.3239	58.1192
ENSRNOG00000013391	3129.12	3698.14	3634.08	4215.21	4087.06	-0.22672	0.044785	0.82142	Sorbs2	16	-	49626205	49820235	6314	protein_coding	sorbin	3184	3940	3742	4173	3716	42.3397	40.1412	29.5307	36.732	36.0846
ENSRNOG00000013707	1989.11	1621.92	1582.99	899.002	1549.69	0.34868	0.044893	0.82142	Spata13	15	+	40937708	41066769	7655	protein_coding	spermatogenesis	2024	1728	1630	890	1409	7.44815	12.5541	15.4835	13.2878	12.9648
ENSRNOG00000017091	1728.68	1753.33	1665.54	1481.84	1482.6	0.19606	0.044861	0.82142	Slc25a46	18	-	24369125	24397551	3035	protein_coding	solute	1759	1868	1715	1467	1348	30.9653	30.2936	33.94	36.2303	34.4055
ENSRNOG00000023561	106.138	147.362	73.8081	263.64	128.683	-0.37776	0.044757	0.82142	Ano2	4	+	158224000	158576978	3015	protein_coding	anoctamin	108	157	76	261	117	5.76761	2.75269	2.18163	3.1879	1.5962
ENSRNOG00000007568	101.225	106.063	101.972	200.003	118.784	-0.3738	0.045087	0.82394	Spata6	5	+	131719922	131803853	2387	protein_coding	spermatogenesis	103	113	105	198	108	5.31394	3.08596	2.52691	2.78663	2.6783
ENSRNOG00000011058	2560.1	2049.93	2452.18	1429.31	2109.52	0.31807	0.045218	0.8253	Utrn	1	-	6451810	6970040	12734	protein_coding	utrophin	2605	2184	2525	1415	1918	7.82396	11.2911	13.1668	11.0962	13.2694
ENSRNOG00000002976	86.4832	77.9049	59.2407	213.134	74.7901	-0.36868	0.045301	0.82579	Maats1	11	+	64975594	65018108	2313	protein_coding	MYCBP-associated,	88	83	61	211	68	5.844	2.00518	2.22798	2.1123	1.60575
ENSRNOG00000011751	52878.6	49688.3	42620.3	34448.9	43219.9	0.27009	0.045485	0.82672	Ncdn	5	-	144769452	144779212	3635	protein_coding	neurochondrin	53806	52938	43886	34104	39296	601.041	737.332	866.824	857.268	735.097
ENSRNOG00000020811	249.622	221.513	302.031	417.177	304.66	-0.34513	0.045521	0.82672	Il6r	2	-	189205701	189254628	4597	protein_coding	interleukin	254	236	311	413	277	5.75545	4.10984	3.23567	3.02197	4.11916
ENSRNOG00000021338	6095.1	8261.68	8014.01	9550.63	9192.58	-0.27739	0.045516	0.82672	Tmem132a	1	-	226912612	226924244	3409	protein_coding	transmembrane	6202	8802	8252	9455	8358	177.68	167.222	106.539	151.987	147.386
ENSRNOG00000010448	506.123	434.578	464.214	755.566	510.332	-0.32761	0.045736	0.82755	Ptbp1	7	-	12663965	12673718	3787	protein_coding	polypyrimidine	515	463	478	748	464	36.6071	24.1767	23.0395	20.8207	22.2337
ENSRNOG00000047455	0	3.75446	3.88464	59.5968	1.09985	-0.1781	0.045692	0.82755	Cdhr3	6	-	52345240	52401853	2487	protein_coding	cadherin-related	0	4	4	59	1	1.51978	0.0274248	0	0.0946755	0.097928
ENSRNOG00000055721	540.52	441.149	423.426	339.398	379.45	0.30444	0.045722	0.82755	Rnf128	X	+	110789269	110877978	3195	protein_coding	ring	550	470	436	336	345	9.97913	10.9091	14.932	12.8263	12.3072
ENSRNOG00000002831	64.8624	26.2812	21.3655	829.304	24.1968	-0.17898	0.046102	0.82905	Wfikkn2	10	-	81936444	81942188	3274	protein_coding	WAP,	66	28	22	821	22	16.0645	0.458314	1.18051	0.503423	0.409135
ENSRNOG00000009576	61.9141	61.9485	58.2696	83.8395	103.386	-0.3717	0.045987	0.82905	Xpa	5	-	61749767	61792928	1204	protein_coding	XPA,	63	66	60	83	94	4.41627	5.32501	3.06421	3.22679	3.03422
ENSRNOG00000014795	1447.61	1831.24	1250.85	2614.18	1643.18	-0.34718	0.046028	0.82905	Nr2f1	2	-	5569935	5579894	2638	protein_coding	nuclear	1473	1951	1288	2588	1494	89.8124	55.1999	46.7278	62.2127	42.4822
ENSRNOG00000020039	27.5174	23.4653	20.3944	63.6372	32.9956	-0.35965	0.045993	0.82905	Slc5a2	1	+	199682688	199688809	2394	protein_coding	solute	28	25	21	63	30	1.92554	0.976223	0.782296	0.702105	0.610029
ENSRNOG00000059866	222.104	256.242	202.972	317.176	285.962	-0.31679	0.046059	0.82905	AABR07001432.1	1	-	43563457	43563998	542	antisense	-	226	273	209	314	260	37.1137	32.7185	24.4182	29.6494	23.4785
ENSRNOG00000049349	2916.84	2720.1	2563.86	2338.41	2333.89	0.20791	0.046328	0.83208	Tafa5	7	+	128500011	128728928	2582	protein_coding	TAFA	2968	2898	2640	2315	2122	57.4379	56.0542	67.3151	66.0686	62.2545
ENSRNOG00000000781	70.759	139.853	131.107	165.659	207.872	-0.37688	0.046559	0.83419	Rnf39	20	-	2098375	2103864	2371	protein_coding	ring	72	149	135	164	189	10.8648	13.3308	4.36024	9.07012	8.50022
ENSRNOG00000047393	28.5001	17.8337	8.74044	304.044	13.1983	-0.18949	0.046549	0.83419	Krt18	7	+	143629455	143633131	1369	protein_coding	keratin	29	19	9	301	12	14.0853	0.597857	1.24051	0.816965	0.400278
ENSRNOG00000022572	48.1554	76.0277	36.9041	28.2832	24.1968	0.36354	0.046765	0.83685	LOC102548286	18	-	71607340	71614980	900	protein_coding	peroxisomal	49	81	38	28	22	1.99305	1.66725	3.18829	5.2978	2.57077
ENSRNOG00000055564	1070.23	1265.25	1361.57	641.423	1102.05	0.34664	0.046914	0.83749	RGD1564664	3	-	82854777	82856171	1395	protein_coding	similar	1089	1348	1402	635	1002	29.161	48.9906	45.7149	56.8812	61.1923
ENSRNOG00000056656	79.6038	75.0891	77.6928	48.4855	50.5933	0.37163	0.046884	0.83749	AABR07044049.1	19	+	53800188	53931496	6099	lincRNA	-	81	80	80	48	46	0.504181	0.514421	0.777734	0.77212	0.798646
ENSRNOG00000001342	82.5521	134.222	93.2313	239.397	117.684	-0.37565	0.047155	0.83931	Wdr66	12	-	38709595	38782010	3888	protein_coding	WD	84	143	96	237	107	3.90504	1.87705	1.2652	2.16503	1.50338
ENSRNOG00000018241	791.124	657.968	873.072	658.595	519.131	0.3089	0.047188	0.83931	Ank1	16	-	73681422	73827488	5124	protein_coding	ankyrin	805	701	899	652	472	8.15158	6.28278	9.20007	8.05308	10.6825
ENSRNOG00000029698	621.106	490.895	630.283	476.774	419.044	0.29976	0.047147	0.83931	Pim3	7	+	129860114	129863441	1720	protein_coding	Pim-3	632	523	649	472	381	24.6234	21.1615	30.1386	25.0701	32.1787
ENSRNOG00000018214	472.709	397.972	489.464	300.004	386.049	0.31286	0.047356	0.84064	Bok	9	+	100829552	100840504	1400	protein_coding	BCL2	481	424	504	297	351	19.8815	25.0158	29.4332	26.08	32.0657
ENSRNOG00000024349	10321	8604.27	7605.15	6879.89	7310.73	0.2695	0.047378	0.84064	Cbarp	7	+	12433933	12441048	2643	protein_coding	CACN	10502	9167	7831	6811	6647	165.089	171.533	232.691	204.166	180.403
ENSRNOG00000025889	503.175	343.533	274.838	150.507	296.961	0.37553	0.047527	0.84125	Gnas	3	+	172374957	172428483	1637	protein_coding	GNAS	512	366	283	149	270	5.83097	11.2495	18.3158	13.1609	10.5259
ENSRNOG00000047867	384.26	445.842	508.888	713.141	503.733	-0.3307	0.047478	0.84125	Klhdc8b	8	-	117231769	117237229	2560	protein_coding	kelch	391	475	524	706	458	17.6672	12.2024	8.9442	10.9221	12.4628
ENSRNOG00000031834	530.692	481.509	508.888	674.756	579.623	-0.26339	0.047839	0.84576	Nkain4	3	-	176444544	176465162	1411	protein_coding	Sodium/potassium	540	513	524	668	527	42.37	35.5884	31.3096	29.8985	31.5888
ENSRNOG00000007172	1336.56	1519.62	1341.17	1853.56	1559.59	-0.25021	0.048066	0.84873	Map4k3	6	-	3276738	3444519	4441	protein_coding	mitogen-activated	1360	1619	1381	1835	1418	32.7998	26.9853	22.2216	26.5908	23.4611
ENSRNOG00000001442	2177.8	2286.46	2022.93	1656.59	1941.24	0.23598	0.048474	0.84879	Por	12	-	23998411	24046814	2438	protein_coding	cytochrome	2216	2436	2083	1640	1765	43.0937	49.3776	53.2281	58.8162	52.021
ENSRNOG00000004621	13168	11692.3	11396.6	9592.05	10792.9	0.22184	0.048471	0.84879	Rtn4	14	+	114126943	114174458	4778	protein_coding	reticulon	13399	12457	11735	9496	9813	265.302	291.889	342.194	319.788	311.603
ENSRNOG00000005437	440.278	409.236	383.608	502.027	514.732	-0.26261	0.048407	0.84879	Rida	7	-	73256508	73270308	889	protein_coding	reactive	448	436	395	497	468	35.8144	35.9057	29.5108	28.8694	27.0532
ENSRNOG00000010917	64.8624	62.8871	26.2213	9.09103	28.5962	0.32199	0.048254	0.84879	Bmp5	8	+	82878941	82950273	3232	protein_coding	bone	66	67	27	9	26	0.178392	0.548683	1.19585	1.22027	0.508645
ENSRNOG00000012183	793.09	713.347	573.955	971.73	832.59	-0.30236	0.048165	0.84879	Glrx	2	+	2605996	2615944	1282	protein_coding	glutaredoxin	807	760	591	962	757	48.0718	40.2742	36.8629	34.8963	28.0687
ENSRNOG00000032579	27.5174	30.9743	26.2213	68.6878	38.4949	-0.36468	0.048384	0.84879	Zswim2	3	-	71274337	71295629	2154	protein_coding	zinc	28	33	27	68	35	2.19237	1.2014	0.82521	0.977618	0.827349
ENSRNOG00000036798	5504.46	4565.42	5216.1	4450.56	4047.46	0.23333	0.048318	0.84879	Dusp3	10	-	89904560	89918427	4510	protein_coding	dual	5601	4864	5371	4406	3680	105.321	93.6553	122.387	106.835	122.023
ENSRNOG00000012301	1.96553	7.50891	20.3944	76.7687	10.9985	-0.2345	0.048538	0.8489	Cfap161	1	-	145907094	145931583	1391	protein_coding	cilia	2	8	21	76	10	3.50018	0.490334	0.0841991	0.338545	0.91921
ENSRNOG00000006305	2958.12	2120.33	2688.17	1985.89	2095.22	0.28339	0.048657	0.84895	Slc38a2	7	-	138088649	138100841	4635	protein_coding	solute	3010	2259	2768	1966	1905	27.173	28.0327	38.0296	28.6893	36.3613
ENSRNOG00000007947	375.416	317.251	368.069	294.953	246.367	0.30376	0.048657	0.84895	Fam13a	4	-	89183768	89281222	3686	protein_coding	family	382	338	379	292	224	5.07494	4.14488	6.06894	5.39777	6.26047
ENSRNOG00000009570	4518.75	4593.58	3768.1	3468.73	3659.21	0.23785	0.048989	0.85354	Pdxp	7	+	120140460	120145908	1988	protein_coding	pyridoxal	4598	4894	3880	3434	3327	150.885	155.638	184.678	197.588	162.031
ENSRNOG00000013238	392.123	318.19	340.877	249.498	287.062	0.30415	0.049036	0.85354	Tmem14a	9	+	27333956	27351295	1082	protein_coding	transmembrane	399	339	351	247	261	14.6242	16.4525	21.5949	18.4428	19.7516
ENSRNOG00000006631	452.071	347.287	430.224	200.003	354.153	0.35826	0.049437	0.85949	Sema3e	4	-	17272511	17594598	5243	protein_coding	semaphorin	460	370	443	198	322	3.50881	6.07529	7.45168	6.02486	7.46136
ENSRNOG00000001249	68.7934	74.1505	124.308	134.345	155.079	-0.37154	0.0497	0.86042	Col6a1	20	+	12658065	12675561	3082	protein_coding	collagen	70	79	128	133	141	4.39644	4.96232	2.11519	2.39953	4.02142
ENSRNOG00000009022	73.7072	70.396	67.9812	62.6271	221.071	-0.35279	0.050421	0.86042	LOC103692165	4	+	114835064	114850701	2570	protein_coding	rhotekin	75	75	70	62	201	1.54548	5.33436	1.70896	1.71783	1.65839
ENSRNOG00000011011	76.6555	106.063	48.558	27.2731	49.4934	0.35892	0.049993	0.86042	Nmb	1	-	142721002	142724511	1425	protein_coding	neuromedin	78	113	50	27	45	1.21381	2.15386	3.20542	4.66785	2.13638
ENSRNOG00000011119	295.812	327.576	347.675	273.741	214.472	0.31239	0.049971	0.86042	NEWGENE_1306210	16	-	884861	930527	1095	protein_coding	spindlin	301	349	358	271	195	15.8547	12.1462	16.0974	18.7614	19.9064
ENSRNOG00000013484	724.297	512.483	327.281	992.943	656.613	-0.36949	0.049956	0.86042	LOC108348061	9	-	27368272	27452902	1453	protein_coding	glutathione	737	546	337	983	597	79.1123	51.1541	54.2199	40.3769	25.7774
ENSRNOG00000014453	619.141	613.853	561.33	897.992	650.014	-0.29764	0.050541	0.86042	Anxa5	2	-	123162461	123193130	1543	protein_coding	annexin	630	654	578	889	591	36.9096	26.1241	23.91	24.9497	22.8079
ENSRNOG00000014961	197.535	170.828	165.097	323.237	197.974	-0.35678	0.049607	0.86042	Pdpn	5	-	161947137	161981441	1852	protein_coding	podoplanin	201	182	170	320	180	11.0691	6.62904	6.35565	5.78474	5.58896
ENSRNOG00000015020	815.694	749.014	746.822	681.827	567.525	0.25891	0.050547	0.86042	Idh1	9	-	71882105	71900044	2079	protein_coding	isocitrate	830	798	769	675	516	20.7995	16.9283	23.3791	22.5944	22.5214
ENSRNOG00000016224	98.2763	125.774	129.164	151.517	188.075	-0.35088	0.05013	0.86042	Meak7	19	-	52408917	52424318	1359	protein_coding	MTOR	100	134	133	150	171	7.07091	8.58215	4.30909	5.80415	5.95875
ENSRNOG00000017193	3895.67	5342.59	4285.73	5965.74	5384.89	-0.27701	0.049948	0.86042	Lingo1	8	-	61274017	61290240	2459	protein_coding	leucine	3964	5692	4413	5906	4896	153.865	135.801	94.4017	136.257	109.269
ENSRNOG00000018233	2166.01	2270.51	2251.15	3945.51	2212.91	-0.33446	0.050527	0.86042	Gas6	16	-	81213364	81243757	3333	protein_coding	growth	2204	2419	2318	3906	2012	209.221	114.74	107.916	119.058	118.006
ENSRNOG00000019236	2806.77	2794.25	2754.21	2340.44	2515.37	0.18498	0.050219	0.86042	AABR07049755.1	5	-	136129425	136166786	2131	protein_coding	ring	2856	2977	2836	2317	2287	69.654	73.1985	78.4837	82.2335	81.0299
ENSRNOG00000019288	901.194	822.226	812.861	696.979	716.005	0.23083	0.05047	0.86042	Ogfod1	19	-	11425105	11451278	2027	protein_coding	2-oxoglutarate	917	876	837	690	651	21.8071	21.9052	26.4923	25.4392	25.1417
ENSRNOG00000023935	4096.16	3051.43	2482.28	2274.78	2480.17	0.32276	0.050319	0.86042	Nrsn2	3	-	147843077	147851768	1819	protein_coding	neurensin	4168	3251	2556	2252	2255	91.483	97.5291	154.775	121.35	98.6852
ENSRNOG00000032776	1023.06	895.438	945.909	789.91	803.993	0.23211	0.049703	0.86042	Srp54a	6	+	75996643	76034083	2142	protein_coding	signal	1041	954	974	782	731	23.3879	23.2765	28.4601	26.217	27.6861
ENSRNOG00000038328	1303.14	729.303	759.447	660.615	610.419	0.35506	0.04977	0.86042	Gjc2	10	-	45526745	45534570	2081	protein_coding	gap	1326	777	782	654	555	20.133	18.1903	37.3144	21.9787	22.8801
ENSRNOG00000043098	107.121	76.0277	128.193	168.689	148.48	-0.36452	0.050512	0.86042	Mt2A	19	-	11307967	11308740	382	protein_coding	metallothionein	109	81	132	167	135	28.0064	24.104	16.7097	12.4817	21.0394
ENSRNOG00000052051	355.76	279.707	235.021	100.001	239.768	0.37117	0.050194	0.86042	Slc24a1	8	-	70408528	70436028	5899	protein_coding	solute	362	298	242	99	218	1.07513	2.52056	3.59364	2.97366	2.49781
ENSRNOG00000006170	135.621	97.6158	137.905	77.7788	85.7886	0.36136	0.050703	0.86208	Bach2	5	+	47546014	47807166	3754	protein_coding	BTB	138	104	142	77	78	1.31401	1.41716	2.15273	1.63077	2.30312
ENSRNOG00000004900	219.156	204.618	168.982	103.032	162.778	0.35774	0.051016	0.86639	Crhr1	10	+	92191718	92232645	1248	protein_coding	corticotropin	223	218	174	102	148	5.58016	8.62033	11.152	10.9585	9.04722
ENSRNOG00000033837	673.193	830.673	746.822	518.189	654.413	0.28902	0.051301	0.87022	Cdh9	2	+	66940057	67078784	3473	protein_coding	cadherin	685	885	769	513	595	9.46272	11.6851	11.5502	15	13.4817
ENSRNOG00000005123	642.727	721.794	686.61	885.87	777.597	-0.24685	0.05137	0.87037	Emc2	7	+	82338663	82377109	891	protein_coding	ER	654	769	707	877	707	63.0559	54.1204	42.9838	50.8045	48.3131
ENSRNOG00000000195	60.9313	33.7901	11.6539	10.1011	10.9985	0.28821	0.052984	0.87278	Vwa5a	8	+	42443442	42466907	4483	protein_coding	von	62	36	12	10	10	0.142901	0.152142	0.809893	0.472702	0.16298
ENSRNOG00000001847	561.158	538.764	496.263	423.238	444.341	0.25403	0.052137	0.87278	Ccdc91	4	+	181874861	182043593	2443	protein_coding	coiled-coil	571	574	511	419	404	10.9874	11.2792	13.6873	13.8306	12.7356
ENSRNOG00000003453	2079.53	2189.79	1840.35	2827.31	2230.5	-0.2651	0.051644	0.87278	Lypd1	13	-	42219887	42263024	2011	protein_coding	Ly6/Plaur	2116	2333	1895	2799	2028	89.165	68.7821	61.6181	68.2898	57.3746
ENSRNOG00000005770	3.93105	6.5703	4.8558	1675.78	5.49927	-0.14054	0.052893	0.87278	Sostdc1	6	+	55812747	55817066	1763	protein_coding	sclerostin	4	7	5	1659	5	60.2834	0.193436	0.132866	0.233722	0.172679
ENSRNOG00000006622	396.054	364.182	387.493	310.105	305.759	0.26462	0.053	0.87278	Cry1	7	+	24534615	24634097	2922	protein_coding	cryptochrome	403	388	399	307	278	6.73072	6.48909	8.07662	7.81636	8.3141
ENSRNOG00000008005	150.363	137.038	129.164	287.883	147.38	-0.36559	0.052181	0.87278	Akna	5	-	79184088	79222687	5353	protein_coding	AT-hook	153	146	133	285	134	3.41076	1.70737	1.67378	1.60549	1.51278
ENSRNOG00000008519	959.177	962.079	734.197	1701.03	891.982	-0.35402	0.051801	0.87278	Dipk2a	8	-	102088505	102159828	5404	protein_coding	divergent	976	1025	756	1684	811	36.1896	18.5557	19.1731	20.2402	15.4413
ENSRNOG00000009033	2953.2	1952.32	2249.21	1707.09	1925.84	0.30508	0.052956	0.87278	Cntn2	13	-	49285310	49313940	5035	protein_coding	contactin	3005	2080	2316	1690	1751	21.5026	23.7195	34.9502	24.3174	28.0067
ENSRNOG00000009792	36.3622	43.1762	45.6445	121.214	43.9942	-0.35051	0.052413	0.87278	Zbbx	2	-	173453670	173563273	2794	protein_coding	zinc	37	46	47	120	40	3.57724	1.26953	1.00825	1.26001	1.33163
ENSRNOG00000010634	365.588	376.384	342.819	484.855	420.144	-0.27167	0.051938	0.87278	Megf11	8	+	69971778	70184742	3492	protein_coding	multiple	372	401	353	480	382	10.3153	8.74019	7.30778	7.91837	7.21
ENSRNOG00000011603	449.123	417.683	376.81	935.366	384.949	-0.367	0.052069	0.87278	Cab39l	15	+	39759257	39870208	1962	protein_coding	calcium	457	445	388	926	350	41.9532	16.8825	18.9265	18.5252	16.7073
ENSRNOG00000014323	1228.45	1042.8	1091.58	876.779	970.071	0.24459	0.051605	0.87278	Extl2	2	+	218951141	218971886	2298	protein_coding	exostosin-like	1250	1111	1124	868	882	31.3451	33.9105	41.263	36.865	38.5776
ENSRNOG00000014338	1201.92	1253.99	1547.06	957.588	1148.25	0.28087	0.052843	0.87278	Slc25a25	3	-	11442397	11452529	3135	protein_coding	solute	1223	1336	1593	948	1044	19.372	22.7134	22.8451	25.0855	30.9386
ENSRNOG00000014634	913.97	825.042	880.842	744.454	722.604	0.22494	0.0528	0.87278	Gtpbp1	7	+	120923274	120947723	2647	protein_coding	GTP	930	879	907	737	657	17.8368	16.929	20.5747	19.5474	20.863
ENSRNOG00000015441	235.863	170.828	157.328	333.338	224.37	-0.35666	0.052302	0.87278	Il4r	1	+	196942364	196967220	3561	protein_coding	interleukin	240	182	162	330	204	6.00415	3.95169	3.99163	3.0427	2.80138
ENSRNOG00000017072	249.622	318.19	260.271	370.712	349.754	-0.30195	0.05231	0.87278	Slc16a14	9	-	92503597	92530938	5313	protein_coding	solute	254	339	268	367	318	6.53263	6.02649	4.13291	5.54461	4.53394
ENSRNOG00000019271	155.277	165.196	149.559	220.205	196.874	-0.31418	0.052503	0.87278	Ulk4	8	-	129632149	129919120	3751	protein_coding	unc-51	158	176	154	218	179	3.72317	3.25481	2.46669	2.76197	2.49975
ENSRNOG00000020155	445.192	563.168	488.493	620.21	631.316	-0.27262	0.052815	0.87278	Mapk8	16	-	9625177	9709347	1655	protein_coding	mitogen-activated	453	600	503	614	574	34.6253	34.463	23.352	31.0904	26.9595
ENSRNOG00000021719	194.587	192.416	211.713	358.591	216.671	-0.34846	0.052951	0.87278	Slfn5	10	+	70298519	70312070	5893	protein_coding	schlafen	198	205	218	355	197	8.69349	5.13627	4.43233	4.61285	5.0739
ENSRNOG00000025509	301.708	255.303	249.588	213.134	194.674	0.3076	0.052506	0.87278	Apbb2	14	+	43512901	43523080	633	protein_coding	amyloid	307	272	257	211	177	21.3542	19.0717	28.4014	25.2941	24.7202
ENSRNOG00000027731	24.5691	22.5267	8.74044	86.8698	18.6975	-0.28611	0.05257	0.87278	Ubxn10	5	-	157159936	157165767	1648	protein_coding	UBX	25	24	9	86	17	3.34306	0.703576	0.888357	0.85725	0.332513
ENSRNOG00000030238	1742.44	1545.9	1852	1110.12	1551.89	0.29253	0.052458	0.87278	Fndc5	5	+	147323240	147330266	2178	protein_coding	fibronectin	1773	1647	1907	1099	1411	32.3254	44.1864	47.6711	44.5132	53.3108
ENSRNOG00000031709	1224.52	1507.41	1332.43	1913.16	1498	-0.27591	0.052967	0.87278	Ppfibp1	4	+	181286455	181428157	5129	protein_coding	PPFIA	1246	1606	1372	1894	1362	29.4715	22.564	17.7232	22.9624	20.2907
ENSRNOG00000039496	9.82763	11.2634	12.6251	39.3945	16.4978	-0.30906	0.052689	0.87278	Plp2	X	+	15679254	15682652	1067	protein_coding	proteolipid	10	12	13	39	15	2.34155	0.95884	0.548833	0.662018	0.741825
ENSRNOG00000062306	4.91382	13.1406	14.5674	45.4552	16.4978	-0.28591	0.052405	0.87278	Cyp4f17	7	+	14528822	14545751	3043	protein_coding	cytochrome	5	14	15	45	15	2.60652	0.925029	0.26474	0.74512	0.82577
ENSRNOG00000015904	198.518	168.95	199.088	119.194	152.88	0.33395	0.053166	0.87453	Wfdc1	19	+	52313795	52332697	1257	protein_coding	WAP	202	180	205	118	139	6.01382	7.54221	9.41067	8.42928	9.92982
ENSRNOG00000003038	113.018	92.9228	88.3755	293.943	84.6888	-0.35221	0.05361	0.88084	Sft2d2	13	-	83438493	83457888	5203	protein_coding	SFT2	115	99	91	291	77	6.62009	1.86499	2.3915	2.06945	1.96758
ENSRNOG00000011627	7508.31	7063.07	6525.22	6149.58	5966.71	0.19795	0.053689	0.88114	Zfr	2	+	62150251	62213048	5141	protein_coding	zinc	7640	7525	6719	6088	5425	117.403	111.383	134.679	133.34	123.148
ENSRNOG00000021916	58.9658	58.1941	38.8464	213.134	36.2952	-0.31335	0.053827	0.88144	Slc16a12	1	-	252976644	253000760	3342	protein_coding	solute	60	62	40	211	33	4.04464	0.673483	1.05135	1.09204	0.728746
ENSRNOG00000049104	29.4829	8.44752	9.7116	14.1416	92.3878	-0.25848	0.053797	0.88144	LOC100911256	6	-	91207178	91250138	6456	protein_coding	ninein-like	30	9	10	14	84	0.138921	0.887432	0.272121	0.0820601	0.0943103
ENSRNOG00000012962	314.484	322.883	344.762	406.066	404.746	-0.26188	0.053965	0.88271	Nudt16	8	-	113672758	113675128	1578	protein_coding	nudix	320	344	355	402	368	16.3201	15.906	11.8754	12.8323	13.6976
ENSRNOG00000008125	70.759	65.703	45.6445	111.113	84.6888	-0.36475	0.054098	0.88337	Igbp1b	4	+	172709724	172711074	1351	protein_coding	immunoglobulin	72	70	47	110	77	5.21604	3.88736	3.12091	3.04997	2.11819
ENSRNOG00000018797	1102.66	1385.39	1430.52	1747.5	1525.5	-0.27156	0.054126	0.88337	Myrip	8	+	128972311	129139251	4650	protein_coding	myosin	1122	1476	1473	1730	1387	23.834	20.3443	14.1301	18.6847	19.2874
ENSRNOG00000007900	679.089	634.503	564.244	903.042	696.208	-0.28664	0.054303	0.88359	Tspan33	4	+	56981283	57004792	1983	protein_coding	tetraspanin	691	676	581	894	633	28.8814	21.7721	20.4061	20.0668	17.8392
ENSRNOG00000032134	3865.21	3833.3	3701.09	3121.25	3467.84	0.1908	0.05428	0.88359	Uqcrc1	8	+	117679278	117691071	1615	protein_coding	ubiquinol-cytochrome	3933	4084	3811	3090	3153	122.572	133.159	142.612	148.856	143.678
ENSRNOG00000059900	60.9313	48.8079	98.0871	195.962	74.7901	-0.34893	0.05432	0.88359	Bst2	16	-	19938784	19942353	837	protein_coding	bone	62	52	101	194	68	19.0323	7.10256	5.56011	4.68752	9.4174
ENSRNOG00000005386	634.865	880.42	726.427	1427.29	758.899	-0.35066	0.054625	0.88365	Kitlg	7	+	42269784	42351054	5372	protein_coding	KIT	646	938	748	1413	690	23.7088	12.3263	9.90835	14.4617	11.9286
ENSRNOG00000011954	112.035	90.1069	98.0871	58.5866	73.6902	0.35686	0.054604	0.88365	Kiss1r	7	-	12606210	12609868	1502	protein_coding	KISS1	114	96	101	58	67	2.87587	3.53697	5.1671	4.37383	4.75972
ENSRNOG00000031100	228.984	82.598	71.8658	28.2832	75.8899	0.32355	0.054384	0.88365	Klhl1	15	-	80271731	80713153	2703	protein_coding	kelch-like	233	88	74	28	69	0.663614	1.74109	5.04794	1.91642	1.6669
ENSRNOG00000050347	65.8451	77.9049	90.3178	48.4855	49.4934	0.36295	0.054468	0.88365	Ptges3l	10	-	89331701	89338739	1404	protein_coding	prostaglandin	67	83	93	48	45	2.19017	2.18607	2.79455	3.47988	4.0331
ENSRNOG00000057147	856.97	828.796	807.034	629.301	742.402	0.24226	0.054625	0.88365	Praf2	X	-	15618991	15620841	534	protein_coding	PRA1	872	883	831	623	675	74.7395	86.2148	95.6268	97.3358	94.7507
ENSRNOG00000005388	203.432	154.871	183.549	326.267	202.373	-0.35083	0.054767	0.88497	Rassf3	7	-	63513910	63578490	3290	protein_coding	Ras	207	165	189	323	184	6.28941	3.81453	3.6845	2.95217	3.49775
ENSRNOG00000051569	35.3795	3.75446	59.2407	3.03034	6.59913	0.2333	0.054881	0.88583	AABR07031918.1	18	+	39172028	39209678	1008	protein_coding	small	36	4	61	3	6	0.190662	0.405985	2.09145	0.233589	3.68461
ENSRNOG00000000151	151.346	107.941	123.337	73.7384	95.6873	0.35547	0.055037	0.88611	Ldlrap1	5	-	152966591	152987211	921	protein_coding	low	154	115	127	73	87	5.0777	6.44286	9.79187	7.35007	8.39589
ENSRNOG00000000991	172.966	137.976	189.376	211.114	250.767	-0.33111	0.055829	0.88611	Arpc1b	12	-	11252296	11265865	1516	protein_coding	actin	176	147	195	209	228	8.83183	10.2578	6.79858	5.70783	7.83174
ENSRNOG00000001007	31.4484	34.7287	27.1925	123.234	25.2966	-0.31022	0.055883	0.88611	Baiap2l1	12	+	12227010	12321172	2843	protein_coding	BAI1-associated	32	37	28	122	23	4.64662	0.932655	1.11411	1.29488	1.01357
ENSRNOG00000004050	1254.99	996.808	1058.56	876.779	915.079	0.25657	0.055238	0.88611	Snrk	8	+	130749838	130803597	3115	protein_coding	SNF	1277	1062	1090	868	832	19.8949	20.303	26.7555	22.3664	23.7447
ENSRNOG00000008480	170.018	183.03	246.675	142.426	138.582	0.34025	0.055926	0.88611	Kcnab3	10	+	55927223	55933653	2111	protein_coding	potassium	173	195	254	141	126	4.27892	4.071	4.79913	5.4375	7.32602
ENSRNOG00000010555	49.1382	70.396	90.3178	161.618	84.6888	-0.36025	0.055316	0.88611	Phyhip	15	+	52767442	52778687	2772	protein_coding	phytanoyl-CoA	50	75	93	160	77	3.69769	1.8946	1.05629	1.59265	2.04274
ENSRNOG00000011696	470.744	330.392	392.348	286.873	309.059	0.31337	0.055283	0.88611	Lifr	2	+	56426367	56489415	5388	protein_coding	LIF	479	352	404	284	281	3.37671	3.55712	5.2061	3.84564	4.56538
ENSRNOG00000014819	10858.6	7966.95	6081.4	6515.24	5519.07	0.32915	0.055526	0.88611	Hap1	10	-	88257976	88266210	3609	protein_coding	huntingtin-associated	11049	8488	6262	6450	5018	123.124	101.983	192.799	148.88	113.609
ENSRNOG00000015421	225.053	290.97	227.251	404.046	284.862	-0.33299	0.055848	0.88611	Slc27a3	2	-	189760747	189765415	2274	protein_coding	solute	229	310	234	400	259	11.2687	7.76835	5.89725	8.02462	6.26539
ENSRNOG00000018927	336.105	417.683	412.743	462.632	534.529	-0.28811	0.055482	0.88611	Sprn	1	-	212622094	212622537	444	protein_coding	shadow	342	445	425	458	486	66.0824	74.6573	45.1074	58.9971	58.2812
ENSRNOG00000030216	31.4484	19.7109	19.4232	44.445	45.094	-0.35107	0.055456	0.88611	Abcg3l1	14	-	6435167	6541191	2887	protein_coding	ATP-binding	32	21	20	44	41	1.29836	1.28808	0.863167	0.569394	0.56091
ENSRNOG00000038202	0.982763	0	1.94232	276.771	6.59913	-0.13799	0.055511	0.88611	Calml4	8	+	67753279	67765358	896	protein_coding	calmodulin-like	1	0	2	274	6	19.5905	0.456733	0.0653577	0	0.135908
ENSRNOG00000042932	379.347	342.594	431.195	305.055	294.761	0.28749	0.055763	0.88611	Ttc27	6	-	21735834	21880003	2831	protein_coding	tetratricopeptide	386	365	444	302	268	6.83393	6.45675	7.98458	7.58938	9.54918
ENSRNOG00000043035	9.82763	5.63168	5.82696	29.2933	12.0984	-0.27625	0.055328	0.88611	Fbxl13	4	+	10020349	10167023	1941	protein_coding	F-box	10	6	6	29	11	0.957141	0.386533	0.301703	0.181961	0.188213
ENSRNOG00000055751	16.707	9.38614	14.5674	47.4754	18.6975	-0.30672	0.055473	0.88611	P3h2	11	+	78029038	78169648	2109	protein_coding	prolyl	17	10	15	47	17	1.42766	0.549783	0.472038	0.279111	0.433049
ENSRNOG00000059604	289.915	255.303	240.848	192.932	207.872	0.30095	0.055892	0.88611	AABR07012274.1	2	-	191984773	191986170	1350	protein_coding	loricrin	295	272	248	191	189	9.06365	9.54877	12.7965	11.8601	11.1851
ENSRNOG00000060211	872.694	911.394	683.696	1390.93	876.584	-0.32935	0.055781	0.88611	AABR07058699.2	7	+	133586745	133587076	327	pseudogene	-	888	971	704	1377	797	269.768	166.238	159.027	174.793	131.083
ENSRNOG00000018835	479.588	361.366	475.868	1001.02	406.946	-0.36181	0.056011	0.8865	Notch2	2	+	200187179	200320215	11561	protein_coding	notch	488	385	490	991	370	10.764	4.27874	4.84529	3.84246	5.05841
ENSRNOG00000002053	289.915	344.471	514.715	570.715	525.73	-0.34283	0.056282	0.88655	Fras1	14	-	14439082	14689554	11571	protein_coding	Fraser	295	367	530	565	478	3.1281	2.81758	1.49299	1.86702	2.78887
ENSRNOG00000003878	237.829	218.697	216.569	304.044	271.664	-0.28894	0.056193	0.88655	Thsd7b	13	+	46169963	46930858	5165	protein_coding	thrombospondin	242	233	223	301	247	3.73336	3.26171	2.74378	2.65545	2.6288
ENSRNOG00000011000	2318.34	2650.65	2781.4	3427.32	2861.82	-0.24597	0.056246	0.88655	Rims1	9	-	28442229	28973246	5870	protein_coding	regulating	2359	2824	2864	3393	2602	42.8979	35.0248	27.2635	32.807	34.4148
ENSRNOG00000028930	136.604	146.424	156.357	289.903	156.179	-0.35682	0.056317	0.88655	Dab2	2	+	55747318	55768270	2611	protein_coding	DAB	139	156	161	287	142	7.04172	3.70937	3.11754	3.51699	3.75441
ENSRNOG00000037204	283.036	241.224	208.799	168.689	190.275	0.32285	0.056117	0.88655	Lyrm9	10	+	66099531	66113559	1575	protein_coding	LYR	288	257	215	167	173	6.79265	7.49178	10.7082	9.60519	8.31152
ENSRNOG00000019240	1897.72	1785.24	1703.41	1534.36	1552.99	0.19981	0.056478	0.88697	Ampd2	2	-	210861625	210874304	3821	protein_coding	adenosine	1931	1902	1754	1519	1412	27.6138	27.3286	32.0886	31.7708	30.3052
ENSRNOG00000021380	399.985	412.99	484.609	257.579	379.45	0.32159	0.056525	0.88697	Fads6	10	-	103832838	103848035	1796	protein_coding	fatty	407	440	499	255	345	9.09573	13.1018	13.2707	14.4211	16.9168
ENSRNOG00000029535	839.28	992.115	1016.8	1178.8	1126.25	-0.24337	0.056456	0.88697	Nrbp2	7	-	117145961	117151694	2652	protein_coding	nuclear	854	1057	1047	1167	1024	34.3412	32.082	22.9723	28.5805	29.2827
ENSRNOG00000012920	2.94829	18.7723	12.6251	24.2427	42.8943	-0.27385	0.05666	0.88813	Col9a1	9	+	30419001	30502298	3804	protein_coding	collagen	3	20	13	24	39	0.40418	0.699268	0.0461833	0.309487	0.208078
ENSRNOG00000003936	281.07	300.356	323.396	378.793	376.15	-0.26965	0.0568	0.88896	Pwwp2a	10	+	29289203	29334478	2864	protein_coding	PWWP	286	320	333	375	342	8.38807	8.14465	5.84787	6.57704	7.07936
ENSRNOG00000013027	26.5346	37.5446	45.6445	105.052	41.7945	-0.33988	0.056833	0.88896	Rgl3	8	-	22979181	23000485	4563	protein_coding	ral	27	40	47	104	38	1.94753	0.757617	0.462184	0.688272	0.836503
ENSRNOG00000001953	27.5174	25.3426	25.2501	50.5057	41.7945	-0.35508	0.058107	0.8899	Bace2	11	+	37798370	37880821	1769	protein_coding	beta-secretase	28	27	26	50	38	1.8107	1.46513	0.926904	0.89844	0.894887
ENSRNOG00000002932	391.14	477.754	490.436	654.554	518.031	-0.29344	0.058505	0.8899	Wdr19	14	-	44705012	44767120	4315	protein_coding	WD	398	509	505	648	471	9.6205	7.44491	5.40141	6.94369	7.1258
ENSRNOG00000004089	3409.21	1590.95	1803.44	22574	1516.7	-0.20124	0.058621	0.8899	Enpp2	7	-	94480396	94563001	2652	protein_coding	ectonucleotide	3469	1695	1857	22348	1379	547.483	35.9676	77.685	38.155	43.2377
ENSRNOG00000005130	1449.58	1149.8	1261.54	1062.64	1047.06	0.2473	0.058075	0.8899	LOC103693780	14	+	86414949	86613327	3583	protein_coding	2-oxoglutarate	1475	1225	1299	1052	952	20.3853	19.6405	26.1273	21.8115	23.9237
ENSRNOG00000006244	266.329	332.269	317.569	436.369	359.652	-0.29877	0.057144	0.8899	Lztfl1	8	-	132775587	132790839	1434	protein_coding	leucine	271	354	327	432	327	21.4203	17.2625	12.2832	16.1285	15.4102
ENSRNOG00000009468	11.7932	24.404	18.452	44.445	31.8958	-0.33172	0.057449	0.8899	Il12a	2	+	165076607	165084318	1453	protein_coding	interleukin	12	26	19	44	29	1.93995	1.36129	0.483638	1.05332	0.796179
ENSRNOG00000009531	124.811	92.9228	160.241	395.965	102.286	-0.33904	0.058715	0.8899	Col9a3	3	+	176102351	176124306	2040	protein_coding	collagen	127	99	165	392	93	12.31	3.10937	3.64568	2.85666	4.92466
ENSRNOG00000009556	3.93105	22.5267	10.6828	34.3439	34.0955	-0.28201	0.057412	0.8899	Prokr1	4	-	119375778	119386590	3020	protein_coding	prokineticin	4	24	11	34	31	0.721233	0.700122	0.0775635	0.467797	0.221773
ENSRNOG00000010549	25.5518	26.2812	21.3655	106.062	18.6975	-0.2945	0.057528	0.8899	Tspo	7	+	124460358	124470609	839	protein_coding	translocator	26	28	22	105	17	8.01735	1.38199	1.81475	1.96449	1.59655
ENSRNOG00000011320	86.4832	108.879	89.3467	220.205	98.9869	-0.36016	0.057144	0.8899	Igfbpl1	5	-	61395408	61410812	1328	protein_coding	insulin-like	88	116	92	218	90	10.5163	4.62236	3.88051	5.14178	4.21806
ENSRNOG00000014367	881.539	958.325	886.669	987.892	1252.73	-0.25613	0.058626	0.8899	Ephb6	4	+	70903253	70918514	4066	protein_coding	Eph	897	1021	913	978	1139	15.409	19.1063	12.919	14.7813	13.6718
ENSRNOG00000015063	70.759	105.125	97.116	150.507	122.084	-0.35177	0.058249	0.8899	Dhodh	19	+	42066351	42082012	3123	protein_coding	dihydroorotate	72	112	100	149	111	3.05645	2.42421	1.3501	2.11105	1.94962
ENSRNOG00000016033	210.311	198.986	223.367	146.467	171.577	0.30823	0.058194	0.8899	Endog	3	+	8741766	8744592	1174	protein_coding	endonuclease	214	212	230	145	156	7.91231	9.06308	10.6746	10.6297	11.9284
ENSRNOG00000016708	277.139	591.327	471.984	731.323	615.918	-0.35362	0.05758	0.8899	Necab3	3	-	150047826	150073721	4510	protein_coding	N-terminal	282	630	486	724	560	23.7487	19.5571	8.45574	18.9885	15.1515
ENSRNOG00000017883	2685.89	2632.81	2685.26	2322.25	2382.28	0.17079	0.058323	0.8899	Camsap1	3	-	3373971	3434027	6806	protein_coding	calmodulin	2733	2805	2765	2299	2166	25.3843	25.4624	27.5846	28.4583	29.0162
ENSRNOG00000019357	90.4142	82.598	104.885	139.396	125.383	-0.34095	0.057987	0.8899	Tax1bp3	10	+	59743544	59748062	1643	protein_coding	Tax1	92	88	108	138	114	8.5582	7.52703	5.21545	5.01459	6.3657
ENSRNOG00000024578	1107.57	550.966	606.004	516.168	479.536	0.35327	0.057865	0.8899	Ttyh2	10	+	103206014	103248862	2742	protein_coding	tweety	1127	587	624	511	436	11.9387	10.8452	24.0692	12.6015	13.8561
ENSRNOG00000026065	1935.06	1906.32	1500.44	2715.19	1933.54	-0.29957	0.057364	0.8899	Slit1	1	-	260843483	260992366	4947	protein_coding	slit	1969	2031	1545	2688	1758	36.2526	25.2432	24.2749	25.1692	19.8042
ENSRNOG00000026600	4.91382	7.50891	1.94232	50.5057	2.19971	-0.20066	0.057153	0.8899	Caps2	7	+	54859104	54917323	3395	protein_coding	calcyphosine	5	8	2	50	2	1.19564	0.0509186	0.109295	0.17578	0.0454548
ENSRNOG00000026840	228.984	183.968	166.068	281.822	244.168	-0.32254	0.058253	0.8899	Thap3	5	-	169155239	169160987	1198	protein_coding	THAP	233	196	171	279	222	14.9194	12.6391	11.3895	9.63058	8.69085
ENSRNOG00000026914	1.96553	1.87723	2.91348	241.417	1.09985	-0.13853	0.058651	0.8899	Dnah1	16	-	7345978	7408265	13792	protein_coding	dynein,	2	2	3	239	1	1.15904	0.00516317	0.00886608	0.00891211	0.0138274
ENSRNOG00000031168	33.414	42.2376	43.7022	57.5765	74.7901	-0.35869	0.058395	0.8899	Arhgap15	3	+	28627084	29236219	1660	protein_coding	Rho	34	45	45	57	68	2.19973	2.79396	1.19943	1.59572	1.65054
ENSRNOG00000031211	10.8104	17.8337	20.3944	110.102	6.59913	-0.24136	0.058555	0.8899	Acsm5	1	+	189233141	189272172	3618	protein_coding	acyl-CoA	11	19	21	109	6	2.64	0.154719	0.243541	0.422845	0.483411
ENSRNOG00000038819	13.7587	15.9564	22.3367	41.4147	29.6961	-0.33492	0.05773	0.8899	RGD1564308	16	+	49485256	49509767	1350	protein_coding	similar	14	17	23	41	27	1.9456	1.36411	0.607294	0.741256	1.03733
ENSRNOG00000045623	314.484	361.366	332.137	412.127	423.444	-0.26401	0.057125	0.8899	Capn10	9	+	100104000	100112832	2270	protein_coding	calpain	320	385	342	408	385	11.5143	11.5679	8.25522	9.98362	9.17325
ENSRNOG00000046021	370.502	341.655	330.194	267.68	285.962	0.27144	0.057978	0.8899	LOC108348172	X	-	15425078	15428518	939	protein_coding	proSAAS	377	364	340	265	260	18.0794	18.8854	23.5115	22.8186	22.0463
ENSRNOG00000047924	100.242	86.3525	52.4426	157.578	106.686	-0.35867	0.058413	0.8899	Zbtb7c	18	+	72005581	72462292	4037	protein_coding	zinc	102	92	54	156	97	2.47554	1.63882	1.47961	1.34147	0.814438
ENSRNOG00000048961	941.487	909.517	899.294	684.858	828.19	0.2416	0.058081	0.8899	Bhlhe41	4	-	180232382	180234804	1194	protein_coding	basic	958	969	926	678	753	36.3772	43.014	46.9857	47.7719	47.2204
ENSRNOG00000052785	399.985	359.489	367.098	164.649	334.356	0.35191	0.058179	0.8899	AABR07021823.1	13	+	93882693	93885305	2610	pseudogene	ubiquitin-like	407	383	378	163	304	4.00084	7.94424	9.13184	8.63797	8.81808
ENSRNOG00000062101	339.053	279.707	370.012	1734.37	289.262	-0.26217	0.058709	0.8899	Ace	10	+	94170766	94187822	3763	protein_coding	angiotensin	345	298	381	1717	263	42.0954	6.86492	7.73186	6.71321	8.87786
ENSRNOG00000006965	4846.01	4222.82	4411.01	3873.79	3876.99	0.19597	0.058931	0.89101	Aff4	10	+	38692211	38773021	10168	protein_coding	AF4/FMR2	4931	4499	4542	3835	3525	24.162	23.6452	28.3991	26.0456	27.1978
ENSRNOG00000019592	106.138	102.309	103.914	281.822	93.4876	-0.35181	0.058971	0.89101	Iqca	9	-	97183214	97290639	2663	protein_coding	IQ	108	109	107	279	85	7.08419	2.29785	2.50675	2.54309	2.5822
ENSRNOG00000027742	53.0692	38.4832	48.558	61.617	94.5875	-0.35784	0.058866	0.89101	Adamtsl2	3	+	5624506	5654910	3676	protein_coding	ADAMTS-like	54	41	50	61	86	1.06306	1.59567	0.860246	0.656541	0.828166
ENSRNOG00000009446	471.726	383.893	367.098	331.318	298.06	0.29272	0.059389	0.8964	Rxra	3	+	6211789	6295908	1985	protein_coding	retinoid	480	409	378	328	271	10.5856	9.31168	14.1607	12.1288	11.5946
ENSRNOG00000027309	106.138	97.6158	82.5486	160.608	118.784	-0.34586	0.059604	0.89872	AABR07026805.1	17	-	2201924	2278613	2853	protein_coding	-	108	104	85	159	108	3.57025	2.58191	2.2168	2.14578	1.81401
ENSRNOG00000003831	74.69	107.002	103.914	134.345	144.081	-0.34505	0.059763	0.89956	Tdp1	6	+	123897956	123963675	2570	protein_coding	tyrosyl-DNA	76	114	107	133	131	3.31529	3.47662	1.73175	2.61111	2.53497
ENSRNOG00000047194	253.553	305.049	284.55	403.036	326.657	-0.29496	0.059782	0.89956	Arl13b	7	-	1122567	1188209	3606	protein_coding	ADP-ribosylation	258	325	293	399	297	7.28646	5.77452	4.3069	5.45352	5.08547
ENSRNOG00000008830	3848.5	3531.07	3517.54	3038.42	3257.77	0.19053	0.059846	0.8996	Nfe2l1	10	-	84682460	84698886	2828	protein_coding	nuclear	3916	3762	3622	3008	2962	68.14	71.4373	81.0901	78.3056	77.9815
ENSRNOG00000003887	1368.99	1253.99	1451.88	837.385	1248.33	0.29651	0.05992	0.89978	Lgi2	14	+	60764409	60796116	5983	protein_coding	leucine-rich	1393	1336	1495	829	1135	8.87645	12.9389	13.6344	13.1444	15.2141
ENSRNOG00000000940	928.711	719.917	893.467	673.746	685.209	0.26528	0.060234	0.90013	Flt1	12	+	9034308	9205905	6968	protein_coding	FMS-related	945	767	920	667	623	6.13227	6.09816	7.94197	6.47949	8.03901
ENSRNOG00000007440	881.539	715.224	722.543	647.483	597.221	0.26199	0.060207	0.90013	Dzank1	3	-	138624555	138683318	2529	protein_coding	double	897	762	744	641	543	16.2373	14.6444	20.7706	17.7362	17.9121
ENSRNOG00000014025	11080.7	8119.95	7126.37	7109.19	6306.56	0.29891	0.060127	0.90013	Rasgrf1	8	+	97277456	97405102	4134	protein_coding	RAS	11275	8651	7338	7038	5734	118.682	102.946	173.801	134.045	117.606
ENSRNOG00000016967	37.345	32.8515	34.9617	155.558	21.9971	-0.29122	0.06025	0.90013	Hfe	17	+	43661222	43669985	2382	protein_coding	homeostatic	38	35	36	154	20	6.04882	0.836364	1.36438	1.26319	1.34391
ENSRNOG00000054371	5153.61	7070.58	5929.9	8153.64	6984.07	-0.26802	0.060035	0.90013	Prkcg	1	-	64407114	64433636	3101	protein_coding	protein	5244	7533	6106	8072	6350	166.757	139.666	99.0297	142.995	119.889
ENSRNOG00000000961	473.692	543.457	552.59	356.57	460.839	0.28527	0.060514	0.90018	Glt1d1	12	-	32666635	32740732	3022	protein_coding	glycosyltransferase	482	579	569	353	419	7.48314	9.45668	9.34022	11.2781	11.4641
ENSRNOG00000002419	73918.5	36580.6	42760.2	35227.7	35595.7	0.33998	0.060745	0.90018	Plp1	X	+	107496072	107511348	3043	protein_coding	proteolipid	75215	38973	44030	34875	32364	734.202	725.403	1447.46	753.902	880.987
ENSRNOG00000013196	372.467	431.762	384.579	194.952	354.153	0.34044	0.060654	0.90018	Dok5	3	+	168345152	168482441	1583	protein_coding	docking	379	460	396	193	322	7.81052	13.8738	14.0205	17.1053	15.2313
ENSRNOG00000016448	385.243	419.56	487.522	640.413	485.036	-0.29842	0.060739	0.90018	Eef2k	1	+	190780236	190842324	5105	protein_coding	eukaryotic	392	447	502	634	441	7.95604	5.89199	4.49671	5.15424	5.9873
ENSRNOG00000017117	24.5691	40.3604	51.4715	59.5968	81.3892	-0.3489	0.060383	0.90018	Ybx2	10	+	56546710	56551863	1150	protein_coding	Y	25	43	53	59	74	3.28668	4.38887	1.27305	2.20102	2.80608
ENSRNOG00000019474	285.001	285.339	201.03	582.836	248.567	-0.35555	0.06071	0.90018	Rsph9	9	+	17225122	17245093	1126	protein_coding	radial	290	304	207	577	226	39.9611	16.6643	18.3595	19.3457	13.6255
ENSRNOG00000025787	115.966	198.986	242.79	423.238	206.773	-0.35486	0.060446	0.90018	Spag6l	11	+	88424414	88508601	1650	protein_coding	sperm	118	212	250	419	188	16.268	7.77129	4.18796	7.56319	9.22526
ENSRNOG00000032639	248.639	190.539	210.742	261.62	318.958	-0.31237	0.060607	0.90018	Foxo6	5	-	139208046	139227196	1884	protein_coding	forkhead	253	203	217	259	290	8.80689	10.4987	7.86401	6.34262	7.01296
ENSRNOG00000010545	1063.35	809.085	625.427	664.655	530.13	0.32875	0.060991	0.90201	Mrap2	8	+	94801336	94857443	1673	protein_coding	melanocortin	1082	862	644	658	482	33.2963	25.9676	50.0493	40.0799	30.9724
ENSRNOG00000055226	1688.39	1743.01	1996.7	1275.77	1638.78	0.26175	0.060984	0.90201	Dab2ip	3	+	14889510	15060286	6251	protein_coding	DAB2	1718	1857	2056	1263	1490	16.9376	21.2741	21.0607	22.8828	26.2054
ENSRNOG00000003005	163.139	322.883	221.424	350.51	353.053	-0.34771	0.061233	0.90206	Rasgef1c	10	+	35392762	35459267	2229	protein_coding	RasGEF	166	344	228	347	321	9.97293	9.82232	4.36117	9.08451	6.22799
ENSRNOG00000003984	513.985	495.588	597.263	331.318	476.237	0.30651	0.061345	0.90206	Apln	X	-	134856726	134866210	3075	protein_coding	apelin	523	528	615	328	433	6.83333	9.60422	9.96004	10.1075	12.1773
ENSRNOG00000007124	230.949	219.636	193.261	373.742	233.169	-0.33474	0.061256	0.90206	Krcc1	4	+	99133842	99146827	1613	protein_coding	lysine-rich	235	234	199	370	212	14.695	8.96439	8.53175	8.53955	7.51176
ENSRNOG00000009902	38.3278	38.4832	40.7887	125.254	36.2952	-0.32672	0.061587	0.90206	Lrrc46	10	-	84971676	84976170	1257	protein_coding	leucine	39	41	42	124	33	6.31961	1.7906	1.81691	1.92	2.0344
ENSRNOG00000011014	2261.34	2185.09	2019.04	1806.08	1903.85	0.19803	0.061484	0.90206	Copg2	4	-	58064833	58195143	2613	protein_coding	coatomer	2301	2328	2079	1788	1731	43.8361	45.1832	51.5682	52.4441	48.4438
ENSRNOG00000016484	155.277	168.012	172.866	244.448	196.874	-0.31008	0.061535	0.90206	Gstk1	4	+	71621729	71626107	956	protein_coding	glutathione	158	179	178	242	179	16.2166	12.7707	9.6784	11.0217	11.3367
ENSRNOG00000018867	54.052	58.1941	63.1254	178.79	51.6931	-0.3344	0.06161	0.90206	Klhdc7a	5	-	158436757	158439078	2322	protein_coding	kelch	55	62	65	177	47	4.88331	1.38056	1.38709	1.57175	1.70441
ENSRNOG00000025594	845.176	875.727	1206.18	563.644	847.988	0.32568	0.061189	0.90206	Scrt1	7	-	117583453	117587103	1725	protein_coding	scratch	860	933	1242	558	771	20.7228	30.4849	29.1954	31.838	43.8385
ENSRNOG00000039862	984.729	969.588	1029.43	657.585	913.979	0.27676	0.061086	0.90206	Cldn12	4	+	25686392	25692547	3479	protein_coding	claudin	1002	1033	1060	651	831	11.9875	16.2917	16.8662	17.4783	18.5513
ENSRNOG00000042432	11.7932	13.1406	18.452	49.4956	18.6975	-0.30226	0.061378	0.90206	Nek11	8	-	113787128	113937097	2646	protein_coding	NIMA-related	12	14	19	49	17	1.18634	0.438206	0.26558	0.311452	0.437206
ENSRNOG00000004537	839.28	740.566	636.11	536.371	626.917	0.27871	0.061854	0.90275	Rxrg	13	+	85818427	85868552	2122	protein_coding	retinoid	854	789	655	531	570	16.6424	19.0201	24.467	22.7221	19.5112
ENSRNOG00000005781	24.5691	48.8079	35.9329	56.5664	74.7901	-0.34743	0.061916	0.90275	Wnt16	4	+	49369296	49379703	1662	protein_coding	Wnt	25	52	37	56	68	2.15854	2.7906	0.880874	1.84173	1.35548
ENSRNOG00000005853	108.104	72.2733	78.6639	52.526	56.0926	0.35329	0.061736	0.90275	Tacr1	4	+	113247795	113414504	1224	protein_coding	tachykinin	110	77	81	52	51	2.72161	2.84189	5.26279	3.70308	4.02927
ENSRNOG00000006146	40.2933	194.293	147.616	300.004	216.671	-0.32944	0.061829	0.90275	Trim54	6	-	26603369	26624092	1548	protein_coding	tripartite	41	207	152	297	197	12.2911	8.6799	1.55102	7.87141	5.97854
ENSRNOG00000060687	1511.49	1210.81	1095.47	956.578	1053.66	0.27634	0.061965	0.90275	Slc24a3	3	+	139695028	139833967	1581	protein_coding	solute	1538	1290	1128	947	958	38.3726	41.3288	56.9677	48.0298	43.441
ENSRNOG00000005067	28.5001	23.4653	37.8752	108.082	27.4964	-0.3082	0.062263	0.90316	Zfp36l2	6	-	7417425	7421456	3538	protein_coding	zinc	29	25	39	107	25	1.93745	0.481949	0.480004	0.415945	0.671165
ENSRNOG00000006699	411.778	403.604	427.31	328.287	348.654	0.24923	0.062139	0.90316	Mlh3	6	-	109059341	109095557	5511	protein_coding	mutL	419	430	440	325	317	3.77795	3.92327	4.45234	4.59295	4.86122
ENSRNOG00000009325	568.037	400.788	474.897	975.771	474.037	-0.34827	0.062302	0.90316	Fuca1	5	+	154269118	154286544	1666	protein_coding	alpha-L-fucosidase	578	427	489	966	431	37.1455	17.645	20.3169	15.0871	17.8713
ENSRNOG00000010730	28.5001	17.8337	15.5386	66.6676	25.2966	-0.31105	0.062242	0.90316	Efcab10	6	+	52702544	52709223	619	protein_coding	EF-hand	29	19	16	66	23	6.83057	2.53429	2.74354	1.80683	1.57381
ENSRNOG00000024019	362.64	275.014	365.156	187.881	285.962	0.33243	0.062062	0.90316	Ccdc6	20	-	19732894	19825150	1413	protein_coding	coiled-coil	369	293	376	186	260	8.43285	12.5502	15.2929	12.2062	16.202
ENSRNOG00000000824	90.4142	89.1683	72.837	172.73	94.5875	-0.35296	0.062372	0.90328	Dse	20	-	27703732	27782586	4388	protein_coding	dermatan	92	95	75	171	86	2.71223	1.45226	1.33389	1.38453	1.1306
ENSRNOG00000016244	2331.11	4278.2	3794.32	5265.73	4380.72	-0.32759	0.062609	0.90404	Mical2	1	+	177048655	177173995	4341	protein_coding	microtubule	2372	4558	3907	5213	3983	96.3524	78.3792	40.0766	77.4104	68.6337
ENSRNOG00000021086	216.208	214.004	166.068	307.075	236.469	-0.321	0.062583	0.90404	Dtx4	1	-	228732985	228755866	1972	protein_coding	deltex	220	228	171	304	215	13.4403	10.1202	8.89117	9.26232	7.18539
ENSRNOG00000037688	14.7414	2.81584	6.79812	209.094	4.39942	-0.15367	0.062542	0.90404	Ak9	20	+	46044892	46162073	6589	protein_coding	adenylate	15	3	7	207	4	2.01259	0.0414057	0.133314	0.0268012	0.0646847
ENSRNOG00000038004	513.985	342.594	356.416	245.458	328.856	0.33106	0.062775	0.90554	Zfp804a	3	+	69549673	69573420	3628	protein_coding	zinc	523	365	367	243	299	4.29084	5.62112	8.44188	5.92214	6.15916
ENSRNOG00000048118	13.7587	15.9564	15.5386	9.09103	83.5889	-0.25574	0.062867	0.90597	LOC108348276	2	+	28370373	28381311	1940	protein_coding	ankyrin	14	17	16	9	76	0.297197	2.67197	0.422601	0.515823	0.502159
ENSRNOG00000008174	644.693	529.378	557.446	508.088	387.149	0.28794	0.06304	0.90669	Appl2	7	+	26256459	26306126	2964	protein_coding	adaptor	656	564	574	503	352	10.8716	8.09998	12.9608	11.2009	11.7912
ENSRNOG00000019404	126.776	143.608	121.395	43.4349	107.786	0.35091	0.063016	0.90669	Hhatl	8	-	130422066	130429132	1840	protein_coding	hedgehog	129	153	125	43	98	1.49711	3.63268	4.1056	4.89471	4.13633
ENSRNOG00000002480	155.277	93.8614	122.366	85.8597	74.7901	0.34887	0.063404	0.90811	Gpr137b	17	+	90670872	90746804	2477	protein_coding	G	158	100	126	85	68	3.73734	3.18323	6.35041	4.04011	5.26543
ENSRNOG00000004554	83.5349	64.7644	87.4044	149.497	94.5875	-0.35019	0.063641	0.90811	Dcn	7	+	38742051	38782323	1862	protein_coding	decorin	85	69	90	148	86	5.09197	3.1502	2.67328	2.18134	2.94297
ENSRNOG00000009846	341.019	313.497	326.31	278.792	237.569	0.27526	0.063432	0.90811	Frg1	16	+	53957858	53978865	1113	protein_coding	FSHD	347	334	336	276	216	15.8861	13.2366	18.2574	17.6646	18.3809
ENSRNOG00000009863	841.245	1093.49	1007.09	1105.07	1374.82	-0.27478	0.063575	0.90811	Prrt3	4	-	145450861	145454834	3044	protein_coding	proline-rich	856	1165	1037	1094	1250	33.3735	40.5985	23.8704	32.6558	30.0665
ENSRNOG00000011800	198.518	199.925	207.828	372.732	211.172	-0.33866	0.063759	0.90811	F3	2	+	225310624	225322272	1822	protein_coding	coagulation	202	213	214	369	192	12.9742	7.1874	6.49243	6.88152	7.15135
ENSRNOG00000012995	1308.06	496.527	452.56	279.802	336.555	0.3075	0.063702	0.90811	Gpr165	X	+	65796429	65804591	6140	protein_coding	G	1331	529	466	277	306	5.56977	6.55081	24.4645	9.77379	8.90559
ENSRNOG00000014661	242.743	202.741	294.261	110.102	208.972	0.34916	0.063565	0.90811	Zfp385d	15	-	6200829	6587367	1733	protein_coding	zinc	247	216	303	109	190	4.02932	7.47781	8.34647	7.33683	10.6455
ENSRNOG00000051725	18.6725	29.097	21.3655	41.4147	43.9942	-0.34126	0.063547	0.90811	AABR07048878.1	5	-	95278487	95426537	992	lincRNA	-	19	31	22	41	40	2.64774	2.75022	1.12162	1.83951	1.35031
ENSRNOG00000053410	56.0175	127.651	141.789	36.3641	72.5904	0.33606	0.063457	0.90811	Adcy10	13	+	83721300	83787018	4929	protein_coding	adenylate	57	136	146	36	66	0.467894	0.913281	0.677206	1.62418	1.8035
ENSRNOG00000062283	31.4484	24.404	30.1059	3.03034	16.4978	0.28424	0.063653	0.90811	AABR07003492.2	1	-	112074735	112076013	1279	processed_pseudogene	-	32	26	31	3	15	0.150264	0.799908	1.46516	1.19662	1.47575
ENSRNOG00000005753	286.967	289.093	296.204	375.763	344.254	-0.25882	0.06401	0.91061	LOC108349244	X	+	115561332	115619505	5554	protein_coding	putative	292	308	305	372	313	9.89669	8.86558	7.10119	7.52918	7.71198
ENSRNOG00000026124	353.795	259.996	403.031	555.563	394.848	-0.32951	0.064058	0.91061	Id3	5	+	154489590	154491223	1006	protein_coding	inhibitor	360	277	415	550	359	35.0242	24.3397	20.956	16.2082	25.1173
ENSRNOG00000025285	368.536	509.667	471.012	546.472	618.118	-0.29065	0.064145	0.91096	Gfm2	2	+	27949208	27984256	3574	protein_coding	G	375	543	485	541	562	10.3549	11.4525	6.56115	9.54987	8.82285
ENSRNOG00000000281	436.347	425.192	468.099	691.928	470.738	-0.29797	0.066323	0.91277	Prodh1	11	+	87058616	87075785	2338	protein_coding	proline	444	453	482	685	428	20.2505	13.4711	11.9985	12.3053	13.5429
ENSRNOG00000000618	378.364	316.313	329.223	286.873	245.267	0.28344	0.065344	0.91277	Mdga2	6	-	88447749	88917070	3069	protein_coding	MAM	385	337	339	284	223	5.92823	4.95595	7.3463	6.46378	6.72552
ENSRNOG00000001773	1065.32	988.36	1094.5	817.183	941.475	0.22506	0.066492	0.91277	Senp2	11	-	82630436	82664630	2086	protein_coding	SUMO	1084	1053	1127	809	856	28.5546	32.1674	34.975	34.1511	37.8068
ENSRNOG00000003098	346.915	343.533	346.704	250.508	300.26	0.26885	0.066503	0.91277	Prom1	14	+	71533063	71637417	4745	protein_coding	prominin	353	366	357	248	273	5.38742	6.31404	7.00978	7.30566	7.37083
ENSRNOG00000003350	265.346	273.137	261.242	530.31	261.765	-0.3428	0.065432	0.91277	Mospd2	X	+	31140960	31182816	3006	protein_coding	motile	270	291	269	525	238	14.9082	7.19544	7.00857	7.59289	7.25999
ENSRNOG00000005905	1379.8	1286.84	1168.3	777.788	1180.14	0.2945	0.066853	0.91277	Pde4b	5	+	121952977	122136814	3296	protein_coding	phosphodiesterase	1404	1371	1203	770	1073	19.9628	29.6174	33.2735	32.6601	29.6426
ENSRNOG00000006595	355.76	356.673	398.175	241.417	326.657	0.29417	0.065942	0.91277	Htr3a	8	-	53211438	53223804	2002	protein_coding	5-hydroxytryptamine	362	380	410	239	297	7.64782	10.1184	10.5889	11.1731	12.4693
ENSRNOG00000006911	2494.25	2568.05	2813.45	2320.23	2206.31	0.1957	0.064502	0.91277	Sptb	6	-	99659651	99783047	7313	protein_coding	spectrin,	2538	2736	2897	2297	2006	20.1219	18.7092	20.3236	22.0229	24.1199
ENSRNOG00000007047	1495.77	1087.85	966.304	905.063	890.882	0.30028	0.065246	0.91277	Eps8	4	-	171475567	171591882	3924	protein_coding	epidermal	1522	1159	995	896	810	14.6279	14.0791	22.7138	17.3863	15.4389
ENSRNOG00000008055	273.208	213.065	203.944	152.527	183.676	0.31813	0.06609	0.91277	Ccne2	5	+	24434872	24446406	3027	protein_coding	cyclin	278	227	210	151	167	3.19572	3.76291	5.3782	4.41435	4.22406
ENSRNOG00000008118	127.759	219.636	186.463	242.427	270.564	-0.33564	0.066001	0.91277	Sync	5	+	147476221	147498902	2156	protein_coding	syncoilin,	130	234	192	240	246	7.13126	7.78226	3.53101	6.38882	5.4222
ENSRNOG00000008810	5485.78	7789.56	7387.61	8935.47	8356.69	-0.26885	0.065541	0.91277	Nsmf	3	+	2262253	2270995	2899	protein_coding	NMDA	5582	8299	7607	8846	7598	288.102	263.46	166.184	248.356	235.468
ENSRNOG00000008843	187.708	178.337	141.789	356.57	171.577	-0.34715	0.066392	0.91277	Eci1	10	+	13797562	13810913	1019	protein_coding	enoyl-CoA	191	190	146	353	156	24.9879	11.757	12.3592	12.3583	9.82261
ENSRNOG00000009345	3138.95	1479.26	1830.64	1451.53	1470.51	0.34072	0.064712	0.91277	Ugt8	2	-	229644382	229718659	3565	protein_coding	UDP	3194	1576	1885	1437	1337	25.8226	25.5794	52.4662	26.0226	32.194
ENSRNOG00000009726	664.348	578.186	577.84	533.34	443.241	0.2599	0.066816	0.91277	Grip2	4	+	123586231	123636040	5179	protein_coding	glutamate	676	616	595	528	403	8.26208	6.71392	9.66949	8.85699	8.84895
ENSRNOG00000010597	1424.02	412.99	509.859	215.154	327.757	0.28454	0.064527	0.91277	Slc5a7	9	-	5294381	5330815	4999	protein_coding	solute	1449	440	525	213	298	4.11747	6.13314	25.6047	7.81544	9.64561
ENSRNOG00000011203	812.745	837.244	752.649	1083.85	875.484	-0.24831	0.064801	0.91277	Farp1	15	+	106434177	106625837	4564	protein_coding	FERM,	827	892	775	1073	796	15.0611	11.8956	10.6112	11.5046	10.339
ENSRNOG00000012404	288.932	222.451	197.145	370.712	283.762	-0.32464	0.064925	0.91277	Thrsp	1	-	162381253	162385575	1232	protein_coding	thyroid	294	237	203	367	258	19.0835	14.2833	13.9747	11.3238	10.0325
ENSRNOG00000013353	1034.85	1067.2	1145	727.282	994.268	0.27057	0.064445	0.91277	Tmem260	15	+	25294425	25361623	5148	protein_coding	transmembrane	1053	1137	1179	720	904	8.95978	11.977	11.9783	13.001	13.9443
ENSRNOG00000014350	8.84487	7.50891	5.82696	22.2225	15.398	-0.27941	0.066955	0.91277	Ccn1	2	-	251529354	251532312	1984	protein_coding	cellular	9	8	6	22	14	0.71037	0.481289	0.265647	0.237357	0.184133
ENSRNOG00000014387	275.174	276.891	235.021	209.094	197.974	0.28627	0.066939	0.91277	Chac1	3	+	111160205	111163425	1569	protein_coding	ChaC	280	295	242	207	180	8.45183	7.82472	10.4506	11.0676	9.39107
ENSRNOG00000014599	1656.94	1657.59	1608.24	1452.54	1421.01	0.17803	0.067137	0.91277	Dhx36	2	-	152785844	152824547	5664	protein_coding	DEAH-box	1686	1766	1656	1438	1292	16.2644	15.5582	17.4317	18.3536	17.8016
ENSRNOG00000014675	838.297	812.84	901.236	723.242	718.205	0.21395	0.066328	0.91277	Pi4k2a	1	+	261337594	261362509	1598	protein_coding	phosphatidylinositol	853	866	928	716	653	28.7038	27.8712	31.2591	31.9003	35.3585
ENSRNOG00000014893	35.3795	7.50891	13.5962	322.227	10.9985	-0.16165	0.067098	0.91277	Wdr63	2	-	251912368	251970768	3179	protein_coding	WD	36	8	14	319	10	6.42841	0.21455	0.663157	0.148133	0.268139
ENSRNOG00000015576	820.607	789.374	804.12	615.16	725.904	0.23056	0.066524	0.91277	Hsdl1	19	-	52210859	52217728	1842	protein_coding	hydroxysteroid	835	841	828	609	660	21.1803	24.4384	26.5461	26.8757	27.3693
ENSRNOG00000015903	1992.06	1838.74	2356.03	1643.46	1750.97	0.2417	0.066086	0.91277	Add2	4	+	117743710	117882464	4396	protein_coding	adducin	2027	1959	2426	1627	1592	33.7531	35.1629	38.4398	37.3431	47.834
ENSRNOG00000016242	288.932	274.075	292.319	476.774	301.36	-0.31733	0.066774	0.91277	Fzd1	4	+	26470864	26475262	4399	protein_coding	frizzled	294	292	301	472	274	6.87372	4.24831	3.91379	3.90735	4.16615
ENSRNOG00000016544	992.591	1142.29	840.053	1415.17	1120.75	-0.28171	0.066576	0.91277	Arhgef28	2	-	25738514	26011429	6195	protein_coding	Rho	1010	1217	865	1401	1019	14.4877	11.2189	9.54739	11.5639	8.50154
ENSRNOG00000017783	55.0347	40.3604	37.8752	387.884	26.3965	-0.20084	0.066748	0.91277	Sfrp1	16	-	73372007	73410777	3892	protein_coding	secreted	56	43	39	384	24	6.32065	0.420589	0.842597	0.650353	0.610119
ENSRNOG00000019390	17.6897	10.3248	22.3367	5.05057	5.49927	0.2732	0.065626	0.91277	Klhl40	8	+	130416355	130421871	2266	protein_coding	kelch-like	18	11	23	5	5	0.141356	0.150498	0.465176	0.28575	0.618003
ENSRNOG00000021201	758.693	507.79	484.609	1115.17	613.719	-0.34159	0.066029	0.91277	Txnip	2	+	198683159	198686974	2757	protein_coding	thioredoxin	772	541	499	1104	558	25.6529	13.8044	16.3978	11.5508	11.0201
ENSRNOG00000023664	13.7587	13.1406	13.5962	59.5968	12.0984	-0.27127	0.067051	0.91277	Lepr	5	+	120564645	120682221	7267	protein_coding	leptin	14	14	14	59	11	1.60428	0.318447	0.347982	0.349789	0.361806
ENSRNOG00000024119	5.89658	15.9564	4.8558	26.263	21.9971	-0.26933	0.066724	0.91277	Ghsr	2	+	113066885	113070261	1350	protein_coding	growth	6	17	5	26	20	1.2338	1.01045	0.260269	0.741256	0.225506
ENSRNOG00000024730	1186.2	1248.36	1212.98	1700.02	1289.03	-0.2522	0.065641	0.91277	Ppm1e	10	-	74548270	74679858	2743	protein_coding	protein	1207	1330	1249	1683	1172	39.3063	29.1421	25.7683	28.5417	27.7242
ENSRNOG00000025001	27.5174	15.0178	27.1925	91.9204	20.8972	-0.28711	0.067051	0.91277	Pcolce	12	+	22153983	22160337	1643	protein_coding	procollagen	28	16	28	91	19	3.67803	0.817605	1.03451	0.594216	1.0756
ENSRNOG00000025075	109.087	113.572	101.001	68.6878	81.3892	0.33573	0.064622	0.91277	Relt	1	-	165884407	165901923	2770	protein_coding	RELT,	111	121	104	68	74	2.03658	2.35961	3.0389	3.32987	2.96037
ENSRNOG00000026958	102.207	86.3525	121.395	177.78	126.483	-0.34065	0.066079	0.91277	Cyren	4	-	62391770	62396035	1617	protein_coding	cell	104	92	125	176	115	6.97278	4.85073	3.76641	3.34912	4.70677
ENSRNOG00000029686	43.2416	32.8515	33.9906	108.082	37.395	-0.3263	0.06582	0.91277	LOC102555727	4	+	9809606	9810649	1041	pseudogene	quinone	44	35	35	107	34	6.58471	2.22765	2.47518	1.97911	2.0471
ENSRNOG00000048256	26.5346	12.202	14.5674	77.7788	16.4978	-0.27483	0.064969	0.91277	Fam160a1	2	-	184941700	185168773	3076	protein_coding	family	27	13	15	77	15	5.18152	1.07467	1.66085	0.803822	0.95935
ENSRNOG00000050854	75.6728	175.521	214.626	226.266	309.059	-0.34645	0.065388	0.91277	LOC108348101	11	+	82862695	82876051	3044	protein_coding	chloride	77	187	221	224	281	5.02803	6.7154	1.57994	3.85692	4.71478
ENSRNOG00000054058	2115.89	2263.94	2176.37	2723.27	2374.59	-0.20182	0.065135	0.91277	Osbpl1a	18	-	4097012	4294136	3039	protein_coding	oxysterol	2153	2412	2241	2696	2159	56.832	48.4553	41.4876	46.7197	44.8987
ENSRNOG00000054989	109.087	109.818	93.2313	189.902	118.784	-0.34208	0.065956	0.91277	Grhl1	6	+	43743702	43794342	1575	protein_coding	grainyhead-like	111	117	96	188	108	7.64682	4.67695	4.12712	4.37279	3.71119
ENSRNOG00000055236	235.863	211.188	198.117	178.79	140.781	0.30996	0.066257	0.91277	Gemin4	10	-	64368809	64375816	3387	protein_coding	gem	240	225	204	177	128	3.34782	2.57759	4.14955	3.91039	3.66723
ENSRNOG00000055446	3424.93	3190.35	3347.59	3020.24	2771.63	0.18268	0.066449	0.91277	Amfr	19	+	11473541	11508102	1890	protein_coding	autocrine	3485	3399	3447	2990	2520	101.347	90.9406	107.981	105.863	111.046
ENSRNOG00000055499	977.849	815.655	648.735	636.372	610.419	0.29482	0.065802	0.91277	Grid1	16	+	11599753	11932324	2754	protein_coding	glutamate	995	869	668	630	555	14.6548	13.7451	21.1575	18.5742	14.7685
ENSRNOG00000058646	561.158	489.018	504.032	773.748	558.726	-0.28572	0.066766	0.91277	Zfp36l1	6	-	103308045	103313074	2728	protein_coding	zinc	571	521	519	766	508	17.9882	12.701	12.2573	11.2421	11.5837
ENSRNOG00000019519	50.1209	71.3347	48.558	76.7687	104.486	-0.3468	0.067315	0.91433	Idnk	17	-	6885221	6892497	1644	protein_coding	Idnk,	51	76	50	76	95	2.96152	3.94131	1.81666	2.72123	1.85179
ENSRNOG00000018943	29.4829	38.4832	29.1348	17.1719	15.398	0.33063	0.06742	0.91492	Tnnc1	16	+	7292096	7295465	824	protein_coding	troponin	30	41	30	17	14	1.32168	1.15883	2.13206	2.92894	2.21675
ENSRNOG00000000567	1628.44	992.115	1112.95	996.983	831.49	0.3146	0.067593	0.91642	Unc5b	20	-	30339673	30406295	5617	protein_coding	unc-5	1657	1057	1146	987	756	11.2568	9.17987	17.2752	11.077	12.4223
ENSRNOG00000045771	2197.46	1852.82	1789.85	2534.38	2187.61	-0.23986	0.06769	0.91688	Chl1	4	+	70252366	70330803	3633	protein_coding	cell	2236	1974	1843	2509	1989	44.2424	37.3412	36.0422	31.9842	30.8875
ENSRNOG00000047040	26.5346	31.9129	20.3944	126.264	15.398	-0.26764	0.067831	0.91794	Lhb	1	+	101410019	101413724	2322	protein_coding	luteinizing	27	34	21	125	14	5.66323	0.675302	1.1182	1.41541	0.904259
ENSRNOG00000002728	43.2416	50.6851	49.5291	17.1719	34.0955	0.33689	0.067972	0.919	Btc	14	+	18231860	18272484	2468	protein_coding	betacellulin	44	54	51	17	31	0.441273	0.856714	1.04403	1.28796	1.25819
ENSRNOG00000048193	230.949	137.038	272.896	124.244	150.68	0.34432	0.0681	0.91988	Hnrnph3	20	+	27169267	27216941	2613	protein_coding	heterogeneous	235	146	281	123	137	6.46936	7.67172	11.2986	7.056	14.0469
ENSRNOG00000053347	223.087	204.618	218.511	257.579	291.461	-0.27845	0.068236	0.92087	Ccdc28a	1	-	13384156	13395370	1195	protein_coding	coiled-coil	227	218	225	255	265	13.6702	15.1251	11.124	10.7385	11.464
ENSRNOG00000012906	4404.74	2201.99	2887.26	1966.69	2454.87	0.33114	0.068311	0.92103	Bcas1	3	-	167957994	168033457	2810	protein_coding	breast	4482	2346	2973	1947	2232	52.9413	64.6157	111.404	58.6146	76.832
ENSRNOG00000002653	1070.23	1182.65	1439.26	473.744	1130.65	0.34225	0.069054	0.92443	Kcnk2	13	-	107690087	107886476	3637	protein_coding	potassium	1089	1260	1482	469	1028	12.2434	28.5718	25.9871	30.2238	36.7702
ENSRNOG00000003253	5048.45	3054.25	4022.54	2949.53	3191.78	0.29768	0.068969	0.92443	Qdpr	14	+	70164650	70178284	1330	protein_coding	quinoid	5137	3254	4142	2920	2902	140.648	148.821	226.184	144.019	189.619
ENSRNOG00000005861	497.278	628.871	627.369	459.602	474.037	0.26572	0.068655	0.92443	Hsd11b1	13	-	111926442	111972603	4499	protein_coding	hydroxysteroid	506	670	646	455	431	12.0349	12.1373	12.2344	16.2837	16.2398
ENSRNOG00000006051	164.121	242.162	200.059	264.65	283.762	-0.31274	0.069007	0.92443	AABR07016841.1	15	+	1054937	1055245	309	protein_coding	-	167	258	206	262	258	54.3183	56.9483	31.6492	49.149	40.5912
ENSRNOG00000007637	154.294	126.713	279.694	83.8395	134.182	0.34323	0.068851	0.92443	Acer2	5	+	105230580	105279731	5157	protein_coding	alkaline	157	135	288	83	122	1.03106	1.61355	1.78282	1.54095	3.40031
ENSRNOG00000015159	12.7759	34.7287	13.5962	41.4147	47.2937	-0.30482	0.069067	0.92443	Slc9a3	1	-	31734327	31777070	5158	protein_coding	solute	13	37	14	41	43	0.509221	0.568599	0.147593	0.422254	0.165261
ENSRNOG00000017053	6.87934	7.50891	7.76928	34.3439	8.79883	-0.25278	0.069058	0.92443	Fbxo36	9	+	92435896	92500765	886	protein_coding	F-box	7	8	8	34	8	2.7329	0.684622	0.514333	0.59086	0.611159
ENSRNOG00000020853	2680	2553.03	2853.27	2254.58	2414.18	0.1903	0.069022	0.92443	Scap	8	+	118570503	118628651	4277	protein_coding	SREBF	2727	2720	2938	2232	2195	33.9396	35.5355	37.9052	38.0041	42.4603
ENSRNOG00000004411	37.345	25.3426	47.5868	56.5664	71.4905	-0.33936	0.069657	0.92558	Tspan8	7	+	58814805	58847563	1165	protein_coding	tetraspanin	38	27	49	56	65	3.0794	3.80546	1.91013	1.36424	2.5609
ENSRNOG00000006093	775.4	961.141	1037.2	1242.44	1074.56	-0.26611	0.069577	0.92558	LRRTM1	4	+	108301129	108316373	2923	protein_coding	leucine	789	1024	1068	1230	977	26.9575	22.7974	15.8071	20.6217	22.2467
ENSRNOG00000009582	29.4829	9.38614	27.1925	91.9204	21.9971	-0.27205	0.069387	0.92558	Rpe65	2	+	266141581	266169197	2147	protein_coding	retinoid	30	10	28	91	20	2.73437	0.639826	0.824022	0.2761	0.799638
ENSRNOG00000011381	3951.69	3191.29	3261.15	2965.7	2826.63	0.22744	0.069313	0.92558	Acsbg1	8	-	59184113	59239954	3070	protein_coding	acyl-CoA	4021	3400	3358	2936	2570	70.7894	65.9722	88.6231	75.3253	76.9506
ENSRNOG00000011568	40.2933	91.0455	88.3755	126.264	120.984	-0.34252	0.069335	0.92558	Rspo3	1	+	30681681	30766860	3074	protein_coding	R-spondin	41	97	91	125	110	2.60501	2.44066	0.78106	1.85747	1.80244
ENSRNOG00000019020	617.175	566.923	581.725	495.966	490.535	0.224	0.069657	0.92558	Bbs2	19	+	11386024	11421498	2573	protein_coding	Bardet-Biedl	628	604	599	491	446	12.2249	11.8226	14.293	13.8182	14.1746
ENSRNOG00000023627	12.7759	34.7287	41.7599	70.708	51.6931	-0.31403	0.069616	0.92558	Cfap74	5	+	172825072	172858053	2355	protein_coding	cilia	13	37	43	70	47	1.90419	1.36121	0.323264	0.924835	1.11173
ENSRNOG00000030318	367.553	319.129	344.762	265.66	284.862	0.26346	0.069659	0.92558	Gpr83	8	+	13365583	13376070	3645	protein_coding	G	374	340	355	263	259	4.62234	4.84642	6.00867	5.49079	5.92999
ENSRNOG00000027935	37.345	20.6495	20.3944	137.376	13.1983	-0.25383	0.069742	0.92585	Lrrc34	2	+	116372519	116391959	1947	protein_coding	leucine	38	22	21	136	12	4.47483	0.420373	1.14294	0.665135	0.656714
ENSRNOG00000004730	3657.84	3993.8	4393.53	1514.16	3783.5	0.34	0.069991	0.9275	Meis2	3	-	107559997	107760589	3113	protein_coding	Meis	3722	4255	4524	1499	3440	32.6409	79.7508	74.0864	85.1354	93.6273
ENSRNOG00000016356	6457.74	6604.09	6448.5	4866.73	6104.19	0.21782	0.069993	0.9275	Got1	1	-	263246248	263269762	1998	protein_coding	glutamic-oxaloacetic	6571	7036	6640	4818	5550	154.481	189.46	192.593	207.293	202.346
ENSRNOG00000017975	65.8451	80.7208	68.9523	159.598	76.9898	-0.34272	0.070149	0.92867	Dnajb13	1	-	165515726	165530095	2253	protein_coding	DnaJ	67	86	71	158	70	4.49262	2.11912	1.74148	2.24694	1.91876
ENSRNOG00000057102	2881.46	2750.14	2585.23	2338.41	2431.78	0.18406	0.070208	0.92867	Pafah1b2	8	-	50259248	50277797	1959	protein_coding	platelet-activating	2932	2930	2662	2315	2211	75.7042	76.9792	87.6464	88.0413	82.7364
ENSRNOG00000004710	74.69	85.4139	97.116	54.5462	59.3921	0.33884	0.070273	0.9287	Rbks	6	+	26051396	26128906	1415	protein_coding	ribokinase	76	91	100	54	54	2.44479	2.60289	3.1453	3.78563	4.30295
ENSRNOG00000046326	4.91382	5.63168	11.6539	18.1821	20.8972	-0.26792	0.070351	0.92888	Rp1l1	15	+	47373120	47383508	5583	protein_coding	RP1	5	6	12	18	19	0.206542	0.232116	0.0524453	0.0632611	0.130869
ENSRNOG00000023895	14.7414	26.2812	12.6251	60.6069	21.9971	-0.29091	0.070498	0.92999	Ube2u	5	+	118574801	118642863	1404	protein_coding	ubiquitin	15	28	13	60	20	2.73771	0.971588	0.625646	1.17394	0.563766
ENSRNOG00000019766	645.675	538.764	633.196	484.855	505.933	0.24607	0.070829	0.93351	Exoc8	19	-	57647291	57649827	2537	protein_coding	exocyst	657	574	652	480	460	12.1206	12.3668	15.1652	13.3182	15.6477
ENSRNOG00000037310	28.5001	32.8515	19.4232	65.6574	36.2952	-0.32601	0.070966	0.93448	Riiad1	2	-	195704505	195712461	447	protein_coding	regulatory	29	35	20	65	33	9.31557	5.0353	3.79923	4.60908	2.72424
ENSRNOG00000006913	89.4315	94.8	104.885	155.558	117.684	-0.32734	0.071071	0.93503	Rpain	10	+	57606650	57613747	769	protein_coding	RPA	91	101	108	154	107	14.0937	10.4257	7.61286	8.4933	9.39396
ENSRNOG00000005818	1012.25	673.925	691.466	568.694	623.617	0.30164	0.071161	0.93537	RGD1563349	4	-	21584369	21668570	2874	protein_coding	similar	1030	718	712	563	567	12.5495	13.456	20.9872	14.7059	15.084
ENSRNOG00000014347	493.347	364.182	422.454	1829.32	384.949	-0.26835	0.071577	0.93581	Slc4a2	4	-	7264683	7281223	4053	protein_coding	solute	502	388	435	1811	350	28.625	5.88994	7.25323	5.63519	6.53485
ENSRNOG00000015476	218.173	242.162	311.742	361.621	323.357	-0.30266	0.071481	0.93581	Ubxn11	5	+	152333043	152356890	1805	protein_coding	UBX	222	258	321	358	294	12.706	11.1094	7.20245	8.41387	10.8281
ENSRNOG00000017326	338.071	359.489	324.367	601.018	346.454	-0.32106	0.07145	0.93581	Ctbp2	1	-	205001396	205040755	3826	protein_coding	C-terminal	344	383	334	595	315	14.3676	8.09828	7.59322	8.49796	7.66535
ENSRNOG00000019907	94.3453	101.37	76.7216	126.264	130.883	-0.32638	0.071292	0.93581	Nfkbie	9	-	17828408	17835240	1602	protein_coding	NFKB	96	108	79	125	119	4.99863	5.06645	3.50924	3.96839	3.00253
ENSRNOG00000020636	819.625	747.137	644.85	1760.63	606.02	-0.34175	0.071441	0.93581	Spint2	1	-	87199313	87221892	1470	protein_coding	serine	834	796	664	1743	551	84.5916	28.4706	36.9996	35.4971	30.6279
ENSRNOG00000021555	34.3967	87.2911	35.9329	88.8901	107.786	-0.3273	0.071558	0.93581	Mis18a	11	-	30879887	30893310	1491	protein_coding	MIS18	35	93	37	88	98	3.78102	4.48299	1.37466	3.67163	1.51094
ENSRNOG00000004377	513.002	376.384	438.964	349.5	340.955	0.28071	0.072129	0.93601	Lpin1	6	-	41799749	41870046	3090	protein_coding	lipin	522	401	452	346	310	7.56764	7.21874	10.4365	8.05895	9.39597
ENSRNOG00000005323	539.537	535.949	531.224	769.707	573.024	-0.26593	0.071984	0.93601	AABR07064873.1	6	+	98844926	99153551	20660	processed_transcript	-	549	571	547	762	521	19.9166	14.4982	13.117	13.7134	13.5884
ENSRNOG00000007613	184.759	181.152	198.117	395.965	181.476	-0.33986	0.071925	0.93601	C1qtnf5	8	+	48443767	48445637	1335	protein_coding	C1q	188	193	204	392	165	18.8108	8.42989	8.24672	8.51	9.30404
ENSRNOG00000012204	1992.06	1731.74	1894.73	1600.02	1620.09	0.19779	0.072194	0.93601	LOC100294508	5	+	144779681	144872271	4269	protein_coding	dyslexia	2027	1845	1951	1584	1473	23.7702	23.534	27.8056	25.4404	27.8262
ENSRNOG00000013717	187.708	215.881	210.742	338.388	223.27	-0.31547	0.072359	0.93601	Bmp6	17	-	26955142	27112820	1521	protein_coding	bone	191	230	217	335	203	14.1097	9.10303	7.35375	8.90127	8.68667
ENSRNOG00000014354	127.759	183.968	173.838	206.063	240.868	-0.31739	0.072333	0.93601	Cep95	10	+	94988362	95016344	2951	protein_coding	centrosomal	130	196	179	204	219	4.42858	5.06167	2.57976	3.90967	3.69323
ENSRNOG00000022822	34.3967	31.9129	27.1925	88.8901	32.9956	-0.31848	0.072267	0.93601	Fam169b	1	+	129255396	129334292	3008	protein_coding	family	35	34	28	88	30	1.87417	0.680241	0.681388	0.665356	0.566765
ENSRNOG00000026132	105.156	121.081	84.4909	174.75	127.583	-0.33326	0.071937	0.93601	Trdmt1	17	-	80826846	80860195	2019	protein_coding	tRNA	107	129	87	173	116	5.48925	3.91869	3.1035	3.76103	2.62365
ENSRNOG00000031213	258.467	297.541	290.377	214.144	230.969	0.27363	0.071814	0.93601	Slc39a11	10	-	101754830	102084035	3204	protein_coding	solute	263	317	299	212	210	4.23884	4.4704	4.80693	5.82398	5.682
ENSRNOG00000039730	139.552	145.485	138.876	204.043	170.477	-0.3003	0.07233	0.93601	Orai3	1	+	199217016	199222851	2800	protein_coding	ORAI	142	155	143	202	155	4.62165	3.77566	2.96985	3.25857	3.10957
ENSRNOG00000058470	89.4315	113.572	124.308	147.477	158.379	-0.32265	0.072208	0.93601	Col12a1	8	-	87040799	87158368	10599	protein_coding	collagen	91	121	128	146	144	0.882453	0.926652	0.502784	0.672007	0.735306
ENSRNOG00000059479	744.935	1303.73	1450.91	1925.28	1425.41	-0.32936	0.072344	0.93601	Adcy1	14	+	87312203	87421659	3444	protein_coding	adenylate	758	1389	1494	1906	1296	35.4538	25.6662	12.8887	23.7406	26.4125
ENSRNOG00000004606	202.449	206.495	198.117	118.183	175.977	0.31603	0.072525	0.9365	Meis1	14	-	103181281	103321270	3518	protein_coding	Meis	206	220	204	117	160	2.13056	3.10201	3.42907	3.68112	3.53067
ENSRNOG00000004720	199.501	198.048	274.838	118.183	188.075	0.33251	0.072494	0.9365	Kcnj2	10	+	99437436	99439114	1679	protein_coding	potassium	203	211	283	117	171	4.46415	6.94648	7.08027	7.3975	10.2626
ENSRNOG00000000461	42.2588	28.1584	226.28	38.3843	19.7974	0.25436	0.072618	0.93687	Brd2	20	+	5262120	5269337	3756	protein_coding	bromodomain	43	30	233	38	18	0.941366	0.474748	0.973743	0.682883	5.48593
ENSRNOG00000001823	317.433	360.428	318.54	496.976	364.052	-0.28784	0.072777	0.938	St6gal1	11	-	80927601	80981422	4191	protein_coding	ST6	323	384	328	492	331	8.55557	6.12813	5.13437	6.13571	5.42097
ENSRNOG00000003105	53.0692	45.0535	37.8752	136.365	41.7945	-0.3168	0.072833	0.938	Kif19	10	+	103308392	103334466	3472	protein_coding	kinesin	54	48	39	135	38	2.49091	0.746489	0.910791	0.813795	0.683924
ENSRNOG00000003682	150.363	173.644	155.386	206.063	210.072	-0.28978	0.073143	0.94116	Hook2	19	+	26106838	26119352	2595	protein_coding	hook	153	185	160	204	191	5.03612	5.02013	3.4527	4.1965	3.7541
ENSRNOG00000009482	92.3797	107.941	104.885	195.962	111.085	-0.33689	0.073318	0.94223	Emx2	1	+	280633938	280640946	2948	protein_coding	empty	94	115	108	194	101	4.21578	2.33675	1.86726	2.29627	2.23059
ENSRNOG00000027694	58.9658	64.7644	46.6157	62.6271	131.983	-0.33601	0.073354	0.94223	AABR07050545.1	5	-	169021560	169022145	586	processed_pseudogene	ribosomal	60	69	48	62	120	6.77794	13.967	5.99595	6.93114	4.98731
ENSRNOG00000032311	28.5001	33.7901	47.5868	85.8597	46.1939	-0.32956	0.073469	0.94288	AABR07058658.1	7	-	129885383	129947991	3587	protein_coding	-	29	36	49	85	42	2.77539	1.46006	0.865573	1.08008	1.52062
ENSRNOG00000046794	2803.82	2798.95	2645.44	2398.01	2455.97	0.16816	0.0736	0.94291	Khdrbs1	5	-	147927152	147953093	2622	protein_coding	KH	2853	2982	2724	2374	2233	58.0031	58.0865	63.7197	66.9466	63.2553
ENSRNOG00000059589	638.796	611.038	535.109	507.077	467.438	0.24384	0.07354	0.94291	Lmbr1	4	-	2116094	2201749	2504	protein_coding	limb	650	651	551	502	425	12.8432	11.5764	15.2014	15.3038	13.398
ENSRNOG00000049410	325.295	366.998	427.31	498.997	447.641	-0.27335	0.073713	0.94352	Chrm3	17	-	63990599	63994169	3571	protein_coding	cholinergic	331	391	440	494	407	8.86218	7.77363	5.42804	6.44526	7.50215
ENSRNOG00000011251	62.8968	23.4653	42.731	20.2023	19.7974	0.30982	0.073956	0.94426	Hcrtr2	8	-	83307684	83421612	3091	protein_coding	hypocretin	64	25	44	20	18	0.41451	0.397185	1.21251	0.476096	0.866715
ENSRNOG00000015088	465.83	487.141	482.666	569.705	566.425	-0.21829	0.073993	0.94426	Prune2	1	-	236680098	236729412	966	protein_coding	prune	474	519	497	564	515	37.4029	36.3621	28.7346	31.6259	31.3258
ENSRNOG00000015232	417.674	290.97	278.723	796.98	288.162	-0.33774	0.074028	0.94426	Pip5k1b	1	-	242168462	242441247	2888	protein_coding	phosphatidylinositol-4-phosphate	425	310	287	789	262	20.2749	7.168	9.98323	7.31969	7.00943
ENSRNOG00000045765	685.969	526.562	550.647	454.552	480.636	0.2665	0.073963	0.94426	MGC94207	7	-	117786207	117788550	1742	protein_coding	similar	698	561	567	450	437	16.5489	17.1101	23.4645	18.9569	19.8179
ENSRNOG00000001750	133.656	170.828	134.991	270.711	159.479	-0.33234	0.074142	0.94477	Chrd	11	-	83858503	83867203	3267	protein_coding	chordin	136	182	139	268	145	5.2552	3.02718	2.43778	3.27926	2.59053
ENSRNOG00000003300	100.242	119.204	118.481	247.478	112.185	-0.33822	0.074418	0.94477	Btg2	13	-	50913180	50916982	2562	protein_coding	BTG	102	127	122	245	102	6.12619	2.71544	2.33145	2.91795	2.89937
ENSRNOG00000011778	304.657	412.051	287.463	521.219	387.149	-0.30964	0.074454	0.94477	Blvra	3	+	119561290	119577806	1109	protein_coding	biliverdin	310	439	296	516	352	29.8072	21.6486	16.3695	23.3016	16.2511
ENSRNOG00000012786	7585.95	6441.71	5522.01	5090.98	5534.47	0.24762	0.074286	0.94477	Pgrmc1	X	+	123205869	123213882	1850	protein_coding	progesterone	7719	6863	5686	5040	5032	257.066	273.256	359.895	321.646	275.639
ENSRNOG00000024411	171.001	252.487	217.54	272.731	303.56	-0.30673	0.074349	0.94477	Cbr4	16	-	31956753	31972507	1169	protein_coding	carbonyl	174	269	224	270	276	14.7963	16.1033	8.71644	13.5454	11.6669
ENSRNOG00000028448	815.694	530.317	561.33	441.42	504.833	0.30483	0.074357	0.94477	Elovl1	5	+	137255908	137260483	2187	protein_coding	ELOVL	830	565	578	437	459	35.9837	40.2395	62.4745	42.7486	45.2346
ENSRNOG00000014010	507.106	393.279	301.059	202.023	338.755	0.3324	0.074658	0.94652	Gfra2	15	+	52557607	52648972	2792	protein_coding	GDNF	516	419	310	200	308	4.589	7.5241	10.8228	8.83389	6.76035
ENSRNOG00000033697	13.7587	25.3426	19.4232	36.3641	38.4949	-0.31872	0.074758	0.94698	Casp4	8	+	2635851	2651652	1223	protein_coding	caspase	14	27	20	36	35	1.88573	1.95191	0.670357	1.29954	0.995695
ENSRNOG00000005286	600.468	599.774	765.274	302.024	599.421	0.32878	0.075132	0.94836	Coch	6	+	72359791	72373695	2418	protein_coding	cochlin	611	639	788	299	545	7.9217	15.373	14.7975	15.556	19.8423
ENSRNOG00000006831	226.036	219.636	196.174	162.628	168.278	0.28469	0.075113	0.94836	Pgr	8	+	7128656	7187796	3058	protein_coding	progesterone	230	234	202	161	153	3.37281	3.4125	4.40448	4.50435	4.02195
ENSRNOG00000009965	35.3795	43.1762	70.8947	128.285	57.1924	-0.32227	0.075268	0.94836	Pih1d2	8	+	55050284	55058474	1304	protein_coding	PIH1	36	46	73	127	52	6.23921	2.71985	1.6167	2.07651	3.40854
ENSRNOG00000011471	300.726	259.996	261.242	192.932	232.069	0.28316	0.075239	0.94836	Fgf9	15	+	38341089	38387316	2000	protein_coding	fibroblast	306	277	269	191	211	6.11796	7.19568	8.95975	8.15273	8.18927
ENSRNOG00000012601	1626.47	1591.89	1547.06	1298	1448.51	0.19167	0.075385	0.94836	Leprotl1	16	+	61758917	61771569	2606	protein_coding	leptin	1655	1696	1593	1285	1317	55.1375	60.1652	64.9147	66.8682	64.9649
ENSRNOG00000032208	98.2763	63.8257	58.2696	139.396	94.5875	-0.33726	0.075245	0.94836	Eda	X	+	69730242	70220329	3639	protein_coding	ectodysplasin-A	100	68	60	138	86	4.53365	3.00804	3.0031	2.05271	1.87344
ENSRNOG00000038297	183.777	139.853	180.636	288.893	188.075	-0.32429	0.075156	0.94836	Plekhd1	6	+	104340206	104371335	3361	protein_coding	pleckstrin	187	149	186	286	171	5.45131	3.47014	3.2582	2.60958	3.36951
ENSRNOG00000047098	47.1726	15.9564	86.4332	18.1821	18.6975	0.27644	0.07534	0.94836	LOC100134871	1	+	168945449	168965566	1354	protein_coding	beta	48	17	89	18	17	1.74451	1.75415	4.2525	1.51391	8.19806
ENSRNOG00000002137	231.932	271.259	257.357	365.661	288.162	-0.28345	0.07558	0.94946	Aasdh	14	+	33624390	33647180	3300	protein_coding	aminoadipate-semialdehyde	236	289	265	362	262	7.02746	5.4151	4.18796	5.1551	4.88939
ENSRNOG00000022957	291.881	117.327	79.6351	48.4855	103.386	0.30718	0.075602	0.94946	Ctxn3	18	+	52550739	52551805	1067	protein_coding	cortexin	297	125	82	48	94	2.88191	6.00873	16.3003	6.89603	4.67921
ENSRNOG00000005723	601.451	341.655	368.069	337.378	266.165	0.32722	0.075853	0.94967	Grin3a	5	-	64928620	65073012	3217	protein_coding	glutamate	612	364	379	334	242	6.65118	5.13078	11.1405	6.66045	7.17317
ENSRNOG00000011171	575.899	444.903	426.339	397.985	348.654	0.2836	0.075759	0.94967	Rims3	5	+	139783951	139819016	1608	protein_coding	regulating	586	474	439	394	317	17.2173	14.7484	23.4082	19.0326	18.2328
ENSRNOG00000012830	987.677	510.606	838.111	605.059	480.636	0.3251	0.076007	0.94967	Paqr8	9	+	27034022	27051002	1599	protein_coding	progestin	1005	544	863	599	437	23.9984	18.6403	36.8063	20.0264	32.8613
ENSRNOG00000017619	226.036	168.95	214.626	74.7485	175.977	0.33634	0.075983	0.94967	Aldh1a1	1	+	238222521	238264330	2205	protein_coding	aldehyde	230	180	221	74	160	2.14994	4.94915	6.10835	4.80526	6.10248
ENSRNOG00000023085	160.19	126.713	115.568	100.001	87.9883	0.32373	0.076003	0.94967	Pmel	7	+	3133506	3143911	2438	protein_coding	premelanosome	163	135	119	99	80	2.60139	2.23808	3.91524	3.25952	2.97191
ENSRNOG00000037897	551.33	1260.56	869.188	733.343	378.35	0.33672	0.075725	0.94967	Rps19	1	+	81750928	81756627	527	protein_coding	ribosomal	561	1343	895	726	344	88.253	44.5212	62.3386	150.009	103.403
ENSRNOG00000004660	33.414	24.404	38.8464	78.7889	39.5948	-0.32303	0.076087	0.94985	Fzd6	7	+	77899322	77931029	4202	protein_coding	frizzled	34	26	40	78	36	1.18916	0.58434	0.473835	0.364226	0.579598
ENSRNOG00000003947	199.501	159.564	319.512	80.8092	181.476	0.33314	0.076189	0.95032	Ntn1	10	-	54761871	54967585	1855	protein_coding	netrin	203	170	329	80	165	2.7628	6.06679	6.4085	5.39459	10.7988
ENSRNOG00000003374	355.76	427.069	403.031	484.855	483.936	-0.24622	0.076606	0.95261	LOC103690141	14	-	112719482	112946875	2637	protein_coding	coiled-coil	362	455	415	480	440	15.9574	15.5736	11.001	13.899	13.1126
ENSRNOG00000006503	111.052	114.511	85.462	72.7282	69.2908	0.32812	0.076609	0.95261	Frmd3	5	-	90040495	90282327	2025	protein_coding	FERM	113	122	88	72	63	2.27778	2.12195	3.26782	3.5464	2.64594
ENSRNOG00000011856	94.3453	64.7644	81.5774	45.4552	57.1924	0.33518	0.076659	0.95261	LOC108348154	14	+	109533792	109563447	822	protein_coding	ankyrin	96	69	84	45	52	3.50707	4.3147	6.83918	4.94118	6.222
ENSRNOG00000020695	8.84487	4.69307	5.82696	38.3843	5.49927	-0.22058	0.076824	0.95261	Tead2	1	+	101213788	101230477	2194	protein_coding	TEA	9	5	6	38	5	1.15373	0.161624	0.249784	0.139489	0.173138
ENSRNOG00000030151	387.209	438.333	377.781	769.707	386.049	-0.32628	0.076893	0.95261	Thsd7a	4	-	38664066	39102807	4932	protein_coding	thrombospondin	394	467	389	762	351	9.89773	4.85404	4.67819	5.57374	4.8023
ENSRNOG00000033119	836.332	477.754	586.58	383.843	514.732	0.32031	0.076772	0.95261	Plcb4	3	+	128756799	128971746	5391	protein_coding	phospholipase	851	509	604	380	468	5.17072	6.77998	10.5852	6.36406	7.8113
ENSRNOG00000033215	14.7414	14.0792	8.74044	37.3742	18.6975	-0.28711	0.076675	0.95261	RT1-Db1	20	+	4087618	4097190	3193	protein_coding	RT1	15	15	9	37	17	2.60188	1.27277	0.964223	0.969228	0.601516
ENSRNOG00000059401	27.5174	30.0356	39.8175	152.527	16.4978	-0.2598	0.076832	0.95261	Ccdc40	10	+	108340240	108372862	3665	protein_coding	coiled-coil	28	32	41	151	15	2.63941	0.279149	0.447392	0.51396	0.681134
ENSRNOG00000002524	3683.4	1902.57	2177.34	1857.6	1820.26	0.31941	0.07715	0.95285	Gpr37	4	-	51822153	51844331	3192	protein_coding	G	3748	2027	2242	1839	1655	36.9082	35.3634	68.7609	37.3804	42.7657
ENSRNOG00000008917	999.47	1017.46	1070.22	1199.01	1173.54	-0.18761	0.077341	0.95285	Ehbp1	14	-	106871430	107160334	5170	protein_coding	EH	1017	1084	1102	1187	1067	14.7083	14.0764	11.5195	12.3422	12.9782
ENSRNOG00000012196	439.295	335.085	357.387	452.531	504.833	-0.27211	0.077351	0.95285	Asah2	1	-	250557044	250630677	5036	protein_coding	N-acylsphingosine	447	357	368	448	459	7.74628	8.44975	7.06519	5.67196	6.04759
ENSRNOG00000012337	205.398	193.354	239.876	67.6777	185.875	0.33373	0.077107	0.95285	Pde1c	4	-	86359820	86630543	3664	protein_coding	phosphodiesterase	209	206	247	67	169	1.58266	4.25027	4.51296	4.47127	5.54536
ENSRNOG00000013201	956.229	980.851	959.506	1155.57	1075.66	-0.19022	0.077367	0.95285	Tex264	8	-	115360713	115388266	1542	protein_coding	testis	973	1045	988	1144	978	47.5275	43.2587	36.9516	39.8919	39.0117
ENSRNOG00000033568	7457.21	7294.91	7581.84	6622.31	6745.41	0.14758	0.077221	0.95285	Mapk8ip3	10	-	14260787	14299167	3969	protein_coding	mitogen-activated	7588	7772	7807	6556	6133	105.818	105.393	111.957	115.267	119.764
ENSRNOG00000042781	12.7759	9.38614	5.82696	53.5361	6.59913	-0.22706	0.077166	0.95285	Ropn1l	2	-	84520421	84531342	1032	protein_coding	rhophilin	13	10	6	53	6	4.17627	0.503361	0.936391	0.72404	0.449349
ENSRNOG00000000459	45.2071	30.0356	42.731	76.7687	53.8929	-0.33238	0.077891	0.9533	Psmb9	20	-	3973420	3978845	1520	protein_coding	proteasome	46	32	44	76	49	5.89437	4.04609	3.26124	2.28046	3.24336
ENSRNOG00000005326	1410.27	1672.61	1380.02	1789.92	1743.27	-0.21783	0.078568	0.9533	Cnrip1	14	+	100217289	100247235	1650	protein_coding	cannabinoid	1435	1782	1421	1772	1585	103.86	98.9073	76.8841	95.9712	79.1583
ENSRNOG00000006523	1008.32	953.632	990.583	852.537	850.187	0.19038	0.078195	0.9533	Atl2	6	+	2568990	2610437	4043	protein_coding	atlastin	1026	1016	1020	844	773	28.0004	27.3034	31.115	30.9717	32.1618
ENSRNOG00000009388	105.156	168.012	169.953	72.7282	116.585	0.33321	0.078483	0.9533	Sptssb	2	-	166654043	166682325	2225	protein_coding	serine	107	179	175	72	106	2.11777	3.31946	2.87694	4.83781	4.89219
ENSRNOG00000009412	213.26	122.02	154.414	104.042	115.485	0.32929	0.078457	0.9533	Lrch1	15	-	56785162	56970365	3146	protein_coding	leucine	217	130	159	103	105	2.0974	2.27641	4.0393	2.43242	3.07724
ENSRNOG00000010185	878.59	735.873	719.629	576.775	684.109	0.25151	0.078575	0.9533	RGD1306941	9	+	64066579	64075197	2969	protein_coding	similar	894	784	741	571	622	12.3205	14.2889	17.6332	15.5439	15.1961
ENSRNOG00000010233	331.191	365.121	380.695	572.735	378.35	-0.29699	0.077943	0.9533	Cald1	4	+	62220736	62291489	4465	protein_coding	caldesmon	337	389	392	567	344	9.93529	6.41758	5.39794	6.26321	6.52834
ENSRNOG00000014066	945.418	856.016	895.409	683.847	816.092	0.22685	0.078574	0.9533	Jade1	2	+	128461224	128514291	5461	protein_coding	jade	962	912	922	677	742	7.94182	9.26725	10.3159	9.83051	10.2797
ENSRNOG00000015511	471.726	428.947	357.387	340.409	320.058	0.27211	0.077533	0.9533	Atic	9	+	78862013	78882060	2484	protein_coding	5-aminoimidazole-4-carboxamide	480	457	368	337	291	8.69124	7.99026	11.316	10.8297	9.02026
ENSRNOG00000016239	235.863	225.267	252.501	270.711	339.855	-0.27881	0.077939	0.9533	Zadh2	18	+	80939875	80949226	3357	protein_coding	zinc	240	240	260	268	309	5.11431	6.27807	4.18663	4.20836	4.71569
ENSRNOG00000017369	47.1726	68.5188	77.6928	43.4349	32.9956	0.33198	0.078478	0.9533	Mustn1	16	+	6962722	6964989	1095	protein_coding	musculoskeletal,	48	73	80	43	30	2.51569	1.86864	2.56703	3.9243	4.44835
ENSRNOG00000020357	65.8451	48.8079	47.5868	23.2326	38.4949	0.32905	0.07835	0.9533	Msto1	2	-	188212211	188216482	1972	protein_coding	misato	67	52	49	23	35	0.747179	1.21054	1.98963	1.55221	1.51291
ENSRNOG00000030515	7354.02	5573.49	6657.3	5137.44	5660.95	0.23442	0.078239	0.9533	Nfasc	13	-	49335408	49522415	10488	protein_coding	neurofascin	7483	5938	6855	5086	5147	33.4932	36.0869	45.0461	35.931	42.9049
ENSRNOG00000037567	156.259	212.127	154.414	234.347	235.369	-0.30442	0.077852	0.9533	RGD1309730	3	-	91086186	91195981	1049	protein_coding	similar	159	226	159	232	214	14.1682	13.9142	8.87618	12.682	9.22878
ENSRNOG00000045877	31.4484	41.299	104.885	52.526	435.542	-0.19765	0.078458	0.9533	AC098547.1	20	-	3910555	3917426	3379	processed_transcript	bromodomain-containing	32	44	108	52	396	1.03519	8.39322	0.582329	0.804859	2.04343
ENSRNOG00000046366	1152.78	1325.32	1259.59	1577.8	1373.72	-0.21557	0.07839	0.9533	Dmd	X	+	51286737	53519259	13961	protein_coding	dystrophin	1173	1412	1297	1562	1249	23.4346	19.9505	16.087	19.4653	18.4942
ENSRNOG00000048812	621.106	685.188	703.12	1000.01	703.907	-0.27358	0.07843	0.9533	Gpx1	8	+	117117430	117118522	873	protein_coding	glutathione	632	730	724	990	640	72.6481	50.0017	42.3943	49.2223	50.4949
ENSRNOG00000051440	2930.6	2785.81	2671.66	2313.16	2549.46	0.18491	0.078075	0.9533	Ppp1r12b	13	-	51584299	51784639	8320	protein_coding	protein	2982	2968	2751	2290	2318	17.6326	19.0024	20.9889	20.9988	20.1321
ENSRNOG00000000661	356.743	486.202	472.955	546.472	569.724	-0.27324	0.078739	0.95359	Hps4	12	-	50285278	50314406	2906	protein_coding	HPS4,	363	518	487	541	518	13.203	13.4592	8.09808	11.6159	11.2959
ENSRNOG00000006403	1390.61	1218.32	1077.02	1992.96	1257.13	-0.29559	0.07883	0.95359	Nectin1	8	+	48094673	48157305	5214	protein_coding	nectin	1415	1298	1109	1973	1143	24.2415	14.9518	15.8924	14.654	12.9504
ENSRNOG00000007748	138.57	139.853	197.145	328.287	162.778	-0.33285	0.078859	0.95359	Tex15	16	-	62313263	62373253	9421	protein_coding	testis	141	149	203	325	148	2.20999	1.07148	0.876449	0.930985	1.31196
ENSRNOG00000018657	702.676	497.465	698.264	443.44	526.83	0.28784	0.078831	0.95359	Scrn3	3	+	60024013	60048746	3158	protein_coding	secernin	715	530	719	439	479	13.8199	16.0543	20.5753	15.3308	21.5123
ENSRNOG00000001585	638.796	713.347	684.668	996.983	714.905	-0.26735	0.07914	0.95409	Nrip1	11	-	14658225	14741563	7910	protein_coding	nuclear	650	760	705	987	650	7.99363	5.60475	4.81218	5.65575	5.4267
ENSRNOG00000008749	33.414	54.4396	77.6928	92.9305	93.4876	-0.32953	0.079248	0.95409	Col5a1	3	+	6430201	6578882	6507	protein_coding	collagen	34	58	80	92	85	1.02411	1.00738	0.34597	0.593248	0.846384
ENSRNOG00000010286	577.865	620.424	553.561	740.414	657.713	-0.22556	0.079169	0.95409	Cast	2	-	1452116	1561464	4619	protein_coding	calpastatin	588	661	570	733	598	16.1979	14.0693	11.8777	13.4217	11.9715
ENSRNOG00000017178	224.07	361.366	302.031	689.908	267.265	-0.33242	0.079122	0.95409	Hydin	19	-	41036510	41379588	16438	protein_coding	Hydin,	228	385	311	683	243	5.33463	2.02072	1.62787	2.76308	2.30868
ENSRNOG00000028075	8.84487	6.5703	9.7116	28.2832	13.1983	-0.26532	0.078998	0.95409	LOC360479	10	-	10794445	10808585	2736	protein_coding	similar	9	7	10	28	12	0.771837	0.35218	0.226783	0.177303	0.261991
ENSRNOG00000045653	753.779	825.042	295.233	134.345	339.855	0.27354	0.07929	0.95409	Fam131a	11	-	82875627	82884660	3612	protein_coding	family	767	879	304	133	309	2.35889	5.83485	12.4352	14.325	5.12447
ENSRNOG00000001195	10.8104	0.938614	14.5674	185.861	7.69898	-0.14205	0.079424	0.95435	Trpv4	12	+	47698947	47737902	3211	protein_coding	transient	11	1	15	184	7	3.67097	0.148688	0.200612	0.0183321	0.284429
ENSRNOG00000010795	627.003	568.8	577.84	466.673	519.131	0.22723	0.079442	0.95435	Cnot4	4	-	62561444	62663200	3473	protein_coding	CCR4-NOT	638	606	595	462	472	8.52198	9.2695	10.7577	10.2712	10.4312
ENSRNOG00000000138	20.638	23.4653	13.5962	35.354	37.395	-0.31417	0.079551	0.95487	Glis1	5	+	127160495	127233078	2127	protein_coding	GLIS	21	25	14	35	34	1.15577	1.19535	0.633902	0.758563	0.439389
ENSRNOG00000011559	1709.03	1426.69	1344.08	2777.81	1412.21	-0.31728	0.080011	0.95961	Cnn3	2	+	225005019	225036188	1990	protein_coding	calponin	1739	1520	1384	2750	1284	88.5285	44.008	51.1742	44.9618	42.3454
ENSRNOG00000011542	4.91382	32.8515	17.4809	2.02023	5.49927	0.21608	0.080318	0.9625	Coa8	6	+	136185487	136210940	1109	protein_coding	cytochrome	5	35	18	2	5	0.115532	0.307509	0.264024	1.85776	0.988243
ENSRNOG00000010489	388.191	231.838	245.703	226.266	170.477	0.32388	0.080675	0.96455	Samd4a	15	+	23665202	23878539	3649	protein_coding	sterile	395	247	253	224	155	5.84521	4.30625	9.42215	5.92241	6.27468
ENSRNOG00000053045	675.158	760.277	908.034	483.845	702.807	0.29193	0.080686	0.96455	Wscd2	12	-	48817320	48857724	1861	protein_coding	WSC	687	810	935	479	639	16.4889	23.4193	21.618	25.6208	30.5906
ENSRNOG00000056228	190.656	151.117	204.915	109.092	150.68	0.31617	0.080655	0.96455	Atp10a	1	+	115975324	116141892	5098	protein_coding	ATPase	194	161	211	108	137	1.35715	1.83291	2.22847	1.859	2.52003
ENSRNOG00000031081	655.503	750.891	701.177	900.012	783.096	-0.22581	0.080769	0.96465	Stat2	7	+	2691369	2707741	4024	protein_coding	signal	667	800	722	891	712	15.5658	13.2431	10.6517	12.842	11.9881
ENSRNOG00000054194	33.414	41.299	27.1925	11.1113	21.9971	0.30618	0.080826	0.96465	AABR07018116.1	15	-	40681138	40684703	695	lincRNA	-	34	44	28	11	20	1.01394	1.96275	2.86483	3.72667	2.45299
ENSRNOG00000018109	803.9	453.35	506.945	361.621	466.338	0.31885	0.081077	0.96607	Clic4	5	-	153568745	153625869	1154	protein_coding	chloride	818	483	522	358	424	19.8738	25.0599	41.5099	24.6374	27.5415
ENSRNOG00000021164	4354.62	4070.77	3938.05	3677.83	3586.62	0.1693	0.081029	0.96607	Stip1	1	-	222274133	222293148	2101	protein_coding	stress-induced	4431	4337	4055	3641	3261	111.019	105.863	123.504	121.511	117.513
ENSRNOG00000002332	98.2763	68.5188	85.462	274.751	59.3921	-0.30211	0.081628	0.97027	Mospd1	X	+	157759624	157773108	642	protein_coding	motile	100	73	88	272	54	27.1417	5.73691	9.12157	6.69331	8.34585
ENSRNOG00000010128	35.3795	69.4574	73.8081	19.1922	40.6946	0.30946	0.081584	0.97027	Slc27a2	3	+	119014620	119052531	2960	protein_coding	solute	36	74	76	19	37	0.506107	1.04932	0.876581	1.81121	1.92407
ENSRNOG00000016924	6824.31	4628.3	5006.33	4165.71	4521.5	0.26718	0.081568	0.97027	Acly	10	-	88392248	88442845	4327	protein_coding	ATP	6944	4931	5155	4124	4111	61.4833	65.2531	94.6344	67.5496	73.0443
ENSRNOG00000000017	3.93105	0	0.97116	151.517	4.39942	-0.11894	0.082236	0.97104	Steap1	4	+	25435873	25446461	1280	protein_coding	STEAP	4	0	1	150	4	7.50732	0.213142	0.183001	0	0.0475678
ENSRNOG00000000906	48.1554	76.0277	66.0389	80.8092	117.684	-0.32934	0.082333	0.97104	Medag	12	-	6711747	6740714	2221	protein_coding	mesenteric	49	81	68	80	107	2.30752	3.2859	1.29197	2.14679	1.86416
ENSRNOG00000002013	776.383	1148.86	773.043	1448.5	989.869	-0.30337	0.083853	0.97104	Sidt1	11	+	61321459	61417842	5792	protein_coding	SID1	790	1224	796	1434	900	15.8608	10.5982	7.98736	12.4396	8.36772
ENSRNOG00000003120	241.76	188.661	165.097	844.456	172.677	-0.25328	0.083602	0.97104	Prelp	13	-	50749514	50761355	3632	protein_coding	proline	246	201	170	836	157	18.8645	3.77184	5.07428	4.16758	3.64591
ENSRNOG00000003144	56.0175	33.7901	33.9906	120.204	40.6946	-0.30338	0.083095	0.97104	Gprc5c	10	+	103395511	103417358	4551	protein_coding	G	57	36	35	119	37	2.59477	0.858953	1.13613	0.72128	0.725336
ENSRNOG00000005292	1099.71	922.657	988.64	874.759	812.792	0.21824	0.083567	0.97104	Trip11	6	-	125742796	125812517	8348	protein_coding	thyroid	1119	983	1018	866	739	6.64567	6.03784	7.84968	6.93145	7.42486
ENSRNOG00000005662	1105.61	1018.4	911.919	787.889	894.181	0.22932	0.082802	0.97104	Grm7	4	+	142780987	143367578	2507	protein_coding	glutamate	1125	1085	939	780	813	19.9317	22.1185	26.2786	25.4758	22.8052
ENSRNOG00000006462	1268.75	1004.32	1010.98	885.87	910.679	0.2402	0.081946	0.97104	Ero1a	15	-	19619973	19655381	2333	protein_coding	endoplasmic	1291	1070	1041	877	828	24.0818	24.2067	32.4053	26.9974	27.1681
ENSRNOG00000007302	126.776	107.941	117.51	183.841	138.582	-0.30958	0.082001	0.97104	Fbn1	3	-	117569697	117766120	9891	protein_coding	fibrillin	129	115	121	182	126	1.17879	0.86886	0.763755	0.684401	0.744849
ENSRNOG00000008533	385.243	383.893	464.214	334.348	327.757	0.25452	0.083447	0.97104	Ago2	7	-	114339434	114380613	3116	protein_coding	argonaute	392	409	478	331	298	6.80509	6.52286	7.36704	7.72643	9.34014
ENSRNOG00000008610	172.966	192.416	150.53	109.092	141.881	0.3079	0.082432	0.97104	Mbip	6	-	77226439	77243677	1590	protein_coding	MAP3K12	176	205	155	108	129	4.35141	5.53365	6.48217	7.58944	5.9355
ENSRNOG00000011582	290.898	369.814	369.041	391.924	492.735	-0.27931	0.082623	0.97104	Rab3d	8	-	22918699	22929294	3769	protein_coding	RAB3D,	296	394	380	388	448	6.59491	8.1072	4.59907	6.15352	6.13875
ENSRNOG00000013267	77.6383	72.2733	112.655	44.445	64.8914	0.32828	0.083301	0.97104	Helz2	3	-	176731769	176744377	8390	protein_coding	helicase	79	77	116	44	59	0.335965	0.479633	0.551404	0.540234	0.841819
ENSRNOG00000013791	25.5518	22.5267	25.2501	85.8597	20.8972	-0.28139	0.083771	0.97104	Enpp3	1	+	21613148	21684480	2770	protein_coding	ectonucleotide	26	24	26	85	19	1.96582	0.467835	0.549665	0.510017	0.5715
ENSRNOG00000014369	1615.66	1493.33	1510.15	1271.73	1394.62	0.18902	0.08327	0.97104	Slc27a4	3	+	8363937	8376858	3067	protein_coding	solute	1644	1591	1555	1259	1268	26.2976	28.1984	31.3901	30.5358	30.8702
ENSRNOG00000014618	206.38	186.784	201.03	263.64	237.569	-0.26835	0.083468	0.97104	Med31	10	-	58780597	58784374	1022	protein_coding	mediator	210	199	207	261	216	16.3604	14.4152	12.033	11.4619	12.3322
ENSRNOG00000014980	1298.23	1314.06	1193.56	1054.56	1131.75	0.19428	0.082481	0.97104	Mob4	9	+	61720583	61744531	2494	protein_coding	MOB	1321	1400	1229	1044	1029	26.8168	28.1409	31.0178	33.0434	30.0039
ENSRNOG00000015076	3032.81	2715.41	2126.84	1026.28	2466.97	0.32693	0.082309	0.97104	Cyp26b1	4	-	116261796	116278615	4550	protein_coding	cytochrome	3086	2893	2190	1016	2243	14.3049	33.6231	39.7182	37.4275	29.3059
ENSRNOG00000015473	123.828	107.941	76.7216	231.316	105.586	-0.32773	0.082569	0.97104	Phactr2	1	-	7355154	7480825	1979	protein_coding	phosphatase	126	115	79	229	96	8.1321	3.62956	4.09014	3.75245	2.66633
ENSRNOG00000016838	3.93105	8.44752	1.94232	347.479	1.09985	-0.1207	0.08232	0.97104	Pla2g5	5	-	157247781	157268903	1673	protein_coding	phospholipase	4	9	2	344	1	13.1724	0.0407684	0.140013	0.316665	0.0727875
ENSRNOG00000017728	360.674	395.156	485.58	580.816	478.437	-0.27534	0.083786	0.97104	Edrf1	1	+	205706468	205743653	5426	protein_coding	erythroid	367	421	500	575	435	6.93056	5.5822	4.04359	4.66264	5.72782
ENSRNOG00000018092	875.642	579.125	480.724	487.885	436.642	0.31268	0.083115	0.97104	Cd83	17	+	24416651	24435790	2119	protein_coding	CD83	891	617	495	483	397	14.6022	12.7785	24.6236	17.1399	14.2232
ENSRNOG00000018337	6424.32	5290.97	4557.65	4130.36	4651.28	0.25065	0.083685	0.97104	Caly	1	-	212537848	212549477	1548	protein_coding	calcyon	6537	5637	4693	4089	4229	214.538	236.233	313.522	271.76	234.023
ENSRNOG00000018878	213.26	353.857	342.819	381.823	459.739	-0.31158	0.083142	0.97104	Ssh3	1	-	219511910	219519398	2684	protein_coding	slingshot	217	377	353	378	418	9.02221	10.6222	4.73458	8.26822	8.00783
ENSRNOG00000022523	1126.25	1076.59	1551.91	837.385	1083.36	0.28531	0.083244	0.97104	Fkbp5	20	-	7976713	8019020	3387	protein_coding	FKBP	1146	1147	1598	829	985	15.6799	19.8354	19.8141	19.9343	28.7266
ENSRNOG00000027232	139.552	125.774	152.472	205.053	167.178	-0.29828	0.083277	0.97104	Pcdhga11	18	+	30904498	30906924	2427	protein_coding	protocadherin	142	134	157	203	152	5.35833	4.27162	3.42628	3.25004	3.9387
ENSRNOG00000030475	160.19	156.749	139.847	126.264	95.6873	0.30714	0.082844	0.97104	Pwwp3b	X	+	110404022	110411039	4072	protein_coding	PWWP	163	167	144	125	87	1.96655	1.45724	2.34414	2.41414	2.15317
ENSRNOG00000031638	74.69	61.9485	59.2407	41.4147	42.8943	0.32729	0.083879	0.97104	Rtl4	X	+	116399611	116400516	906	protein_coding	retrotransposon	76	66	61	41	39	2.89907	2.936	4.91236	4.28814	4.09944
ENSRNOG00000031789	4583.61	4746.57	4568.33	3756.62	4324.63	0.18108	0.083402	0.97104	Rangap1	7	-	122940376	122967178	2923	protein_coding	RAN	4664	5057	4704	3719	3932	95.5286	107.532	109.513	119.358	114.84
ENSRNOG00000043085	701.693	676.741	644.85	856.577	745.701	-0.21784	0.082316	0.97104	Clstn2	8	-	105323837	105462168	2729	protein_coding	calsyntenin	714	721	664	848	678	20.1577	17.1589	15.5147	15.7482	15.0014
ENSRNOG00000049456	589.658	612.915	617.657	477.784	541.128	0.22027	0.082487	0.97104	Slc35f3	19	+	59186673	59304832	1191	protein_coding	solute	600	653	636	473	492	25.4421	28.1756	29.5015	32.2741	32.5138
ENSRNOG00000049882	157.242	305.988	156.357	414.147	241.968	-0.32805	0.083457	0.97104	Adcyap1	9	-	121706979	121725716	2317	protein_coding	adenylate	160	326	161	410	220	13.7086	7.83153	4.89023	10.0156	5.11627
ENSRNOG00000062141	444.209	160.503	176.751	18.1821	101.187	0.22029	0.08243	0.97104	Slc18a3	16	-	8682669	8685529	2861	protein_coding	solute	452	171	182	18	92	0.403049	2.19326	9.25178	3.51829	3.87326
ENSRNOG00000001227	3174.33	3355.54	4018.66	2417.2	3232.47	0.25617	0.084222	0.97175	Adarb1	20	+	11972381	12101047	6680	protein_coding	adenosine	3230	3575	4138	2393	2939	24.104	31.5182	29.7406	33.0881	39.6147
ENSRNOG00000009772	1222.56	1269.01	1340.2	827.284	1203.24	0.26372	0.084471	0.97175	Kirrel3	8	+	36125999	36254753	3474	protein_coding	kirre	1244	1352	1380	819	1094	18.6318	26.4974	25.8698	28.2616	29.838
ENSRNOG00000012579	217.191	244.978	213.655	184.851	166.078	0.27616	0.084359	0.97175	Tlcd1	10	+	65439102	65444001	4188	protein_coding	TLC	221	261	220	183	151	2.79929	2.45918	3.09023	3.66849	3.19844
ENSRNOG00000013358	194.587	157.687	164.126	121.214	136.382	0.29681	0.084279	0.97175	Aqp11	1	-	162703442	162713610	1291	protein_coding	aquaporin	198	168	169	120	124	5.95468	6.55111	8.98139	7.66013	7.97046
ENSRNOG00000021497	995.539	1188.29	1150.82	1402.04	1247.23	-0.22027	0.0842	0.97175	Akt3	13	-	95081390	95348913	1830	protein_coding	AKT	1013	1266	1185	1388	1134	56.6722	49.2957	37.8086	47.4968	45.9852
ENSRNOG00000048248	22.6036	11.2634	137.905	14.1416	13.1983	0.22139	0.084286	0.97175	LOC100910446	1	-	23543426	23556241	1107	protein_coding	syntaxin-7-like	23	12	142	14	12	0.810185	0.739355	1.2167	0.638097	7.81022
ENSRNOG00000053541	105.156	77.9049	203.944	13.1315	87.9883	0.27116	0.084126	0.97175	LOC103690317	7	-	140132469	140147984	1467	protein_coding	KAT8	107	83	210	13	80	0.567697	3.71945	4.27128	3.33044	8.71589
ENSRNOG00000057855	7.86211	1.87723	1.94232	2041.44	3.29956	-0.1127	0.084418	0.97175	F5	13	+	82479998	82535534	6034	protein_coding	coagulation	8	2	2	2021	3	24.5069	0.0387311	0.0886776	0.0222845	0.0230501
ENSRNOG00000000307	48.1554	50.6851	72.837	120.204	67.0911	-0.32397	0.08587	0.97338	Mical1	20	+	46199981	46211930	3536	protein_coding	microtubule	49	54	75	119	61	2.15595	1.17662	0.8115	0.898948	1.29143
ENSRNOG00000003848	360.674	342.594	371.954	416.167	449.84	-0.23208	0.085354	0.97338	Med12	X	+	71174699	71197812	7481	protein_coding	mediator	367	365	383	412	409	4.77196	5.04358	3.88568	3.88457	4.21617
ENSRNOG00000007552	498.261	183.03	149.559	31.3135	116.585	0.2288	0.085162	0.97338	Arhgap36	X	+	136460215	136495646	3501	protein_coding	Rho	507	195	154	31	106	1.47763	5.3793	22.0909	8.5406	6.97661
ENSRNOG00000008237	298.76	371.691	443.82	506.067	459.739	-0.28346	0.085435	0.97338	Unc13b	5	+	58505500	58715576	9176	protein_coding	unc-13	304	396	457	501	418	5.70076	5.06392	3.16206	4.14038	4.94232
ENSRNOG00000011007	2989.57	3003.56	2985.34	2561.65	2752.94	0.16056	0.085564	0.97338	Ube2o	10	-	105506955	105552986	3935	protein_coding	ubiquitin-conjugating	3042	3200	3074	2536	2503	41.2865	43.3846	45.2709	47.8695	47.5644
ENSRNOG00000012756	16.707	36.6059	20.3944	8.08092	12.0984	0.27558	0.085875	0.97338	Slc25a43	X	+	123350346	123384846	2178	protein_coding	solute	17	39	21	8	11	0.235307	0.344472	0.457084	1.05405	0.587062
ENSRNOG00000013253	741.003	709.592	706.033	601.018	630.216	0.20021	0.08583	0.97338	Armc1	2	-	103928264	103979586	1245	protein_coding	armadillo	754	756	727	595	573	30.6162	31.391	35.4655	35.7442	35.5539
ENSRNOG00000013507	1577.34	1516.8	1453.83	1323.25	1330.82	0.17668	0.085761	0.97338	Selenot	2	+	148765412	148780276	978	protein_coding	selenoprotein	1605	1616	1497	1310	1210	107.869	106.078	120.809	122.269	117.156
ENSRNOG00000014485	448.14	571.616	521.513	627.281	630.216	-0.24275	0.085732	0.97338	Pdcd6	1	+	31576183	31591849	1531	protein_coding	programmed	456	609	537	621	573	25.9848	25.5269	17.4419	23.4151	21.3561
ENSRNOG00000016099	1970.44	1762.72	1663.6	1236.38	1672.88	0.2513	0.084741	0.97338	Id4	17	-	16692557	16695126	1626	protein_coding	inhibitor	2005	1878	1713	1224	1521	48.2241	63.8011	72.2102	67.9874	64.1445
ENSRNOG00000017445	1861.35	1948.56	1502.38	2327.3	1994.04	-0.24061	0.085529	0.97338	Tubb2b	17	+	31441630	31482759	1800	protein_coding	tubulin,	1894	2076	1547	2304	1813	90.6633	75.9561	68.1287	75.0631	57.8574
ENSRNOG00000021182	9927.87	8427.81	7803.27	6655.64	7838.66	0.22861	0.085142	0.97338	Sv2a	2	+	198321142	198336913	4270	protein_coding	synaptic	10102	8979	8035	6589	7127	98.8542	113.841	138.543	123.781	114.573
ENSRNOG00000028648	4282.88	2562.42	2992.14	2655.59	2320.69	0.28974	0.085465	0.97338	Olig1	11	+	31428358	31430517	2160	protein_coding	oligodendrocyte	4358	2730	3081	2629	2110	77.9723	66.6266	118.151	74.3982	86.8482
ENSRNOG00000031038	412.761	508.729	414.685	572.735	526.83	-0.24959	0.085824	0.97338	Gtdc1	3	-	29410426	29705985	2247	protein_coding	glycosyltransferase-like	420	542	427	567	479	16.1653	14.5396	10.9459	14.1987	11.5704
ENSRNOG00000037406	15.7242	22.5267	19.4232	40.4046	30.7959	-0.31031	0.084776	0.97338	RGD1564171	2	+	189413966	189417000	636	protein_coding	RGD1564171	16	24	20	40	28	4.02908	3.00276	1.47322	2.2213	1.91468
ENSRNOG00000037835	152.328	137.038	81.5774	248.488	141.881	-0.3264	0.085076	0.97338	Catip	9	+	81644355	81651989	2744	protein_coding	ciliogenesis	155	146	84	246	129	14.2619	7.96245	8.21436	7.77757	4.62849
ENSRNOG00000038074	475.657	497.465	425.368	356.57	404.746	0.24369	0.085608	0.97338	LOC498555	15	+	75067297	75067723	427	protein_coding	similar	484	530	438	353	368	52.9603	58.7813	66.3777	73.0636	62.4553
ENSRNOG00000049751	25.5518	32.8515	113.626	162.628	86.8885	-0.28044	0.085185	0.97338	LOC100912163	17	-	53833023	53915076	3681	protein_coding	AT-rich	26	35	117	161	79	2.80197	1.4638	0.41363	0.5597	1.93528
ENSRNOG00000056371	1517.39	1547.77	1601.44	1316.18	1406.71	0.17707	0.085288	0.97338	Pik3ca	2	+	118831350	118861454	6391	protein_coding	phosphatidylinositol-4,5-bisphosphate	1544	1649	1649	1303	1279	13.0611	13.6496	14.1476	15.1882	15.7099
ENSRNOG00000004483	877.608	783.743	571.042	557.583	589.522	0.28126	0.086746	0.97375	Ptprr	7	+	59039720	59325947	3734	protein_coding	protein	893	835	588	552	536	10.9515	11.3218	16.1953	15.222	11.0875
ENSRNOG00000005673	993.574	962.079	1114.89	649.504	956.873	0.27108	0.086946	0.97375	Runx1t1	5	+	27312928	27442841	6474	protein_coding	RUNX1	1011	1025	1148	643	870	8.69216	12.5214	12.4931	12.7318	14.7495
ENSRNOG00000008656	3157.62	4390.84	3860.36	4305.11	5097.82	-0.25063	0.086136	0.97375	Snca	4	-	90782374	90882285	1215	protein_coding	synuclein	3213	4678	3975	4262	4635	224.719	260.191	154.86	226.64	199.197
ENSRNOG00000009617	117.932	11.2634	15.5386	185.861	256.266	-0.17897	0.086846	0.97375	Exoc7	10	-	105242152	105259795	2085	protein_coding	exocyst	120	12	16	184	233	5.65347	7.622	3.37039	0.338788	0.467236
ENSRNOG00000009987	6576.65	6082.22	6309.62	5549.57	5723.64	0.15563	0.086477	0.97375	Akap11	15	-	60722160	60766579	7308	protein_coding	A-kinase	6692	6480	6497	5494	5204	64.6627	65.2106	71.9983	70.0793	72.6771
ENSRNOG00000011431	586.71	485.263	680.783	461.622	463.039	0.26551	0.086855	0.97375	Mfhas1	16	-	60128201	60208462	3177	protein_coding	malignant	597	517	701	457	421	9.21515	9.03825	11.0043	9.57914	13.4346
ENSRNOG00000011796	217.191	93.8614	146.645	370.712	155.079	-0.31855	0.086295	0.97375	C1r	4	+	157125998	157136829	2770	protein_coding	complement	221	100	151	367	141	9.89933	4.04925	5.44921	2.4785	3.87112
ENSRNOG00000014090	618.158	474	1151.8	513.138	464.138	0.32383	0.086925	0.97375	Retsat	4	+	100465170	100474301	2223	protein_coding	retinol	629	505	1186	508	422	14.6396	12.9477	16.5697	13.3723	32.4839
ENSRNOG00000015741	3884.86	3430.63	3677.78	2568.72	3455.74	0.23777	0.086509	0.97375	Slc2a13	7	-	132430853	132757558	6219	protein_coding	solute	3953	3655	3787	2543	3142	26.1957	34.4592	37.223	34.5955	37.0764
ENSRNOG00000020322	437.33	468.368	438.964	378.793	369.551	0.22441	0.08635	0.97375	Asb1	9	+	98668231	98684900	2020	protein_coding	ankyrin	445	499	452	375	336	11.8928	11.3451	12.9007	14.5413	13.6242
ENSRNOG00000022015	132.673	208.372	221.424	276.771	248.567	-0.312	0.086662	0.97375	Cntrl	3	+	14299479	14371681	7950	protein_coding	centriolin	135	222	228	274	226	4.3828	3.8488	1.97395	3.2629	3.46621
ENSRNOG00000028062	1560.63	1601.28	1483.93	1931.34	1670.68	-0.19599	0.086837	0.97375	Arpc5	13	+	70174936	70183879	1807	protein_coding	actin	1588	1706	1528	1912	1519	147.575	124.824	112.041	120.991	112.09
ENSRNOG00000029012	127.759	117.327	124.308	284.852	112.185	-0.32389	0.086737	0.97375	Shisa6	10	-	52749846	53037816	1566	protein_coding	shisa	130	125	128	282	102	11.5362	4.4425	4.86134	4.69863	4.97669
ENSRNOG00000042502	533.64	342.594	386.522	282.832	340.955	0.29917	0.08697	0.97375	Smim17	1	-	71115043	71135764	2061	protein_coding	small	543	365	398	280	310	8.70329	10.259	15.4286	10.4248	11.7578
ENSRNOG00000055382	803.9	641.073	665.244	622.231	503.733	0.2576	0.086759	0.97375	Hcn1	2	+	50099576	50499799	2762	protein_coding	hyperpolarization-activated	818	683	685	616	458	14.2876	11.31	17.3434	14.5563	15.1004
ENSRNOG00000057978	39.3105	43.1762	36.9041	59.5968	63.7915	-0.32465	0.086762	0.97375	AABR07028997.1	10	-	1741216	1744647	585	protein_coding	-	40	46	38	59	58	6.461	6.76225	4.00413	4.62866	3.95504
ENSRNOG00000003875	1194.06	1227.71	1041.08	912.133	1028.36	0.21824	0.087074	0.97408	Ocrl	X	+	134742356	134792618	4471	protein_coding	OCRL,	1215	1308	1072	903	935	16.1138	17.7638	19.8192	21.447	18.1812
ENSRNOG00000013555	267.312	204.618	159.27	143.436	153.98	0.31313	0.08737	0.97408	Ankrd55	2	+	44096061	44196605	2852	protein_coding	ankyrin	272	218	164	142	140	3.18965	3.34809	5.58501	4.49946	3.5012
ENSRNOG00000016255	3256.88	2462.92	2160.83	1950.53	2188.71	0.26817	0.087532	0.97408	Podxl2	4	-	120785495	120817377	2075	protein_coding	podocalyxin-like	3314	2624	2225	1931	1990	59.6167	65.4115	93.5274	74.4387	65.2882
ENSRNOG00000021137	196.553	243.101	246.675	353.54	255.166	-0.29398	0.087232	0.97408	Kctd15	1	-	90506697	90520344	2658	protein_coding	potassium	200	259	254	350	232	10.7026	7.55306	5.5905	7.27728	7.38197
ENSRNOG00000030938	0	0.938614	0	168.689	5.49927	-0.11057	0.087493	0.97408	AABR07049499.1	5	+	124442293	124542156	1959	protein_coding	-	0	1	0	167	5	6.36811	0.202992	0	0.0350384	0
ENSRNOG00000053735	40.2933	38.4832	33.9906	97.9811	38.4949	-0.30957	0.087518	0.97408	Hebp2	1	-	13714440	13719829	1144	protein_coding	heme	41	41	35	97	35	5.43187	2.08671	2.09876	2.10965	1.86279
ENSRNOG00000056826	1219.61	1096.3	1145	1404.06	1276.93	-0.19511	0.087282	0.97408	Arap2	14	+	48726045	48922983	7290	protein_coding	ArfGAP	1241	1168	1179	1390	1161	25.19	22.4007	20.5583	19.4494	20.3071
ENSRNOG00000060991	84.5176	71.3347	51.4715	47.4754	37.395	0.32364	0.087229	0.97408	AABR07001432.2	1	-	43532902	43533277	376	TEC	-	86	76	53	47	34	8.00781	6.16752	13.3942	11.8981	8.58244
ENSRNOG00000001199	545.434	639.196	686.61	809.102	713.805	-0.24009	0.089446	0.97439	Pop5	12	-	47138346	47142852	1439	protein_coding	POP5	555	681	707	801	649	35.6595	30.7612	22.5859	27.8573	29.9145
ENSRNOG00000003217	508.089	398.911	357.387	1383.86	402.547	-0.27964	0.089488	0.97439	Lgals3bp	10	-	107415326	107424710	2198	protein_coding	galectin	517	425	368	1370	366	39.9297	11.3572	13.7742	11.3819	10.194
ENSRNOG00000003537	15.7242	9.38614	9.7116	86.8698	2.19971	-0.19252	0.089116	0.97439	Spta1	13	+	92264231	92340083	7952	protein_coding	spectrin,	16	10	10	86	2	0.698007	0.0172825	0.118709	0.0745781	0.0771402
ENSRNOG00000003763	209.329	159.564	141.789	334.348	175.977	-0.32191	0.088152	0.97439	Prdx4	X	+	43497763	43512991	907	protein_coding	peroxiredoxin	213	170	146	331	160	23.3789	12.0318	13.7523	11.033	9.80095
ENSRNOG00000004978	4637.66	3829.54	3540.85	3055.6	3545.93	0.23445	0.089151	0.97439	Prkacb	2	-	252605307	252691886	1122	protein_coding	protein	4719	4080	3646	3025	3224	172.717	195.984	246.298	214.053	197.855
ENSRNOG00000009336	42.2588	67.5802	52.4426	122.224	60.492	-0.31894	0.08786	0.97439	Mapk15	7	+	117055395	117061047	2319	protein_coding	mitogen-activated	43	72	54	121	55	3.6807	1.78124	1.19568	2.01246	1.5612
ENSRNOG00000011981	393.105	417.683	439.935	526.27	477.337	-0.22867	0.088018	0.97439	Slc39a13	3	-	79884524	79892429	2410	protein_coding	solute	400	445	453	521	434	13.8492	12.2826	9.71958	10.8692	11.4447
ENSRNOG00000012166	100.242	93.8614	101.972	139.396	126.483	-0.29799	0.089203	0.97439	Adal	3	+	113102090	113108654	1604	protein_coding	adenosine	102	100	105	138	115	5.51161	4.89004	3.72392	3.66986	3.98573
ENSRNOG00000014859	214.242	227.145	218.511	437.38	208.972	-0.31922	0.088999	0.97439	Rnf152	13	-	25186106	25262469	5487	protein_coding	ring	218	242	225	433	190	5.05541	2.36177	2.32662	2.59617	2.49672
ENSRNOG00000014879	151.346	240.285	247.646	407.076	228.77	-0.32046	0.089306	0.97439	Ttc7a	6	+	10912383	11014278	4481	protein_coding	tetratricopeptide	154	256	255	403	208	6.97384	3.83218	2.43607	4.07058	4.19398
ENSRNOG00000015734	1476.11	1484.89	1293.58	1245.47	1186.74	0.19824	0.088952	0.97439	Ube3a	1	+	116587815	116679973	6006	protein_coding	ubiquitin	1502	1582	1332	1233	1079	18.2507	17.0041	20.323	21.5165	18.7387
ENSRNOG00000017676	46.1899	26.2812	36.9041	114.143	32.9956	-0.28898	0.089115	0.97439	Plvap	16	-	19906318	19918689	2007	protein_coding	plasmalemma	47	28	38	113	30	4.36351	1.23337	1.65904	0.993493	1.39463
ENSRNOG00000017962	376.398	366.059	310.771	536.371	377.25	-0.28276	0.088483	0.97439	Serpinb6a	17	+	32190801	32209590	1351	protein_coding	serpin	383	390	320	531	343	25.1792	17.3164	16.6015	16.9927	14.4217
ENSRNOG00000018962	34.3967	43.1762	22.3367	86.8698	38.4949	-0.30137	0.089379	0.97439	Ctf1	1	+	199163086	199168296	1398	protein_coding	cardiotrophin	35	46	23	86	35	3.94089	1.70758	1.46611	1.93689	1.00171
ENSRNOG00000019317	43.2416	318.19	203.944	419.197	745.701	-0.21764	0.089391	0.97439	Cplx3	8	-	62379502	62386264	3392	protein_coding	complexin	44	339	210	415	678	7.83783	13.6331	0.759629	5.88298	3.76952
ENSRNOG00000019365	367.553	327.576	411.772	247.478	324.457	0.27794	0.088114	0.97439	Ablim3	18	-	57128399	57245666	2529	protein_coding	actin	374	349	424	245	295	7.21955	9.25511	10.0743	9.44972	11.8749
ENSRNOG00000019484	2817.58	1615.35	1760.71	1598	1461.71	0.29793	0.088971	0.97439	Slc6a9	5	+	136669674	136703697	3290	protein_coding	solute	2867	1721	1813	1582	1329	38.2008	34.167	63.2842	38.1854	41.6086
ENSRNOG00000019894	23.5863	24.404	21.3655	5.05057	14.2981	0.27371	0.089127	0.97439	Izumo1r	8	-	13416393	13420439	1435	protein_coding	IZUMO1	24	26	22	5	13	0.223214	0.617889	0.979409	1.06653	0.933455
ENSRNOG00000020167	9983.89	8628.68	8155.8	7114.24	8027.84	0.20888	0.08838	0.97439	Reep5	18	-	27128464	27159693	2900	protein_coding	receptor	10159	9193	8398	7043	7299	155.583	171.666	205.143	186.6	176.32
ENSRNOG00000022160	20.638	25.3426	6.79812	5.05057	5.49927	0.23623	0.088622	0.97439	Rtp2	11	+	80319177	80331599	938	protein_coding	receptor	21	27	7	5	5	0.341484	0.363569	1.31106	1.69439	0.454379
ENSRNOG00000025384	15.7242	34.7287	21.3655	37.3742	53.8929	-0.30181	0.087917	0.97439	Slc2a10	3	+	162181974	162194804	4109	protein_coding	solute	16	37	22	37	49	0.576858	0.813353	0.228028	0.530052	0.325994
ENSRNOG00000029394	1645.15	1603.15	1730.61	1339.41	1525.5	0.19183	0.088573	0.97439	Dusp8	1	-	215030429	215033460	1960	protein_coding	dual	1674	1708	1782	1326	1387	43.3402	48.2658	50.0154	51.2962	55.3572
ENSRNOG00000039050	134.639	122.958	125.28	169.699	163.878	-0.28495	0.088255	0.97439	AABR07051878.1	3	-	25201596	25212049	471	protein_coding	-	137	131	129	168	149	22.8503	21.5767	17.0335	16.3721	16.676
ENSRNOG00000049689	144.466	160.503	134.02	98.9912	117.684	0.29867	0.088931	0.97439	Smim18	16	+	62153792	62154079	288	protein_coding	small	147	171	138	98	107	21.799	25.3402	29.8902	34.9508	29.1749
ENSRNOG00000051960	505.14	417.683	336.992	335.358	305.759	0.28501	0.088972	0.97439	Dnajc12	20	+	26893016	26913016	1250	protein_coding	DnaJ	514	445	347	332	278	17.015	15.1689	24.0801	20.9558	16.9022
ENSRNOG00000053875	1472.18	1198.61	1213.95	967.69	1159.25	0.23788	0.089294	0.97439	Nacad	14	-	86860608	86868598	4354	protein_coding	NAC	1498	1277	1250	958	1054	14.0955	16.5109	20.1478	17.2646	17.4801
ENSRNOG00000054879	99.2591	69.4574	70.8947	184.851	80.2894	-0.31973	0.088591	0.97439	Zic2	15	+	108908607	108912737	1587	protein_coding	Zic	101	74	73	183	73	7.38716	3.13737	3.72691	2.74478	2.80071
ENSRNOG00000057880	240.777	202.741	228.223	141.416	194.674	0.29377	0.088056	0.97439	Myh11	10	+	764421	859184	6693	protein_coding	myosin	245	216	235	140	177	1.38513	1.86446	2.2158	1.96366	2.20979
ENSRNOG00000060130	544.451	644.828	601.148	661.625	791.895	-0.23783	0.088325	0.97439	Ypel4	3	+	72134731	72141035	3366	protein_coding	yippee-like	554	687	619	655	720	12.4661	14.5894	9.6383	12.0142	11.1969
ENSRNOG00000003703	206.38	150.178	128.193	108.082	117.684	0.3138	0.089691	0.97588	Mcm6	13	-	45042882	45068077	2917	protein_coding	minichromosome	210	160	132	107	107	2.34991	2.50188	4.21587	3.22877	2.75525
ENSRNOG00000013829	33.414	51.6238	46.6157	64.6473	73.6902	-0.32127	0.090039	0.97894	Chrna3	8	-	59592403	59607275	3257	protein_coding	cholinergic	34	55	48	64	67	1.25883	1.40306	0.611316	0.994027	0.897318
ENSRNOG00000007646	4304.5	4704.33	5118.98	3989.95	4162.95	0.18842	0.090205	0.98002	Sipa1l1	6	+	106039991	106163302	6421	protein_coding	signal-induced	4380	5012	5271	3950	3785	78.2457	79.8261	79.312	91.2272	99.2375
ENSRNOG00000028077	5.89658	7.50891	0	260.61	9.89869	-0.11653	0.090392	0.98133	Cfap44	11	-	61162628	61234944	5496	protein_coding	cilia	6	8	0	258	9	3.0073	0.11169	0.0639306	0.0856834	0
ENSRNOG00000023546	94.3453	75.0891	153.443	243.438	116.585	-0.31689	0.090486	0.98162	Hspb1	12	-	23839399	23841049	879	protein_coding	heat	96	80	158	241	106	17.5643	8.22501	6.39568	5.3574	10.9444
ENSRNOG00000001344	998.487	720.855	856.563	1764.67	764.399	-0.31788	0.090813	0.98226	Aldh2	12	+	40466495	40498752	1876	protein_coding	aldehyde	1016	768	882	1747	695	59.6573	25.268	31.7151	24.098	28.6259
ENSRNOG00000003746	525.778	276.891	287.463	234.347	259.566	0.31722	0.09066	0.98226	Gjb1	X	+	71272042	71279977	1694	protein_coding	gap	535	295	296	232	236	14.5	15.7039	30.5657	16.9415	17.5829
ENSRNOG00000054890	313.501	333.208	423.426	539.401	397.047	-0.286	0.090802	0.98226	Flna	X	+	156463953	156487245	8412	protein_coding	filamin	319	355	436	534	361	4.06673	2.92703	2.22073	2.48418	3.1558
ENSRNOG00000060542	825.521	580.063	605.032	461.622	570.824	0.27986	0.090809	0.98226	Mid2	X	+	112020646	112121943	5707	protein_coding	midline	840	618	623	457	519	5.12994	6.20267	8.61938	6.37432	6.64665
ENSRNOG00000003134	1883.96	1168.57	1495.59	1255.57	1075.66	0.28057	0.090908	0.98244	Slc4a4	14	-	20479323	20920286	4620	protein_coding	solute	1917	1245	1540	1243	978	19.7985	16.585	27.9116	18.2214	23.3132
ENSRNOG00000005934	91.397	214.004	125.28	277.781	182.576	-0.31953	0.091086	0.98244	Mlip	8	-	84434784	84632817	2602	protein_coding	muscular	93	228	129	275	166	9.41088	6.04814	2.90925	7.16939	4.19572
ENSRNOG00000010320	2663.29	2592.45	2295.82	3488.94	2630.85	-0.23624	0.091058	0.98244	Efnb3	10	-	56161432	56167426	3143	protein_coding	ephrin	2710	2762	2364	3454	2392	70.4014	51.9082	50.4928	51.7288	45.7958
ENSRNOG00000024128	9805.03	9079.21	9126.96	8110.21	8524.97	0.15622	0.091165	0.98244	Aco2	7	+	123102468	123145635	6315	protein_coding	aconitase	9977	9673	9398	8029	7751	185.221	190.371	210.392	205.04	206.055
ENSRNOG00000036649	375.416	547.212	566.186	236.367	445.441	0.31557	0.091105	0.98244	Pwwp2b	1	+	211582077	211600689	2237	protein_coding	PWWP	382	583	583	234	405	6.70121	12.3483	10	15.3411	15.8681
ENSRNOG00000045742	37.345	64.7644	67.9812	96.971	82.4891	-0.31973	0.091403	0.98428	Cyb5d1	10	-	55995823	55997299	687	protein_coding	cytochrome	38	69	70	96	75	8.95196	7.44601	3.23915	5.91215	6.20389
ENSRNOG00000013742	2784.17	2975.41	2858.12	3253.58	3195.08	-0.15606	0.091566	0.98531	Large1	19	-	12481540	12942963	3997	protein_coding	LARGE	2833	3170	2943	3221	2905	54.0737	51.9227	43.4753	48.8995	46.9575
ENSRNOG00000012748	78.6211	78.8436	88.3755	156.568	89.0882	-0.31853	0.091914	0.98798	Vamp8	4	-	100250301	100252755	300	protein_coding	vesicle-associated	80	84	91	155	81	33.0989	18.4155	15.6161	16.4821	18.469
ENSRNOG00000016071	209.329	280.646	351.56	353.54	410.246	-0.29989	0.091949	0.98798	P3h3	4	-	157359332	157372861	2024	protein_coding	prolyl	213	299	362	350	373	11.078	12.5695	6.16274	8.69589	10.8898
ENSRNOG00000019134	92.3797	106.063	133.049	42.4248	92.3878	0.31795	0.092075	0.98861	Htr4	18	+	57654290	57819698	1417	protein_coding	5-hydroxytryptamine	94	113	137	42	84	2.2938	4.88428	4.69283	5.67066	7.11124
ENSRNOG00000020676	408.83	257.18	301.059	175.76	276.063	0.31138	0.092242	0.98968	Ppp1r14a	1	+	87224677	87232848	745	protein_coding	protein	416	274	310	174	251	14.9622	22.9793	32.6995	21.6495	25.3354
ENSRNOG00000001103	168.053	150.178	172.866	218.185	201.273	-0.27257	0.092462	0.98986	AABR07035437.1	12	-	14449010	15098786	6675	processed_transcript	sidekick	171	160	178	216	183	3.10466	2.80045	2.24677	2.11315	2.43164
ENSRNOG00000010194	91.397	81.6594	109.741	164.649	108.886	-0.31487	0.092369	0.98986	Ift43	6	+	109939345	110016644	834	protein_coding	intraflagellar	93	87	113	163	99	12.5206	8.09633	6.53012	6.14054	8.24964
ENSRNOG00000052899	38.3278	18.7723	39.8175	11.1113	18.6975	0.28351	0.092445	0.98986	AABR07049886.2	5	-	142508486	142511865	1170	lincRNA	-	39	20	41	11	17	0.602297	0.99102	1.95202	1.00623	2.13364
ENSRNOG00000015906	29.4829	36.6059	38.8464	58.5866	52.793	-0.31827	0.092603	0.99065	Tgif1	9	-	119181083	119190698	1385	protein_coding	TGFB-induced	30	39	40	58	48	2.68276	2.3638	1.26846	1.65756	1.75846
ENSRNOG00000024526	23.5863	27.2198	15.5386	58.5866	27.4964	-0.29112	0.092744	0.99144	Ttc34	5	+	172259520	172269213	1665	protein_coding	tetratricopeptide	24	29	16	58	25	2.2316	1.02411	0.844115	1.02527	0.585098
ENSRNOG00000027300	2822.5	3070.21	2749.35	3622.27	3083.99	-0.19603	0.092962	0.99304	Ttc7b	6	-	124316445	124429701	2608	protein_coding	tetratricopeptide	2872	3271	2831	3586	2804	105.914	88.1734	77.5407	88.7716	79.47
ENSRNOG00000006114	196.553	259.057	289.406	460.612	255.166	-0.31314	0.093148	0.99343	Cfap69	4	+	25538497	25609652	3146	protein_coding	cilia	200	276	298	456	232	9.28559	5.02977	3.72285	5.16421	5.7674
ENSRNOG00000013380	337.088	281.584	246.675	221.215	225.47	0.27581	0.09348	0.99343	Rhov	3	-	111078619	111087347	1746	protein_coding	ras	343	300	254	219	205	8.18057	8.15284	11.7121	10.297	9.01763
ENSRNOG00000017434	1886.91	1648.21	1793.73	1547.5	1539.8	0.1838	0.093256	0.99343	Mgat3	7	+	121408829	121435022	2681	protein_coding	mannosyl	1920	1756	1847	1532	1400	36.6071	35.6164	41.9381	38.555	41.9462
ENSRNOG00000024577	753.779	627.933	649.706	578.796	548.827	0.22501	0.093585	0.99343	Gamt	7	+	12314848	12317998	1345	protein_coding	guanidinoacetate	767	669	669	573	499	27.292	25.3045	33.3947	29.2791	30.2849
ENSRNOG00000038505	8.84487	11.2634	16.5097	48.4855	12.0984	-0.24566	0.093519	0.99343	Gmnc	11	+	77239098	77246315	2702	protein_coding	geminin	9	12	17	48	11	1.13805	0.277668	0.195057	0.261426	0.383077
ENSRNOG00000046479	223.087	211.188	229.194	294.953	257.366	-0.25619	0.093308	0.99343	Chaf1a	9	-	11001129	11027506	3015	protein_coding	chromatin	227	225	236	292	234	6.20439	5.29356	4.40903	4.39287	4.76593
ENSRNOG00000048187	259.45	523.747	389.435	520.209	586.222	-0.30964	0.093187	0.99343	Epop	10	-	85573369	85574889	1521	protein_coding	elongin	264	558	401	515	533	21.6911	23.9011	10.1643	21.5953	16.0523
ENSRNOG00000053200	3239.19	2374.69	2139.46	2056.59	2034.73	0.26299	0.093645	0.99343	AABR07068161.1	9	-	86312501	86571870	8375	processed_transcript	dedicator	3296	2530	2203	2036	1850	23.1261	22.3724	34.2226	26.4055	23.7825
ENSRNOG00000055251	27.5174	39.4218	34.9617	20.2023	16.4978	0.30467	0.093504	0.99343	Prtg	8	+	79489790	79593806	5308	protein_coding	protogenin	28	42	36	20	15	0.241381	0.192743	0.30891	0.46577	0.412947
ENSRNOG00000060623	285.984	244.04	280.665	346.469	322.257	-0.24951	0.093676	0.99343	Fam3a	X	+	156319687	156328309	1883	protein_coding	family	291	260	289	343	293	12.6867	11.5382	9.83897	8.83647	10.1595
ENSRNOG00000011154	793.09	660.784	725.456	574.755	636.816	0.22397	0.093921	0.9947	Adgrf5	9	-	20091099	20195566	8569	protein_coding	adhesion	807	704	747	569	579	5.45763	5.91271	7.07566	6.20461	6.80976
ENSRNOG00000018950	1140.01	642.012	687.581	617.18	578.523	0.30153	0.094	0.9947	Fa2h	19	-	43545378	43596801	2505	protein_coding	fatty	1160	684	708	611	526	15.6256	14.3218	27.1178	16.0732	17.2087
ENSRNOG00000039464	1974.37	1370.38	1468.39	1266.68	1296.73	0.25687	0.093962	0.9947	Tmem229a	4	-	52345605	52350624	4961	protein_coding	transmembrane	2009	1460	1512	1254	1179	16.1932	16.2093	23.7146	17.3236	18.5569
ENSRNOG00000008613	512.02	498.404	509.859	374.752	460.839	0.23397	0.094163	0.99525	Gatad1	4	+	27647335	27657167	795	protein_coding	GATA	521	531	525	371	419	29.8958	35.9473	38.3774	39.317	40.2082
ENSRNOG00000014776	134.639	72.2733	79.6351	41.4147	71.4905	0.31345	0.094187	0.99525	Adcy7	19	-	19704859	19727081	4164	protein_coding	adenylate	137	77	82	41	65	0.630778	1.06469	1.9267	1.08851	1.19902
ENSRNOG00000012185	251.587	312.558	308.829	392.935	339.855	-0.26104	0.094456	0.99737	Zfyve21	6	+	136380990	136400810	1246	protein_coding	zinc	256	333	318	389	309	25.4809	21.5496	15.3287	20.0428	19.7975
ENSRNOG00000000010	342.984	391.402	328.252	128.285	512.532	0.055903	0.76195	0.9989	Cbln1	19	+	20607507	20611316	2444	protein_coding	cerebellin	349	417	338	127	466	3.32894	13.0048	8.36236	10.0436	8.42051
ENSRNOG00000000012	29.4829	30.9743	50.5003	27.2731	53.8929	-0.043659	0.80689	0.9989	Tcf15	3	+	147643250	147649504	993	protein_coding	transcription	30	33	52	27	49	1.74188	3.36563	1.7692	1.95622	3.18843
ENSRNOG00000000021	343.967	311.62	366.127	335.358	256.266	0.15552	0.32926	0.9989	AABR07061902.1	4	+	151987078	151988279	1200	pseudogene	-	350	332	377	332	233	17.7239	13.2432	17.0801	16.2858	19.1286
ENSRNOG00000000033	4176.74	3705.65	3974.96	3486.92	3669.11	0.13231	0.1947	0.9989	Tmcc2	13	-	49132667	49169918	3681	protein_coding	transmembrane	4250	3948	4093	3452	3336	60.077	61.813	67.6126	63.1342	67.7016
ENSRNOG00000000034	94.3453	51.6238	65.0677	122.224	59.3921	-0.15083	0.41741	0.9989	Nuak2	13	+	49092306	49109050	2875	protein_coding	NUAK	96	55	67	121	54	2.69619	1.28108	1.95541	1.1261	1.41893
ENSRNOG00000000036	425.536	562.23	628.34	421.218	684.109	-0.023804	0.89474	0.9989	Klhdc8a	13	+	49074644	49082729	3199	protein_coding	kelch	433	599	647	417	622	8.35075	13.2616	7.92644	11.0221	12.3144
ENSRNOG00000000040	90.4142	104.186	137.905	126.264	120.984	-0.097086	0.59885	0.9989	RGD1304622	13	-	72861090	72893187	5108	protein_coding	similar	92	111	142	125	110	3.31038	3.10153	2.22719	2.7011	3.57417
ENSRNOG00000000041	74.69	61.0099	76.7216	90.9103	91.2879	-0.22078	0.23377	0.9989	Slc26a1	14	+	2050483	2056089	3711	protein_coding	solute	76	65	79	90	83	1.55366	1.52548	1.1993	1.03104	1.29616
ENSRNOG00000000043	255.518	284.4	235.021	339.398	304.66	-0.25332	0.097855	0.9989	Idua	14	-	2042411	2056762	2582	protein_coding	iduronidase,	260	303	242	336	277	8.33655	7.31716	5.89687	6.9078	5.70666
ENSRNOG00000000044	1122.32	1062.51	1129.46	1035.37	1150.45	0.014285	0.89922	0.9989	Tmem175	14	-	2083712	2100005	2259	protein_coding	transmembrane	1142	1132	1163	1025	1046	29.0677	31.5816	29.6043	29.4974	31.3463
ENSRNOG00000000047	818.642	568.8	599.205	860.618	544.428	-0.057904	0.74465	0.9989	Cd82	3	-	82324354	82368357	1810	protein_coding	Cd82	833	606	617	852	495	30.1554	18.6529	26.9508	19.7082	20.7553
ENSRNOG00000000048	1818.11	1732.68	1761.68	1680.83	1620.09	0.094157	0.33486	0.9989	Gak	14	+	2100106	2174318	4453	protein_coding	cyclin	1850	1846	1814	1664	1473	23.9389	22.5616	24.329	24.4024	24.8032
ENSRNOG00000000054	4792.94	4977.47	4880.08	4504.1	4720.57	0.077793	0.37623	0.9989	Abhd8	16	-	19866022	19872774	1997	protein_coding	abhydrolase	4877	5303	5025	4459	4292	143.042	146.589	143.014	156.314	153.208
ENSRNOG00000000060	7166.31	7564.29	9026.93	5231.38	8257.71	0.17418	0.28713	0.9989	Cplx1	14	+	2194933	2226598	2140	protein_coding	complexin	7292	8059	9295	5179	7508	155.037	239.293	199.543	221.677	264.459
ENSRNOG00000000062	294.829	321.945	360.3	313.135	317.858	0.03731	0.80158	0.9989	Pcgf3	14	-	2247808	2297155	1442	protein_coding	polycomb	300	343	371	310	289	13.7721	13.6695	12.1832	14.0017	15.665
ENSRNOG00000000064	436.347	590.388	573.955	490.916	695.108	-0.11027	0.51404	0.9989	Atp5me	14	+	2325308	2326436	289	protein_coding	ATP	444	629	591	486	632	107.731	149.155	89.9683	128.117	124.512
ENSRNOG00000000066	415.709	339.778	401.089	377.783	377.25	0.024579	0.86578	0.9989	Fbxo28	13	-	100715260	100740728	1497	protein_coding	F-box	423	362	413	374	343	16.0049	15.6276	16.5471	14.2344	16.7977
ENSRNOG00000000068	882.521	967.711	1107.12	855.567	992.069	0.079084	0.56809	0.9989	Ppp2r5a	13	-	110033550	110077946	2596	protein_coding	protein	898	1031	1140	847	902	20.9017	23.6985	20.2571	23.378	26.7376
ENSRNOG00000000070	126.776	168.95	160.241	132.325	103.386	0.23809	0.18714	0.9989	Dr1	14	-	1621026	1632378	3007	protein_coding	down-regulator	129	180	165	131	94	2.79088	2.13213	2.51224	3.52365	3.34098
ENSRNOG00000000073	303.674	202.741	190.347	232.326	207.872	0.049698	0.78385	0.9989	Tmed5	14	+	2613406	2633950	921	protein_coding	transmembrane	309	216	196	230	189	15.9982	13.9966	19.6473	13.8053	12.9574
ENSRNOG00000000075	390.157	368.875	358.358	376.773	356.353	0.019217	0.88739	0.9989	Mtf2	14	-	2658267	2700977	2549	protein_coding	metal	397	393	369	373	324	9.37438	8.66951	9.12064	9.07561	8.81413
ENSRNOG00000000081	20.638	18.7723	33.9906	40.4046	27.4964	-0.15316	0.38582	0.9989	Antxr2	14	+	13192347	13274978	1467	protein_coding	ANTXR	21	20	35	40	25	1.74676	1.16233	0.838289	0.802515	1.45265
ENSRNOG00000000082	495.313	513.422	504.032	588.897	501.534	-0.097221	0.46279	0.9989	Hltf	2	+	104854572	104914173	4862	protein_coding	helicase-like	504	547	519	583	456	9.24008	7.69463	7.30195	7.96607	7.81797
ENSRNOG00000000095	419.64	383.893	407.887	414.147	365.152	0.04269	0.75712	0.9989	Gpr89b	2	-	198999946	199038702	1786	protein_coding	G	427	409	420	410	332	14.7064	12.6787	14.0007	13.4802	14.3183
ENSRNOG00000000096	303.674	315.374	336.021	303.034	371.751	-0.06658	0.65827	0.9989	Pdzk1	2	+	198965685	198999323	1980	protein_coding	PDZ	309	336	346	300	338	9.81048	11.768	9.23695	10.0962	10.7539
ENSRNOG00000000098	976.867	894.499	879.871	843.446	912.879	0.055929	0.63575	0.9989	Rnf115	2	+	198852500	198919995	2095	protein_coding	ring	994	953	906	835	830	25.5332	27.0217	27.7848	26.777	26.331
ENSRNOG00000000104	447.157	438.333	398.175	452.531	475.137	-0.099463	0.4543	0.9989	Thoc3	17	+	10676943	10686134	2115	protein_coding	THO	455	467	410	448	432	13.5697	13.9313	12.5981	12.9975	11.8031
ENSRNOG00000000105	8341.69	8606.15	11355.8	8414.25	8750.44	0.11386	0.41984	0.9989	Cplx2	17	-	10756285	10818835	2475	protein_coding	complexin	8488	9169	11693	8330	7956	336.045	341.715	313.011	339.879	448.33
ENSRNOG00000000108	212.277	214.004	228.223	285.862	251.867	-0.24099	0.11423	0.9989	Aga	16	-	41222238	41234095	1182	protein_coding	aspartylglucosaminidase	216	228	235	283	229	15.3381	13.2141	10.7014	11.3546	12.1052
ENSRNOG00000000111	648.624	545.335	557.446	549.502	510.332	0.11796	0.38686	0.9989	Coprs	16	+	80826681	80831791	552	protein_coding	coordinator	660	581	574	544	464	63.134	57.3321	70.018	61.957	63.3134
ENSRNOG00000000112	789.159	692.697	724.485	670.716	686.309	0.10248	0.40187	0.9989	Champ1	16	-	80839374	80850340	3977	protein_coding	chromosome	803	738	746	664	624	10.6959	10.7016	11.824	10.9233	11.421
ENSRNOG00000000113	344.95	261.873	228.223	277.781	239.768	0.072675	0.67687	0.9989	Elac1	18	-	69706522	69723869	2836	protein_coding	elaC	351	279	235	275	218	6.21198	5.24288	7.24779	5.79097	5.04527
ENSRNOG00000000121	99.2591	93.8614	79.6351	94.9508	82.4891	0.021379	0.90737	0.9989	Pigv	5	-	151886035	151898022	2571	protein_coding	phosphatidylinositol	101	100	82	94	75	2.59228	2.20207	2.54611	2.53399	2.14925
ENSRNOG00000000122	158.225	122.958	164.126	128.285	158.379	0.034047	0.84896	0.9989	Ak2	5	+	147185474	147204050	1685	protein_coding	adenylate	161	131	169	127	144	4.82845	5.82884	5.59539	4.57641	6.10674
ENSRNOG00000000123	810.78	824.103	874.044	676.777	818.292	0.14035	0.28048	0.9989	Rnf19b	5	+	147246037	147270957	2395	protein_coding	ring	825	878	900	670	744	23.0391	27.2383	25.9326	27.7418	29.4139
ENSRNOG00000000127	1702.15	1636.94	1513.07	1455.57	1596.99	0.075655	0.50159	0.9989	Kpna6	5	-	147850275	147886615	4676	protein_coding	karyopherin	1732	1744	1558	1441	1452	29.3806	31.5195	32.2809	32.6733	30.1915
ENSRNOG00000000129	1768.97	2136.29	2269.6	1963.66	2172.21	-0.0056371	0.96626	0.9989	Phf24	5	+	58359498	58383070	1890	protein_coding	PHD	1800	2276	2337	1944	1975	65.8928	71.2729	55.7719	70.8865	75.2869
ENSRNOG00000000130	1149.83	1835.93	2374.49	1608.1	1995.14	-0.0074955	0.96729	0.9989	Dnajb5	5	+	58393233	58401870	3077	protein_coding	DnaJ	1170	1956	2445	1592	1814	37.4403	45.4202	25.1526	42.2683	54.6506
ENSRNOG00000000133	800.952	703.022	673.014	702.03	603.82	0.1283	0.34925	0.9989	Txndc15	17	-	9429175	9441526	1521	protein_coding	thioredoxin	815	749	693	695	549	29.2725	24.6185	31.3786	28.9872	27.7413
ENSRNOG00000000137	37.345	20.6495	14.5674	34.3439	26.3965	-0.091966	0.58706	0.9989	Ly86	17	-	28104589	28191436	1091	protein_coding	lymphocyte	38	22	15	34	24	1.99645	1.5004	2.03969	1.187	0.837123
ENSRNOG00000000142	775.4	551.905	656.504	701.019	613.719	0.0062963	0.96768	0.9989	Plxdc2	17	+	83221827	83610272	2735	protein_coding	plexin	789	588	676	694	558	16.2557	13.9154	16.8937	12.6553	15.0492
ENSRNOG00000000145	301.708	234.653	269.011	222.225	280.463	0.07086	0.66975	0.9989	Pik3r3	5	+	135074297	135142488	2046	protein_coding	phosphoinositide-3-kinase	307	250	277	220	255	6.88844	8.50068	8.78693	7.19263	8.24322
ENSRNOG00000000150	137.587	140.792	163.155	228.286	152.88	-0.24564	0.17323	0.9989	Dnajc1	17	-	84986991	85141210	1868	protein_coding	DnaJ	140	150	168	226	139	7.7506	5.07525	4.3889	4.7268	5.4759
ENSRNOG00000000155	388.191	503.097	448.676	423.238	430.043	0.054023	0.71524	0.9989	Cog3	15	-	57755189	57805184	2848	protein_coding	component	395	536	462	419	391	9.42492	9.36388	8.12198	11.0784	9.87699
ENSRNOG00000000156	8.84487	14.0792	20.3944	15.1517	8.79883	0.051153	0.7333	0.9989	Megf6	5	+	171472273	171620947	9258	protein_coding	multiple	9	15	21	15	8	0.190813	0.108349	0.104655	0.175331	0.253896
ENSRNOG00000000157	1526.23	1668.86	1436.35	1561.64	1566.19	-0.016741	0.88206	0.9989	Atg12	18	-	40721800	40732126	2566	protein_coding	autophagy	1553	1778	1479	1546	1424	38.5973	37.8506	35.4421	40.7876	35.0941
ENSRNOG00000000158	620.124	647.644	514.715	803.041	617.018	-0.20331	0.18881	0.9989	Cdo1	18	-	40701984	40716686	1516	protein_coding	cysteine	631	690	530	795	561	33.5948	25.2396	24.3744	26.7919	21.2863
ENSRNOG00000000161	488.433	473.061	465.185	486.875	460.839	0.0042132	0.97336	0.9989	Chm	X	-	84666900	84821775	3498	protein_coding	CHM	497	504	479	482	419	11.6302	10.7639	10.9622	11.1743	10.9848
ENSRNOG00000000164	1685.44	1120.7	1137.23	1568.71	1085.56	-0.0098567	0.95495	0.9989	Lamp2	X	-	124722628	124766044	1747	protein_coding	lysosomal-associated	1715	1194	1171	1553	987	56.9485	38.5339	57.4878	40.2314	40.8119
ENSRNOG00000000166	81.5694	76.0277	79.6351	102.022	100.087	-0.23038	0.20307	0.9989	Apex2	X	+	23146085	23166675	1847	protein_coding	apurinic/apyrimidinic	83	81	82	101	91	3.50314	3.36042	2.63158	2.5815	2.70315
ENSRNOG00000000167	20.638	20.6495	28.1636	16.1618	20.8972	0.098101	0.57509	0.9989	Alas2	X	-	23167696	23187341	1749	protein_coding	5'-aminolevulinate	21	22	29	16	19	0.586049	0.74094	0.703127	0.740434	1.00956
ENSRNOG00000000168	3988.05	2464.8	2384.2	2857.61	2370.19	0.12	0.49093	0.9989	Gatm	3	-	114711562	114728410	2528	protein_coding	glycine	4058	2626	2455	2829	2155	71.6901	58.1419	94.0025	61.1464	59.1285
ENSRNOG00000000169	108.104	84.4752	106.828	85.8597	82.4891	0.1527	0.40538	0.9989	Spata5l1	3	+	114747410	114760409	2499	protein_coding	spermatogenesis	110	90	110	85	75	2.17899	2.04698	2.57769	2.11997	2.68009
ENSRNOG00000000170	1504.61	1515.86	1500.44	1472.75	1544.2	-0.0011764	0.99045	0.9989	Slc30a4	3	-	114805922	114828154	5408	protein_coding	solute	1531	1615	1545	1458	1404	17.2713	17.7072	16.5784	17.5788	17.3946
ENSRNOG00000000172	80.5866	51.6238	60.2119	90.9103	48.3936	-0.052936	0.77807	0.9989	Sqor	3	+	114900343	114939370	1774	protein_coding	sulfide	82	55	62	90	44	5.73694	2.98611	4.77807	3.22144	3.7562
ENSRNOG00000000175	379.347	441.149	499.176	366.672	472.937	0.052028	0.7471	0.9989	Mier2	7	+	13039781	13055632	3053	protein_coding	MIER	386	470	514	363	430	8.37403	10.5612	8.13984	9.96266	11.2696
ENSRNOG00000000177	97.2936	68.5188	65.0677	54.5462	72.5904	0.14083	0.45749	0.9989	Plpp2	7	+	13062196	13070280	1610	protein_coding	phospholipid	99	73	67	54	66	2.14868	2.796	3.60092	2.66901	2.5338
ENSRNOG00000000184	30.4657	21.5881	28.1636	24.2427	25.2966	0.038755	0.8308	0.9989	Tmprss6	7	-	119659324	119689938	2999	protein_coding	transmembrane	31	23	29	24	23	0.51267	0.523083	0.605327	0.451445	0.588768
ENSRNOG00000000185	300.726	253.426	260.271	290.913	304.66	-0.10727	0.47677	0.9989	Mpst	7	+	119626637	119631425	1217	protein_coding	mercaptopyruvate	306	270	268	288	277	15.1602	15.5242	14.7243	13.0595	13.4081
ENSRNOG00000000186	795.055	763.093	699.235	734.353	739.102	0.027014	0.82281	0.9989	Tst	7	-	119616324	119623072	1093	protein_coding	thiosulfate	809	813	720	727	672	42.6106	41.9342	43.3444	43.7848	40.1084
ENSRNOG00000000187	19.6553	7.50891	24.279	12.1214	19.7974	0.020281	0.89257	0.9989	Csf2rb	7	+	119554354	119568776	3333	protein_coding	colony	20	8	25	12	18	0.230648	0.368346	0.351398	0.141289	0.456696
ENSRNOG00000000190	316.45	261.873	331.165	298.994	306.859	0.00070322	0.99637	0.9989	AABR07058539.1	7	+	122818975	122861296	2584	protein_coding	-	322	279	341	296	279	7.33842	7.36429	7.2974	6.35572	8.03498
ENSRNOG00000000196	66.8279	70.396	25.2501	59.5968	49.4934	-0.0035372	0.98423	0.9989	Cyp19a1	8	-	58744849	58772408	2863	protein_coding	cytochrome	68	75	26	59	45	1.32018	1.07204	1.39089	1.54203	0.552936
ENSRNOG00000000204	475.657	590.388	546.763	542.431	514.732	0.020501	0.88338	0.9989	Syncrip	8	-	96105025	96266342	2761	protein_coding	synaptotagmin	484	629	563	537	468	19.3159	17.9226	15.9142	20.7893	19.2472
ENSRNOG00000000219	740.021	596.958	519.57	624.251	588.422	0.022899	0.88336	0.9989	Ano10	8	-	130813214	130930990	2395	protein_coding	anoctamin	753	636	535	618	535	16.5305	15.2359	18.4117	15.6317	13.601
ENSRNOG00000000221	364.605	301.295	310.771	295.964	331.056	0.043705	0.77343	0.9989	Abhd5	8	+	130973201	131001458	3033	protein_coding	abhydrolase	371	321	320	293	301	6.18869	6.76883	7.16318	6.22997	6.42392
ENSRNOG00000000230	291.881	290.97	277.752	223.235	277.163	0.15683	0.30955	0.9989	Lmf1	10	+	14945265	15031942	2158	protein_coding	lipase	297	310	286	221	252	6.56061	7.96468	8.05953	8.45597	8.06933
ENSRNOG00000000231	1172.44	1580.63	1891.82	1472.75	1847.76	-0.073632	0.66107	0.9989	Kctd17	7	+	119647375	119658148	1634	protein_coding	potassium	1193	1684	1948	1458	1680	57.1622	70.1256	42.7556	60.6657	72.5871
ENSRNOG00000000233	41.2761	42.2376	56.3273	53.5361	63.7915	-0.16278	0.39045	0.9989	Grm6	10	+	36345939	36360665	4424	protein_coding	glutamate	42	45	58	53	58	0.767475	0.894195	0.555954	0.598757	0.798244
ENSRNOG00000000236	1413.21	1454.85	1412.07	1389.92	1361.62	0.048584	0.62268	0.9989	Zfp207	10	+	67762995	67774787	1750	protein_coding	zinc	1438	1550	1454	1376	1238	50.3714	48.2505	48.12	52.1371	50.5882
ENSRNOG00000000237	342.002	338.84	370.012	271.721	348.654	0.13974	0.36373	0.9989	RGD1310429	10	-	67739103	67751002	1179	protein_coding	similar	348	361	381	269	317	14.6165	18.3385	17.285	18.0238	19.6759
ENSRNOG00000000244	276.156	239.347	249.588	235.357	226.57	0.11364	0.45541	0.9989	Coil	10	+	76320041	76341418	2606	protein_coding	coilin	281	255	257	233	206	5.72776	5.39153	6.31446	5.75995	6.00456
ENSRNOG00000000245	65.8451	92.9228	150.53	135.355	80.2894	-0.027561	0.88282	0.9989	Slc16a6	10	-	97735548	97756521	2533	protein_coding	solute	67	99	155	134	73	4.09755	2.37661	1.87282	2.78166	4.50475
ENSRNOG00000000246	2020.56	2219.82	2126.84	1929.32	2187.61	0.040211	0.71711	0.9989	Amz2	10	+	97710905	97721440	2938	protein_coding	archaelysin	2056	2365	2190	1910	1989	41.6471	46.1745	40.9804	47.3841	45.3853
ENSRNOG00000000247	536.589	589.449	627.369	524.249	603.82	0.043999	0.74716	0.9989	Mfsd11	10	+	105796680	105815696	2885	protein_coding	major	546	628	646	519	549	11.5246	12.9791	11.0828	12.8135	13.6336
ENSRNOG00000000248	2006.8	2316.5	2328.84	2095.99	2176.61	0.048496	0.66937	0.9989	Srsf2	10	-	105792779	105795958	1901	protein_coding	serine	2042	2468	2398	2075	1979	69.9261	71.004	62.904	76.4216	76.8051
ENSRNOG00000000249	83.5349	138.915	150.53	111.113	148.48	-0.032511	0.86351	0.9989	Mettl23	10	+	105787935	105792598	903	protein_coding	methyltransferase	85	148	155	110	135	7.80384	10.1968	5.51234	9.64778	10.4512
ENSRNOG00000000250	212.277	202.741	312.713	222.225	263.965	-0.001798	0.99202	0.9989	Jmjd6	10	-	105781753	105787803	1699	protein_coding	jumonji	216	216	322	220	240	8.29531	9.63468	7.445	7.48365	11.5395
ENSRNOG00000000257	2383.2	2719.16	3752.56	2004.07	3159.88	0.13128	0.45776	0.9989	Smpd3	19	-	38237965	38321528	5031	protein_coding	sphingomyelin	2425	2897	3864	1984	2873	25.2633	38.9494	28.2268	33.8959	46.7633
ENSRNOG00000000258	643.71	678.618	632.225	608.089	622.517	0.073652	0.53428	0.9989	Prmt7	19	+	38189605	38237308	2458	protein_coding	protein	655	723	651	602	566	16.474	16.4905	16.3849	18.1798	16.9318
ENSRNOG00000000262	467.795	551.905	480.724	433.339	507.033	0.074435	0.60325	0.9989	Zfp821	19	-	41941077	41960083	1935	protein_coding	zinc	476	588	495	429	461	14.203	16.2495	14.4056	17.8875	15.5757
ENSRNOG00000000264	607.348	613.853	630.283	585.866	597.221	0.054677	0.64158	0.9989	Def8	19	+	56243408	56259196	3130	protein_coding	differentially	618	654	649	580	543	11.871	11.8325	11.5624	12.2995	12.6248
ENSRNOG00000000274	3136.98	2723.86	2620.19	2345.49	3082.89	0.04909	0.72839	0.9989	Phyhipl	20	+	19318250	19358719	1621	protein_coding	phytanoyl-CoA	3192	2902	2698	2322	2803	112.436	144.505	141.289	129.119	124.167
ENSRNOG00000000275	710.538	769.663	672.042	775.768	727.004	-0.05875	0.63492	0.9989	Fam13c	20	-	19360230	19479325	2001	protein_coding	family	723	820	692	768	661	32.3471	29.6409	27.8364	31.735	27.7013
ENSRNOG00000000277	54.052	47.8693	60.2119	54.5462	49.4934	0.028015	0.88243	0.9989	Tet1	20	+	27366213	27437427	6102	protein_coding	tet	55	51	62	54	45	0.571419	0.506978	0.532016	0.495885	0.623551
ENSRNOG00000000279	165.104	198.048	268.04	192.932	230.969	-0.0064287	0.97176	0.9989	Rtn4ip1	20	+	48881194	48925081	2994	protein_coding	reticulon	168	211	276	191	210	4.08682	4.78395	3.28596	4.14843	5.61281
ENSRNOG00000000283	312.519	332.269	287.463	290.913	299.16	0.061783	0.67048	0.9989	Ess2	11	+	87224421	87233326	1726	protein_coding	ess-2	318	354	296	288	272	10.6894	10.7485	10.7892	12.073	10.4418
ENSRNOG00000000288	179.846	146.424	139.847	183.841	150.68	-0.074593	0.67004	0.9989	Scarf2	11	+	87722350	87733734	3313	protein_coding	scavenger	183	156	144	182	137	3.51928	2.82045	3.2347	2.77177	2.64645
ENSRNOG00000000299	524.796	365.121	600.177	365.661	474.037	0.16379	0.35602	0.9989	Foxo3	20	+	46428124	46519144	2880	protein_coding	forkhead	534	389	618	362	431	12.2897	15.5785	16.572	12.1348	19.9407
ENSRNOG00000000302	1044.68	1034.35	1191.61	951.528	1109.75	0.070504	0.58493	0.9989	Sesn1	20	+	46667121	46758305	3450	protein_coding	sestrin	1063	1102	1227	942	1009	19.1577	21.8474	19.7618	20.5932	23.7168
ENSRNOG00000000303	132.673	137.976	122.366	135.355	150.68	-0.090177	0.59744	0.9989	Cep57l1	20	-	46610146	46666830	2330	protein_coding	centrosomal	135	147	126	134	137	3.68428	4.01037	3.39299	3.71377	3.29259
ENSRNOG00000000304	2372.39	1826.54	1710.21	2010.13	1688.28	0.072724	0.63133	0.9989	Cd164	20	+	46250363	46261994	2874	protein_coding	CD164	2414	1946	1761	1990	1535	45.8907	37.6873	50.8873	41.2348	38.5967
ENSRNOG00000000306	139.552	136.099	136.934	166.669	120.984	-0.04525	0.79804	0.9989	Smpd2	20	-	46211892	46215120	1666	protein_coding	sphingomyelin	142	145	141	165	110	6.34472	4.50336	4.99135	5.12326	5.15308
ENSRNOG00000000308	209.329	212.127	176.751	220.205	205.673	-0.072505	0.65308	0.9989	Zbtb24	20	+	46168177	46189806	3769	protein_coding	zinc	213	226	182	218	187	3.70539	3.38403	3.30947	3.52968	2.94014
ENSRNOG00000000312	1038.78	974.281	1063.42	912.133	955.773	0.12205	0.27386	0.9989	Fig4	20	-	45922806	46044738	3342	protein_coding	FIG4	1057	1038	1095	903	869	17.3095	17.7351	18.5214	18.2829	19.9494
ENSRNOG00000000314	1713.94	1795.57	1813.15	1920.23	1735.57	-0.039574	0.7069	0.9989	Sec63	20	+	47494270	47563222	5954	protein_coding	SEC63	1744	1913	1867	1901	1578	28.9545	25.5892	24.2819	26.7731	27.027
ENSRNOG00000000322	327.26	329.453	324.367	322.227	298.06	0.063839	0.64586	0.9989	Atg5	20	+	49318308	49393140	1938	protein_coding	autophagy	333	351	334	319	271	15.4117	13.9394	14.7064	15.5818	15.3365
ENSRNOG00000000327	1004.38	1442.65	1388.76	1794.97	1403.41	-0.24647	0.1267	0.9989	Hace1	20	+	50652745	50783937	3441	protein_coding	HECT	1022	1537	1430	1777	1276	33.0831	25.2921	17.3929	26.2931	25.3031
ENSRNOG00000000340	836.332	956.447	867.246	958.599	993.168	-0.12289	0.29969	0.9989	Rtraf	15	+	4882947	4893919	1175	protein_coding	RNA	851	1019	893	949	903	63.66	64.4917	52.1832	62.8093	56.9339
ENSRNOG00000000341	58.9658	60.0713	59.2407	53.5361	63.7915	0.011129	0.95292	0.9989	Nid2	15	-	4894213	4951917	4562	protein_coding	nidogen	60	64	61	53	58	0.776071	0.90421	0.803115	0.861103	0.848935
ENSRNOG00000000368	1224.52	1568.42	1699.53	1457.6	1686.08	-0.056371	0.70542	0.9989	Grik2	20	-	53789760	54517709	4938	protein_coding	glutamate	1246	1671	1750	1443	1533	21.1296	23.8992	16.678	22.4829	24.3547
ENSRNOG00000000373	29.4829	15.9564	14.5674	15.1517	14.2981	0.10504	0.51891	0.9989	AABR07044900.1	20	-	25064702	25826658	1770	protein_coding	-	30	17	15	15	13	0.587729	0.542307	1.0745	0.612047	0.558594
ENSRNOG00000000386	12.7759	16.895	28.1636	14.1416	42.8943	-0.12107	0.43479	0.9989	Pbld1	20	-	27103317	27117663	2027	protein_coding	phenazine	13	18	29	14	39	0.442464	1.31229	0.375573	0.522724	0.871098
ENSRNOG00000000387	508.089	629.81	589.494	585.866	595.021	-0.030351	0.82521	0.9989	Slc25a16	20	-	27254984	27308069	6478	protein_coding	solute	517	671	607	580	541	10.4021	10.3301	8.47586	11.0577	10.3467
ENSRNOG00000000392	493.347	542.519	503.061	456.572	500.434	0.087154	0.50376	0.9989	Supv3l1	20	-	32057454	32080088	2586	protein_coding	Suv3	502	578	518	452	455	12.465	13.3592	12.6549	14.6464	13.577
ENSRNOG00000000394	227.018	171.766	218.511	153.537	171.577	0.24266	0.15633	0.9989	Srgn	20	-	32120320	32139789	1572	protein_coding	serglycin	231	183	225	152	156	7.73431	8.4512	10.7446	8.55615	10.8813
ENSRNOG00000000395	2574.84	2635.63	2424.99	2824.28	2704.54	-0.11071	0.25821	0.9989	Kif1bp	20	-	32191734	32211453	2577	protein_coding	KIF1	2620	2808	2497	2796	2459	69.5066	65.0824	59.5376	64.141	58.9966
ENSRNOG00000000396	674.176	846.63	738.081	673.746	734.703	0.081787	0.55309	0.9989	Ddx50	20	-	32239748	32269145	2521	protein_coding	DExD-box	686	902	760	667	668	21.7564	23.1982	20.4544	27.0345	23.5611
ENSRNOG00000000397	721.348	722.733	630.283	771.727	703.907	-0.081501	0.52556	0.9989	Ccar1	20	-	32373443	32416044	4438	protein_coding	cell	734	770	649	764	640	11.0283	9.83585	9.68531	10.2131	8.9039
ENSRNOG00000000398	132.673	155.81	153.443	135.355	177.077	-0.057251	0.74409	0.9989	Zup1	20	-	32471672	32501722	2019	protein_coding	zinc	135	166	158	134	161	4.25179	5.43887	3.91563	4.83977	4.76479
ENSRNOG00000000407	50.1209	53.501	34.9617	72.7282	36.2952	-0.093272	0.61296	0.9989	Dcbld1	20	+	33359196	33453766	1515	protein_coding	discoidin,	51	57	36	72	33	3.04455	1.48566	1.97134	2.2147	1.44681
ENSRNOG00000000408	1282.51	1463.3	1381.96	1409.11	1481.5	-0.063892	0.56882	0.9989	Gopc	20	-	33471351	33521311	4243	protein_coding	golgi	1305	1559	1423	1395	1347	21.0622	21.6528	18.0112	21.6285	20.4199
ENSRNOG00000000411	1637.28	1934.48	1825.78	1718.2	1807.06	0.026686	0.81806	0.9989	Nus1	20	+	33557052	33584010	3644	protein_coding	NUS1	1666	2061	1880	1701	1643	29.904	30.7524	26.7733	33.293	31.4125
ENSRNOG00000000412	2643.63	2234.84	2261.83	2117.2	2595.66	0.012488	0.92509	0.9989	Slc35f1	20	+	34258791	34420824	4084	protein_coding	solute	2690	2381	2329	2096	2360	32.8783	39.4135	38.5719	34.3184	34.7221
ENSRNOG00000000414	119.897	94.8	118.481	118.183	124.284	-0.084574	0.63608	0.9989	Cep85l	20	-	34575950	34684418	3184	protein_coding	centrosomal	122	101	122	117	113	2.77091	2.84925	2.64117	2.1979	2.74609
ENSRNOG00000000415	365.588	431.762	377.781	395.965	377.25	0.015791	0.91133	0.9989	Asf1a	20	+	34894419	34909265	2787	protein_coding	anti-silencing	372	460	389	392	343	14.3829	13.3989	12.4768	15.5084	13.5653
ENSRNOG00000000417	1987.15	1857.52	1998.65	1970.73	1899.45	0.0085719	0.93158	0.9989	Numa1	1	+	167051209	167091453	7675	protein_coding	nuclear	2022	1979	2058	1951	1727	17.8246	16.7985	16.8867	16.6133	17.8701
ENSRNOG00000000418	97.2936	105.125	126.251	109.092	112.185	-0.0091964	0.95926	0.9989	Zbtb12	20	+	4572100	4574956	2408	protein_coding	zinc	99	112	130	108	102	2.87323	2.8891	2.40759	2.73788	3.28708
ENSRNOG00000000420	468.778	438.333	409.829	468.693	376.15	0.044363	0.76396	0.9989	Nelfe	20	+	4530342	4536209	1608	protein_coding	negative	477	467	422	464	342	24.8953	19.5362	23.3948	23.0232	21.5194
ENSRNOG00000000421	877.608	708.653	723.514	681.827	825.991	0.025086	0.86355	0.9989	Skiv2l	20	-	4519474	4530126	3912	protein_coding	Ski2	893	755	745	675	751	11.0537	13.0936	13.3677	11.3606	11.5953
ENSRNOG00000000422	122.845	126.713	107.799	120.204	111.085	0.029098	0.86847	0.9989	Dxo	20	+	4517307	4519389	1363	protein_coding	decapping	125	135	111	119	101	5.59313	5.05411	5.37055	5.8303	4.9585
ENSRNOG00000000431	1206.83	1421.06	1426.63	1438.4	1410.01	-0.066869	0.5801	0.9989	Atf6b	20	+	4414276	4422283	3183	protein_coding	activating	1228	1514	1469	1424	1282	90.7711	87.0044	71.5545	88.6774	88.9976
ENSRNOG00000000432	224.07	251.549	227.251	266.67	244.168	-0.099581	0.51343	0.9989	Fkbpl	20	+	4411876	4413366	1292	protein_coding	FKBP	228	268	234	264	222	13.0902	11.7195	10.3342	12.2103	11.0275
ENSRNOG00000000433	3362.03	3722.54	3521.42	3870.76	3878.09	-0.12287	0.20344	0.9989	Prrt1	20	+	4392626	4396250	2275	protein_coding	proline-rich	3421	3966	3626	3832	3526	139.561	136.721	113.892	132.721	125.512
ENSRNOG00000000435	409.812	473.061	537.051	386.874	537.829	0.025744	0.87648	0.9989	Ppt2	20	-	4381455	4401610	3139	protein_coding	palmitoyl-protein	417	504	553	383	489	25.9914	35.331	25.8683	31.4276	35.6678
ENSRNOG00000000436	47.1726	41.299	58.2696	42.4248	54.9927	0.0034693	0.98537	0.9989	Egfl8	20	-	4378206	4380600	1378	protein_coding	EGF-like-domain,	48	44	60	42	50	2.2145	2.80681	2.3135	2.13172	3.00675
ENSRNOG00000000437	3058.36	3161.25	2959.12	3024.28	3252.27	-0.033921	0.7267	0.9989	Agpat1	20	+	4369178	4378269	3184	protein_coding	1-acylglycerol-3-phosphate	3112	3368	3047	2994	2957	156.191	164.237	148.404	161.446	151.076
ENSRNOG00000000438	1270.71	1111.32	1279.99	1277.79	1281.33	-0.060925	0.60087	0.9989	Rnf5	20	-	4366246	4368693	1196	protein_coding	ring	1293	1184	1318	1265	1165	88.4705	86.746	82.6623	76.0868	87.6078
ENSRNOG00000000439	18.6725	30.9743	32.0483	12.1214	40.6946	0.011595	0.94242	0.9989	Ager	20	+	4363152	4366079	1976	protein_coding	advanced	19	33	33	12	37	0.709833	2.3302	1.02738	1.79365	1.85527
ENSRNOG00000000440	1287.42	1580.63	1397.5	1594.97	1536.5	-0.12213	0.32418	0.9989	Pbx2	20	+	4357733	4362682	2954	protein_coding	PBX	1310	1684	1439	1579	1397	62.9462	59.2925	47.7375	61.685	54.5215
ENSRNOG00000000441	37.345	33.7901	41.7599	31.3135	42.8943	0.0095839	0.95926	0.9989	Gpsm3	20	+	4355175	4357107	1299	protein_coding	G-protein	38	36	43	31	39	1.52882	2.04774	1.71309	1.63135	2.0155
ENSRNOG00000000442	190.656	203.679	255.415	172.73	205.673	0.13909	0.41827	0.9989	Notch4	20	+	4329811	4353785	6466	protein_coding	notch	194	217	263	171	187	1.6942	1.97254	1.757	1.9755	2.47653
ENSRNOG00000000443	154.294	53.501	114.597	64.6473	98.9869	0.14464	0.43001	0.9989	LOC103689965	20	-	4302347	4508214	5457	protein_coding	complement	157	57	118	64	90	0.814947	1.22013	1.82747	0.66692	1.42807
ENSRNOG00000000451	16.707	2.81584	1.94232	41.4147	8.79883	-0.17651	0.11495	0.9989	RT1-Ba	20	-	4066132	4070721	1361	protein_coding	RT1	17	3	2	41	8	3.14182	0.652684	1.19082	0.211236	0.145662
ENSRNOG00000000456	39.3105	39.4218	27.1925	63.6372	30.7959	-0.15077	0.40544	0.9989	Psmb8	20	+	3990613	3993769	2066	protein_coding	proteasome	40	42	28	63	28	3.31358	1.56794	1.92317	2.02981	1.3997
ENSRNOG00000000457	79.6038	50.6851	67.01	114.143	67.0911	-0.22078	0.2434	0.9989	Tap1	20	+	3979035	3989669	4137	protein_coding	transporter	81	54	69	113	61	5.73164	3.29417	3.75566	2.51677	3.32635
ENSRNOG00000000463	330.208	569.739	669.129	481.825	497.134	0.058766	0.75021	0.9989	Col11a2	20	+	3830164	3859018	6304	protein_coding	collagen	336	607	689	477	452	7.08012	7.14293	4.55892	8.27867	9.71987
ENSRNOG00000000464	858.935	1159.19	1246.97	1011.12	1297.83	-0.064174	0.6931	0.9989	Rxrb	20	+	3823042	3829140	4209	protein_coding	retinoid	874	1235	1284	1001	1180	60.4397	75.8553	48.2393	68.518	73.6839
ENSRNOG00000000465	1160.64	1118.83	1211.04	1211.13	1162.55	-0.026344	0.80523	0.9989	Slc39a7	20	-	3819414	3822778	2536	protein_coding	solute	1181	1192	1247	1199	1057	59.775	56.1036	53.8209	54.6042	59.0862
ENSRNOG00000000466	248.639	245.917	315.627	278.792	302.46	-0.080799	0.61557	0.9989	Hsd17b8	20	-	3817179	3819235	1634	protein_coding	hydroxysteroid	253	262	325	276	275	22.7558	24.1396	19.068	19.8488	25.4674
ENSRNOG00000000467	436.347	321.945	393.32	362.631	427.843	-0.032172	0.84077	0.9989	Ring1	20	-	3812287	3815834	1713	protein_coding	ring	444	343	405	359	389	20.9267	24.1419	23.6586	18.3717	22.4378
ENSRNOG00000000470	1129.19	1144.17	1141.11	1111.13	1263.73	-0.054793	0.62679	0.9989	Vps52	20	-	5432004	5441706	4827	protein_coding	VPS52	1149	1219	1175	1100	1149	69.0193	76.7562	65.902	70.2799	70.0705
ENSRNOG00000000471	76.6555	62.8871	56.3273	57.5765	59.3921	0.085699	0.65013	0.9989	B3galt4	20	+	5446104	5447673	1570	protein_coding	Beta-1,3-galactosyltransferase	78	67	58	57	54	2.32583	2.34592	2.90937	2.51205	2.24932
ENSRNOG00000000473	755.745	923.596	940.082	853.547	1019.56	-0.083408	0.55972	0.9989	Pfdn6	20	+	5455974	5457444	991	protein_coding	prefoldin	769	984	968	845	927	94.308	110.151	78.4547	100.911	102.68
ENSRNOG00000000474	219.156	296.602	365.156	312.125	340.955	-0.10369	0.55852	0.9989	Rgl2	20	-	5458509	5466265	4135	protein_coding	ral	223	316	376	309	310	14.0293	14.9849	9.25513	13.183	16.225
ENSRNOG00000000476	625.037	586.634	598.234	565.664	696.208	-0.054251	0.69024	0.9989	Zbtb22	20	-	5476345	5479511	2571	protein_coding	zinc	636	625	616	560	633	13.9537	16.7927	14.4864	14.3097	14.5882
ENSRNOG00000000477	376.398	457.105	408.858	385.864	463.039	-0.027914	0.85203	0.9989	Daxx	20	-	5480103	5485926	3676	protein_coding	death-domain	383	487	421	382	421	19.5462	22.9349	17.9143	22.897	20.4739
ENSRNOG00000000479	15.7242	20.6495	10.6828	23.2326	32.9956	-0.23461	0.16566	0.9989	Kifc1	20	+	5509059	5526175	2922	protein_coding	kinesin	16	22	11	23	30	0.982946	1.36502	0.625062	0.863922	0.446801
ENSRNOG00000000480	485.485	653.275	610.859	568.694	618.118	-0.019719	0.89595	0.9989	Phf1	20	+	5526961	5531941	3489	protein_coding	PHD	494	696	629	563	562	15.627	16.6081	12.5342	17.7512	16.5935
ENSRNOG00000000481	792.107	707.715	767.216	641.423	746.801	0.10644	0.41079	0.9989	Cuta	20	-	5532024	5533620	1597	protein_coding	cutA	806	754	790	635	679	48.0279	54.6771	55.7258	52.4012	56.7893
ENSRNOG00000000483	5106.44	6100.05	6516.48	6465.74	6742.11	-0.14071	0.26111	0.9989	Syngap1	20	+	5535432	5564437	4955	protein_coding	synaptic	5196	6499	6710	6401	6130	95.2308	97.097	70.6642	88.8435	94.8793
ENSRNOG00000000485	181.811	133.283	206.857	164.649	164.978	0.050876	0.77759	0.9989	Bak1	20	-	5609625	5618260	2026	protein_coding	BCL2-antagonist/killer	185	142	213	163	150	9.00188	8.81967	9.33939	7.20582	11.1801
ENSRNOG00000000487	681.055	773.418	847.822	313.135	794.095	0.25096	0.18444	0.9989	Grm4	20	-	6745682	6791519	3141	processed_transcript	glutamate	693	824	873	310	722	10.4303	25.8636	21.3143	25.475	27.9171
ENSRNOG00000000488	581.796	518.115	587.552	507.077	505.933	0.13084	0.31026	0.9989	Hmga1	20	+	7136007	7138980	324	protein_coding	high	592	552	605	502	460	99.2573	96.8349	106.999	100.288	113.693
ENSRNOG00000000490	1789.61	1820.91	1575.22	1689.92	1895.05	-0.04631	0.69837	0.9989	Rps10	20	-	7215774	7219548	465	protein_coding	ribosomal	1821	1940	1622	1673	1723	230.487	252.727	229.33	245.585	212.383
ENSRNOG00000000493	271.243	282.523	304.944	320.206	246.367	0.010607	0.94691	0.9989	Snrpc	20	+	7409401	7427581	1072	protein_coding	small	276	301	314	317	224	18.9438	14.2519	15.0771	16.5282	17.8344
ENSRNOG00000000495	237.829	248.733	301.059	226.266	244.168	0.12167	0.44836	0.9989	Uhrf1bp1	20	+	7431355	7471900	4711	protein_coding	UHRF1	242	265	310	224	222	3.04606	3.2141	3.0082	3.3112	4.00656
ENSRNOG00000000498	679.089	528.44	545.792	587.887	419.044	0.15967	0.33337	0.9989	Anks1a	20	+	7484550	7636497	5688	protein_coding	ankyrin	691	563	562	582	381	6.74586	4.7017	7.32138	5.99615	6.19113
ENSRNOG00000000500	49.1382	43.1762	67.01	74.7485	62.6917	-0.18565	0.32744	0.9989	Scube3	20	+	7718282	7746331	2985	protein_coding	signal	50	46	69	74	57	1.58815	1.30242	0.980912	0.907124	1.40743
ENSRNOG00000000501	813.728	1009.01	1118.78	967.69	1073.46	-0.046781	0.75171	0.9989	Zfp523	20	+	7762327	7786049	2519	protein_coding	zinc	828	1075	1152	958	976	24.6275	26.7129	19.4575	25.393	28.1467
ENSRNOG00000000502	15.7242	14.0792	11.6539	14.1416	10.9985	0.030735	0.84731	0.9989	Def6	20	+	7788084	7809560	2478	protein_coding	DEF6	16	15	12	14	10	0.361935	0.275244	0.378114	0.356322	0.294851
ENSRNOG00000000503	444.209	459.921	455.474	428.289	409.146	0.099076	0.4379	0.9989	Ppard	20	+	7818289	7885333	5620	protein_coding	peroxisome	452	490	469	424	372	6.16488	5.75861	6.00757	6.54644	6.48114
ENSRNOG00000000504	166.087	244.04	275.809	252.529	230.969	-0.052623	0.77049	0.9989	Fance	20	+	7895083	7906142	1855	protein_coding	FA	169	260	284	250	210	8.63375	7.72137	5.33516	8.25055	9.32174
ENSRNOG00000000506	69.7762	90.1069	98.0871	128.285	84.6888	-0.17113	0.36435	0.9989	Tead3	20	-	7908226	7930929	5874	protein_coding	TEA	71	96	101	127	77	1.38508	0.894079	0.70783	0.962034	1.04691
ENSRNOG00000000511	1057.45	1060.63	1150.82	981.831	1016.27	0.11356	0.30421	0.9989	Srpk1	20	-	5831119	5865854	2533	protein_coding	SRSF	1076	1130	1185	972	924	35.5821	36.0125	36.0063	38.0096	41.229
ENSRNOG00000000512	258.467	336.962	392.348	277.781	359.652	0.033032	0.85039	0.9989	Slc26a8	20	-	5881462	5931648	3675	protein_coding	solute	263	359	404	275	327	6.34396	8.0314	5.54606	7.60978	8.85785
ENSRNOG00000000513	1265.8	1425.75	1547.06	1309.11	1462.81	0.024337	0.84895	0.9989	Mapk14	20	+	5933303	5995137	3506	protein_coding	mitogen	1288	1519	1593	1296	1330	25.3202	27.6649	23.0027	27.269	29.5799
ENSRNOG00000000517	322.346	333.208	324.367	313.135	300.26	0.07639	0.5802	0.9989	Kctd20	20	+	6205903	6219936	1447	protein_coding	potassium	328	355	334	310	273	19.1508	17.9557	18.5225	20.1513	19.6106
ENSRNOG00000000519	416.692	572.554	593.379	565.664	602.72	-0.11306	0.47887	0.9989	Stk38	20	-	6224296	6257604	6096	protein_coding	serine/threonine	424	610	611	560	548	28.769	29.9732	19.9115	28.795	29.833
ENSRNOG00000000520	1941.94	2231.09	2112.27	2198.01	1966.54	0.0078495	0.94565	0.9989	Srsf3	20	+	6288267	6298213	5290	protein_coding	serine	1976	2377	2175	2176	1788	53.4714	46.7784	44.3865	53.6712	50.7973
ENSRNOG00000000521	120.88	77.9049	187.434	296.974	73.6902	-0.15775	0.36166	0.9989	Cdkn1a	20	+	6351458	6358864	1950	protein_coding	cyclin-dependent	123	83	193	294	67	14.0241	3.40266	5.36332	3.63794	8.74992
ENSRNOG00000000523	423.571	482.448	476.839	413.137	413.545	0.13424	0.31781	0.9989	Ppil1	20	-	6515638	6864571	1314	protein_coding	peptidylprolyl	431	514	491	409	376	29.0161	28.4001	27.9508	33.5065	33.1067
ENSRNOG00000000524	1132.14	1081.28	870.159	1045.47	940.375	0.041346	0.77059	0.9989	RGD735065	20	+	6869767	6905194	4297	protein_coding	similar	1152	1152	896	1035	855	64.6244	56.8379	65.7521	66.0934	53.1721
ENSRNOG00000000525	281.07	323.822	234.049	198.993	309.059	0.091657	0.61106	0.9989	Pi16	20	+	6923489	6932786	2090	protein_coding	peptidase	286	345	241	197	281	8.63222	13.1093	11.4557	13.8907	10.0367
ENSRNOG00000000528	70.759	52.5624	59.2407	89.9002	63.7915	-0.17851	0.34587	0.9989	Fgd2	20	+	6973398	6990023	2770	protein_coding	FYVE,	72	56	61	89	58	2.05832	1.42813	1.52215	1.19004	1.34083
ENSRNOG00000000529	30.4657	29.097	57.2984	22.2225	30.7959	0.1764	0.3203	0.9989	Pim1	20	+	8165307	8169555	1299	protein_coding	Pim-1	31	31	59	22	28	1.08497	1.47017	1.39752	1.40477	2.76545
ENSRNOG00000000531	88.4487	80.7208	93.2313	64.6473	87.9883	0.11723	0.52933	0.9989	Ccdc167	20	-	8369331	8384088	911	protein_coding	coiled-coil	90	86	96	64	80	4.50055	5.9895	5.78534	5.55691	6.41617
ENSRNOG00000000532	1988.13	1825.6	1685.93	1889.92	1618.99	0.055243	0.65886	0.9989	Cmtr1	20	+	8312792	8368764	4004	protein_coding	cap	2023	1945	1736	1871	1472	35.1189	29.4165	34.7108	33.5457	30.9696
ENSRNOG00000000536	192.622	173.644	249.588	236.367	222.171	-0.11306	0.51277	0.9989	Mdga1	20	-	8515142	8574082	3453	protein_coding	MAM	196	185	257	234	202	4.34133	3.99001	3.32402	3.15376	4.53168
ENSRNOG00000000540	526.761	536.887	529.282	583.846	503.733	-0.030289	0.81554	0.9989	Btbd9	20	-	8901931	9249820	1954	protein_coding	BTB	536	572	545	578	458	18.9499	15.9867	16.0637	17.2316	16.9822
ENSRNOG00000000541	1702.15	1529.94	1416.92	1762.65	1708.07	-0.14538	0.22096	0.9989	Glo1	20	-	9273594	9291610	1045	protein_coding	glyoxalase	1732	1630	1459	1745	1553	106.975	101.362	97.0591	91.8173	85.0084
ENSRNOG00000000546	166.087	168.95	159.27	253.539	135.282	-0.14144	0.44875	0.9989	Nt5dc1	20	-	41106991	41209728	2685	protein_coding	5'-nucleotidase	169	180	164	251	123	5.98871	3.1245	3.68593	3.94622	3.71897
ENSRNOG00000000547	3953.66	3737.56	3502	3308.12	3424.95	0.13682	0.17769	0.9989	Tspyl4	20	+	41100071	41102056	1986	protein_coding	TSPY-like	4023	3982	3606	3275	3114	105.642	106.945	118.625	118.025	110.553
ENSRNOG00000000549	3754.16	4093.29	3741.88	3804.09	3816.49	0.018526	0.8477	0.9989	Tspyl1	20	+	41083317	41085875	2559	protein_coding	TSPY-like	3820	4361	3853	3766	3470	94.2787	92.4865	87.4174	100.316	91.6751
ENSRNOG00000000551	427.502	568.8	551.619	524.249	668.711	-0.15984	0.31923	0.9989	Fam241b	20	-	31734183	31736212	1234	protein_coding	family	435	606	568	519	608	26.9436	33.6053	20.6433	28.9075	28.0257
ENSRNOG00000000552	12.7759	10.3248	21.3655	11.1113	5.49927	0.14161	0.33167	0.9989	Col13a1	20	-	31456852	31598118	2660	protein_coding	collagen	13	11	22	11	5	0.302701	0.146489	0.327013	0.27814	0.57539
ENSRNOG00000000557	4000.83	3980.66	3709.83	3551.56	3810.99	0.076391	0.43507	0.9989	Sar1a	20	+	31265483	31310674	4146	protein_coding	secretion	4071	4241	3820	3516	3465	129.525	135.901	137.09	143.556	133.748
ENSRNOG00000000560	221.122	280.646	263.184	227.276	236.469	0.10596	0.50658	0.9989	Lrrc20	20	+	31096214	31202514	3049	protein_coding	leucine	225	299	271	225	215	5.17189	5.26164	4.7277	6.31521	5.92046
ENSRNOG00000000561	213.26	152.055	161.212	146.467	171.577	0.095809	0.59028	0.9989	Pald1	20	-	30938901	30975472	4277	protein_coding	phosphatase	217	162	166	145	156	3.12342	3.57769	4.27291	3.20647	3.39852
ENSRNOG00000000565	636.831	714.285	755.562	756.576	849.087	-0.16575	0.208	0.9989	Sgpl1	20	-	30699872	30749940	4243	protein_coding	sphingosine-1-phosphate	648	761	778	749	772	15.5033	17.0128	12.2608	14.4736	15.3053
ENSRNOG00000000566	235.863	150.178	139.847	164.649	145.181	0.10491	0.57339	0.9989	Pcbd1	20	+	30690810	30696476	929	protein_coding	pterin-4	240	160	144	163	132	11.2402	9.6912	15.1286	10.1381	9.43777
ENSRNOG00000000568	277.139	266.566	286.492	321.216	290.362	-0.11911	0.41096	0.9989	Slc29a3	20	-	30287424	30327361	3952	protein_coding	solute	282	284	295	318	264	5.15482	4.55624	4.17866	4.23014	4.54494
ENSRNOG00000000569	539.537	426.131	435.079	404.046	457.539	0.093111	0.53901	0.9989	Vsir	20	+	29897594	29919998	1870	protein_coding	V-set	549	454	448	400	416	13.7032	15.173	17.1924	14.2912	14.5868
ENSRNOG00000000571	32388.9	27261.1	25694.9	34984.3	26433.9	-0.091062	0.52728	0.9989	Psap	20	+	29831314	29856875	2568	protein_coding	prosaposin	32957	29044	26458	34634	24034	863.995	638.337	751.549	665.755	627.314
ENSRNOG00000000572	105.156	87.2911	107.799	105.052	81.3892	0.061919	0.73683	0.9989	Chst3	20	-	29731816	29738506	5573	protein_coding	carbohydrate	107	93	111	104	74	1.1955	0.905653	1.12434	0.982307	1.21271
ENSRNOG00000000576	119.897	151.117	180.636	162.628	147.38	-0.027737	0.87773	0.9989	Anapc16	20	-	29544629	29558321	1168	protein_coding	anaphase	122	161	186	161	134	8.83053	7.82494	6.11676	8.11402	9.69601
ENSRNOG00000000579	4325.14	3726.3	3513.66	3820.25	3621.82	0.045146	0.70808	0.9989	Marcks	20	+	42966140	42971838	4180	protein_coding	myristoylated	4401	3970	3618	3782	3293	57.9627	53.7322	61.6566	55.9072	52.7005
ENSRNOG00000000580	11.7932	23.4653	22.3367	18.1821	13.1983	0.070233	0.66691	0.9989	Calhm4	20	-	27575533	27578244	948	protein_coding	calcium	12	25	23	18	12	1.21638	0.86336	0.741272	1.55233	1.47721
ENSRNOG00000000581	505.14	498.404	650.677	551.522	622.517	-0.071794	0.63787	0.9989	Cdc40	20	+	48503973	48574546	3503	protein_coding	cell	514	531	670	546	566	13.9689	15.4171	12.0208	12.4828	16.2916
ENSRNOG00000000583	1176.37	1315	1717.98	1173.75	1463.91	0.068597	0.66916	0.9989	Cdk19	20	+	45458558	45598798	5776	protein_coding	cyclin-dependent	1197	1401	1769	1162	1331	12.8879	15.717	12.1359	14.2779	18.6476
ENSRNOG00000000585	2677.05	2857.14	2965.92	2688.92	2668.25	0.075097	0.44787	0.9989	Amd1	20	-	45384000	45399694	3170	protein_coding	adenosylmethionine	2724	3044	3054	2662	2426	53.7963	52.1976	50.3214	56.5248	58.6587
ENSRNOG00000000586	348.881	338.84	334.079	355.56	321.157	0.0074547	0.95718	0.9989	Gtf3c6	20	-	45347271	45356358	1560	protein_coding	general	355	361	344	352	292	14.4551	12.7667	13.3263	13.6218	13.4263
ENSRNOG00000000587	340.036	317.251	333.108	330.307	298.06	0.058857	0.67723	0.9989	Rpf2	20	-	45321405	45342948	1250	protein_coding	ribosome	346	338	343	327	271	16.7587	14.7869	16.2095	15.917	16.7073
ENSRNOG00000000589	21.6208	20.6495	23.3078	21.2124	17.5977	0.054001	0.76009	0.9989	RGD1310495	20	-	45121777	45126062	1287	protein_coding	similar	22	22	24	21	16	1.04531	0.847931	1.00103	1.00623	1.13542
ENSRNOG00000000593	1201.92	1327.2	1515.98	1508.1	1318.73	-0.058073	0.66638	0.9989	Rev3l	20	+	44803666	44961382	10837	protein_coding	REV3	1223	1414	1561	1493	1199	8.9774	7.67584	6.72231	7.8125	8.92099
ENSRNOG00000000595	32.4312	27.2198	31.0771	47.4754	29.6961	-0.13852	0.4532	0.9989	Traf3ip2	20	+	44680449	44722872	2053	protein_coding	Traf3	33	29	32	47	27	1.4666	0.897003	0.941303	0.8315	0.949038
ENSRNOG00000000596	2326.2	2202.93	2036.52	2277.81	2201.91	-0.030588	0.77488	0.9989	Fyn	20	+	44436403	44630317	3848	protein_coding	FYN	2367	2347	2097	2255	2002	59.4734	56.2155	57.0657	56.8773	52.5646
ENSRNOG00000000598	44.2243	62.8871	69.9235	55.5563	64.8914	-0.013754	0.94216	0.9989	Tube1	20	+	44220840	44238830	2834	protein_coding	tubulin,	45	67	72	55	59	1.24327	1.41994	0.929859	1.39164	1.54688
ENSRNOG00000000599	226.036	228.083	173.838	172.73	200.173	0.12005	0.48256	0.9989	Lama4	20	+	44060731	44209614	5947	protein_coding	laminin	230	243	179	171	182	1.84205	2.08734	2.26482	2.40526	1.83264
ENSRNOG00000000604	1334.59	1596.58	1517.92	1510.12	1569.49	-0.047958	0.68846	0.9989	Hdac2	20	-	43084870	43108198	2178	protein_coding	histone	1358	1701	1563	1495	1427	43.9731	44.6874	36.5129	45.9727	43.6942
ENSRNOG00000000605	175.915	102.309	115.568	37.3742	113.285	0.28183	0.12191	0.9989	Hs3st5	20	+	40236437	40545494	3043	protein_coding	heparan	179	109	119	37	103	0.778939	2.30863	3.44473	2.10852	2.38105
ENSRNOG00000000606	126.776	116.388	98.0871	137.376	101.187	-0.044045	0.81019	0.9989	Pcdh15	20	-	14952213	15334745	4656	protein_coding	protocadherin	129	124	101	136	92	1.87124	1.3477	1.62249	1.5677	1.32078
ENSRNOG00000000609	579.83	600.713	609.888	588.897	652.214	-0.049103	0.68991	0.9989	Ipmk	20	-	18457310	18489833	5389	protein_coding	inositol	590	640	628	583	593	6.93049	7.50526	6.41133	6.99077	7.09536
ENSRNOG00000000610	967.039	1069.08	1084.79	858.597	1085.56	0.083315	0.54204	0.9989	Cisd1	20	+	18493538	18506912	727	protein_coding	CDGSH	984	1139	1117	850	987	74.9011	92.5981	79.262	92.2237	93.5495
ENSRNOG00000000611	772.452	605.406	603.09	570.715	615.918	0.12573	0.39341	0.9989	Ube2d1	20	+	18547370	18580291	1360	protein_coding	ubiquitin-conjugating	786	645	621	565	560	26.6142	28.0846	33.8445	27.9173	27.802
ENSRNOG00000000613	412.761	441.149	411.772	465.663	362.952	0.02049	0.89039	0.9989	Tfam	20	+	18594037	18606151	1520	protein_coding	transcription	420	470	424	461	330	19.4295	14.8078	16.1812	18.2015	16.9842
ENSRNOG00000000614	65.8451	45.0535	60.2119	87.88	61.5918	-0.19635	0.30034	0.9989	Bicc1	20	+	18780605	18940408	5202	protein_coding	BicC	67	48	62	87	56	1.32986	0.911359	0.936185	0.674182	0.900735
ENSRNOG00000000622	1575.37	1547.77	1595.62	1479.82	1495.8	0.07464	0.44057	0.9989	Hint1	10	+	40208223	40211975	590	protein_coding	histidine	1603	1649	1643	1465	1360	159.07	157.219	159.106	164.521	169.554
ENSRNOG00000000633	68.7934	101.37	106.828	93.9406	119.884	-0.11812	0.53014	0.9989	Rhobtb1	20	-	20638579	20713128	5117	protein_coding	Rho-related	70	108	110	93	109	1.66002	2.07144	1.14217	1.77135	1.86613
ENSRNOG00000000635	442.243	336.962	349.617	441.42	315.658	-0.0070312	0.96703	0.9989	Arid5b	20	+	21564975	21880715	3571	processed_transcript	AT-rich	450	359	360	437	287	17.3992	12.1659	16.378	13.1338	13.6229
ENSRNOG00000000636	49.1382	53.501	60.2119	77.7788	46.1939	-0.091831	0.62754	0.9989	Rtkn2	20	-	21932878	22004279	3541	protein_coding	rhotekin	50	57	62	77	42	1.80359	1.0474	1.07058	1.22679	1.38025
ENSRNOG00000000638	4618	5828.79	6551.44	5714.22	5911.72	-0.030576	0.83057	0.9989	Zfp365	20	+	22060224	22086108	5055	protein_coding	zinc	4699	6210	6746	5657	5375	71.6916	72.5231	54.4363	72.3142	81.2546
ENSRNOG00000000639	160.19	168.012	192.29	141.416	180.376	0.077924	0.65134	0.9989	Ado	20	+	22447994	22449176	1168	pseudogene	2-aminoethanethiol	163	179	198	140	164	7.67872	9.5768	8.17239	9.02118	10.3216
ENSRNOG00000000640	47.1726	105.125	208.799	275.761	109.985	-0.1925	0.257	0.9989	Egr2	20	-	22454463	22459025	3233	protein_coding	early	48	112	215	273	100	5.40954	2.10967	0.869441	2.03923	4.04907
ENSRNOG00000000641	268.294	262.812	244.732	239.397	244.168	0.078946	0.594	0.9989	Nrbf2	20	+	22728208	22746474	1758	protein_coding	nuclear	273	280	252	237	222	8.63641	8.61298	9.09386	9.37546	8.72779
ENSRNOG00000000645	1466.28	1016.52	1036.23	1205.07	962.372	0.085338	0.60335	0.9989	Reep3	20	+	22913694	22999010	4864	protein_coding	receptor	1492	1083	1067	1193	875	15.7127	12.2697	17.963	13.1065	13.3565
ENSRNOG00000000648	1441.71	1533.7	1614.07	1664.67	1513.4	-0.049658	0.65774	0.9989	Jmjd1c	20	-	22751743	22882672	8363	protein_coding	jumonji	1467	1634	1662	1648	1376	12.624	11.2221	10.2724	11.5012	12.1002
ENSRNOG00000000655	43.2416	39.4218	46.6157	63.6372	64.8914	-0.30459	0.10772	0.9989	Ptprc	13	-	55061562	55173692	5050	protein_coding	protein	44	42	48	63	59	0.838723	0.836268	0.535466	0.51378	0.607349
ENSRNOG00000000657	628.968	372.63	447.705	477.784	422.344	0.069452	0.69371	0.9989	Nek7	13	-	55488531	55561750	1101	protein_coding	NIMA-related	640	397	461	473	384	30.1508	26.0606	37.2922	23.2529	27.9291
ENSRNOG00000000658	58.9658	58.1941	99.0583	93.9406	83.5889	-0.1502	0.42821	0.9989	Acacb	12	-	48127149	48238887	9244	protein_coding	acetyl-CoA	60	62	102	93	76	0.765293	0.665847	0.451333	0.468799	0.797745
ENSRNOG00000000662	122.845	111.695	119.453	101.011	116.585	0.080793	0.64629	0.9989	Srrd	12	+	50315933	50321144	741	protein_coding	SRR1	125	119	123	100	106	8.64541	9.75679	9.87862	9.45327	10.1067
ENSRNOG00000000663	900.211	748.075	798.293	761.626	806.193	0.049416	0.70174	0.9989	Tfip11	12	-	50320821	50333052	3499	protein_coding	tuftelin	916	797	822	754	733	13.8048	14.2883	15.3305	13.4081	14.3038
ENSRNOG00000000664	410.795	348.226	405.945	360.611	387.149	0.045248	0.75252	0.9989	Tpst2	12	-	50343086	50383496	1744	protein_coding	tyrosylprotein	418	371	418	357	352	13.1137	13.7662	14.0357	12.5222	14.5933
ENSRNOG00000000665	902.177	819.41	869.188	806.071	802.894	0.09184	0.421	0.9989	Pitpnb	12	-	51280150	51341716	1718	protein_coding	phosphatidylinositol	918	873	895	798	730	41.2606	40.1856	43.3886	41.4759	43.982
ENSRNOG00000000692	33.414	33.7901	23.3078	46.4653	43.9942	-0.24652	0.1874	0.9989	Ung	12	-	48246569	48254822	1874	protein_coding	uracil-DNA	34	36	24	46	40	1.5725	1.45583	1.06246	1.1308	0.779766
ENSRNOG00000000693	2552.24	2998.87	2707.59	2524.28	2605.55	0.09242	0.40648	0.9989	Svop	12	+	48292273	48351084	2666	protein_coding	SV2	2597	3195	2788	2499	2369	71.5655	72.2301	67.9846	84.0733	75.8839
ENSRNOG00000000695	252.57	188.661	242.79	248.488	232.069	-0.056571	0.73383	0.9989	Ssh1	12	+	48403797	48446977	3477	protein_coding	slingshot	257	201	250	246	211	4.53246	4.13902	4.32846	3.40286	4.37782
ENSRNOG00000000697	2459.86	2035.85	1968.54	1951.54	2097.42	0.077929	0.5463	0.9989	Coro1c	12	+	48481750	48554052	3412	protein_coding	coronin	2503	2169	2027	1932	1907	36.2745	38.1207	42.9592	37.42	36.1716
ENSRNOG00000000699	518.899	407.358	394.291	392.935	531.23	-0.051415	0.75733	0.9989	Selplg	12	+	48577905	48579196	1266	protein_coding	selectin	528	434	406	389	483	19.6843	26.0215	24.4233	20.1794	19.5261
ENSRNOG00000000700	203.432	196.17	211.713	164.649	227.67	0.040676	0.81105	0.9989	Tmem119	12	+	48598647	48605704	2167	protein_coding	transmembrane	207	209	218	163	207	4.81873	6.51524	5.59392	5.67728	6.1252
ENSRNOG00000000701	1352.28	1211.75	1291.64	1187.89	1349.52	0.016842	0.8864	0.9989	Iscu	12	-	48621454	48627297	924	protein_coding	iron-sulfur	1376	1291	1330	1176	1227	81.534	90.5716	87.2069	82.2446	87.64
ENSRNOG00000000702	856.97	863.525	895.409	900.012	855.687	-0.0089994	0.93492	0.9989	Sart3	12	+	48628278	48656096	3782	protein_coding	spliceosome	872	920	922	891	778	15.0924	14.0306	13.502	14.3192	14.8434
ENSRNOG00000000704	83.5349	59.1327	53.4138	59.5968	40.6946	0.17314	0.3596	0.9989	Cmklr1	12	+	48789261	48793553	2530	protein_coding	chemerin	85	63	55	59	37	1.49395	0.997471	1.96745	1.4658	1.32362
ENSRNOG00000000708	3923.19	3828.61	3190.26	3359.64	3396.35	0.097908	0.41913	0.9989	Sgsm1	12	+	49328977	49395125	5620	protein_coding	small	3992	4079	3285	3326	3088	37.9131	37.4766	41.5967	42.7239	35.5895
ENSRNOG00000000713	12.7759	9.38614	21.3655	8.08092	13.1983	0.083399	0.57524	0.9989	AABR07033045.1	11	-	2785908	2786363	456	processed_pseudogene	-	13	10	22	8	12	1.1239	1.79488	1.66949	1.29089	2.93752
ENSRNOG00000000716	87.4659	98.5545	103.914	52.526	90.188	0.23383	0.21633	0.9989	Htr1f	11	-	1982113	1983513	1401	protein_coding	5-hydroxytryptamine	89	105	107	52	82	2.37776	3.99204	3.72012	4.41168	4.65017
ENSRNOG00000000718	1083.01	954.57	985.727	969.71	953.574	0.060372	0.60239	0.9989	Cggbp1	11	+	1896209	1915587	4291	protein_coding	CGG	1102	1017	1015	960	867	14.3323	13.781	15.0393	13.9513	14.4022
ENSRNOG00000000720	123.828	100.432	122.366	118.183	87.9883	0.10178	0.57865	0.9989	MGC95208	11	-	1814294	1819094	1474	protein_coding	similar	126	107	126	117	80	5.08501	3.70179	5.00585	4.27307	5.2047
ENSRNOG00000000723	33.414	35.6673	42.731	73.7384	32.9956	-0.19106	0.29444	0.9989	RT1-CE5	20	-	4892702	4896991	1846	protein_coding	RT1	34	38	44	73	30	4.26304	1.86524	1.815	2.03906	2.44213
ENSRNOG00000000729	49.1382	70.396	66.0389	67.6777	80.2894	-0.13763	0.46679	0.9989	Tmlhe	20	+	237506	284943	1492	protein_coding	trimethyllysine	50	75	68	67	73	3.02906	3.51376	2.06635	3.11562	2.92188
ENSRNOG00000000748	37.345	51.6238	27.1925	35.354	30.7959	0.084212	0.64602	0.9989	AABR07044273.1	20	+	844996	845493	498	processed_pseudogene	-	38	55	28	35	28	4.50238	3.83485	4.46847	6.5011	3.42335
ENSRNOG00000000763	136.604	118.265	154.414	198.993	155.079	-0.25575	0.14957	0.9989	RT1-M3-1	20	-	1814661	1818800	1852	protein_coding	RT1	139	126	159	197	141	16.0973	12.2665	10.3825	9.46036	12.3482
ENSRNOG00000000774	23503.8	22460.1	22607.6	18225.5	22481	0.14989	0.19649	0.9989	Gabbr1	20	-	1955359	1984863	6737	protein_coding	gamma-aminobutyric	23916	23929	23279	18043	20440	426.524	514.435	516.802	519.767	523.019
ENSRNOG00000000775	2461.82	1357.24	1567.45	1502.04	1329.72	0.23147	0.19154	0.9989	Mog	20	+	2004052	2014286	1577	protein_coding	myelin	2505	1446	1614	1487	1209	60.4064	52.2894	93.0209	53.9747	62.3153
ENSRNOG00000000777	160.19	168.012	254.444	168.689	151.78	0.17237	0.34791	0.9989	RT1-S3	20	+	3176107	3179818	1767	protein_coding	RT1	163	179	262	167	138	9.55217	8.40389	8.52264	9.4078	14.2432
ENSRNOG00000000778	54.052	70.396	60.2119	69.6979	75.8899	-0.13561	0.47103	0.9989	Znrd1as1	20	-	2077072	2088389	3135	protein_coding	ZNRD1	55	75	62	69	69	6.79003	7.22915	4.94751	6.78162	5.79874
ENSRNOG00000000779	75.6728	89.1683	95.1736	87.88	90.188	-0.023982	0.89604	0.9989	Znrd1	20	+	2088533	2092436	1163	protein_coding	zinc	77	95	98	87	82	10.3595	10.3956	8.38133	10.3943	11.0909
ENSRNOG00000000780	1863.32	1714.85	1655.83	1611.13	1627.78	0.09807	0.35869	0.9989	Ppp1r11	20	+	2094931	2098433	1921	protein_coding	protein	1896	1827	1705	1595	1480	96.1238	94.9615	104.45	101.172	97.6594
ENSRNOG00000000785	228.001	289.093	354.473	286.873	315.658	-0.036581	0.8327	0.9989	Trim39	20	+	2500689	2514546	5062	protein_coding	tripartite	232	308	365	284	287	13.447	14.4678	10.0414	13.4	16.4255
ENSRNOG00000000786	137.587	169.889	150.53	160.608	171.577	-0.087701	0.60395	0.9989	Rpp21	20	+	2515520	2517498	1698	protein_coding	ribonuclease	140	181	155	159	156	17.9015	18.6996	14.4086	18.7249	16.586
ENSRNOG00000000795	30.4657	24.404	48.558	30.3034	46.1939	-0.050576	0.77822	0.9989	RT1-N3	20	+	3167079	3170945	1810	protein_coding	RT1	31	26	50	30	42	1.06181	1.58267	1.00297	0.845567	1.68195
ENSRNOG00000000796	2943.38	3134.97	3007.68	3325.3	2772.73	-0.0088128	0.93922	0.9989	Ranbp2	20	+	28027054	28076664	10277	protein_coding	RAN	2995	3340	3097	3292	2521	21.6813	17.6772	18.0311	20.2125	19.3859
ENSRNOG00000000798	2205.32	2362.49	2303.59	2068.71	2373.49	0.040515	0.71212	0.9989	Gnl1	20	-	3287506	3299580	5384	protein_coding	G	2244	2517	2372	2048	2158	57.6956	64.7262	57.7879	65.1547	63.5107
ENSRNOG00000000799	1441.71	1524.31	1557.74	1374.77	1459.51	0.082301	0.43256	0.9989	Abcf1	20	+	3309899	3322825	3659	protein_coding	ATP	1467	1624	1604	1361	1327	59.8826	62.1625	59.0029	65.6565	67.0758
ENSRNOG00000000800	1018.14	1177.02	1199.38	1171.73	1278.03	-0.10023	0.41875	0.9989	Man1a1	20	-	35257985	35450513	5844	protein_coding	mannosidase,	1036	1254	1235	1160	1162	23.0426	24.5751	18.812	22.8887	23.3163
ENSRNOG00000000801	241.76	259.057	219.482	260.61	241.968	-0.052165	0.73502	0.9989	Msl3l2	20	+	37587687	37589198	1512	protein_coding	male-specific	246	276	226	258	220	10.9313	9.92408	9.5277	10.7451	9.1008
ENSRNOG00000000802	112.035	79.7822	93.2313	127.274	100.087	-0.15775	0.39504	0.9989	Tbc1d32	20	-	37465278	37700937	3906	protein_coding	TBC1	114	85	96	126	91	2.06653	1.58902	1.70914	1.28097	1.49645
ENSRNOG00000000804	507.106	485.263	437.993	439.4	487.235	0.035367	0.79609	0.9989	Mrps18b	20	+	3344870	3350927	2219	protein_coding	mitochondrial	516	517	451	435	443	37.9145	41.1089	41.1118	41.4054	37.3604
ENSRNOG00000000805	8505.82	6425.75	5603.59	7212.22	6290.07	0.015572	0.92063	0.9989	Gja1	20	+	37876650	37889089	3127	protein_coding	gap	8655	6846	5770	7140	5719	146.276	124.742	162.085	128.873	112.349
ENSRNOG00000000808	684.003	595.081	549.676	702.03	564.225	-0.044734	0.76429	0.9989	Hsf2	20	+	38935820	38963309	2545	protein_coding	heat	696	634	566	695	513	17.4945	13.7483	16.015	14.6641	13.541
ENSRNOG00000000809	1230.42	1147.92	1044	1096.98	985.469	0.11524	0.35494	0.9989	Atat1	20	+	3351303	3364565	5012	protein_coding	alpha	1252	1223	1075	1086	896	72.0952	63.3286	75.9769	74.6023	67.8272
ENSRNOG00000000811	56.0175	73.2119	37.8752	54.5462	60.492	-0.019837	0.91609	0.9989	Pkib	20	+	40618128	40712592	1544	protein_coding	cAMP-dependent	57	78	39	54	55	2.46219	2.66997	2.37576	3.26792	1.69009
ENSRNOG00000000812	330.208	306.927	269.982	294.953	302.46	0.01423	0.92459	0.9989	RGD1302996	20	+	3364814	3368923	2485	protein_coding	hypothetical	336	327	278	292	275	23.5892	23.6526	24.8125	24.2732	21.3449
ENSRNOG00000000814	548.382	445.842	429.253	610.109	510.332	-0.19125	0.21118	0.9989	Fabp7	20	+	40769586	40773349	833	protein_coding	fatty	558	475	442	604	464	46.451	37.992	39.2278	33.5662	32.3073
ENSRNOG00000000815	215.225	156.749	162.184	259.599	189.175	-0.22167	0.21726	0.9989	Smpdl3a	20	+	40778927	40800868	1782	protein_coding	sphingomyelin	219	167	167	257	172	9.23909	6.58324	7.19683	5.51648	5.706
ENSRNOG00000000816	82.5521	112.634	79.6351	105.052	126.483	-0.20137	0.27886	0.9989	Ppp1r18	20	-	3372413	3397039	2840	protein_coding	protein	84	120	82	104	115	3.79629	4.4693	2.80289	4.02492	2.84485
ENSRNOG00000000818	16.707	23.4653	20.3944	15.1517	21.9971	0.035627	0.8357	0.9989	Nrm	20	-	3397834	3401315	1632	protein_coding	nurim	17	25	21	15	20	0.677193	0.961318	0.70157	1.03708	0.901072
ENSRNOG00000000823	1563.58	1623.8	1548.03	1553.56	1543.1	0.025843	0.79187	0.9989	Gcc2	20	+	27832932	27879759	6588	protein_coding	GRIP	1591	1730	1594	1538	1403	14.9557	14.5252	14.1423	15.4577	14.7319
ENSRNOG00000000825	22.6036	13.1406	7.76928	11.1113	14.2981	0.035932	0.80881	0.9989	Calhm5	20	-	27651312	27657983	2290	protein_coding	calcium	23	14	8	11	13	0.307724	0.387193	0.588162	0.35987	0.212705
ENSRNOG00000000826	1341.47	1514.92	1417.89	1411.13	1629.98	-0.082938	0.48968	0.9989	Flot1	20	-	3427880	3438396	2854	protein_coding	flotillin	1365	1614	1460	1397	1482	72.0574	81.3853	64.3599	76.4954	71.5738
ENSRNOG00000000827	42.2588	55.3782	41.7599	45.4552	48.3936	-0.0061645	0.97404	0.9989	Ier3	20	-	3438798	3440769	1282	protein_coding	immediate	43	59	43	45	44	3.38756	3.52649	2.95899	4.08109	3.07653
ENSRNOG00000000831	204.415	271.259	267.069	254.549	277.163	-0.076222	0.64388	0.9989	Gtf2h4	20	+	3582742	3588375	1921	protein_coding	general	208	289	275	252	252	9.06442	9.65063	6.83918	9.55184	9.40138
ENSRNOG00000000833	349.864	389.525	398.175	420.208	389.348	-0.079425	0.5671	0.9989	Vars2	20	+	3588497	3599514	4270	protein_coding	valyl-tRNA	356	415	410	416	354	11.0352	9.99782	8.63252	10.1154	10.3369
ENSRNOG00000000839	271.243	254.364	218.511	248.488	227.67	0.04535	0.775	0.9989	Nfkbil1	20	+	4822935	4839202	2157	protein_coding	NFKB	276	271	225	246	207	18.3036	16.3978	18.772	18.5276	15.9112
ENSRNOG00000000840	5688.23	6236.15	5491.91	5147.54	6006.3	0.052052	0.65193	0.9989	Atp6v1g2	20	-	4821285	4823494	2014	protein_coding	ATPase	5788	6644	5655	5096	5461	317.57	362.325	329.716	380.443	334.936
ENSRNOG00000000841	2519.81	3501.03	3774.9	3250.55	3703.21	-0.070928	0.64978	0.9989	Ddx39b	20	-	4806108	4818568	4938	protein_coding	DExD-box	2564	3730	3887	3218	3367	128.765	143.44	93.7845	137.142	147.824
ENSRNOG00000000842	231.932	244.04	228.223	235.357	171.577	0.15037	0.36866	0.9989	Ddah2	20	+	5049496	5052585	1422	protein_coding	dimethylarginine	236	260	235	233	156	11.5085	8.20359	10.6556	11.8001	11.0319
ENSRNOG00000000847	1149.83	1113.2	972.131	1060.62	1142.75	-0.026916	0.82793	0.9989	Csnk2b	20	-	5106890	5113112	1773	protein_coding	casein	1170	1186	1001	1050	1039	83.6636	88.1412	85.2186	86.8324	75.8055
ENSRNOG00000000848	269.277	274.075	239.876	267.68	283.762	-0.063222	0.67235	0.9989	Gpank1	20	+	5113339	5116382	1552	protein_coding	G	274	292	247	265	258	12.2663	12.7146	11.5936	12.4194	10.8663
ENSRNOG00000000851	3978.23	3918.71	3705.94	3762.68	3863.79	0.019183	0.83526	0.9989	Bag6	20	+	5125349	5138084	3874	protein_coding	BCL2-associated	4048	4175	3816	3725	3513	66.453	66.724	66.013	68.4375	64.7017
ENSRNOG00000000852	9652.7	9461.23	9786.38	9597.1	8891.22	0.055964	0.52984	0.9989	Prrc2a	20	-	5139882	5155293	6945	protein_coding	proline-rich	9822	10080	10077	9501	8084	131.091	118.754	123.881	127.795	132.146
ENSRNOG00000000853	157.242	123.897	131.107	157.578	191.375	-0.23857	0.17283	0.9989	Aif1	20	-	5161333	5166448	1799	protein_coding	allograft	160	132	135	156	174	10.7807	12.8023	10.1075	8.382	8.867
ENSRNOG00000000858	34.3967	25.3426	26.2213	29.2933	42.8943	-0.12509	0.49555	0.9989	Sapcd1	20	-	5018264	5020150	955	protein_coding	suppressor	35	27	27	29	39	2.50379	3.58492	2.76229	2.14197	2.21556
ENSRNOG00000000861	83.5349	49.7465	50.5003	50.5057	62.6917	0.05152	0.78481	0.9989	Zic3	X	+	140878216	140888795	4206	protein_coding	Zic	85	53	52	50	57	1.14438	1.38896	1.77836	1.11462	1.13116
ENSRNOG00000000866	629.951	602.59	570.071	630.311	591.722	-0.021524	0.86176	0.9989	Rbmx	X	-	159884885	159891326	1978	protein_coding	RNA	641	642	587	624	538	20.2098	18.5513	18.9774	19.1057	18.069
ENSRNOG00000000867	957.211	851.323	898.323	793.95	779.797	0.17634	0.1305	0.9989	Vars	20	+	4993560	5008262	4210	protein_coding	valyl-tRNA	974	907	925	786	709	20.4189	19.6098	23.1297	21.6505	22.8387
ENSRNOG00000000869	228.001	228.083	227.251	196.972	219.971	0.10212	0.50495	0.9989	Arhgef6	X	-	159723866	159841072	2786	protein_coding	Rac/Cdc42	232	243	234	195	200	4.48391	4.8963	4.87654	5.13427	5.11396
ENSRNOG00000000873	75.6728	30.9743	19.4232	11.1113	27.4964	0.21175	0.16527	0.9989	Brs3	X	+	159505344	159511021	2679	protein_coding	bombesin	77	33	20	11	25	0.263041	0.636483	1.68315	0.725094	0.454548
ENSRNOG00000000875	2081.49	2071.52	1853.94	2368.72	1934.64	-0.090682	0.47469	0.9989	Fhl1	X	+	159112880	159172524	2650	protein_coding	four	2118	2207	1909	2345	1759	65.3727	52.2078	53.9735	56.5335	50.58
ENSRNOG00000000878	5.89658	0	0	85.8597	5.49927	-0.061774	0.23002	0.9989	Slc44a4	20	+	4593389	4609631	2244	protein_coding	solute	6	0	0	85	5	2.42661	0.151973	0.156579	0	0
ENSRNOG00000000879	3647.03	3338.65	2850.35	2930.34	2898.12	0.14831	0.24064	0.9989	Slc9a6	X	+	158978755	159045044	4761	protein_coding	solute	3711	3557	2935	2901	2635	39.0349	37.7487	45.6454	43.9784	37.5347
ENSRNOG00000000881	1047.63	944.246	936.198	881.83	917.278	0.10531	0.36617	0.9989	Mmgt1	X	-	158966673	158978995	4122	protein_coding	membrane	1066	1006	964	873	834	13.5678	13.7999	15.1445	14.3662	14.2394
ENSRNOG00000000885	649.607	595.081	834.226	781.829	790.795	-0.14513	0.34289	0.9989	Auts2	12	+	28212333	28251816	3069	protein_coding	autism	661	634	859	774	719	16.1565	15.9791	12.6127	12.1603	17.0419
ENSRNOG00000000886	494.33	507.79	645.821	589.907	531.23	-0.023718	0.87551	0.9989	Caln1	12	-	29308341	29743705	786	protein_coding	calneuron	503	541	665	584	483	47.5986	41.9125	37.4757	40.5161	51.5136
ENSRNOG00000000887	27.5174	29.097	33.0194	28.2832	29.6961	0.017358	0.9254	0.9989	AABR07035098.1	12	+	4633746	4634486	738	pseudogene	-	28	31	34	28	27	2.43055	2.49532	2.22181	2.47263	2.80508
ENSRNOG00000000888	1030.92	1006.19	1005.15	1004.05	995.368	0.018835	0.85691	0.9989	Sbds	12	+	29921443	29930600	1394	protein_coding	SBDS,	1049	1072	1035	994	905	45.6801	44.2797	44.0674	45.2674	45.2064
ENSRNOG00000000891	231.932	246.855	235.992	244.448	269.464	-0.087346	0.55947	0.9989	AABR07035107.1	12	+	4737817	4741997	1395	protein_coding	-	236	263	243	242	245	11.1133	11.9787	9.907	11.0977	10.6061
ENSRNOG00000000893	693.831	550.028	479.753	570.715	519.131	0.058409	0.71483	0.9989	Tmem248	12	-	29933906	29958050	1883	protein_coding	transmembrane	706	586	494	565	472	23.9863	21.334	27.3981	22.8592	19.9324
ENSRNOG00000000894	3651.95	3330.2	3558.33	3315.2	3426.05	0.055702	0.56474	0.9989	Fry	12	-	5573729	5822874	11182	protein_coding	FRY	3716	3548	3664	3282	3115	30.1784	30.4952	31.2345	29.9772	32.0208
ENSRNOG00000000895	534.623	561.291	549.676	484.855	485.036	0.1569	0.19896	0.9989	Rabgef1	12	-	29961120	29988959	2826	protein_coding	RAB	544	598	566	480	441	10.8811	10.6435	11.2728	12.4561	12.1946
ENSRNOG00000000897	19.6553	14.0792	16.5097	23.2326	23.0969	-0.14202	0.41327	0.9989	Rxfp2	12	-	6016884	6078411	2214	protein_coding	relaxin	20	15	17	23	21	0.665509	0.646935	0.529002	0.398811	0.467513
ENSRNOG00000000900	545.434	551.905	548.705	578.796	580.723	-0.070708	0.55124	0.9989	Tpst1	12	-	30045751	30106893	1936	protein_coding	tyrosylprotein	555	588	565	573	528	21.6821	21.2714	19.1973	20.4444	20.3196
ENSRNOG00000000901	593.589	658.907	671.071	645.463	716.005	-0.074605	0.55977	0.9989	Crcp	12	-	30125168	30180115	1545	protein_coding	CGRP	604	702	691	639	651	41.266	44.7598	35.6558	41.6561	42.412
ENSRNOG00000000902	6811.53	7037.73	8205.33	6279.88	6907.08	0.13969	0.23974	0.9989	Hsph1	12	-	6322668	6341902	3446	protein_coding	heat	6931	7498	8449	6217	6280	115.576	124.298	117.784	128.081	149.284
ENSRNOG00000000903	160.19	170.828	149.559	180.81	160.579	-0.068493	0.67942	0.9989	Asl	12	+	30165694	30178341	1789	protein_coding	argininosuccinate	163	182	154	179	146	6.40983	5.56624	5.33558	5.98845	5.24123
ENSRNOG00000000905	17.6897	16.895	27.1925	24.2427	20.8972	-0.04017	0.81694	0.9989	Tex26	12	-	6671940	6703979	1734	protein_coding	testis	18	18	28	24	19	0.886678	0.74735	0.607894	0.61105	0.983177
ENSRNOG00000000907	26.5346	45.0535	31.0771	33.3338	31.8958	0.026537	0.88521	0.9989	Alox5ap	12	-	6854920	6879154	989	protein_coding	arachidonate	27	48	32	33	29	2.13757	1.99996	1.59872	2.85692	1.97005
ENSRNOG00000000909	655.503	686.127	648.735	648.493	624.717	0.053125	0.65057	0.9989	Uspl1	12	-	6929978	6956984	3701	protein_coding	ubiquitin	667	731	668	642	568	12.0681	11.3676	11.4612	12.6262	11.9344
ENSRNOG00000000913	110.069	67.5802	69.9235	94.9508	80.2894	-0.04585	0.80875	0.9989	Gusb	12	+	30198822	30227771	3050	protein_coding	glucuronidase,	112	72	72	94	73	2.4559	2.03059	2.67487	1.72848	1.78787
ENSRNOG00000000916	19.6553	10.3248	52.4426	37.3742	34.0955	-0.078999	0.60566	0.9989	LOC103690050	12	+	7208850	7271872	1767	protein_coding	katanin	20	11	54	37	31	1.34143	1.19659	0.662824	0.366446	1.86072
ENSRNOG00000000917	82.5521	88.2297	72.837	79.799	83.5889	-0.0049247	0.97868	0.9989	Nupr2	12	-	30303725	30304036	312	protein_coding	nuclear	84	94	75	79	76	16.2209	16.6142	15.7663	17.7348	14.6362
ENSRNOG00000000918	588.675	661.723	711.86	614.15	731.403	-0.033435	0.81249	0.9989	Zbed5	12	-	30308469	30314519	2486	protein_coding	zinc	599	705	733	608	665	15.6677	18.2448	14.1101	16.6933	17.9525
ENSRNOG00000000920	56.0175	31.9129	41.7599	45.4552	27.4964	0.088939	0.62739	0.9989	Phkg1	12	+	30450316	30464352	1534	protein_coding	phosphorylase	57	34	43	45	25	1.87928	1.11156	2.17598	1.30469	1.70673
ENSRNOG00000000923	2402.86	2578.37	2405.56	2446.5	2278.9	0.054917	0.5856	0.9989	Cct6a	12	-	30491416	30501860	3058	protein_coding	chaperonin	2445	2747	2477	2422	2072	125.737	114.523	116.029	131.038	122.218
ENSRNOG00000000924	798.987	841.937	892.496	769.707	847.988	0.055392	0.64659	0.9989	Slc7a1	12	+	8032809	8108972	6591	protein_coding	solute	813	897	919	762	771	8.83061	9.51274	8.61246	9.55163	10.1221
ENSRNOG00000000925	211.294	245.917	225.309	259.599	205.673	-0.024945	0.87861	0.9989	Psph	12	+	30514112	30526557	1429	protein_coding	phosphoserine	215	262	232	257	187	17.1679	13.2997	13.1288	16.0818	14.7296
ENSRNOG00000000926	372.467	337.901	311.742	300.004	332.156	0.088231	0.5513	0.9989	Mrps17	12	-	30570386	30573610	1408	protein_coding	mitochondrial	379	360	321	297	302	25.8865	28.0246	30.1965	28.8316	26.5914
ENSRNOG00000000931	605.382	810.024	943.967	911.123	1020.66	-0.22291	0.17372	0.9989	Sfswap	12	-	30740520	30811054	7094	protein_coding	splicing	616	863	972	902	928	31.3704	34.3619	19.5837	27.5787	32.1292
ENSRNOG00000000936	175.915	187.723	252.501	198.993	250.767	-0.087927	0.62045	0.9989	Stx2	12	+	31335372	31360254	2616	protein_coding	syntaxin	179	200	260	197	228	7.65331	9.43047	6.35678	7.13941	9.60009
ENSRNOG00000000937	77.6383	62.8871	72.837	62.6271	75.8899	0.022391	0.905	0.9989	Slc46a3	12	+	8725517	8741951	2411	protein_coding	solute	79	67	75	62	69	1.6474	1.95196	1.91882	1.6358	1.89403
ENSRNOG00000000938	3347.29	3425	3095.09	3054.59	3023.5	0.10581	0.28227	0.9989	Ran	12	-	31320624	31323810	1104	protein_coding	RAN,	3406	3649	3187	3024	2749	175.475	169.834	180.668	194.562	175.766
ENSRNOG00000000942	319.398	360.428	428.281	283.842	382.749	0.10875	0.51853	0.9989	Pan3	12	-	9216536	9331195	2482	protein_coding	poly(A)	325	384	441	281	348	7.25284	9.56306	7.66807	9.10715	10.8183
ENSRNOG00000000954	499.244	624.178	598.234	643.443	619.218	-0.11539	0.40794	0.9989	Polr1d	12	-	9693779	9727489	950	protein_coding	RNA	508	665	616	637	563	42.9556	40.4207	31.3144	41.2051	39.4802
ENSRNOG00000000955	228.984	260.935	238.905	226.266	244.168	0.037708	0.80517	0.9989	Lnx2	12	+	9728486	9793428	4496	protein_coding	ligand	233	278	246	224	222	3.19172	3.3678	3.03483	3.63975	3.33144
ENSRNOG00000000956	57.0003	73.2119	63.1254	71.7181	70.3907	-0.080036	0.6699	0.9989	Rasl11a	12	-	9985928	9990284	1275	protein_coding	RAS-like	58	78	65	71	64	4.72319	4.53287	3.52701	4.76784	4.1097
ENSRNOG00000000957	1050.57	1533.7	1060.51	1542.44	1512.3	-0.25486	0.1095	0.9989	Rpl21	12	-	9996951	9998779	483	protein_coding	ribosomal	1069	1634	1092	1527	1375	202.533	194.167	129.609	199.14	137.657
ENSRNOG00000000958	23.5863	11.2634	26.2213	11.1113	12.0984	0.17511	0.27033	0.9989	AABR07055943.1	7	-	16156919	16158033	1113	pseudogene	-	24	12	27	11	11	0.633142	0.674088	1.26276	0.634657	1.47704
ENSRNOG00000000962	492.364	425.192	490.436	410.106	442.141	0.11748	0.39484	0.9989	Slc15a4	12	+	32753824	32773277	2730	protein_coding	solute	501	453	505	406	402	9.52724	10.0434	10.7468	9.76762	11.2629
ENSRNOG00000000963	232.915	192.416	163.155	191.922	138.582	0.15931	0.37855	0.9989	Tmem132c	12	-	32808022	33016885	3219	protein_coding	transmembrane	237	205	168	190	126	3.78126	2.66974	4.31154	3.74875	3.17769
ENSRNOG00000000964	22.6036	27.2198	20.3944	3.03034	59.3921	-0.05269	0.67529	0.9989	AABR07036087.1	12	-	34003895	34004671	777	processed_pseudogene	FSHD	23	29	21	3	54	0.247345	4.74015	1.73345	2.197	1.64559
ENSRNOG00000000967	737.072	671.109	598.234	645.463	687.409	0.0044912	0.97345	0.9989	Aacs	12	-	36512393	36555694	3191	protein_coding	acetoacetyl-CoA	750	715	616	639	625	12.8286	13.359	13.7638	13.1896	11.7538
ENSRNOG00000000968	1357.2	1597.52	1505.3	1472.75	1491.4	0.0041332	0.9715	0.9989	Rnf6	12	+	10574168	10583208	3326	protein_coding	ring	1381	1702	1550	1458	1356	35.0481	34.7042	30.346	37.5937	35.4126
ENSRNOG00000000974	465.83	365.121	401.089	362.631	367.351	0.1374	0.35645	0.9989	Zfp358	12	+	2046472	2050565	2031	protein_coding	zinc	474	389	413	359	334	11.3237	11.2165	13.667	11.2744	12.3812
ENSRNOG00000000975	996.522	943.307	875.986	986.882	888.682	0.00080429	0.99473	0.9989	Mcoln1	12	+	2054680	2068682	2070	protein_coding	mucolipin	1014	1005	902	977	808	30.2362	26.6232	28.6861	28.5791	26.5313
ENSRNOG00000000977	1054.5	1094.42	1085.76	1073.75	1114.15	-0.018984	0.8558	0.9989	Pnpla6	12	+	2069959	2097904	4155	protein_coding	patatin-like	1073	1166	1118	1063	1013	16.8186	17.064	15.5187	16.9513	16.8119
ENSRNOG00000000979	105.156	122.958	114.597	128.285	109.985	-0.041644	0.81396	0.9989	Bri3bp	12	-	36576020	36587839	1124	protein_coding	Bri3	107	131	118	127	100	7.23837	6.0681	5.57471	6.86054	6.39203
ENSRNOG00000000981	499.244	543.457	603.09	520.209	599.421	-0.023939	0.86489	0.9989	Scarb1	12	+	36694960	36761455	2522	protein_coding	scavenger	508	579	621	515	545	15.8998	17.9142	14.3367	16.4253	18.222
ENSRNOG00000000983	230.949	217.758	195.203	233.336	180.376	0.038134	0.81981	0.9989	Zfp394	12	+	11179329	11187380	2461	protein_coding	zinc	235	232	201	231	164	6.01318	4.54518	5.59192	5.54919	4.97287
ENSRNOG00000000985	268.294	290.97	341.848	318.186	367.351	-0.1482	0.34545	0.9989	Cpsf4	12	-	11199898	11215708	1717	protein_coding	cleavage	273	310	352	315	334	13.3552	15.0765	10.5804	12.0768	14.1841
ENSRNOG00000000986	632.9	647.644	553.561	596.978	548.827	0.080096	0.54654	0.9989	Camsap3	12	+	2134022	2157403	4394	protein_coding	calmodulin	644	690	570	591	499	9.22987	8.29706	9.19379	9.90163	8.46062
ENSRNOG00000000987	342.002	324.76	362.243	315.156	335.456	0.064052	0.64839	0.9989	Ptcd1	12	+	11215886	11233633	3090	protein_coding	pentatricopeptide	348	346	373	312	305	6.74114	7.01608	6.8732	6.86918	7.65961
ENSRNOG00000000988	682.038	569.739	568.128	616.17	598.321	-0.0014761	0.99134	0.9989	Xab2	12	-	2158389	2170504	2792	protein_coding	XPA	694	607	585	610	544	13.9965	13.2893	14.5562	12.7975	12.7574
ENSRNOG00000000989	453.054	581.002	512.772	614.15	500.434	-0.089666	0.55664	0.9989	Bud31	12	-	11232964	11240400	1124	protein_coding	BUD31	461	619	528	608	455	52.3521	41.7117	36.2855	48.9746	43.21
ENSRNOG00000000990	1509.52	1750.51	1696.62	1557.6	1820.26	-0.027515	0.82515	0.9989	Pdap1	12	+	11240761	11251004	1505	protein_coding	PDGFA	1536	1865	1747	1542	1655	120.911	138.164	110.097	134.372	130.195
ENSRNOG00000000994	40.2933	67.5802	86.4332	94.9508	76.9898	-0.18315	0.33102	0.9989	Stxbp2	12	+	2180150	2191175	2118	protein_coding	syntaxin	41	72	89	94	70	2.84319	2.25419	1.13361	2.00106	2.55851
ENSRNOG00000000996	2753.7	3058.94	2875.6	2760.64	3071.89	-0.0089577	0.93356	0.9989	Arpc1a	12	-	11272609	11294058	1494	protein_coding	actin	2802	3259	2961	2733	2793	234.381	255.017	219.661	256.813	241.346
ENSRNOG00000000999	989.643	1002.44	1333.4	800.011	1298.93	0.05506	0.75257	0.9989	Smurf1	12	+	11407213	11526465	5189	protein_coding	SMAD	1007	1068	1373	792	1181	15.264	24.2331	17.7408	18.9131	25.1497
ENSRNOG00000001003	668.279	645.766	623.484	706.07	695.108	-0.10508	0.36747	0.9989	Trappc5	12	+	2228670	2232214	1202	protein_coding	trafficking	680	688	642	699	632	37.2543	35.8618	33.1291	33.6928	32.5202
ENSRNOG00000001004	3645.07	2995.12	3461.21	2950.54	3011.4	0.15674	0.18253	0.9989	Ncor2	12	+	36871999	37033701	8739	protein_coding	nuclear	3709	3191	3564	2921	2738	22.8845	22.838	26.5624	22.9713	26.5379
ENSRNOG00000001006	1412.23	1657.59	1770.42	814.152	1638.78	0.25198	0.1665	0.9989	Nptx2	12	-	12013911	12025549	3037	protein_coding	neuronal	1437	1766	1823	806	1490	30.3018	59.6398	49.3846	61.0063	65.1388
ENSRNOG00000001009	712.503	799.699	764.303	688.898	838.089	-0.0069443	0.95876	0.9989	Bri3	12	-	12322243	12330939	1555	protein_coding	brain	725	852	787	682	762	69.4604	82.6273	67.4982	79.7338	76.181
ENSRNOG00000001010	1790.59	2080.91	2225.9	2322.25	2046.83	-0.090212	0.48546	0.9989	Tecpr1	12	+	12374790	12402552	5069	protein_coding	tectonin	1822	2217	2292	2299	1861	114.525	98.7017	82.9683	101.479	108.517
ENSRNOG00000001011	32.4312	38.4832	40.7887	34.3439	13.1983	0.19324	0.27031	0.9989	Rflna	12	-	37038733	37047628	1609	protein_coding	refilin	33	41	42	34	12	1.35371	0.50868	1.20105	1.49996	1.58934
ENSRNOG00000001030	8377.07	8610.84	8072.28	8907.19	8342.39	-0.043324	0.63429	0.9989	Tsc22d1	15	+	58554374	58658153	4910	protein_coding	TSC22	8524	9174	8312	8818	7585	180.48	165.284	159.479	172.531	161.69
ENSRNOG00000001032	369.519	447.719	503.061	453.541	489.435	-0.078284	0.61208	0.9989	Ccz1b	12	+	12638864	12662371	3943	protein_coding	CCZ1	376	477	518	449	445	26.5106	27.9737	20.2938	25.8787	29.0685
ENSRNOG00000001033	350.846	395.156	337.964	408.086	403.646	-0.14015	0.31765	0.9989	Nufip1	15	+	58170967	58201970	1914	protein_coding	nuclear	357	421	348	404	367	13.5221	13.0781	10.9227	12.9477	11.0703
ENSRNOG00000001034	1498.71	1673.55	1598.53	1527.29	1676.18	-0.0091138	0.93472	0.9989	Evi5l	12	-	2587891	2626310	3981	protein_coding	ecotropic	1525	1783	1646	1512	1524	63.9778	68.656	58.9859	69.3232	66.1952
ENSRNOG00000001035	241.76	243.101	278.723	239.397	261.765	0.018245	0.90539	0.9989	Gtf2h3	12	-	37427546	37444282	2107	protein_coding	general	246	259	287	237	238	7.20589	7.70427	6.83715	7.23583	8.29354
ENSRNOG00000001037	199.501	246.855	200.059	218.185	267.265	-0.12566	0.45189	0.9989	Gpalpp1	15	-	58153275	58171049	1490	protein_coding	GPALPP	203	263	206	216	243	9.28691	11.1234	7.97837	10.3902	8.4179
ENSRNOG00000001039	351.829	372.63	292.319	337.378	328.856	0.019935	0.896	0.9989	Eif2b1	12	+	37444072	37465398	2554	protein_coding	eukaryotic	358	397	301	334	299	16.9413	16.1468	16.5991	18.5029	14.5106
ENSRNOG00000001040	357.726	359.489	324.367	386.874	381.649	-0.12371	0.36716	0.9989	Pms2	12	-	12714394	12738641	2926	protein_coding	PMS1	364	383	334	383	347	8.57899	8.27528	7.45315	7.8829	7.11055
ENSRNOG00000001043	145.449	202.741	195.203	195.962	226.57	-0.15402	0.37715	0.9989	Ddx55	12	-	37453005	37468935	2343	protein_coding	DEAD-box	148	216	201	194	206	5.30436	5.99673	3.69908	5.42669	5.22332
ENSRNOG00000001044	423.571	434.578	408.858	439.4	420.144	-0.021936	0.86558	0.9989	Aimp2	12	+	12738812	12748345	1145	protein_coding	aminoacyl	431	463	421	435	382	31.3466	29.3076	28.391	30.6572	28.8339
ENSRNOG00000001047	731.176	628.871	649.706	541.421	617.018	0.17925	0.18185	0.9989	Map2k7	12	-	2548218	2555164	1308	protein_coding	mitogen	744	670	669	536	561	26.7426	29.8001	33.9322	30.7159	31.7237
ENSRNOG00000001048	43.2416	41.299	50.5003	47.4754	54.9927	-0.09239	0.62602	0.9989	Ankrd61	12	+	12756452	12760838	1477	protein_coding	ankyrin	44	44	52	47	50	2.70281	3.06129	2.31298	2.32499	2.84211
ENSRNOG00000001049	8181.5	6290.59	6599.03	6922.31	6802.6	0.028858	0.82529	0.9989	Tpt1	15	+	57891680	57894504	793	protein_coding	tumor	8325	6702	6795	6853	6185	553.619	531.968	614.774	497.49	521.722
ENSRNOG00000001050	1447.61	1422	1305.24	1393.96	1242.84	0.069642	0.54669	0.9989	Eif2ak1	12	-	12748785	12782146	3006	protein_coding	eukaryotic	1473	1515	1344	1380	1130	61.3932	53.5224	59.9025	61.9303	56.8276
ENSRNOG00000001052	194.587	198.986	144.703	257.579	188.075	-0.20814	0.24572	0.9989	Slc25a30	15	-	57813356	57834173	1807	protein_coding	solute	198	212	149	255	171	9.04036	6.45442	6.4167	6.90607	5.02055
ENSRNOG00000001053	2126.7	2033.98	1883.08	2154.57	2010.53	-0.04372	0.68619	0.9989	Tmed2	12	-	37471260	37480297	1958	protein_coding	transmembrane	2164	2167	1939	2133	1828	69.7882	63.677	64.7216	65.1478	60.2959
ENSRNOG00000001055	734.124	751.83	784.697	834.355	808.393	-0.10644	0.34667	0.9989	Rilpl1	12	+	37490584	37528784	2533	protein_coding	Rab	747	801	808	826	735	23.793	22.5409	19.6694	21.2007	22.1207
ENSRNOG00000001056	925.763	877.604	795.38	804.051	784.196	0.11058	0.365	0.9989	Snapc2	12	-	2537275	2540668	1705	protein_coding	small	942	935	819	796	713	29.9083	28.5223	32.3542	32.2805	29.2471
ENSRNOG00000001057	8293.54	10382	9584.37	9960.74	11336.2	-0.15454	0.21951	0.9989	Ctxn1	12	+	2534212	2535822	1208	protein_coding	cortexin	8439	11061	9869	9861	10307	522.947	581.949	409.099	538.99	497.427
ENSRNOG00000001058	443.226	494.649	457.416	469.703	507.033	-0.060081	0.64799	0.9989	Timm44	12	+	2517006	2533706	1783	protein_coding	translocase	451	527	471	465	461	16.7073	17.6347	14.8125	17.3985	16.0839
ENSRNOG00000001059	408.83	333.208	392.348	425.258	336.555	-0.0090993	0.95381	0.9989	Usp42	12	+	12859661	12877495	5049	protein_coding	ubiquitin	416	355	404	421	306	5.34171	4.13367	4.82495	4.13882	4.8719
ENSRNOG00000001060	320.381	379.2	375.839	369.702	379.45	-0.052057	0.71733	0.9989	Snrnp35	12	-	37531095	37538403	1107	protein_coding	small	326	404	387	366	345	21.1805	21.2564	17.2455	21.4826	21.2856
ENSRNOG00000001061	427.502	530.317	528.311	525.26	546.628	-0.093684	0.51322	0.9989	Rilpl2	12	+	37544918	37556453	1289	protein_coding	Rab	435	565	544	520	497	25.8437	26.298	19.7625	25.8017	25.6962
ENSRNOG00000001062	285.984	378.261	357.387	346.469	442.141	-0.15788	0.33656	0.9989	Kmt5a	12	-	37559770	37574750	969	protein_coding	lysine	291	403	368	343	402	22.6764	28.2958	17.5863	24.4813	23.1231
ENSRNOG00000001064	2229.89	2227.33	1994.76	2202.05	2052.33	0.014302	0.8953	0.9989	Sbno1	12	+	37593874	37649036	5716	protein_coding	strawberry	2269	2373	2054	2180	1866	30.6062	27.892	29.1198	30.6126	27.4077
ENSRNOG00000001065	407.847	464.614	494.32	519.199	568.625	-0.2138	0.12639	0.9989	Cyth3	12	-	12877559	12945192	3921	protein_coding	cytohesin	415	495	509	514	517	12.4586	13.3417	9.19508	11.0246	11.7258
ENSRNOG00000001068	7580.05	6758.96	5963.89	6850.6	6566.13	0.011146	0.92787	0.9989	Rac1	12	+	13090172	13111873	3235	protein_coding	Rac	7713	7201	6141	6782	5970	397.504	372.54	413.245	387.816	342.091
ENSRNOG00000001069	495.313	531.255	592.407	575.765	526.83	-0.026365	0.84663	0.9989	Elavl1	12	+	2461502	2502432	2439	protein_coding	ELAV	504	566	610	570	479	14.9715	13.395	12.1011	13.6602	15.2279
ENSRNOG00000001070	875.642	939.552	941.054	871.729	820.491	0.10684	0.34648	0.9989	Cdk2ap1	12	+	37668369	37677063	1226	protein_coding	cyclin-dependent	891	1001	969	863	746	45.0945	41.5019	42.559	48.0615	48.1234
ENSRNOG00000001072	678.107	521.869	549.676	624.251	515.832	0.025577	0.86784	0.9989	Cers4	12	-	4439750	4474729	3349	protein_coding	ceramide	690	556	566	618	469	11.8216	9.55162	12.0653	9.77266	10.2902
ENSRNOG00000001073	114.983	151.117	145.674	125.254	140.781	0.031409	0.85945	0.9989	RGD1563482	12	-	37677019	37699616	3598	protein_coding	similar	117	161	150	124	128	5.75217	6.32172	4.96131	6.86255	6.61333
ENSRNOG00000001074	193.604	235.592	292.319	203.033	215.571	0.13946	0.42417	0.9989	Mphosph9	12	+	37702404	37768957	6853	protein_coding	M-phase	197	251	301	201	196	2.61825	2.71823	2.34575	3.00427	3.7265
ENSRNOG00000001079	612.262	651.398	633.196	586.876	544.428	0.1417	0.24364	0.9989	Daglb	12	-	13113237	13157666	2953	protein_coding	diacylglycerol	623	694	652	581	495	22.0238	19.9773	21.5877	24.1727	23.49
ENSRNOG00000001080	838.297	806.269	753.62	681.827	749.001	0.14174	0.24428	0.9989	Arl6ip4	12	-	37904379	37906521	1187	protein_coding	ADP-ribosylation	853	859	776	675	681	36.4298	39.1305	42.0826	42.5986	39.8046
ENSRNOG00000001081	183.777	195.232	165.097	161.618	222.171	-0.055871	0.74764	0.9989	Ogfod2	12	-	37907130	37910439	1645	protein_coding	2-oxoglutarate	187	208	170	160	202	6.231	8.37538	6.65703	7.44305	6.29225
ENSRNOG00000001082	674.176	809.085	979.9	710.11	905.18	0.018248	0.91082	0.9989	Abcb9	12	+	37923528	37958363	5434	protein_coding	ATP	686	862	1009	703	823	8.2878	10.33	7.3928	9.33772	11.3056
ENSRNOG00000001083	636.831	643.889	612.802	622.231	663.212	-0.022957	0.84676	0.9989	Kdelr2	12	-	13192453	13210758	1791	protein_coding	KDEL	648	686	631	616	603	22.0338	22.9637	21.1877	22.5466	21.4514
ENSRNOG00000001086	432.416	584.756	623.484	685.868	655.513	-0.22802	0.15054	0.9989	Vps37b	12	+	37984790	38023368	2520	protein_coding	VPS37B	440	623	642	679	596	17.2613	16.1311	10.2248	14.5526	15.5116
ENSRNOG00000001088	102.207	108.879	97.116	122.224	122.084	-0.17231	0.32606	0.9989	Rfc3	12	+	1460538	1471357	1298	protein_coding	replication	104	116	100	121	111	5.97192	5.83267	4.69206	5.26062	4.69081
ENSRNOG00000001090	323.329	381.077	406.916	290.913	365.152	0.13591	0.39373	0.9989	Stard13	12	-	1023531	1195591	5621	protein_coding	StAR-related	329	406	419	288	332	3.28233	4.0285	3.42757	4.25173	4.53861
ENSRNOG00000001091	1315.92	1230.52	1284.84	1005.06	1231.84	0.16739	0.18496	0.9989	Hip1r	12	-	38024519	38053085	4340	protein_coding	huntingtin	1339	1311	1323	995	1120	14.6871	17.6014	18.0674	17.7814	18.5606
ENSRNOG00000001094	260.432	261.873	300.088	291.923	273.864	-0.036962	0.80518	0.9989	Zfp316	12	+	13353750	13364338	3051	protein_coding	zinc	265	279	309	289	249	6.06819	5.56643	5.08637	5.38289	6.1665
ENSRNOG00000001098	4579.68	4361.74	3956.5	4248.54	4289.43	0.0093585	0.92907	0.9989	Pds5b	12	+	660011	794042	8870	protein_coding	PDS5	4660	4647	4074	4206	3900	51.5885	50.9288	52.2481	52.3728	47.4924
ENSRNOG00000001099	140.535	126.713	125.28	127.274	139.681	-0.020186	0.90631	0.9989	Rbak	12	+	13428685	13442286	3536	protein_coding	RB-associated	143	135	129	126	127	2.49903	2.68176	2.59262	2.46028	2.4317
ENSRNOG00000001101	1058.44	1027.78	975.044	1040.42	937.076	0.040456	0.72611	0.9989	Rnf216	12	+	13508429	13632304	5543	protein_coding	ring	1077	1095	1004	1030	852	13.1469	11.5782	12.5662	12.8425	12.1798
ENSRNOG00000001104	646.658	661.723	682.725	620.21	600.52	0.10778	0.35781	0.9989	Foxk1	12	-	14180029	14244316	5576	protein_coding	forkhead	658	705	703	614	546	7.05422	6.67866	6.91047	7.44251	7.67636
ENSRNOG00000001106	666.313	645.766	625.427	652.534	648.914	-0.0097723	0.93337	0.9989	Denr	12	-	38096034	38116919	582	protein_coding	density	678	688	644	646	590	71.1071	69.143	68.2199	69.5855	67.373
ENSRNOG00000001107	77.6383	87.2911	92.2602	102.022	96.7872	-0.13775	0.4482	0.9989	AABR07035428.1	12	-	14169139	14175945	975	protein_coding	-	79	93	95	101	88	6.63621	6.15598	4.7449	5.61477	5.93255
ENSRNOG00000001108	371.485	337.901	321.454	347.479	372.851	-0.05616	0.69309	0.9989	N4bp2l2	12	-	628488	650376	1983	protein_coding	NEDD4	378	360	331	344	339	11.1132	11.6599	11.1628	10.6864	10.1631
ENSRNOG00000001111	168.053	144.547	128.193	140.406	137.482	0.055946	0.74814	0.9989	Brca2	12	+	504007	544748	10344	protein_coding	BRCA2,	171	154	132	139	125	0.860855	0.824215	0.968082	0.876366	0.776977
ENSRNOG00000001113	2989.57	2461.98	2475.49	2731.35	2369.09	0.044052	0.73493	0.9989	Mmd2	12	+	14021727	14078134	2146	protein_coding	monocyte	3042	2623	2549	2704	2154	80.7199	68.4597	83.0107	71.9485	72.3207
ENSRNOG00000001114	903.159	846.63	863.361	816.172	869.985	0.04262	0.70592	0.9989	Wipi2	12	-	13969586	13998172	1868	protein_coding	WD	919	902	889	808	791	27.7101	28.8814	28.81	28.4239	28.9766
ENSRNOG00000001115	322.346	243.101	266.098	507.077	232.069	-0.22837	0.22641	0.9989	Slc29a4	12	-	13914114	13924531	2401	protein_coding	solute	328	259	274	502	211	13.3941	5.9939	7.99993	6.34981	6.94834
ENSRNOG00000001117	143.483	131.406	186.463	131.315	133.082	0.14452	0.41962	0.9989	Fbxl18	12	+	13734429	13747215	4168	protein_coding	F-box	146	140	192	130	121	1.99811	1.98005	2.0513	1.97721	2.80476
ENSRNOG00000001120	1820.08	2045.24	2257.95	2080.84	1952.24	0.015273	0.90205	0.9989	Med13l	12	-	43421308	43576804	9329	protein_coding	mediator	1852	2179	2325	2060	1775	17.9086	16.4289	14.7176	17.4061	19.2104
ENSRNOG00000001123	297.777	305.049	353.502	265.66	326.657	0.083576	0.5942	0.9989	RGD1562310	12	-	43920564	43940798	2546	protein_coding	similar	303	325	364	263	297	6.61761	7.95641	6.96929	7.51412	8.70494
ENSRNOG00000001124	2028.42	2079.97	2122.95	1734.37	2069.93	0.11393	0.32645	0.9989	Rnft2	12	+	43940929	44008685	4194	protein_coding	ring	2064	2216	2186	1717	1882	26.2268	30.6063	28.8195	31.1025	31.7354
ENSRNOG00000001126	900.211	866.341	1024.57	912.133	973.371	-0.016592	0.89471	0.9989	Fbxw8	12	+	44046217	44138138	5274	protein_coding	F-box	916	923	1055	903	885	20.1562	21.032	18.6904	18.931	22.3817
ENSRNOG00000001128	434.381	683.311	778.87	550.512	762.199	-0.034344	0.85038	0.9989	Tesc	12	-	44141422	44174583	645	protein_coding	tescalcin	442	728	802	545	693	54.1303	73.2812	40.1298	66.4393	75.7072
ENSRNOG00000001129	1077.11	981.79	1044	1094.96	1065.76	-0.057254	0.60197	0.9989	Fbxo21	12	-	44246508	44279002	1860	protein_coding	F-box	1096	1046	1075	1084	969	37.3353	35.5329	34.5066	33.1034	35.1899
ENSRNOG00000001130	1213.71	915.148	1071.19	1173.75	986.569	-0.01517	0.91744	0.9989	Nos1	12	-	44213943	44520341	6828	protein_coding	nitric	1235	975	1103	1162	897	13.391	11.0056	13.0099	10.3243	12.081
ENSRNOG00000001134	217.191	316.313	250.559	273.741	304.66	-0.10479	0.53765	0.9989	Rfc5	12	+	44931494	44941324	2092	protein_coding	replication	221	337	258	271	277	20.8665	22.7078	15.5551	23.8429	18.8807
ENSRNOG00000001135	3324.69	3476.63	3156.27	3229.34	3206.08	0.041705	0.66556	0.9989	Wsb2	12	-	44942443	44962656	1514	protein_coding	WD	3383	3704	3250	3197	2915	135.276	131.32	130.852	144.012	130.701
ENSRNOG00000001136	6842	6414.49	6505.8	6687.97	6744.31	-0.026348	0.76354	0.9989	Pebp1	12	+	45026886	45031145	1096	protein_coding	phosphatidylethanolamine	6962	6834	6699	6621	6132	387.005	381.602	371.987	367.044	372.154
ENSRNOG00000001138	790.142	808.147	786.639	899.002	807.293	-0.091554	0.43058	0.9989	Taok3	12	-	45037883	45182974	2904	protein_coding	TAO	804	861	810	890	734	20.1825	17.7214	16.6664	17.9406	17.4578
ENSRNOG00000001139	1396.51	1580.63	1533.46	1423.25	1552.99	0.013634	0.90469	0.9989	Suds3	12	+	45199577	45221512	2169	protein_coding	SDS3	1421	1684	1579	1409	1412	41.6155	44.4012	38.3653	45.7021	44.3247
ENSRNOG00000001141	169.035	170.828	159.27	232.326	167.178	-0.1873	0.27874	0.9989	Srrm4	12	+	45727112	45882548	1806	protein_coding	serine/arginine	172	182	164	230	152	8.15856	5.74044	5.57719	5.93208	5.52903
ENSRNOG00000001142	201.466	213.065	185.491	248.488	233.169	-0.21066	0.17625	0.9989	Prkab1	12	+	46316236	46326790	2055	protein_coding	protein	205	227	191	246	212	7.66879	7.03628	5.8418	6.5023	5.65906
ENSRNOG00000001143	1821.06	1772.1	2179.28	1581.84	1812.56	0.1556	0.23856	0.9989	Cit	12	-	46334665	46494174	7578	protein_coding	citron	1853	1888	2244	1566	1648	15.7863	17.6873	17.0751	17.488	21.4996
ENSRNOG00000001148	5559.49	5008.44	4612.04	4910.17	4853.66	0.046598	0.67939	0.9989	Rplp0	12	-	46791528	46794797	1093	protein_coding	ribosomal	5657	5336	4749	4861	4413	284.911	275.38	303.089	287.375	264.548
ENSRNOG00000001149	367.553	390.463	536.08	332.328	494.934	0.041007	0.81815	0.9989	Pxn	12	-	46797954	46845080	3728	protein_coding	paxillin	374	416	552	329	450	6.94908	10.1195	7.22111	8.07373	11.0813
ENSRNOG00000001151	39.3105	82.598	46.6157	50.5057	64.8914	-0.01434	0.93835	0.9989	Sirt4	12	+	46868416	46876592	1694	protein_coding	sirtuin	40	88	48	50	59	2.08809	2.62329	1.527	3.37684	1.90519
ENSRNOG00000001156	636.831	611.976	673.985	836.375	540.028	-0.077448	0.63784	0.9989	Msi1	12	-	46895447	46920952	2894	protein_coding	musashi	648	652	694	828	491	18.3289	11.5718	13.1124	13.2618	14.601
ENSRNOG00000001158	1692.32	1554.34	1558.71	1380.83	1546.4	0.11767	0.29514	0.9989	Abcg1	20	+	9743269	9840489	3891	protein_coding	ATP	1722	1656	1605	1367	1406	33.9563	37.1838	39.1009	37.7974	37.8919
ENSRNOG00000001161	601.451	585.695	572.013	535.361	598.321	0.043283	0.72919	0.9989	Gatc	12	+	46989951	47039542	1953	protein_coding	glutamyl-tRNA	612	624	589	530	544	17.3851	18.9984	18.3507	18.8077	18.3627
ENSRNOG00000001163	161.173	162.38	178.693	186.871	207.872	-0.18014	0.26608	0.9989	Srsf9	12	-	47039716	47046022	1096	protein_coding	serine	164	173	184	185	189	10.8135	11.7617	8.7627	9.29156	10.2219
ENSRNOG00000001167	11.7932	20.6495	9.7116	17.1719	21.9971	-0.11135	0.4857	0.9989	Ubash3a	20	+	9948908	9985133	2123	protein_coding	ubiquitin	12	22	10	17	20	0.512982	0.642539	0.331006	0.609995	0.286796
ENSRNOG00000001169	163.139	180.214	134.02	145.456	137.482	0.11764	0.50071	0.9989	Slc37a1	20	+	10032641	10087688	2931	protein_coding	solute	166	192	138	144	125	3.14739	2.9088	3.31663	3.85601	2.86673
ENSRNOG00000001170	4130.55	4329.83	4933.49	3677.83	4937.25	0.043004	0.76258	0.9989	Cox6a1	12	+	47024442	47027495	549	protein_coding	cytochrome	4203	4613	5080	3641	4489	424.866	557.695	448.324	494.612	563.397
ENSRNOG00000001171	384.26	437.394	375.839	394.955	453.14	-0.071334	0.62013	0.9989	Coq5	12	-	47078753	47095438	1559	protein_coding	coenzyme	391	466	387	391	412	16.067	18.0248	14.6871	17.5952	15.1143
ENSRNOG00000001172	4211.14	4495.02	4675.16	4330.36	4401.62	0.028762	0.76563	0.9989	Rnf10	12	+	47103314	47138128	4100	protein_coding	ring	4285	4789	4814	4287	4002	66.9843	66.5752	61.2028	68.7566	71.49
ENSRNOG00000001173	764.59	1218.32	1343.11	1109.11	1258.23	-0.065344	0.70873	0.9989	Cabp1	12	+	47179664	47209784	1594	protein_coding	calcium	778	1298	1383	1098	1144	70.8364	78.5771	45.8812	76.9447	84.8
ENSRNOG00000001174	516.933	575.37	520.542	546.472	601.62	-0.081234	0.53173	0.9989	Pde9a	20	+	10123651	10216548	2262	protein_coding	phosphodiesterase	526	613	536	541	547	15.3217	16.4935	13.6175	15.9522	14.4276
ENSRNOG00000001177	224.07	180.214	158.299	279.802	185.875	-0.19995	0.27315	0.9989	Acads	12	+	47254484	47263747	1767	protein_coding	acyl-CoA	228	192	163	277	169	10.0426	6.52333	7.55619	6.39614	5.6166
ENSRNOG00000001178	1571.44	1550.59	1407.21	1440.42	1276.93	0.1357	0.24528	0.9989	Sppl3	12	-	47276476	47360507	2709	protein_coding	signal	1599	1652	1449	1426	1161	33.7221	29.2309	34.5656	35.8967	32.5673
ENSRNOG00000001181	113.018	122.02	117.51	115.153	97.887	0.095941	0.58669	0.9989	Wdr4	20	-	10239154	10257044	3609	protein_coding	WD	115	130	121	114	89	2.02359	1.68199	1.86602	2.12036	2.04137
ENSRNOG00000001182	727.245	805.331	798.293	815.162	883.183	-0.11341	0.34444	0.9989	Ndufv3	20	+	10265806	10275304	1562	protein_coding	NADH:ubiquinone	740	858	822	807	803	50.4867	53.4854	42.3191	49.322	48.8759
ENSRNOG00000001184	356.743	398.911	440.906	303.034	403.646	0.13417	0.40497	0.9989	Pknox1	20	+	10334308	10358922	4269	protein_coding	PBX/knotted	363	425	454	300	367	4.50193	5.86353	4.97949	5.86025	6.47519
ENSRNOG00000001185	3533.03	3888.68	3934.17	3306.1	3962.77	0.052288	0.66119	0.9989	RGD1311899	12	-	47433358	47438931	1414	protein_coding	similar	3595	4143	4051	3273	3603	148.286	173.794	148.886	172.472	174.436
ENSRNOG00000001189	199.501	188.661	316.598	217.175	217.771	0.069282	0.706	0.9989	Sik1	20	-	10668411	10680283	4984	protein_coding	salt-inducible	203	201	326	215	198	2.76353	2.70961	2.38519	2.37395	3.98256
ENSRNOG00000001190	773.435	822.226	921.63	786.879	879.883	0.0088014	0.94619	0.9989	Git2	12	+	47590154	47631119	3123	protein_coding	GIT	787	876	949	779	800	15.9797	17.4718	14.7573	16.5115	18.5019
ENSRNOG00000001191	403.916	409.236	392.348	458.592	452.04	-0.15664	0.22144	0.9989	Tchp	12	-	47638274	47653638	2784	protein_coding	trichoplein,	411	436	404	454	411	10.447	10.0691	8.64524	9.21872	8.83558
ENSRNOG00000001192	1004.38	597.897	630.283	644.453	727.004	0.08012	0.65068	0.9989	Gltp	12	+	47667556	47687707	1649	protein_coding	glycolipid	1022	637	649	638	661	24.7858	27.3401	36.294	22.739	23.9633
ENSRNOG00000001194	323.329	298.479	444.791	311.115	339.855	0.091435	0.59211	0.9989	Rrp1b	20	+	10844266	10869821	4403	protein_coding	ribosomal	329	318	458	308	309	4.48132	4.78662	4.37574	4.2514	6.33344
ENSRNOG00000001198	303.674	231.838	297.175	201.013	230.969	0.26822	0.10589	0.9989	Fam222a	12	-	47748165	47793534	1807	protein_coding	family	309	247	306	199	210	7.05502	7.92648	10.0139	8.04622	10.3107
ENSRNOG00000001201	471.726	569.739	505.003	505.057	492.735	0.040078	0.76963	0.9989	Cstb	20	-	10966331	10968432	640	protein_coding	cystatin	480	607	520	500	448	50.0488	47.7438	43.9204	55.8293	49.4705
ENSRNOG00000001203	811.762	911.394	897.351	807.081	935.976	0.0033199	0.97915	0.9989	Rrp1	20	+	10981998	10993280	1829	protein_coding	ribosomal	826	971	924	799	851	27.9857	31.7348	26.4467	31.2506	30.7596
ENSRNOG00000001204	1157.7	1003.38	1062.45	926.275	1023.96	0.12376	0.31013	0.9989	Ankrd13a	12	-	47558590	47588335	3639	protein_coding	ankyrin	1178	1069	1094	917	931	16.1432	17.4497	18.9569	17.2921	18.3045
ENSRNOG00000001205	4706.45	4441.52	4566.39	4313.19	4366.42	0.070709	0.42265	0.9989	Agpat3	20	+	11114164	11144806	6003	protein_coding	1-acylglycerol-3-phosphate	4789	4732	4702	4270	3970	45.5683	45.1067	46.7177	46.4012	47.6911
ENSRNOG00000001210	666.313	699.267	637.081	652.534	632.416	0.049011	0.68206	0.9989	Pwp2	20	+	11228844	11243205	3904	protein_coding	PWP2,	678	745	656	646	575	10.6005	10.0456	10.1701	11.2331	10.231
ENSRNOG00000001211	1343.44	1314.06	1234.34	1246.48	1460.61	-0.054059	0.65152	0.9989	Gatd3a	20	+	11244353	11252449	1276	protein_coding	glutamine	1367	1400	1271	1234	1328	61.9538	70.985	62.7368	64.5848	60.6482
ENSRNOG00000001214	2571.89	2917.21	2634.76	2898.02	2957.51	-0.10311	0.32557	0.9989	Pfkl	20	+	11393877	11415882	2753	protein_coding	phosphofructokinase,	2617	3108	2713	2869	2689	66.7618	66.6199	55.6675	66.4551	60.0021
ENSRNOG00000001215	572.951	538.764	483.637	451.521	515.832	0.11512	0.40931	0.9989	Cfap410	20	-	11417429	11424324	1786	protein_coding	cilia	583	574	498	447	469	16.0335	17.9106	19.1158	18.9184	16.9774
ENSRNOG00000001216	383.278	399.849	465.185	235.357	428.943	0.20833	0.25218	0.9989	Trpm2	20	+	11436267	11482051	4555	protein_coding	transient	390	426	479	233	390	3.27696	5.83977	5.01396	5.50522	6.4028
ENSRNOG00000001217	15.7242	20.6495	26.2213	28.2832	15.398	-0.019034	0.91024	0.9989	Lrrc3	20	+	11489456	11490406	951	protein_coding	leucine	16	22	27	28	14	1.88617	1.00408	0.985245	1.36174	1.72865
ENSRNOG00000001222	467.795	534.071	614.744	519.199	512.532	0.051435	0.72568	0.9989	Ube2g2	20	-	11700089	11721838	1918	protein_coding	ubiquitin-conjugating	476	569	633	514	466	17.1679	16.5713	14.5333	17.4629	20.0945
ENSRNOG00000001223	1360.14	1073.77	1071.19	1567.7	974.471	-0.087524	0.60835	0.9989	Pttg1ip	20	-	11746370	11764233	2571	protein_coding	PTTG1	1384	1144	1103	1552	886	38.6717	23.5045	31.5238	26.1925	26.1214
ENSRNOG00000001224	175.915	92.9228	127.222	137.376	155.079	-0.082265	0.66239	0.9989	Itgb2	20	-	11777783	11815647	3151	protein_coding	integrin	179	99	131	136	141	2.76499	3.05204	3.32667	1.84944	2.53131
ENSRNOG00000001225	338.071	456.166	394.291	384.854	419.044	-0.015871	0.91883	0.9989	Fam207a	20	+	11863082	11896774	1738	protein_coding	family	344	486	406	381	381	14.0436	14.9518	11.5908	16.4604	14.2233
ENSRNOG00000001228	546.416	539.703	538.994	652.534	513.632	-0.089345	0.52585	0.9989	Pofut2	20	-	12117811	12128747	2259	protein_coding	protein	556	575	555	646	467	18.3198	14.1	14.4133	14.9832	14.9589
ENSRNOG00000001229	103.19	100.432	202.001	131.315	134.182	0.012861	0.9459	0.9989	Col18a1	20	+	12225202	12332858	5007	protein_coding	collagen	105	107	208	130	122	1.6633	1.66189	1.22805	1.25794	2.52935
ENSRNOG00000001232	150.363	152.055	107.799	291.923	131.983	-0.3117	0.10005	0.9989	Slc19a1	20	-	12334676	12352377	2487	protein_coding	solute	153	162	111	289	120	7.88503	3.4858	3.81591	4.06135	2.87838
ENSRNOG00000001235	5559.49	3617.42	4183.76	3585.91	3563.53	0.24847	0.11102	0.9989	Gna12	12	+	15890170	15971212	3494	protein_coding	G	5657	3854	4308	3550	3240	112.697	109.507	164.161	112.42	129.98
ENSRNOG00000001236	398.019	434.578	471.984	395.965	424.544	0.070761	0.61239	0.9989	Brat1	12	-	16015771	16027881	3532	protein_coding	BRCA1-associated	405	463	486	392	386	7.10999	7.45394	6.71489	7.71638	8.37796
ENSRNOG00000001237	1444.66	1586.26	1546.09	1635.38	1571.69	-0.06586	0.52956	0.9989	Cabin1	20	+	13836030	13963003	7932	protein_coding	calcineurin	1470	1690	1592	1619	1429	26.0792	24.5073	21.6454	25.0141	24.3731
ENSRNOG00000001238	1085.95	1054.06	966.304	1021.23	1067.96	-0.011277	0.92143	0.9989	Rsrc2	12	+	38274297	38294292	2117	protein_coding	arginine	1105	1123	995	1011	971	31.8579	32.5763	31.8295	32.5159	29.7995
ENSRNOG00000001241	202.449	273.137	302.031	252.529	273.864	-0.015258	0.9294	0.9989	Iqce	12	+	15857805	16067924	2409	protein_coding	IQ	206	291	311	250	249	7.71465	8.18071	5.81091	8.25123	9.12128
ENSRNOG00000001242	1185.21	844.752	817.716	1000.01	732.503	0.094985	0.5757	0.9989	Gstt3	20	+	13817795	13825475	1785	protein_coding	glutathione	1206	900	842	990	666	35.5304	25.4481	39.5652	29.6796	28.7208
ENSRNOG00000001243	407.847	503.097	539.965	460.612	535.629	-0.033223	0.82931	0.9989	Zcchc8	12	+	38303624	38326502	3575	protein_coding	zinc	415	536	556	456	487	8.17132	9.29121	6.79793	8.82555	9.46938
ENSRNOG00000001245	711.521	728.364	644.85	802.031	691.808	-0.090213	0.48923	0.9989	Pcbp3	20	+	12429315	12629981	2052	protein_coding	poly(rC)	724	776	664	794	629	24.7883	20.907	20.6617	22.2606	19.7021
ENSRNOG00000001247	1573.4	1592.83	1655.83	1909.12	1677.28	-0.14351	0.19151	0.9989	Clip1	12	+	38345456	38452652	6538	protein_coding	CAP-GLY	1601	1697	1705	1890	1525	30.4752	26.1801	23.5981	25.143	26.1293
ENSRNOG00000001250	464.847	374.507	392.348	425.258	279.363	0.15562	0.36583	0.9989	Lfng	12	-	16118634	16126953	2137	protein_coding	LFNG	473	399	404	421	254	12.6206	8.10678	12.9617	10.9906	11.5106
ENSRNOG00000001252	334.14	349.164	290.377	267.68	287.062	0.18283	0.22344	0.9989	Chst12	12	-	16200019	16201632	1614	protein_coding	carbohydrate	340	372	299	265	261	10.5183	11.0295	12.3362	13.5673	11.2795
ENSRNOG00000001253	1875.11	1697.01	1773.34	1527.29	1627.78	0.16067	0.13032	0.9989	Eif3b	12	-	16285733	16310190	2919	protein_coding	eukaryotic	1908	1808	1826	1512	1480	33.1834	34.5817	38.278	36.4601	38.0881
ENSRNOG00000001254	66.8279	140.792	151.501	151.517	111.085	-0.060978	0.74673	0.9989	Col6a2	20	+	12773427	12801180	3695	protein_coding	collagen	68	150	156	150	101	2.60064	1.86434	1.0777	2.38963	2.57059
ENSRNOG00000001255	335.122	388.586	441.878	365.661	353.053	0.089406	0.55943	0.9989	Mlxip	12	-	38567247	38638536	4520	protein_coding	MLX	341	414	455	362	321	5.13067	4.8438	4.41795	5.39157	6.12909
ENSRNOG00000001256	1662.84	1497.09	1629.61	1631.33	1544.2	0.0070103	0.94811	0.9989	Atxn2	12	-	40266662	40332612	3654	protein_coding	ataxin	1692	1595	1678	1615	1404	28.3144	26.207	27.1167	25.6948	27.9606
ENSRNOG00000001258	486.468	439.271	391.377	439.4	338.755	0.13459	0.39387	0.9989	Snx8	12	+	16340922	16389497	2617	protein_coding	sorting	495	468	403	435	308	10.6485	8.02724	11.0766	10.5268	9.37614
ENSRNOG00000001260	21.6208	32.8515	33.0194	25.2529	24.1968	0.08327	0.64558	0.9989	Nudt1	12	-	16391578	16395029	862	protein_coding	nudix	22	35	34	25	22	1.85796	1.74074	1.49458	2.39009	2.40157
ENSRNOG00000001261	82.5521	15.9564	60.2119	22.2225	45.094	0.13565	0.38422	0.9989	Ftcd	20	-	12806957	12820466	1866	protein_coding	formimidoyltransferase	84	17	62	22	41	0.755291	1.49862	2.63616	0.536279	2.02303
ENSRNOG00000001265	231.932	210.249	192.29	232.326	252.966	-0.15354	0.33194	0.9989	Mad1l1	12	+	16410083	16719824	2612	protein_coding	mitotic	236	224	198	230	230	5.64103	6.00584	5.29107	5.0481	4.61546
ENSRNOG00000001269	3164.5	3738.5	4001.18	2920.24	3781.3	0.097085	0.49908	0.9989	Ppp1cc	12	-	39864295	39882030	2433	protein_coding	protein	3220	3983	4120	2891	3438	108.688	137.612	110.66	137.592	147.214
ENSRNOG00000001270	26.5346	15.0178	20.3944	22.2225	13.1983	0.05619	0.73611	0.9989	Hvcn1	12	-	39822637	39850567	1186	protein_coding	hydrogen	27	16	21	22	12	1.18834	0.690106	1.33316	0.794124	1.0781
ENSRNOG00000001271	102.207	69.4574	83.5197	56.5664	84.6888	0.13963	0.46106	0.9989	Card6	2	-	54810110	54824033	6619	protein_coding	caspase	104	74	86	56	77	0.663369	0.971121	1.12616	0.805468	0.968243
ENSRNOG00000001272	1205.85	1175.14	1315.92	1135.37	1138.35	0.10526	0.34272	0.9989	Mcm3ap	20	-	12879278	12917039	6459	protein_coding	minichromosome	1227	1252	1355	1124	1035	11.5933	11.3657	11.5688	11.8658	13.2831
ENSRNOG00000001273	254.536	304.111	259.3	258.589	289.262	-0.0045612	0.97651	0.9989	Psmg3	12	+	16899025	16901934	793	protein_coding	proteasome	259	324	267	256	263	20.6809	22.6205	19.1263	24.0506	20.5003
ENSRNOG00000001274	1297.25	1415.43	1449.94	1207.09	1358.32	0.10159	0.3847	0.9989	Vps29	12	-	39690069	39699113	1441	protein_coding	VPS29	1320	1508	1493	1195	1235	72.5636	79.8424	73.27	84.1399	86.1648
ENSRNOG00000001276	660.417	690.82	688.552	706.07	741.302	-0.080423	0.48597	0.9989	Pcnt	20	+	12944786	13038431	9447	protein_coding	pericentrin	672	736	709	699	674	4.74009	4.86615	4.16562	4.58603	4.56957
ENSRNOG00000001277	397.036	330.392	296.204	324.247	295.861	0.10601	0.50592	0.9989	Mafk	12	-	16923990	16934706	2645	protein_coding	MAF	404	352	305	321	269	7.77469	6.93659	8.94459	7.83376	7.02097
ENSRNOG00000001278	345.933	434.578	421.483	377.783	488.335	-0.085548	0.59239	0.9989	Gpn3	12	-	39670453	39679510	1596	protein_coding	GPN-loop	352	463	434	374	444	15.0121	18.9745	12.9156	17.0766	16.5569
ENSRNOG00000001283	811.762	785.62	666.215	773.748	770.998	-0.028982	0.82571	0.9989	Anapc7	12	-	39614733	39641285	2458	protein_coding	anaphase	826	837	686	766	701	19.9641	19.4516	19.679	20.0446	16.9928
ENSRNOG00000001285	16924.2	16245.5	16486.4	16311.3	15641	0.048459	0.56116	0.9989	Atp2a2	12	+	39553903	39603326	6620	protein_coding	ATPase	17221	17308	16976	16148	14221	210.303	197.184	205.015	207.121	210.127
ENSRNOG00000001287	33.414	30.0356	18.452	22.2225	30.7959	0.014328	0.93549	0.9989	Gper1	12	-	17309834	17311112	1279	protein_coding	G	34	32	19	22	28	1.10193	1.49316	1.55673	1.47276	0.904494
ENSRNOG00000001288	231.932	152.994	201.03	200.003	151.78	0.09611	0.59667	0.9989	Gpr146	12	-	17345510	17358617	1815	protein_coding	G	236	163	207	198	138	6.98863	5.18587	7.61447	5.28645	6.94411
ENSRNOG00000001289	321.364	327.576	337.964	360.611	391.548	-0.16288	0.23473	0.9989	LOC498154	12	+	17277635	17380494	1442	protein_coding	hypothetical	327	349	348	357	356	15.8601	16.8385	13.2797	14.2467	14.6939
ENSRNOG00000001293	1040.75	1030.6	1041.08	957.588	955.773	0.10735	0.30202	0.9989	Get4	12	-	17469112	17486157	2091	protein_coding	golgi	1059	1098	1072	948	869	29.0441	28.3456	29.6583	30.9102	31.215
ENSRNOG00000001294	361.657	331.331	295.233	487.885	340.955	-0.24454	0.14396	0.9989	Ift81	12	+	39423596	39506890	2028	protein_coding	intraflagellar	368	353	304	483	310	15.2575	10.4259	10.6264	10.2461	9.12701
ENSRNOG00000001295	18044.5	14574.8	14088.6	16188.1	15630	-0.027084	0.83224	0.9989	S100b	20	-	13130636	13142856	1484	protein_coding	S100	18361	15528	14507	16026	14211	691.823	653.146	724.548	615.935	595.205
ENSRNOG00000001296	234.88	91.9842	138.876	221.215	192.474	-0.19549	0.30148	0.9989	P2rx7	12	-	39353613	39396042	3817	protein_coding	purinergic	239	98	143	219	175	4.94177	4.20428	4.92989	2.03195	3.06686
ENSRNOG00000001297	816.676	777.172	731.283	787.889	785.296	-0.019102	0.87044	0.9989	Prmt2	20	+	13156241	13212606	1974	protein_coding	protein	831	828	753	780	714	25.3134	24.6701	24.6524	24.6909	23.2258
ENSRNOG00000001299	1284.47	1590.95	1502.38	1524.26	1496.9	-0.043522	0.72909	0.9989	Sun1	12	-	17488487	17522534	4127	protein_coding	Sad1	1307	1695	1547	1509	1361	29.5537	28.379	23.3991	30.503	28.796
ENSRNOG00000001300	216.208	316.313	261.242	270.711	309.059	-0.094178	0.58034	0.9989	P2rx4	12	-	39308025	39325673	1970	protein_coding	purinergic	220	337	269	268	281	8.71509	9.7288	6.53975	10.0697	8.31398
ENSRNOG00000001302	1921.3	3306.74	4613.01	671.726	4283.93	0.051873	0.68554	0.9989	Adora2a	20	-	14265252	14282873	2485	protein_coding	adenosine	1955	3523	4750	665	3895	17.1435	106.906	46.0707	83.4525	116.383
ENSRNOG00000001303	1216.66	946.123	1106.15	1054.56	1088.86	0.02032	0.87992	0.9989	Specc1l	20	-	14287457	14393793	5932	protein_coding	sperm	1238	1008	1139	1044	990	11.2746	11.3829	12.2215	10.0026	11.6908
ENSRNOG00000001304	2062.82	1753.33	2192.88	1600.02	2817.83	-0.098635	0.57062	0.9989	Bcr	20	-	14421141	14545772	3856	protein_coding	BCR	2099	1868	2258	1584	2562	26.3161	45.317	31.8772	28.5163	35.6541
ENSRNOG00000001309	864.832	1005.26	1266.39	917.184	855.687	0.18684	0.22984	0.9989	Camkk2	12	+	39253409	39302601	2136	protein_coding	calcium/calmodulin-dependent	880	1071	1304	908	778	27.2325	24.8426	24.126	29.5149	37.1706
ENSRNOG00000001311	534.623	666.416	613.773	537.381	508.133	0.17665	0.2051	0.9989	Rab36	20	-	14557740	14573519	1247	protein_coding	RAB36,	544	710	632	532	462	27.3306	25.2694	25.5468	33.5155	30.8584
ENSRNOG00000001312	811.762	682.372	682.725	772.738	700.607	-0.018971	0.8879	0.9989	Pdgfa	12	+	17734133	17755285	1891	protein_coding	platelet	826	727	703	765	637	40.039	35.4958	39.5188	34.9628	34.9701
ENSRNOG00000001313	1487.9	1627.56	1459.65	1542.44	1613.49	-0.04462	0.68036	0.9989	Gnaz	20	-	14593819	14620019	2462	protein_coding	G	1514	1734	1503	1527	1467	39.7333	40.6407	36.0116	41.4586	37.1701
ENSRNOG00000001314	1130.18	1113.2	1128.49	1005.06	1217.54	0.014781	0.90469	0.9989	Fam20c	12	-	17913767	17972737	2967	protein_coding	FAM20C,	1150	1186	1162	995	1107	21.4837	25.4477	22.6979	23.5299	23.8458
ENSRNOG00000001315	7.86211	12.202	8.74044	30.3034	3.29956	-0.099681	0.41754	0.9989	Rsph14	20	+	14577166	14653038	2456	protein_coding	radial	8	13	9	30	3	1.31365	0.139861	0.320221	0.523061	0.37456
ENSRNOG00000001316	3202.83	3571.43	3229.11	2960.65	3299.56	0.083033	0.44797	0.9989	Anapc5	12	+	39209129	39242690	2433	protein_coding	anaphase-promoting	3259	3805	3325	2931	3000	77.1751	84.1005	78.4417	92.0589	83.2094
ENSRNOG00000001317	683.02	765.909	736.139	640.413	722.604	0.08418	0.50591	0.9989	Zfp68	12	+	18152659	18167517	4648	protein_coding	zinc	695	816	758	634	657	8.82948	9.74152	8.84772	10.442	10.0331
ENSRNOG00000001323	355.76	368.875	367.098	344.449	378.35	0.0090027	0.94728	0.9989	Zfp157	12	-	18464781	18487178	3225	protein_coding	zinc	362	393	378	341	344	6.77374	7.27525	6.5733	7.17325	7.13649
ENSRNOG00000001324	37.345	30.0356	29.1348	29.2933	14.2981	0.17474	0.32378	0.9989	Asmt	12	-	18521401	18526250	1548	protein_coding	acetylserotonin	38	32	30	29	13	1.20014	0.572785	1.43753	1.21684	1.17998
ENSRNOG00000001325	82.5521	70.396	100.029	88.8901	80.2894	-0.0033254	0.98579	0.9989	Il3ra	12	-	18534767	18540166	1403	protein_coding	interleukin	84	75	103	88	73	4.01817	3.54882	3.50612	3.14671	4.46995
ENSRNOG00000001329	333.157	178.337	224.338	186.871	166.078	0.2779	0.1362	0.9989	Gjc3	12	-	19166239	19167015	777	protein_coding	gap	339	190	231	185	151	15.253	13.2549	25.5495	14.3941	18.1015
ENSRNOG00000001331	891.366	915.148	1011.95	837.385	912.879	0.090783	0.45389	0.9989	Rnf34	12	-	39164290	39185168	1960	protein_coding	ring	907	975	1042	829	830	27.0958	28.8829	27.0992	29.2821	32.3694
ENSRNOG00000001335	504.158	408.297	377.781	373.742	380.55	0.14935	0.33417	0.9989	Zkscan1	12	+	19231092	19247387	3137	protein_coding	zinc	513	435	389	370	346	7.55598	7.52282	9.57651	8.16259	7.55019
ENSRNOG00000001336	153.311	164.257	162.184	143.436	182.576	-0.018736	0.91228	0.9989	Orai1	12	-	38981927	38995570	1122	protein_coding	ORAI	156	175	167	142	166	8.10773	10.091	8.1421	9.18118	9.06247
ENSRNOG00000001337	607.348	565.984	711.86	614.15	658.813	-0.015363	0.91267	0.9989	Setd1b	12	-	38845621	38869346	5949	protein_coding	SET	618	603	733	608	599	6.54731	6.86755	6.08344	5.9666	7.5021
ENSRNOG00000001338	20.638	14.0792	13.5962	27.2731	19.7974	-0.15548	0.36012	0.9989	Hpd	12	+	38828444	38839969	1535	protein_coding	4-hydroxyphenylpyruvate	21	15	14	27	18	1.12683	0.799804	0.801153	0.575223	0.555319
ENSRNOG00000001339	328.243	412.051	335.05	339.398	354.153	0.038559	0.80006	0.9989	Psmd9	12	-	38786540	38805121	1343	protein_coding	proteasome	334	439	345	336	322	16.0275	16.3531	14.5638	19.2416	15.641
ENSRNOG00000001341	71.7417	71.3347	89.3467	82.8294	73.6902	-0.0092223	0.96053	0.9989	Zfp113	12	-	19288403	19294888	1317	protein_coding	zinc	73	76	92	82	67	3.9887	3.46983	3.24595	3.39689	4.25329
ENSRNOG00000001345	600.468	554.721	603.09	532.33	620.318	0.021265	0.87193	0.9989	Mapkapk5	12	+	40510378	40529338	1764	protein_coding	mitogen-activated	611	591	621	527	564	22.5373	25.6795	23.8855	23.2236	25.2408
ENSRNOG00000001346	1793.54	1795.57	1799.56	1634.37	1865.35	0.034652	0.74798	0.9989	Cops6	12	+	19303387	19306226	1173	protein_coding	COP9	1825	1913	1853	1618	1696	88.3658	98.6159	91.1107	95.9998	96.1834
ENSRNOG00000001347	80.5866	204.618	202.972	194.952	222.171	-0.1626	0.38888	0.9989	Adam1a	12	+	40533632	40536620	2955	pseudogene	ADAM	82	218	209	193	202	4.18411	4.66244	1.62503	4.34262	4.30637
ENSRNOG00000001348	746.9	826.919	756.533	680.817	733.603	0.12016	0.32101	0.9989	Erp29	12	+	40619377	40625883	1230	protein_coding	endoplasmic	760	881	779	674	667	46.0812	48.5518	47.4984	55.3464	50.6198
ENSRNOG00000001349	325.295	290.97	303.002	293.943	284.862	0.067812	0.63645	0.9989	Mcm7	12	-	19306607	19314016	2484	protein_coding	minichromosome	331	310	312	291	259	7.5049	7.1116	7.80335	7.34621	7.64761
ENSRNOG00000001350	569.02	524.685	572.984	451.521	546.628	0.1308	0.3441	0.9989	Naa25	12	-	40628005	40680397	3257	protein_coding	N(alpha)-acetyltransferase	579	559	590	447	497	9.46016	11.1986	11.2014	10.8706	11.8676
ENSRNOG00000001351	534.623	765.909	989.612	776.778	957.973	-0.12193	0.4967	0.9989	Trafd1	12	+	40695520	40709462	2579	protein_coding	TRAF	544	816	1019	769	871	19.8485	23.9351	12.8352	19.3527	24.9974
ENSRNOG00000001352	4351.68	3879.29	4454.71	4126.32	4148.65	0.028749	0.78414	0.9989	Hectd4	12	-	40713841	40822159	12776	protein_coding	HECT	4428	4133	4587	4085	3772	20.4833	20.1371	20.2963	19.0425	21.8603
ENSRNOG00000001353	253.553	335.085	295.233	315.156	270.564	0.0063936	0.96847	0.9989	Ap4m1	12	+	19314251	19320142	1362	protein_coding	adaptor	258	357	304	312	246	14.6751	12.3191	11.093	15.4292	13.59
ENSRNOG00000001355	846.159	949.877	864.332	1267.69	918.378	-0.24445	0.10127	0.9989	Taf6	12	-	19320271	19328637	2093	protein_coding	TATA-box	861	1012	890	1255	835	38.413	27.2105	24.0901	28.4619	25.8907
ENSRNOG00000001357	93.3625	101.37	103.914	105.052	106.686	-0.059743	0.73669	0.9989	Mblac1	12	+	19335841	19337102	1262	protein_coding	metallo-beta-lactamase	95	108	107	104	97	5.27931	5.24242	4.40828	5.03753	5.16235
ENSRNOG00000001367	12.7759	18.7723	17.4809	18.1821	21.9971	-0.082692	0.62618	0.9989	Gpc2	12	-	19593041	19599374	2611	protein_coding	glypican	13	20	18	18	20	0.441641	0.522447	0.291569	0.450896	0.419748
ENSRNOG00000001369	11.7932	21.5881	27.1925	5.05057	19.7974	0.1187	0.41081	0.9989	Oas1a	12	+	41200718	41211909	2032	protein_coding	2'-5'	12	23	28	5	18	0.216281	0.828966	0.474494	0.914168	1.15113
ENSRNOG00000001375	79.6038	76.0277	73.8081	97.9811	79.1895	-0.13121	0.4774	0.9989	Gal3st4	12	-	19583110	19592000	2207	protein_coding	galactose-3-O-sulfotransferase	81	81	76	97	72	2.81561	2.2251	2.14925	2.16041	2.09669
ENSRNOG00000001376	1129.19	658.907	766.245	940.417	731.403	0.017671	0.92072	0.9989	Mettl7a	7	+	141973553	141981432	1777	protein_coding	methyltransferase	1149	702	789	931	665	33.5634	25.5243	37.8649	23.2543	27.0341
ENSRNOG00000001377	568.037	545.335	596.292	534.351	545.528	0.068541	0.57791	0.9989	Ddx54	12	-	41470557	41485122	3252	protein_coding	DEAD-box	578	581	614	529	496	10.421	10.4028	10.4083	10.5167	11.4958
ENSRNOG00000001378	99.2591	90.1069	101.001	170.709	86.8885	-0.216	0.25428	0.9989	Iqcd	12	-	41490801	41497610	1374	protein_coding	IQ	101	96	104	169	79	7.87959	3.92157	4.30466	4.1128	4.6086
ENSRNOG00000001379	35.3795	54.4396	27.1925	49.4956	47.2937	-0.12183	0.51004	0.9989	Cyp3a62	12	+	18678594	18709397	1669	protein_coding	cytochrome	36	58	28	49	43	2.03044	1.89705	1.36363	2.20837	1.10274
ENSRNOG00000001383	114.983	122.958	134.991	142.426	84.6888	0.074603	0.68988	0.9989	Slc8b1	12	-	41566981	41590244	2665	protein_coding	solute	117	131	139	141	77	3.38942	1.97066	2.57095	2.89353	3.17571
ENSRNOG00000001385	1412.23	1201.43	1238.23	1214.16	1203.24	0.077328	0.51648	0.9989	Plbd2	12	+	41600005	41619186	2190	protein_coding	phospholipase	1437	1280	1275	1202	1094	35.1612	34.0716	38.4253	34.4048	35.4478
ENSRNOG00000001388	25.5518	25.3426	34.9617	32.3237	23.0969	0.015508	0.93189	0.9989	Sds	12	-	41620393	41627741	1415	protein_coding	serine	26	27	36	32	21	1.71118	1.19559	1.27093	1.32666	1.82965
ENSRNOG00000001389	2.94829	13.1406	13.5962	15.1517	19.7974	-0.13238	0.33853	0.9989	Irs3	12	+	22122953	22125091	1969	protein_coding	insulin	3	14	14	15	18	0.488033	0.623514	0.0892237	0.418539	0.432917
ENSRNOG00000001391	87.4659	77.9049	107.799	72.7282	75.8899	0.17272	0.35407	0.9989	Sdsl	12	+	41636994	41647205	1378	protein_coding	serine	89	83	111	72	69	3.34724	3.41522	3.78221	3.54554	4.90452
ENSRNOG00000001396	416.692	470.246	439.935	368.692	438.842	0.10983	0.44119	0.9989	Mospd3	12	+	22165486	22169241	1003	protein_coding	motile	424	501	453	365	399	23.3129	27.1326	24.7554	29.4029	27.4992
ENSRNOG00000001397	196.553	213.065	252.501	229.296	200.173	0.028887	0.86157	0.9989	Rbm19	12	-	41907740	41993957	4295	protein_coding	RNA	200	227	260	227	182	3.38584	2.8902	2.72691	3.11111	3.68581
ENSRNOG00000001402	243.725	218.697	255.415	227.276	223.27	0.068506	0.65674	0.9989	Lrch4	12	-	22127393	22138382	3059	protein_coding	leucine	248	233	263	225	203	4.71201	4.52622	4.74763	4.48363	5.23479
ENSRNOG00000001404	693.831	759.339	915.803	632.332	962.372	-0.0097649	0.95395	0.9989	Agfg2	12	+	22082057	22118220	2907	protein_coding	ArfGAP	706	809	943	626	875	17.5891	26.1753	18.1332	20.8866	25.1825
ENSRNOG00000001407	22.6036	20.6495	16.5097	9.09103	15.398	0.17351	0.29396	0.9989	Tfr2	12	-	22177382	22194299	3041	protein_coding	transferrin	23	22	17	9	14	0.193024	0.319677	0.450918	0.433552	0.346527
ENSRNOG00000001408	943.453	1168.57	1043.03	846.476	1197.74	0.032588	0.8353	0.9989	Actl6b	12	-	22194618	22211080	1914	protein_coding	actin-like	960	1245	1074	838	1089	31.1937	43.1585	32.6659	42.5835	37.9967
ENSRNOG00000001409	5146.73	5525.62	6043.53	4639.46	5853.42	0.074909	0.56732	0.9989	Gnb2	12	+	22229079	22234096	1624	protein_coding	G	5237	5887	6223	4593	5322	181.182	223.516	188.843	213.384	233.312
ENSRNOG00000001410	605.382	671.109	851.707	672.736	809.493	-0.048579	0.75943	0.9989	Gigyf1	12	-	22236165	22245100	3939	protein_coding	GRB10	616	715	877	666	736	10.8316	12.7442	9.15797	10.685	13.5562
ENSRNOG00000001414	23.5863	32.8515	21.3655	8.08092	20.8972	0.20103	0.22035	0.9989	Serpine1	12	+	22641104	22651482	3063	protein_coding	serpin	24	35	22	8	19	0.167319	0.423083	0.458848	0.672627	0.437319
ENSRNOG00000001415	2505.06	2820.53	2972.72	2468.72	3090.59	-0.0058546	0.96495	0.9989	Ap1s1	12	+	22665112	22676075	1344	protein_coding	adaptor	2549	3005	3061	2444	2810	116.495	142.602	111.064	131.613	138.671
[truncated: 20,287 more rows]
