# Supplementary material for: Comparing Gene Expression in the Parabrachial and Amygdala of Diestrus and Proestrus Female Rats after Orofacial Varicella Zoster Injection
Source: Int J Mol Sci. 2020 Aug 11;21(16):5749. doi: 10.3390/ijms21165749 (PMC7461146; doi:10.3390/ijms21165749)
Supplement: Supplementary file 1 [file ijms-21-05749-s001.zip › Supplementary Tables/Parabrachial supp table 1a.xlsx]

## Sheet: CPPvsCDP_DEG
Gene_ID	G3R10CPP	G3R2_CPP	G3R8_CPP	G4R1_CDP	G4R4_CDP	G4R7_CDP	log2FoldChange	pvalue	padj	GeneName	gene_chr	gene_strand	gene_start	gene_end	gene_length	gene_biotype	gene_description	G3R10CPP_readcount	G3R2_CPP_readcount	G3R8_CPP_readcount	G4R1_CDP_readcount	G4R4_CDP_readcount	G4R7_CDP_readcount	control diestrus rat #1 (fpkm)	control diestrus rat #2 (fpkm)	control diestrus rat #3 (fpkm)	control proestrus rat #4 (fpkm)	control proestrus rat #5 (fpkm)	control proestrus rat #6 (fpkm)
ENSRNOG00000059660	129.481	72.0817	93.0986	714.794	1603.73	931.624	-2.5803	2.0452e-37	2.8244e-33	AABR07065531.26	6	+	133667975	133676907	583	lincRNA	-	145	74	96	737	1526	824	78.2416	190.042	99.8506	13.4364	7.68203	9.82477
ENSRNOG00000056184	74.117	54.5483	48.4888	250.226	434.038	301.873	-1.8656	1.1598e-20	8.0081e-17	Lrp2	3	-	55665145	55822551	15512	protein_coding	LDL	83	56	50	258	413	267	0.935832	1.75733	1.10546	0.262785	0.198628	0.174835
ENSRNOG00000047321	1303.74	1650.09	1452.73	495.604	451.904	652.363	1.3076	1.1633e-19	5.3552e-16	Hba-a2	10	-	15589364	15590220	557	protein_coding	hemoglobin	1460	1694	1498	511	430	577	51.6193	50.9547	66.5303	128.733	167.332	145.876
ENSRNOG00000058105	1011.74	1722.17	1219.98	460.688	432.987	405.89	1.3881	3.8466e-18	1.328e-14	Hbb	1	-	168971274	168972725	660	protein_coding	hemoglobin	1133	1768	1258	475	412	359	40.4945	41.2025	34.9341	84.3096	147.387	103.386
ENSRNOG00000053889	340.224	305.86	345.241	775.896	1229.6	902.228	-1.3525	5.9452e-18	1.6421e-14	Celsr3	8	+	117620317	117648028	11868	protein_coding	cadherin,	381	314	356	800	1170	798	3.79279	6.50697	4.31842	1.57666	1.4557	1.62704
ENSRNOG00000010771	815.287	922.451	809.764	1811.72	2819.67	2009.1	-1.2309	3.8708e-17	8.9093e-14	Pkd1	10	+	13915214	13962008	13813	protein_coding	polycystin	913	947	835	1868	2683	1777	7.60913	12.8204	8.26225	3.24619	3.77209	3.27888
ENSRNOG00000049128	194.669	197.738	165.832	522.76	1075.11	618.445	-1.5744	1.0497e-16	2.0708e-13	Nktr	8	+	130366775	130393178	5003	protein_coding	natural	218	203	171	539	1023	547	6.06184	13.4963	7.02192	2.14002	2.23247	1.85393
ENSRNOG00000024737	809.929	704.257	747.698	1429.59	1681.5	1491.28	-0.95638	2.4725e-16	3.7939e-13	Tnrc6a	1	+	193076430	193146394	8409	protein_coding	trinucleotide	907	723	771	1474	1600	1319	11.7324	14.9394	11.9836	6.30145	5.6273	5.91593
ENSRNOG00000041744	24.1103	15.5852	8.72799	124.143	314.231	135.673	-1.9042	2.2915e-16	3.7939e-13	AABR07065531.1	6	+	133662524	133662603	80	miRNA	-	27	16	9	128	299	120	90.0256	246.69	96.3364	16.5754	11.004	6.1021
ENSRNOG00000029886	3589.76	4910.32	4011.97	1507.18	1529.12	2101.81	1.1522	5.688e-16	7.8551e-13	Hba-a2	10	-	15602794	15603649	556	protein_coding	hemoglobin	4020	5041	4137	1554	1455	1859	157.261	172.726	214.735	355.093	498.841	403.587
ENSRNOG00000061845	308.077	277.612	261.84	603.259	1002.6	826.477	-1.3039	1.4837e-15	1.8627e-12	Cttnbp2	4	-	42932903	43096399	5935	protein_coding	cortactin	345	285	270	622	954	731	5.89679	10.6096	7.91035	2.85489	2.64207	2.46757
ENSRNOG00000062127	1029.6	633.15	725.393	1871.85	3577.4	2450.04	-1.4174	2.582e-15	2.9715e-12	AC134224.1	1	-	221154561	221156910	2350	lincRNA	-	1153	650	748	1930	3404	2167	46.21	95.6076	59.223	24.0964	15.2183	17.2648
ENSRNOG00000040384	50.8996	18.5075	12.6071	168.757	359.421	229.514	-1.7797	1.4186e-14	1.507e-11	Mir770	6	+	133682957	133683050	94	miRNA	microRNA	57	19	13	174	342	203	104.152	240.142	138.697	29.7809	11.1211	7.5014
ENSRNOG00000003714	108.943	133.448	95.0381	322.967	430.885	308.657	-1.3601	2.8467e-14	2.6392e-11	Clk4	10	+	36715565	36733133	1389	protein_coding	CDC-like	122	137	98	333	410	273	13.4893	19.4828	12.6229	4.31369	5.42673	3.82693
ENSRNOG00000025768	191.99	181.178	110.555	538.278	1070.91	500.861	-1.5641	2.8666e-14	2.6392e-11	Clk1	9	-	65296778	65307995	1774	protein_coding	CDC-like	215	186	114	555	1019	443	17.603	37.9133	16.038	5.95218	5.76872	3.48561
ENSRNOG00000062155	395.588	227.934	256.991	733.222	1403	974.587	-1.4397	3.5816e-14	3.0913e-11	AC134224.2	1	-	221151827	221153278	709	lincRNA	-	443	234	265	756	1335	862	59.9959	124.281	78.0837	30.6866	18.1589	20.2734
ENSRNOG00000051257	50.8996	30.1964	41.7004	162.938	429.834	198.988	-1.6856	6.6155e-14	5.3741e-11	AABR07039356.2	X	-	74333329	74337975	988	lincRNA	-	57	31	43	168	409	176	15.4456	44.1105	18.4697	4.57419	2.78696	3.81104
ENSRNOG00000061299	695.628	1131.88	706.967	298.72	331.046	254.388	1.2759	9.7853e-14	7.5075e-11	LOC689064	1	+	168957460	168958836	623	protein_coding	beta-globin	779	1162	729	308	315	225	27.8169	33.3728	23.195	61.4102	102.621	63.4697
ENSRNOG00000005486	86.6186	79.8743	63.0355	209.492	467.668	301.873	-1.5166	3.1619e-13	2.2982e-10	Phf20l1	7	+	107406962	107442513	2857	protein_coding	PHD	97	82	65	216	445	267	7.46527	18.0416	10.5331	2.92623	2.77127	2.16564
ENSRNOG00000004521	119.659	127.604	128.98	374.37	747.218	340.314	-1.4668	4.2986e-13	2.9682e-10	Prpf39	6	+	86785771	86810316	2375	protein_coding	pre-mRNA	134	131	133	386	711	301	9.14471	19.7595	8.13958	2.77097	3.03478	3.03749
ENSRNOG00000055225	15.1806	12.663	12.6071	72.7402	198.628	92.7102	-1.6454	1.6847e-12	1.1079e-09	Gm27733	X	-	74325012	74325079	68	misc_RNA	predicted	17	13	13	75	189	82	62.0581	183.452	77.4469	12.2781	10.5185	10.3696
ENSRNOG00000000593	389.337	314.627	377.243	691.517	1049.89	814.04	-1.0836	3.2537e-12	2.0425e-09	Rev3l	20	+	44803666	44961382	10837	protein_coding	REV3	436	323	389	713	999	720	3.7655	6.18904	4.34029	2.00986	1.66805	1.98045
ENSRNOG00000013618	166.986	115.915	136.739	338.485	419.325	343.706	-1.1716	6.1735e-12	3.5991e-09	Ankrd10	16	+	83206004	83228194	1248	protein_coding	ankyrin	187	119	141	349	399	304	15.7346	21.1023	15.6444	7.35899	5.24629	6.12818
ENSRNOG00000016488	2801.26	3374.2	3416.52	1841.78	1879.08	1614.51	0.79129	6.2547e-12	3.5991e-09	Pltp	3	-	161304469	161322289	2025	protein_coding	phospholipid	3137	3464	3523	1899	1788	1428	52.765	58.2791	45.29	76.0817	94.118	94.3658
ENSRNOG00000017113	360.762	285.404	362.696	638.174	1157.08	871.702	-1.1752	9.1643e-12	5.0623e-09	Ccnt2	13	+	44475970	44515739	5653	protein_coding	cyclin	404	293	374	658	1101	771	9.42782	18.5053	12.6093	5.05256	4.10513	5.1658
ENSRNOG00000014090	2276.19	1019.86	2269.28	592.591	603.239	664.8	1.2685	9.9587e-12	5.2896e-09	Retsat	4	+	100465170	100474301	2223	protein_coding	retinol	2549	1047	2340	611	574	588	15.4649	17.0429	16.9878	56.3146	25.9136	57.0957
ENSRNOG00000037911	56.2575	30.1964	65.9448	179.426	454.006	210.294	-1.5361	1.0367e-11	5.3024e-09	LOC680227	X	+	74304292	74345507	1811	protein_coding	LRRGT00193	63	31	68	185	432	186	13.7325	37.6171	15.7595	4.0819	2.25016	4.86594
ENSRNOG00000047386	541.143	555.224	537.256	1002.85	2236.4	1392.91	-1.2264	1.4049e-11	6.929e-09	Smg1	1	-	187784270	187883157	12834	processed_transcript	SMG1,	606	570	554	1034	2128	1232	9.24798	22.3266	12.5774	4.7309	4.98512	4.77658
ENSRNOG00000045884	20.5384	14.6111	16.4862	111.535	246.971	72.3591	-1.5752	1.5118e-11	7.1995e-09	Gm25994	10	-	94982505	94982605	101	miRNA	predicted	23	15	17	115	235	64	64.0653	153.574	40.6966	11.184	8.17128	9.12966
ENSRNOG00000019484	7816.21	8274.78	8026.84	5190.74	4746.04	5403.19	0.62548	2.7132e-11	1.249e-08	Slc6a9	5	+	136669674	136703697	3290	protein_coding	solute	8753	8495	8277	5352	4516	4779	113.508	112.354	115.691	162.036	176.176	169.224
ENSRNOG00000019346	159.843	140.267	37.8213	7.75896	11.5603	5.65306	1.5456	3.8385e-11	1.71e-08	Tmco3	16	-	81549204	81587080	3656	protein_coding	transmembrane	179	144	39	8	11	5	0.276491	0.445973	0.197249	5.39995	4.86663	1.29938
ENSRNOG00000011387	79.4748	87.6669	85.3404	201.733	278.499	228.384	-1.2069	4.2895e-11	1.8512e-08	Tet3	4	-	115066309	115157263	6073	protein_coding	tet	89	90	88	208	265	202	1.92711	2.88014	2.13623	0.719743	0.815379	0.785971
ENSRNOG00000015071	138.411	91.5632	94.0683	302.599	263.786	340.314	-1.2007	5.6811e-11	2.3775e-08	Zim1	1	+	70253650	70266809	3080	protein_coding	zinc	155	94	97	312	251	301	7.72327	7.28861	8.50484	3.34906	2.27535	2.31472
ENSRNOG00000049302	402.732	407.164	437.369	708.975	1097.18	897.706	-0.98506	6.2869e-11	2.5536e-08	Chd9	19	-	17366828	17494585	9400	protein_coding	chromodomain	451	418	451	731	1044	794	11.2164	18.7914	13.9062	6.04027	6.2717	6.67103
ENSRNOG00000058588	72.331	62.3409	80.4915	184.275	251.175	201.249	-1.2353	8.6346e-11	3.407e-08	Nfxl1	14	+	38192446	38233852	3799	protein_coding	nuclear	81	64	83	190	239	178	2.99036	4.41258	3.19774	1.11276	0.984972	1.2593
ENSRNOG00000005195	55994.9	62202.6	54574.2	37294.4	29614.4	35705.8	0.70819	9.4148e-11	3.6116e-08	Cst3	3	-	143219686	143223615	785	protein_coding	cystatin	62706	63858	56275	38453	28179	31581	2756.17	2369.34	2583.78	3923.11	4475.75	3888.42
ENSRNOG00000013147	213.421	169.489	203.653	367.581	537.03	505.383	-1.0759	1.0372e-10	3.6727e-08	Cacna1d	16	-	6112150	6405117	9810	protein_coding	calcium	239	174	210	379	511	447	3.19808	5.0582	4.30538	1.76033	1.43573	1.70825
ENSRNOG00000021438	84.8327	75.978	148.376	18.4275	9.45846	18.0898	1.4993	1.0227e-10	3.6727e-08	Tuba1c	7	+	140716113	140723714	1533	protein_coding	tubulin,	95	78	153	19	9	16	0.697361	0.387499	0.670312	3.04349	2.79945	5.41348
ENSRNOG00000032735	226.816	245.467	231.777	427.713	633.717	526.865	-1.0199	1.0291e-10	3.6727e-08	Srek1	2	-	33809807	33841499	2105	protein_coding	splicing	254	252	239	441	603	466	11.7878	18.9076	14.2178	5.92615	6.58671	6.15847
ENSRNOG00000027880	95.5484	86.6928	76.6124	204.643	313.18	234.037	-1.2182	1.2609e-10	4.3532e-08	Nbeal2	8	-	118893995	118926613	8691	protein_coding	neurobeachin-like	107	89	79	211	298	207	1.36603	2.26317	1.52968	0.604651	0.56343	0.493042
ENSRNOG00000033473	2787.87	3252.44	2656.22	1838.87	1467.11	1414.4	0.81153	1.3205e-10	4.4478e-08	Rpl36	9	-	10441259	10441834	318	protein_coding	ribosomal	3122	3339	2739	1896	1396	1251	335.473	289.754	252.656	482.166	577.709	467.188
ENSRNOG00000060367	456.31	445.153	378.213	752.619	835.497	797.081	-0.82417	1.4221e-10	4.6758e-08	Rfx7	8	+	79159370	79279962	7998	protein_coding	regulatory	511	457	390	776	795	705	5.45917	6.56079	5.66118	3.13784	3.1438	2.64491
ENSRNOG00000004937	335.759	266.897	293.842	572.223	612.698	581.134	-0.8835	1.494e-10	4.6925e-08	AABR07057765.1	7	-	86673993	88071472	12778	processed_transcript	CUB	376	274	303	590	583	514	4.54006	5.26263	4.51467	2.52547	2.06174	2.24767
ENSRNOG00000060518	2511.05	2697.22	2200.42	4363.44	3895.83	4066.81	-0.693	1.4951e-10	4.6925e-08	AABR07015057.1	14	-	46523594	46529375	1092	protein_coding	-	2812	2769	2269	4499	3707	3597	395.532	382.308	360.96	215.788	238.047	192.301
ENSRNOG00000026226	272.358	272.741	228.867	470.387	662.092	537.041	-0.9687	4.5722e-10	1.4032e-07	Hook1	5	+	114940053	115000691	5475	protein_coding	hook	305	280	236	485	630	475	4.98429	7.59499	5.57197	2.73594	2.8138	2.33806
ENSRNOG00000038328	4310.39	3923.58	3244.87	2214.21	2118.69	2339.24	0.72974	6.1138e-10	1.8355e-07	Gjc2	10	-	45526745	45534570	2081	protein_coding	gap	4827	4028	3346	2283	2016	2069	61.7277	63.9424	63.8539	113.919	106.497	87.2129
ENSRNOG00000020851	51013.9	50820.5	49947.4	32986.2	24941.9	32418	0.70167	6.2541e-10	1.8376e-07	Aplp1	1	-	88897532	88908750	2254	protein_coding	amyloid	57128	52173	51504	34011	23733	28673	849.008	694.975	816.993	1244.76	1273.54	1239.41
ENSRNOG00000049255	21.4314	23.3778	6.78844	74.68	218.595	109.669	-1.4437	7.1162e-10	2.0474e-07	LOC100911837	11	-	85802605	85895613	4670	protein_coding	protein	24	24	7	77	208	97	0.927726	2.93979	1.33399	0.252398	0.282758	0.0813033
ENSRNOG00000012749	624.19	902.969	676.904	376.31	318.435	357.273	0.93767	7.9013e-10	2.2269e-07	C1qb	5	-	155246447	155252003	1083	protein_coding	complement	699	927	698	388	303	316	20.1581	18.4665	18.7395	31.6986	47.0946	34.9586
ENSRNOG00000048273	19783	24359.7	16349.5	11248.6	10305.5	11724.4	0.79082	9.0852e-10	2.4638e-07	Apod	11	+	72705129	72726301	961	protein_coding	apolipoprotein	22154	25008	16859	11598	9806	10370	679.056	673.502	693.034	1132.19	1431.78	951.558
ENSRNOG00000053210	396.481	370.149	409.246	694.427	1151.83	775.6	-0.99486	9.0986e-10	2.4638e-07	Zc3h11a	13	+	50196042	50234862	2691	protein_coding	zinc	444	380	422	716	1096	686	14.9708	26.8824	16.3723	8.10327	7.76944	8.50601
ENSRNOG00000011879	1054.6	916.606	906.741	1511.06	2023.06	1684.61	-0.78754	9.761e-10	2.5434e-07	Nfat5	19	-	38446059	38533735	13565	protein_coding	nuclear	1181	941	935	1558	1925	1490	10.0231	14.5275	10.9415	6.6318	5.91971	5.79868
ENSRNOG00000031092	542.929	601.979	503.314	920.407	1500.74	1094.43	-0.95385	9.6976e-10	2.5434e-07	Rock1	18	-	1273453	1390190	5937	protein_coding	Rho-associated	608	618	519	949	1428	968	10.6814	18.8545	12.4363	5.97326	6.80182	5.63133
ENSRNOG00000024863	45.5417	46.7557	75.6426	161.968	316.333	172.984	-1.3279	1.0842e-09	2.7727e-07	Fam76b	8	+	12355767	12374689	3729	protein_coding	family	51	48	78	167	301	153	2.51982	5.32776	2.63511	0.67169	0.708221	1.13456
ENSRNOG00000016813	64.2942	65.2631	64.975	165.848	328.944	177.506	-1.2794	1.2506e-09	3.1402e-07	Tia1	4	+	118207862	118235218	1820	protein_coding	TIA1	72	67	67	171	313	157	8.13313	17.4635	8.52342	2.98909	3.11609	3.07197
ENSRNOG00000038002	11.6087	1.94815	8.72799	50.4332	140.826	65.5755	-1.4037	1.714e-09	4.2268e-07	Ccdc62	12	-	38057556	38093050	2872	protein_coding	coiled-coil	13	2	9	52	134	58	1.01874	3.07958	1.29701	0.222305	0.0383147	0.169975
ENSRNOG00000018454	66240	75038	69598	44607.2	29706.9	41618.9	0.78865	2.0431e-09	4.95e-07	Apoe	1	-	80612895	80617057	1555	protein_coding	apolipoprotein	74179	77035	71767	45993	28267	36811	2100.52	1514.4	1918.96	2957.07	3440.31	3159.67
ENSRNOG00000004171	19.6455	23.3778	29.0933	77.5896	183.914	104.016	-1.3706	2.401e-09	5.7169e-07	Dnah9	10	-	52351192	52710862	13339	protein_coding	dynein,	22	24	30	80	175	92	0.337453	0.865935	0.442959	0.081001	0.0989938	0.12199
ENSRNOG00000004207	154.485	116.889	125.101	297.75	673.652	321.094	-1.2399	2.5225e-09	5.9044e-07	Eml5	6	-	122770055	122897997	6540	protein_coding	EMAP	173	120	129	307	641	284	2.64123	6.4692	2.78894	1.29915	1.00954	1.06989
ENSRNOG00000020533	3774.61	4054.11	3729.76	2480.93	2303.66	2679.55	0.60015	2.9126e-09	6.7038e-07	Htra1	1	+	201499028	201548513	2056	protein_coding	HtrA	4227	4162	3846	2558	2192	2370	70.0041	70.3701	74.0328	100.972	111.378	101.464
ENSRNOG00000010999	57.1504	76.9521	91.159	174.577	498.145	238.559	-1.3128	3.627e-09	8.2113e-07	Cep295	8	-	13871213	13909188	7679	protein_coding	centrosomal	64	79	94	180	474	211	1.37738	4.25485	1.84296	0.427471	0.591129	0.69341
ENSRNOG00000006237	5771.3	6716.26	6180.39	4083.15	3934.72	4260.14	0.57663	4.3834e-09	9.6496e-07	Gpr37l1	13	-	51985684	51992693	2440	protein_coding	G	6463	6895	6373	4210	3744	3768	97.0819	101.278	99.1791	130.087	155.476	141.671
ENSRNOG00000007241	162.522	156.826	140.618	316.178	591.679	335.792	-1.1268	4.4021e-09	9.6496e-07	Fnbp4	3	+	79570625	79610454	4419	protein_coding	formin	182	161	145	326	563	297	4.83212	9.78933	5.02492	2.3547	2.33356	2.0719
ENSRNOG00000012410	955.484	958.491	783.58	524.7	522.317	443.2	0.77993	4.472e-09	9.6498e-07	S100a1	2	-	189900667	189903219	285	protein_coding	S100	1070	984	808	541	497	392	106.807	115.102	88.3365	184.387	189.964	153.778
ENSRNOG00000013078	83.9397	80.8484	80.4915	169.727	359.421	234.037	-1.2052	4.7503e-09	1.0093e-06	Zcchc7	5	+	60250546	60429708	1995	protein_coding	zinc	94	83	83	175	342	207	4.93561	11.315	6.66387	2.31407	2.28905	2.25664
ENSRNOG00000017508	48.2207	47.7298	36.8515	115.415	270.091	144.718	-1.297	5.5637e-09	1.1642e-06	Kmt5c	1	-	72666665	72674271	2411	protein_coding	lysine	54	49	38	119	257	128	2.77713	7.03569	3.40967	1.09999	1.1182	0.854896
ENSRNOG00000047505	56595.9	55793.2	49842.6	36296.4	30284.9	36836.5	0.61439	6.9675e-09	1.4361e-06	Tubb4a	9	+	9961021	9968486	2146	protein_coding	tubulin,	63379	57278	51396	37424	28817	32581	981.22	886.318	975.066	1450.46	1468.51	1299.05
ENSRNOG00000023579	148.234	100.33	115.403	234.709	431.936	335.792	-1.1302	7.3696e-09	1.4932e-06	Tet2	2	-	238720835	238803024	7760	protein_coding	tet	166	103	119	242	411	297	1.75469	3.49583	2.45807	1.0506	0.73029	0.831787
ENSRNOG00000057806	370.585	329.238	332.633	595.5	957.406	652.363	-0.94067	7.4605e-09	1.4932e-06	Trpm7	3	-	119259467	119330345	5644	protein_coding	transient	415	338	343	614	911	577	6.1791	10.7547	6.62805	3.64544	3.32619	3.3276
ENSRNOG00000010268	0.892975	0	0	27.1564	64.1073	27.1347	-1.2683	8.9046e-09	1.7567e-06	Vom2r44	2	+	154604832	154639158	6950	protein_coding	vomeronasal	1	0	0	28	61	24	0.226683	0.579316	0.221782	0.00706653	0	0
ENSRNOG00000030625	50813	53826.5	41531.7	27861.5	26657.1	33163.1	0.68535	1.1134e-08	2.1657e-06	Tf	8	-	111673547	111721333	3271	protein_coding	transferrin	56903	55259	42826	28727	25365	29332	609.715	631.533	710.61	1054.18	1146.87	876.243
ENSRNOG00000042309	1298.39	1097.78	1067.72	1755.46	1911.66	2006.84	-0.6644	1.1312e-08	2.1697e-06	Kiaa0408L	1	-	31040142	31055453	4152	protein_coding	Kiaa0408-like	1454	1127	1101	1810	1819	1775	24.5283	28.9165	27.4562	17.1988	14.9344	14.3832
ENSRNOG00000006833	1251.95	1185.45	1293.68	1770.01	2051.43	2121.03	-0.631	1.3372e-08	2.5297e-06	Rb1cc1	5	-	13033918	13097341	7197	protein_coding	RB1-inducible	1402	1217	1334	1825	1952	1876	14.2678	17.9019	16.741	9.56726	9.30377	10.0538
ENSRNOG00000002036	191.99	148.06	185.227	346.244	638.971	371.971	-1.0809	1.4478e-08	2.6659e-06	Paxbp1	11	-	31185473	31213787	2757	protein_coding	PAX3	215	152	191	357	608	329	7.28581	14.5558	7.66405	3.82995	3.03338	3.75771
ENSRNOG00000006639	196.455	166.567	170.681	336.545	376.236	349.359	-0.87025	1.4401e-08	2.6659e-06	Scn9a	3	-	52583951	52664209	9302	protein_coding	sodium	220	171	176	347	358	309	2.55956	3.09773	2.60164	1.41646	1.2334	1.25149
ENSRNOG00000000796	1284.1	1286.76	1284.95	1820.45	2181.75	2012.49	-0.60539	1.8895e-08	3.4335e-06	Ranbp2	20	+	28027054	28076664	10277	protein_coding	RAN	1438	1321	1325	1877	2076	1780	10.8575	14.087	11.7528	7.26057	7.47212	7.38863
ENSRNOG00000039807	175.916	149.034	152.255	303.569	437.191	316.571	-0.96186	2.3097e-08	4.1424e-06	Fam193b	17	+	9595761	9628413	3256	protein_coding	family	197	153	157	313	416	280	7.34108	11.4455	7.49595	4.03299	3.50898	3.54974
ENSRNOG00000031031	465.24	412.034	441.248	670.18	821.835	825.346	-0.74096	2.4151e-08	4.2759e-06	Zfp292	5	-	50282084	50362344	9966	protein_coding	zinc	521	423	455	691	782	730	3.90125	5.17913	4.70437	2.56748	2.33528	2.47638
ENSRNOG00000001632	380.408	324.368	364.636	568.344	734.607	654.624	-0.78388	2.5891e-08	4.5092e-06	Brwd1	11	-	36337635	36430413	9340	protein_coding	bromodomain	426	333	376	586	699	579	3.53018	4.9397	3.98135	2.24003	1.96163	2.18357
ENSRNOG00000017036	3847.83	3706.36	3437.86	2447.95	2232.2	2574.4	0.56956	2.6122e-08	4.5092e-06	Sec11c	18	+	61490031	61506508	812	protein_coding	SEC11	4309	3805	3545	2524	2124	2277	174.896	172.651	180.097	260.622	257.821	236.803
ENSRNOG00000014027	51.7926	66.2372	52.3679	117.354	207.035	204.641	-1.1696	2.7643e-08	4.7129e-06	RGD1304728	10	-	58729306	58771908	3196	protein_coding	similar	58	68	54	121	197	181	2.13022	4.06846	3.63723	0.891276	1.17064	0.916461
ENSRNOG00000003576	100.013	84.7447	68.8541	172.637	269.041	228.384	-1.0812	3.3893e-08	5.7081e-06	Ints2	10	-	73634255	73690887	4499	protein_coding	integrator	112	87	71	178	256	202	3.07219	5.18314	3.97954	1.6873	1.46832	1.18132
ENSRNOG00000028430	16.9665	10.7148	5.81866	50.4332	83.0242	75.751	-1.291	3.5572e-08	5.9187e-06	LOC257650	10	+	86223336	86236886	1914	protein_coding	hippyragranin	19	11	6	52	79	67	1.52865	2.7243	2.24818	0.487531	0.316207	0.170034
ENSRNOG00000042679	58.0434	75.0039	76.6124	144.511	203.882	220.469	-1.0954	3.8993e-08	6.4107e-06	AABR07006860.1	1	+	260732485	260830854	8691	protein_coding	ligand	65	77	79	149	194	195	2.3172	3.53919	3.46151	0.88234	1.17096	1.18436
ENSRNOG00000012807	833.146	1377.34	881.527	570.284	436.14	440.939	0.92654	3.9549e-08	6.4255e-06	C1qa	5	-	155261250	155264143	1048	protein_coding	complement	933	1414	909	588	415	390	31.5691	26.1371	23.9003	43.7231	74.2349	47.0467
ENSRNOG00000006645	113.408	112.019	126.071	225.98	567.507	287.175	-1.1578	4.1327e-08	6.5499e-06	Ryr3	3	-	104118063	104504204	14667	protein_coding	ryanodine	127	115	130	233	540	254	0.897514	2.44008	1.11679	0.427006	0.433169	0.482736
ENSRNOG00000017689	11461.3	12217.8	12584.8	8688.09	8323.44	8570.04	0.4848	4.1737e-08	6.5499e-06	Itih3	16	-	6992062	7007287	3012	protein_coding	inter-alpha	12835	12543	12977	8958	7920	7580	177.663	184.262	171.597	222.192	243.255	248.109
ENSRNOG00000021718	140.197	118.837	104.736	259.925	399.357	246.473	-1.0415	4.1594e-08	6.5499e-06	Cspp1	5	-	8761293	8864578	4232	protein_coding	centrosome	157	122	108	268	380	218	3.56316	5.92664	3.30834	1.82199	1.58611	1.38422
ENSRNOG00000015857	3642.45	3970.34	3695.82	2711.76	2426.62	2522.39	0.53601	4.3e-08	6.6723e-06	Ctsa	3	+	161298962	161304625	2266	protein_coding	cathepsin	4079	4076	3811	2796	2309	2231	69.4262	67.2566	63.2323	88.4066	98.9679	91.2233
ENSRNOG00000052062	130.374	123.708	136.739	231.799	323.689	301.873	-0.94724	4.3726e-08	6.7096e-06	Tut4	5	+	128083118	128168207	4374	protein_coding	terminal	146	127	141	239	308	267	3.07443	4.64775	3.92041	1.63932	1.59752	1.74851
ENSRNOG00000001148	8263.59	8810.52	8205.28	6030.65	4694.55	5564.87	0.59723	4.8052e-08	7.213e-06	Rplp0	12	-	46791528	46794797	1093	protein_coding	ribosomal	9254	9045	8461	6218	4467	4922	320.093	269.753	289.215	415.815	455.311	419.883
ENSRNOG00000021614	1170.69	1165	1154.03	1612.89	1922.17	1919.78	-0.60567	4.7648e-08	7.213e-06	Kmt2e	4	-	8187751	8255514	7386	protein_coding	lysine	1311	1196	1190	1663	1829	1698	34.9143	45.0453	40.6913	24.0247	24.5537	24.0846
ENSRNOG00000008652	191.097	233.778	208.502	374.37	476.076	391.192	-0.84811	5.4384e-08	8.0758e-06	Phip	8	-	90392143	90483077	5277	protein_coding	pleckstrin	214	240	215	386	453	346	4.11572	5.66607	4.21103	1.99167	2.50233	2.20993
ENSRNOG00000018011	163.415	133.448	149.346	257.985	413.019	339.183	-0.96862	5.9618e-08	8.7588e-06	Tasor2	17	+	70262363	70297751	7158	protein_coding	transcription	183	137	154	266	393	300	2.09091	3.62386	2.69171	1.2556	1.05305	1.16696
ENSRNOG00000009196	259.856	249.364	235.656	410.255	455.057	514.428	-0.7911	6.033e-08	8.77e-06	Rc3h2	3	-	21623041	21670014	4134	protein_coding	ring	291	256	243	423	433	455	6.28148	7.54282	7.71234	3.77189	3.71737	3.47863
ENSRNOG00000000569	867.079	924.399	885.406	578.042	545.438	566.436	0.62084	6.3004e-08	9.0633e-06	Vsir	20	+	29897594	29919998	1870	protein_coding	V-set	971	949	913	596	519	501	17.9329	18.3188	17.2066	25.5017	27.9219	26.4823
ENSRNOG00000018413	218.779	158.774	185.227	349.153	584.322	379.886	-0.99084	6.3677e-08	9.0657e-06	Per3	5	-	168086998	168123395	6466	protein_coding	period	245	163	191	360	556	336	13.7234	24.8633	14.6202	8.15212	6.07605	7.01898
ENSRNOG00000053635	159.843	165.593	153.225	285.142	444.547	321.094	-0.94414	6.5765e-08	9.2675e-06	Zkscan8	17	+	45078556	45097013	8811	protein_coding	zinc	179	170	158	294	423	284	1.87745	3.16873	2.0701	0.997743	1.06156	0.972655
ENSRNOG00000016047	3627.27	3713.18	3670.6	5172.32	8601.94	6239.85	-0.77196	7.229e-08	1.0084e-05	Macf1	5	-	141039468	141363524	24116	protein_coding	microtubule-actin	4062	3812	3785	5333	8185	5519	15.1595	27.2933	17.9071	10.0785	10.5959	10.3719
ENSRNOG00000002863	370.585	375.02	455.795	602.289	951.1	832.13	-0.85714	7.4682e-08	1.0314e-05	Cacna1e	13	-	71906702	72367980	7593	protein_coding	calcium	415	385	470	621	905	736	5.35251	9.15038	7.24097	3.12219	3.24489	3.90521
ENSRNOG00000021090	2826.27	3452.13	3039.28	1580.89	1900.1	2125.55	0.67585	7.8433e-08	1.0628e-05	Pygm	1	+	221756286	221771143	2881	protein_coding	glycogen	3165	3544	3134	1630	1808	1880	31.8339	41.4215	41.9096	53.9537	67.6816	59.0042
ENSRNOG00000037514	271.465	274.69	253.112	423.833	500.247	555.13	-0.78881	7.8496e-08	1.0628e-05	Qser1	3	-	94702663	94767239	9030	protein_coding	glutamine	304	282	261	437	476	491	2.72295	3.47928	3.49215	1.6534	1.71823	1.56776
ENSRNOG00000012804	357.19	584.446	448.037	210.462	174.456	243.082	0.9477	8.6857e-08	1.1426e-05	C1qc	5	-	155255005	155258392	1090	protein_coding	complement	400	600	462	217	166	215	11.2016	10.052	12.6681	18.0229	30.2862	22.9902
ENSRNOG00000019578	7592.97	9135.86	7023.12	5296.46	3551.12	4599.33	0.74133	8.6689e-08	1.1426e-05	Rps16	1	-	85405512	85408444	1793	protein_coding	ribosomal	8503	9379	7242	5461	3379	4068	430.952	312.802	366.43	585.698	723.747	550.929
ENSRNOG00000036913	125.017	98.3817	143.527	230.829	323.689	289.437	-0.97621	8.6871e-08	1.1426e-05	Resf1	4	+	183896303	183905297	4779	protein_coding	retroelement	140	101	148	238	308	256	2.80212	4.25387	3.44035	1.43874	1.1628	1.67978
ENSRNOG00000003746	2189.58	2324.15	1939.55	1367.52	1219.09	1479.97	0.62214	9.8452e-08	1.2827e-05	Gjb1	X	+	71272042	71279977	1694	protein_coding	gap	2452	2386	2000	1410	1160	1309	77.4001	74.6973	82.0191	117.486	128.076	105.836
ENSRNOG00000022395	401.839	416.905	417.004	610.048	906.961	764.293	-0.78544	1.0042e-07	1.296e-05	Tnrc6c	10	+	106712127	106762043	5794	protein_coding	trinucleotide	450	428	430	629	863	676	6.10827	9.83112	7.4932	3.81439	4.0643	4.02547
ENSRNOG00000022039	37.505	58.4446	52.3679	103.776	233.309	169.592	-1.1746	1.029e-07	1.3037e-05	Zbtb40	5	-	155346965	155381732	4013	protein_coding	zinc	42	60	54	107	222	150	1.50024	3.65136	2.40061	0.514009	0.822625	0.72988
ENSRNOG00000033615	18331.9	19620.8	15094.6	12374.6	10430.6	10553.1	0.62426	1.0242e-07	1.3037e-05	Mt-nd3	MT	+	9451	9798	348	protein_coding	mitochondrially	20529	20143	15565	12759	9925	9334	2062.93	1882.44	1722.61	2897.21	3184.67	2426.03
ENSRNOG00000017864	230.388	204.556	212.381	364.671	522.317	401.367	-0.85567	1.1318e-07	1.4209e-05	Bdp1	2	-	30250633	30340208	8106	protein_coding	B	258	210	219	376	497	355	6.32278	9.80395	6.81399	3.78691	3.45313	3.55014
ENSRNOG00000056984	424.163	368.201	351.059	579.012	936.387	746.204	-0.8498	1.1613e-07	1.4448e-05	Baz2b	3	-	45968825	46153371	7844	protein_coding	bromodomain	475	378	362	597	891	660	4.76736	8.34652	6.0159	3.31087	2.95168	2.78672
ENSRNOG00000015133	634.906	697.439	773.882	975.689	1598.48	1504.84	-0.83072	1.1748e-07	1.4485e-05	Kmt2a	8	-	49114990	49158971	11532	protein_coding	lysine	711	716	798	1006	1521	1331	4.90839	8.70553	7.41263	3.028	3.41608	3.7534
ENSRNOG00000028505	2985.22	3322.58	2684.34	2045.46	1472.37	1819.15	0.68894	1.2344e-07	1.5086e-05	Rps18	20	+	5441876	5445553	2490	protein_coding	ribosomal	3343	3411	2768	2109	1401	1609	163.001	127.022	141.946	225.526	257.793	206.235
ENSRNOG00000052721	296.468	302.938	307.419	482.995	599.036	514.428	-0.73574	1.3076e-07	1.584e-05	Kdm6a	X	-	4806277	4945944	5466	protein_coding	lysine	332	311	317	498	570	455	5.59403	7.51094	5.83391	3.2552	3.41609	3.43269
ENSRNOG00000017181	33.0401	34.0927	32.0026	90.1979	152.386	94.9714	-1.1658	1.3347e-07	1.6028e-05	Malt1	18	+	61109069	61162445	4926	protein_coding	MALT1	37	35	33	93	145	84	1.06227	1.94287	1.09518	0.368891	0.390925	0.363368
ENSRNOG00000008465	1228.73	1401.7	1173.43	872.883	713.588	704.371	0.67185	1.3816e-07	1.6329e-05	Tmem176b	4	-	78450724	78458179	1683	protein_coding	transmembrane	1376	1439	1210	900	679	623	35.8382	31.7174	28.3169	47.8263	56.0323	46.4483
ENSRNOG00000019328	3691.56	4307.37	3728.79	2649.68	2122.9	2635.46	0.61815	1.3834e-07	1.6329e-05	Phgdh	2	-	200484246	200513564	1803	protein_coding	phosphoglycerate	4134	4422	3845	2732	2020	2331	85.2572	73.948	83.032	112.607	134.941	115.672
ENSRNOG00000015335	5617.71	5265.86	4985.62	3849.41	2574.8	2874.01	0.70233	1.4239e-07	1.6664e-05	Rpl13	19	+	55917736	55919996	636	protein_coding	ribosomal	6291	5406	5141	3969	2450	2542	351.132	254.261	256.695	485.796	467.669	438.447
ENSRNOG00000018414	1902.93	2606.63	2219.82	1301.57	1275.84	1479.97	0.671	1.4932e-07	1.7328e-05	Csf1r	18	+	56414488	56458300	3982	protein_coding	colony	2131	2676	2289	1342	1214	1309	26.7573	28.3944	29.7908	37.0866	52.1734	43.9963
ENSRNOG00000001420	3613.87	3911.89	3522.23	2670.05	2102.93	2381.07	0.58855	1.5248e-07	1.7548e-05	Fis1	12	-	22750485	22765308	1237	protein_coding	fission,	4047	4016	3632	2753	2001	2106	179.076	152.687	156.366	229.778	255.445	227.749
ENSRNOG00000010050	129.481	100.33	76.6124	216.281	385.695	235.167	-1.0733	1.5978e-07	1.8236e-05	Stard9	3	+	112428395	112659140	14813	protein_coding	StAR-related	145	103	79	223	367	208	0.908107	1.75317	0.966827	0.515401	0.410151	0.310128
ENSRNOG00000014530	300.04	224.038	239.535	409.285	663.143	532.518	-0.89886	1.654e-07	1.8722e-05	Nav2	1	+	104576589	104941552	10782	protein_coding	neuron	336	230	247	422	631	471	2.42189	4.24812	3.08544	1.68317	1.29076	1.36653
ENSRNOG00000006717	208.956	183.126	199.774	341.394	443.496	357.273	-0.82429	1.7083e-07	1.918e-05	Ankrd26	4	-	150547467	150616895	6790	protein_coding	ankyrin	234	188	206	352	422	316	2.91688	4.10217	2.98893	1.69253	1.52338	1.6456
ENSRNOG00000014179	3022.72	3262.18	3040.25	2279.19	1716.18	1892.64	0.6177	1.7453e-07	1.9438e-05	Rps2	10	+	14088319	14089979	882	protein_coding	ribosomal	3385	3349	3135	2350	1633	1674	149.915	122.205	121.895	188.487	208.914	192.795
ENSRNOG00000023053	626.869	687.698	702.118	949.503	1195.97	1187.14	-0.666	1.7775e-07	1.9638e-05	Ice1	1	+	35280701	35319182	6885	protein_coding	interactor	702	706	724	979	1138	1050	8.00064	10.9096	9.79455	5.00754	5.64184	5.70376
ENSRNOG00000018991	7363.48	9467.05	6155.17	4501.17	4296.24	4731.61	0.69624	1.95e-07	2.1372e-05	Gsn	3	+	14467330	14508911	2668	protein_coding	gelsolin	8246	9719	6347	4641	4088	4185	102.364	105.772	105.362	158.754	209.619	134.954
ENSRNOG00000032546	205.384	169.489	218.2	318.117	632.666	446.592	-0.98256	1.9739e-07	2.1465e-05	Dot1l	7	-	11786105	11824742	6015	protein_coding	DOT1	230	174	225	328	602	395	3.0682	6.60589	4.21755	1.87795	1.5916	2.02896
ENSRNOG00000014509	1683.26	1663.72	1727.17	2384.91	4170.13	2903.41	-0.79036	2.1401e-07	2.3041e-05	Sacs	15	+	41448064	41530398	15769	protein_coding	sacsin	1885	1708	1781	2459	3968	2568	8.77406	16.6088	10.459	5.87081	5.95942	6.12614
ENSRNOG00000030719	300.04	255.208	306.449	483.965	483.432	564.175	-0.74236	2.1522e-07	2.3041e-05	Csmd1	16	+	78539489	78850222	11622	protein_coding	CUB	336	262	316	499	460	499	2.41583	2.61245	2.75752	1.41987	1.24034	1.4748
ENSRNOG00000008555	2582.49	2614.42	2257.64	1796.2	1344.15	1292.29	0.68422	2.2136e-07	2.3515e-05	Rps20	5	-	16706082	16706909	357	protein_coding	ribosomal	2892	2684	2328	1852	1279	1143	291.89	236.468	205.626	397.852	413.651	353.705
ENSRNOG00000021091	441.13	441.257	526.589	720.613	846.006	789.167	-0.678	2.3507e-07	2.4782e-05	Trank1	8	+	119566509	119644249	8994	protein_coding	tetratricopeptide	494	453	543	743	805	698	4.64817	5.90763	4.98427	2.69752	2.77118	3.27472
ENSRNOG00000011586	114.301	82.7965	68.8541	190.095	321.587	205.771	-1.0575	2.5405e-07	2.6556e-05	LOC100909712	2	-	157747542	157759838	2190	protein_coding	cyclin-L1-like	128	85	71	196	306	182	5.14372	9.42035	5.45187	2.93208	2.18129	1.79622
ENSRNOG00000022784	707.237	669.191	705.997	433.532	383.593	454.506	0.65502	2.5575e-07	2.6556e-05	Fzd10	12	-	31757407	31760604	3193	pseudogene	frizzled	792	687	728	447	365	402	7.87689	7.54509	8.08586	12.182	11.838	12.3669
ENSRNOG00000018153	725.096	760.754	686.602	1129.9	1797.11	1160.01	-0.79772	2.6333e-07	2.6968e-05	Rbm5	8	-	116502937	116532169	3336	protein_coding	RNA	812	781	708	1165	1710	1026	21.4988	37.0177	21.6117	13.0795	14.0933	12.5951
ENSRNOG00000018774	3406.7	4013.2	3288.51	2562.4	1847.55	2022.66	0.6725	2.6442e-07	2.6968e-05	Rps14	18	+	56044369	56047316	456	protein_coding	ribosomal	3815	4120	3391	2642	1758	1789	325.997	254.463	251.968	410.885	497.11	403.357
ENSRNOG00000024445	183.06	163.645	135.769	272.533	421.427	349.359	-0.91616	2.6558e-07	2.6968e-05	Slx4	10	+	11786121	11807928	5999	protein_coding	SLX4	205	168	140	281	401	309	2.63556	4.41201	3.3081	1.67829	1.54081	1.26583
ENSRNOG00000018445	17148.7	17200.2	18821.4	11962.4	8484.23	12047.8	0.65343	2.8576e-07	2.8806e-05	Agt	19	-	57321640	57333433	1933	protein_coding	angiotensinogen	19204	17658	19408	12334	8073	10656	359.02	275.66	354.047	487.922	502.608	544.598
ENSRNOG00000011984	1867.21	2140.05	1740.75	1266.65	1228.55	1267.42	0.57416	2.8839e-07	2.886e-05	Cxcl14	17	+	9109731	9117750	1612	protein_coding	C-X-C	2091	2197	1795	1306	1169	1121	45.5852	47.8652	44.6622	63.7059	74.9868	60.3985
ENSRNOG00000020025	58.0434	56.4964	72.7333	8.72883	17.866	4.52245	1.2013	2.9519e-07	2.9327e-05	LOC108348052	1	+	220400855	220407189	1371	protein_coding	equilibrative	65	58	75	9	17	4	0.369361	0.818431	0.187379	2.32845	2.32761	2.96723
ENSRNOG00000009995	302.719	309.756	228.867	458.748	542.285	572.089	-0.78992	3.1032e-07	3.0611e-05	Rapgef6	10	+	39875371	40039929	5996	protein_coding	Rap	339	318	236	473	516	506	4.4386	5.68013	5.41986	2.7767	2.918	2.1349
ENSRNOG00000000519	184.846	218.193	176.499	324.906	436.14	368.579	-0.82843	3.2881e-07	3.2205e-05	Stk38	20	-	6224296	6257604	6096	protein_coding	serine/threonine	207	224	182	335	415	326	15.1156	21.9661	16.79	8.15258	9.88329	7.91648
ENSRNOG00000050490	4.46488	5.84446	1.93955	23.2769	86.177	42.9632	-1.1564	3.5017e-07	3.4055e-05	Mir3064	10	-	94982051	94982117	67	miRNA	microRNA	5	6	2	24	82	38	20.155	80.7811	36.4257	3.6651	4.92716	1.61913
ENSRNOG00000033100	592.043	589.316	496.526	363.701	282.703	264.563	0.77428	3.5291e-07	3.4081e-05	AABR07054189.1	3	+	143828611	143829156	546	processed_pseudogene	-	663	605	512	375	269	234	38.6442	32.5185	27.5247	59.6365	60.9653	50.8633
ENSRNOG00000017003	1114.43	934.139	1092.94	1487.78	1664.69	1756.97	-0.59971	3.7971e-07	3.6415e-05	Plxna1	4	-	121217629	121257885	8864	protein_coding	plexin	1248	959	1127	1534	1584	1554	9.73737	11.7949	11.2595	6.91474	5.95263	6.89638
ENSRNOG00000004496	2252.08	1899.45	2079.2	2879.54	3184.35	3179.28	-0.53792	3.8894e-07	3.7044e-05	Rock2	6	+	42180894	42289908	7405	protein_coding	Rho-associated	2522	1950	2144	2969	3030	2812	28.1472	33.6971	30.4294	20.8697	18.0773	19.5944
ENSRNOG00000017977	2999.5	3224.19	3115.89	2234.58	1949.49	2227.3	0.51575	3.9919e-07	3.7759e-05	Smpd1	1	+	170383682	170387524	2309	protein_coding	sphingomyelin	3359	3310	3213	2304	1855	1970	56.1442	53.0262	54.7951	71.4459	78.8722	75.4768
ENSRNOG00000006797	50.0066	46.7557	49.4586	116.384	209.137	115.322	-1.0951	4.1743e-07	3.9215e-05	Zfp280c	X	-	135370822	135419704	3381	protein_coding	zinc	56	48	51	120	199	102	1.99702	3.88489	1.93756	0.813456	0.781117	0.818186
ENSRNOG00000025691	2981.65	5063.25	2996.61	2049.34	1866.47	1922.04	0.79888	4.3367e-07	4.0466e-05	Pla2g7	9	-	19935768	19978013	1758	protein_coding	phospholipase	3339	5198	3090	2113	1776	1700	67.628	66.6799	62.1054	93.28	162.681	95.3381
ENSRNOG00000024907	1141.22	1136.75	1138.52	1535.3	2128.15	1849.68	-0.63598	4.4449e-07	4.1198e-05	Tnrc6b	7	+	121930615	122147934	17566	protein_coding	trinucleotide	1278	1167	1174	1583	2025	1636	7.60364	11.4101	8.96969	5.35817	5.48133	5.43613
ENSRNOG00000029707	12441.8	8707.27	10033.3	16228.8	15760.9	21235.1	-0.69702	4.6154e-07	4.2492e-05	Mt-nd4	MT	+	10160	11537	1378	protein_coding	mitochondrially	13933	8939	10346	16733	14997	18782	683.236	718.333	875.37	496.577	356.911	407.24
ENSRNOG00000014482	457.203	495.805	449.007	665.331	879.636	821.955	-0.68455	5.0938e-07	4.6586e-05	Slf2	1	+	264670841	264733306	7012	protein_coding	SMC5-SMC6	512	509	463	686	837	727	5.95013	8.51632	7.19763	3.8763	4.31712	3.87136
ENSRNOG00000028362	1312.67	1240	1574.92	1836.93	3041.42	2698.77	-0.76936	5.2028e-07	4.727e-05	Unc80	9	+	73493027	73683000	9988	protein_coding	unc-80	1470	1273	1624	1894	2894	2387	38.6255	69.2337	55.5648	26.1672	25.3861	31.9272
ENSRNOG00000007472	1318.92	1121.16	1249.07	1703.09	2032.52	1926.56	-0.57774	5.2969e-07	4.781e-05	Setd5	4	+	145017608	145095245	7113	protein_coding	SET	1477	1151	1288	1756	1934	1704	13.8905	17.9463	15.3857	10.1981	8.90313	9.82178
ENSRNOG00000029971	59878.5	47163.8	53590.8	88640.3	72223.7	109358	-0.68088	5.3887e-07	4.8323e-05	Mt-nd5	MT	+	11736	13565	1830	protein_coding	mitochondrially	67055	48419	55261	91394	68723	96725	2810.04	2478.69	3394.59	1799.58	1455.74	1637.93
ENSRNOG00000018395	95.5484	111.045	102.796	191.064	329.995	217.077	-0.97488	5.5294e-07	4.9265e-05	Usp40	9	-	95072112	95143142	6314	protein_coding	ubiquitin	107	114	106	197	314	192	2.80689	5.24823	3.12258	1.33072	1.58832	1.45595
ENSRNOG00000011054	642.942	835.758	725.393	442.261	373.084	461.29	0.70774	5.6359e-07	4.9801e-05	Laptm5	5	+	149047681	149069719	2346	protein_coding	lysosomal	720	858	748	456	355	408	14.5038	13.2456	14.8126	19.9892	26.6858	22.9351
ENSRNOG00000025757	38.3979	47.7298	21.3351	81.4691	257.48	127.759	-1.1635	5.6617e-07	4.9801e-05	Myh6	15	-	33605654	33629699	6028	protein_coding	myosin	43	49	22	84	245	113	0.784065	2.68265	1.20394	0.350337	0.447242	0.19796
ENSRNOG00000042118	256.284	251.312	269.598	378.249	559.1	537.041	-0.79837	5.991e-07	5.2364e-05	Cplane1	2	+	57276919	57348481	7884	protein_coding	ciliogenesis	287	258	278	390	532	475	2.78333	4.45385	3.86942	1.78783	1.8005	1.9126
ENSRNOG00000050321	362.548	339.953	383.062	550.886	633.717	602.616	-0.65659	6.278e-07	5.4415e-05	Zzz3	2	+	257626383	257670650	6338	protein_coding	zinc	406	349	395	568	603	533	6.87588	8.56292	7.36479	4.28994	4.13123	4.60954
ENSRNOG00000058973	118.766	137.345	124.131	244.407	335.25	229.514	-0.89467	6.3044e-07	5.4415e-05	Atad2b	6	+	29012007	29163134	7649	protein_coding	ATPase	133	141	128	252	319	203	3.98287	5.91441	3.66223	1.83482	2.17916	1.95023
ENSRNOG00000011613	351.832	438.334	351.059	614.898	1211.73	684.02	-0.91861	6.4995e-07	5.5066e-05	Ppip5k2	9	+	111220858	111286185	6080	protein_coding	diphosphoinositol	394	450	362	634	1153	605	21.7251	46.3475	23.6636	11.7846	15.0785	11.9581
ENSRNOG00000012274	856.363	806.535	686.602	1174.51	1909.56	1294.55	-0.78193	6.4579e-07	5.5066e-05	Ddi2	5	-	160230955	160282810	9524	protein_coding	DNA	959	828	708	1211	1817	1145	10.4957	18.4734	11.3273	7.25489	7.01733	5.91537
ENSRNOG00000031022	1165.33	995.506	1076.45	745.83	587.475	673.845	0.634	6.4844e-07	5.5066e-05	LOC108348287	18	+	1504178	1505570	493	protein_coding	60S	1305	1022	1110	769	559	596	87.7658	74.8403	77.6423	130.003	114.058	122.125
ENSRNOG00000024114	922.444	676.983	800.066	1388.85	1163.39	1604.34	-0.7099	6.7208e-07	5.6594e-05	Zdbf2	9	+	70059683	70089778	10841	protein_coding	zinc	1033	695	825	1432	1107	1419	7.43224	6.73983	8.40644	4.67974	3.52724	4.12773
ENSRNOG00000021031	1203.73	1260.46	1232.59	825.359	828.14	862.657	0.52527	6.8943e-07	5.7448e-05	Grn	10	+	90376933	90383205	2335	protein_coding	granulin	1348	1294	1271	851	788	763	22.4484	24.3841	22.9738	31.0377	33.3782	32.3208
ENSRNOG00000026649	173.237	188.971	174.56	285.142	423.529	351.62	-0.833	6.9054e-07	5.7448e-05	Dnmt3a	6	+	28235695	28340577	4289	protein_coding	DNA	194	194	180	294	403	311	4.31686	6.94145	5.21236	2.48638	2.78546	2.54785
ENSRNOG00000007763	1021.56	1086.1	1025.05	724.493	640.022	697.587	0.56491	7.2424e-07	5.9891e-05	Plod1	5	-	164720587	164747083	2949	protein_coding	procollagen-lysine,	1144	1115	1057	747	609	617	14.2525	13.6305	13.4372	19.0521	20.8027	19.4414
ENSRNOG00000018735	487.565	221.115	175.53	51.4031	117.705	82.5346	1.1237	7.337e-07	6.0312e-05	Cd74	18	+	56071478	56080849	1391	protein_coding	CD74	546	227	181	53	112	73	2.92076	7.2404	4.59194	26.2638	12.2326	9.61568
ENSRNOG00000010484	183.953	206.504	204.623	315.208	448.751	374.232	-0.80415	7.6674e-07	6.2655e-05	Zdhhc21	5	-	100924622	100977902	3599	protein_coding	zinc	206	212	211	325	427	331	8.57714	13.2194	9.97103	4.74538	5.47103	5.36812
ENSRNOG00000013386	2288.7	2284.21	2362.38	1746.74	1344.15	1327.34	0.6024	7.8671e-07	6.3909e-05	Psmb5	15	-	33259043	33263659	873	protein_coding	proteasome	2563	2345	2436	1801	1279	1174	116.077	96.7001	86.368	144.187	147.791	151.353
ENSRNOG00000006992	6918.77	7132.19	6557.63	5118	3900.04	4644.55	0.55638	7.9706e-07	6.3997e-05	Rpl7	5	+	2632712	2640021	5151	protein_coding	ribosomal	7748	7322	6762	5277	3711	4108	57.6423	47.5521	51.2198	73.8736	78.2093	71.205
ENSRNOG00000016971	445.595	344.823	413.125	634.295	779.797	656.885	-0.70202	7.953e-07	6.3997e-05	Zfp612	19	-	41559487	41567013	2028	protein_coding	zinc	499	354	426	654	742	581	18.145	24.1494	18.3996	12.0844	9.60407	11.3938
ENSRNOG00000032871	6893.77	8605.97	7150.16	5306.16	4959.38	5061.75	0.53176	8.0594e-07	6.4336e-05	Mlc1	7	-	129949967	129970550	2919	protein_coding	modulator	7720	8835	7373	5471	4719	4477	105.458	106.705	98.5036	129.89	166.53	137.005
ENSRNOG00000034254	28457.3	27127.1	28890.6	20168.4	15165.1	19960.9	0.57138	8.2409e-07	6.5406e-05	Actb	12	+	13715843	13718841	1395	protein_coding	actin,	31868	27849	29791	20795	14430	17655	904.912	736.611	876.937	1210.45	1185.03	1249.72
ENSRNOG00000001223	1960.97	2390.38	2079.2	1468.38	1401.95	1441.53	0.54262	8.299e-07	6.5491e-05	Pttg1ip	20	-	11746370	11764233	2571	protein_coding	PTTG1	2196	2454	2144	1514	1334	1275	33.1337	34.2471	31.8498	41.949	52.5161	45.2324
ENSRNOG00000011592	1126.04	1377.34	1219.01	740.011	827.089	824.216	0.59317	8.4318e-07	6.5995e-05	Lrp10	15	+	33108671	33114829	2911	protein_coding	LDL	1261	1414	1257	763	787	729	14.7478	17.8444	16.0836	21.2747	26.7256	23.4218
ENSRNOG00000018642	298.254	259.104	262.809	474.266	1122.4	488.424	-1.0036	8.4585e-07	6.5995e-05	Leng8	1	-	73722088	73733788	5708	protein_coding	leukocyte	334	266	271	489	1068	432	5.94385	15.2284	5.99371	3.54365	3.16166	3.17548
ENSRNOG00000004560	1329.64	1139.67	1399.39	1903.85	1876.98	2078.06	-0.56076	8.5762e-07	6.6538e-05	Cacna1b	3	-	1740024	1924827	9659	protein_coding	calcium	1489	1170	1443	1963	1786	1838	14.4134	15.3834	15.4044	9.54304	8.40054	10.214
ENSRNOG00000022485	201.812	221.115	181.348	320.057	564.355	395.714	-0.8865	8.7933e-07	6.7841e-05	Chuk	1	-	263848884	263885169	4287	protein_coding	component	226	227	187	330	537	350	4.33118	8.26783	5.24341	2.58908	2.91335	2.366
ENSRNOG00000017895	17904.2	17943.5	18281.3	13817.7	12069	13256.4	0.44909	9.0032e-07	6.9075e-05	Eno1	5	+	167288223	167299609	1891	protein_coding	enolase	20050	18421	18851	14247	11484	11725	456.765	431.903	429.077	561.084	577.506	582.618
ENSRNOG00000024934	329.508	316.575	300.631	486.875	545.438	529.126	-0.65663	9.1068e-07	6.9483e-05	Npat	8	+	58120179	58158052	6141	protein_coding	nuclear	369	325	310	502	519	468	5.35156	6.49036	5.69476	3.43359	3.38793	3.18581
ENSRNOG00000046741	522.391	563.016	501.375	740.981	1054.09	907.881	-0.69097	9.1848e-07	6.9694e-05	Itsn2	6	-	30098380	30187337	5920	protein_coding	intersectin	585	578	517	764	1003	803	7.26136	11.1828	8.7115	4.85317	5.37188	4.73692
ENSRNOG00000009113	1265.35	1592.62	1126.88	905.858	590.628	647.84	0.77584	9.4525e-07	7.0945e-05	Marcksl1	5	+	147714163	147716485	1515	protein_coding	MARCKS-like	1417	1635	1162	934	562	573	34.6881	24.4847	24.2908	45.9355	59.3779	41.6026
ENSRNOG00000018627	13201.7	16822.3	12360.8	8882.07	7548.9	9801.27	0.63463	9.4335e-07	7.0945e-05	Plekhb1	1	-	165665909	165680206	1933	protein_coding	pleckstrin	14784	17270	12746	9158	7183	8669	276.292	254.213	298.531	389.318	509.488	370.7
ENSRNOG00000008145	697.414	600.031	636.174	903.919	1058.3	1176.97	-0.63897	9.6892e-07	7.2329e-05	Traf3	6	+	135610743	135718564	5637	protein_coding	Tnf	781	616	656	932	1007	1041	13.8803	17.5929	17.6965	10.1527	8.97096	9.41822
ENSRNOG00000009137	206.277	194.815	211.411	338.485	383.593	357.273	-0.72477	1.0085e-06	7.4877e-05	Ubxn2b	5	+	19284548	19311088	4867	protein_coding	UBX	231	200	218	349	365	316	4.03469	4.94996	4.16989	2.331	2.26094	2.42953
ENSRNOG00000013048	63.4013	44.8075	60.1262	122.204	170.252	140.196	-1.0034	1.0461e-06	7.7257e-05	Pde7a	2	-	104045811	104134101	3243	protein_coding	phosphodiesterase	71	46	62	126	162	124	3.1523	4.7544	3.54104	1.55046	1.12535	1.4953
ENSRNOG00000004057	665.267	741.272	641.992	930.105	1397.75	1204.1	-0.70255	1.0734e-06	7.8848e-05	Ccdc88a	14	+	113867209	113932263	4752	protein_coding	coiled	745	761	662	959	1330	1065	11.355	18.4734	14.3937	7.69965	8.81106	7.55629
ENSRNOG00000000814	1075.14	1674.44	1232.59	794.323	785.052	652.363	0.73617	1.1151e-06	8.1478e-05	Fabp7	20	+	40769586	40773349	833	protein_coding	fatty	1204	1719	1271	819	747	577	55.3204	59.1897	44.4867	70.986	113.541	82.7613
ENSRNOG00000052157	219.672	181.178	264.749	379.219	425.631	442.069	-0.7818	1.1347e-06	8.2475e-05	Nav3	7	-	52165233	52404774	6765	protein_coding	neuron	246	186	273	391	405	391	3.25203	3.95146	3.712	1.7859	1.51274	2.18888
ENSRNOG00000002175	918.872	869.85	824.31	1170.63	1452.4	1463.01	-0.59656	1.1741e-06	8.4889e-05	Clock	14	+	34446616	34502218	9419	protein_coding	clock	1029	893	850	1207	1382	1294	9.51563	12.7809	11.6444	7.08094	6.88424	6.45997
ENSRNOG00000016064	7018.79	7270.51	6901.9	5074.36	4571.59	5378.32	0.47371	1.1955e-06	8.5501e-05	Tkt	16	+	6609668	6634595	2077	protein_coding	transketolase	7860	7464	7117	5232	4350	4757	141.735	138.237	147.094	185.856	197.722	185.861
ENSRNOG00000023309	75.0099	57.4705	50.4284	130.932	259.582	142.457	-1.0546	1.2011e-06	8.5501e-05	Anks6	5	-	62640645	62683964	6273	protein_coding	ankyrin	84	59	52	135	247	126	1.21089	2.59892	1.29001	0.65765	0.517484	0.44963
ENSRNOG00000051837	160.736	140.267	169.711	255.076	386.746	314.31	-0.84994	1.19e-06	8.5501e-05	Nwd2	14	-	46136786	46153212	7109	protein_coding	NACHT	180	144	175	263	368	278	2.08158	3.41672	2.51151	1.24353	1.11448	1.33523
ENSRNOG00000030213	551.859	604.902	644.902	856.395	1496.54	1042.42	-0.78687	1.2294e-06	8.707e-05	Vps13c	8	+	73682887	73842928	11217	protein_coding	vacuolar	618	621	665	883	1424	922	4.42925	8.37922	5.27902	2.70584	3.04604	3.21567
ENSRNOG00000016558	4567.57	4826.55	3635.69	3072.55	2462.35	2714.6	0.60785	1.3395e-06	9.3903e-05	Pllp	19	+	10731855	10752641	1476	protein_coding	plasmolipin	5115	4955	3749	3168	2343	2401	120.766	104.775	104.473	170.196	184.704	137.77
ENSRNOG00000023708	912.621	1041.29	1005.66	585.801	403.561	656.885	0.74271	1.3362e-06	9.3903e-05	Tmem176a	4	+	78458625	78462423	1080	protein_coding	transmembrane	1022	1069	1037	604	384	581	31.4673	23.4681	34.5503	46.4749	54.4595	52.0813
ENSRNOG00000000823	894.761	809.458	885.406	1184.21	1329.44	1408.74	-0.55927	1.3711e-06	9.5631e-05	Gcc2	20	+	27832932	27879759	6588	protein_coding	GRIP	1002	831	913	1221	1265	1246	10.4282	12.6738	12.1468	7.46973	6.94013	7.51699
ENSRNOG00000008846	24.1103	22.4038	27.1537	66.921	126.113	73.4898	-1.1056	1.3906e-06	9.6502e-05	Plag1	5	-	16791523	16799776	3333	protein_coding	PLAG1	27	23	28	69	120	65	1.16482	2.37638	1.2525	0.39785	0.379676	0.455669
ENSRNOG00000033426	4302.36	4489.52	4320.36	3317.92	2765.02	3085.44	0.49049	1.4062e-06	9.7095e-05	Cdc37	8	-	22154067	22173804	2994	protein_coding	cell	4818	4609	4455	3421	2631	2729	93.3039	84.1768	84.9578	114.699	122.921	117.132
ENSRNOG00000042340	24.1103	30.1964	18.4258	67.8909	175.507	71.2285	-1.1248	1.4383e-06	9.8331e-05	LOC679894	14	-	6581983	6587141	5159	protein_coding	similar	27	31	19	70	167	63	0.763447	2.13659	0.784285	0.257033	0.33061	0.199763
ENSRNOG00000047712	266.107	179.23	260.87	421.893	540.183	414.934	-0.81458	1.4332e-06	9.8331e-05	Dcx	X	-	115098675	115175299	8827	protein_coding	doublecortin	298	184	269	435	514	367	2.77282	3.84344	2.67025	1.65804	1.1469	1.65297
ENSRNOG00000001136	15535.1	15713.8	15587.2	12312.5	10239.3	10476.2	0.4799	1.4941e-06	0.00010065	Pebp1	12	+	45026886	45031145	1096	protein_coding	phosphatidylethanolamine	17397	16132	16073	12695	9743	9266	651.731	586.749	542.976	779.569	809.837	795.451
ENSRNOG00000012053	2183.33	2204.34	2130.6	1645.87	1447.14	1412.13	0.50436	1.4929e-06	0.00010065	S100a16	2	+	189922996	189928848	1155	protein_coding	S100	2445	2263	2197	1697	1377	1249	82.6696	78.6905	69.4512	103.965	107.801	103.175
ENSRNOG00000020030	1360.89	1402.67	1908.52	995.087	750.371	953.106	0.70479	1.4854e-06	0.00010065	Crlf1	16	-	20675042	20686317	1668	protein_coding	cytokine	1524	1440	1968	1026	714	843	34.6097	28.2535	32.4587	44.8725	47.4992	63.9965
ENSRNOG00000001682	6386.56	6592.55	6916.45	8373.86	10346.5	10471.7	-0.5216	1.5476e-06	0.00010375	Ttc3	11	+	34598492	34738791	6003	protein_coding	tetratricopeptide	7152	6768	7132	8634	9845	9262	80.9263	108.248	99.0913	58.5127	62.0315	64.4421
ENSRNOG00000031834	708.13	832.836	741.879	509.182	483.432	412.673	0.63716	1.5905e-06	0.00010611	Nkain4	3	-	176444544	176465162	1411	protein_coding	Sodium/potassium	793	855	765	525	460	365	29.2472	30.0612	23.2098	38.5605	46.5763	41.0835
ENSRNOG00000047513	386.658	323.393	357.848	555.735	952.151	599.224	-0.82344	1.6073e-06	0.00010671	AABR07047789.1	5	+	47894530	48036287	18281	protein_coding	midasin	433	332	369	573	906	530	6.91261	12.8215	7.29821	4.55953	3.91651	4.29136
ENSRNOG00000018798	5965.08	7906.58	7190.89	4431.34	4288.88	5043.66	0.5712	1.6261e-06	0.00010745	Bcan	2	-	187359677	187372657	3271	protein_coding	brevican	6680	8117	7415	4569	4081	4461	107.206	112.328	119.476	136.81	186.237	167.722
ENSRNOG00000012062	2571.77	3108.28	2251.82	1813.66	1591.12	1622.43	0.60564	1.6864e-06	0.0001109	Npc2	6	-	108467410	108488330	1256	protein_coding	NPC	2880	3191	2322	1870	1514	1435	83.7718	79.5622	73.3772	112.614	139.784	100.277
ENSRNOG00000020583	647.407	786.08	582.836	427.713	392	359.535	0.6908	1.6985e-06	0.00011093	Fcgrt	1	-	101086877	101095594	1550	protein_coding	Fc	725	807	601	441	373	318	16.0086	15.8836	13.1763	22.9719	28.6459	21.0315
ENSRNOG00000026171	548.287	546.457	490.707	750.679	876.484	854.742	-0.59643	1.7029e-06	0.00011093	Bbs4	8	-	64121392	64154396	2510	protein_coding	Bardet-Biedl	614	561	506	774	834	756	17.3506	21.9312	19.344	12.0139	12.2973	10.9346
ENSRNOG00000018623	206.277	181.178	213.351	340.424	524.419	341.445	-0.83687	1.7152e-06	0.00011121	Rev1	9	-	44714386	44786041	4519	protein_coding	REV1,	231	186	220	351	499	302	4.3703	7.28834	4.29204	2.5105	2.2646	2.64063
ENSRNOG00000001170	7890.33	8344.91	6884.45	5854.13	4586.3	4417.3	0.58999	1.7255e-06	0.00011135	Cox6a1	12	+	47024442	47027495	549	protein_coding	cytochrome	8836	8567	7099	6036	4364	3907	618.619	524.666	457.057	790.45	858.572	701.377
ENSRNOG00000000942	112.515	109.097	92.1288	176.516	354.167	234.037	-0.96579	1.742e-06	0.00011149	Pan3	12	-	9216536	9331195	2482	protein_coding	poly(A)	126	112	95	182	337	207	4.12587	8.96187	5.35633	2.49321	2.48277	2.0761
ENSRNOG00000018477	229.495	264.949	275.417	410.255	454.006	447.722	-0.68822	1.7438e-06	0.00011149	Otud4	19	-	31899087	31942180	3832	protein_coding	OTU	257	272	284	423	432	396	6.21099	7.44096	6.63695	3.29381	3.90538	4.01994
ENSRNOG00000025570	2922.71	3046.91	3039.28	2291.8	1905.35	2056.58	0.4988	1.7721e-06	0.00011206	Os9	7	-	70380311	70407177	2684	protein_coding	OS9,	3273	3128	3134	2363	1813	1819	49.5367	44.5847	43.5261	59.89	64.1216	63.335
ENSRNOG00000058909	675.089	677.957	606.11	452.929	360.472	375.363	0.65235	1.7648e-06	0.00011206	Rps9	1	-	64018125	64090021	2350	protein_coding	ribosomal	756	696	625	467	343	332	26.0418	22.4375	21.1323	36.7978	37.9523	33.5982
ENSRNOG00000060614	14.2876	40.9112	27.1537	81.4691	157.641	89.3183	-1.1097	1.777e-06	0.00011206	Pxdn	6	+	48866601	48980340	4562	protein_coding	peroxidasin	16	42	28	84	150	79	1.15813	2.42602	1.24325	0.19255	0.566243	0.37215
ENSRNOG00000019692	1829.71	2354.34	1574.92	1223.01	1185.46	1013.03	0.67475	1.8163e-06	0.00011402	Metrn	10	-	15164439	15166457	924	protein_coding	meteorin,	2049	2417	1624	1261	1128	896	76.7873	80.5764	62.2781	108.908	143.921	95.3325
ENSRNOG00000007284	3362.95	3792.08	3338.94	2247.19	2586.36	2448.9	0.49937	1.8622e-06	0.00011637	Slc2a1	5	+	138154673	138182897	2592	protein_coding	solute	3766	3893	3443	2317	2461	2166	64.3159	80.1361	68.6284	91.2468	105.67	92.1319
ENSRNOG00000021157	5238.19	6287.66	4366.9	3515.78	2412.96	3324	0.69527	1.9392e-06	0.00012063	Ctss	2	+	197655786	197679458	990	protein_coding	cathepsin	5866	6455	4503	3625	2296	2940	206.025	153.076	190.727	291.003	358.741	246.714
ENSRNOG00000062158	642.942	294.171	344.271	1267.62	1837.04	2097.28	-1.1071	1.9923e-06	0.00012338	AC134224.3	1	-	221158098	221158792	695	lincRNA	-	720	302	355	1307	1748	1855	105.812	166.007	171.419	50.879	23.9079	27.7058
ENSRNOG00000002125	4661.33	4757.39	4330.05	3126.86	3289.44	3464.19	0.45589	2.0563e-06	0.00012621	Ccni	14	+	16341536	16364326	2671	protein_coding	cyclin	5220	4884	4465	3224	3130	3064	67.9152	77.3466	73.674	95.9815	100.606	90.6723
ENSRNOG00000020915	716.166	753.935	733.151	1007.69	1221.19	1111.39	-0.55947	2.0474e-06	0.00012621	Setd2	8	+	118803075	118888224	8453	protein_coding	SET	802	774	756	1039	1162	983	7.32403	9.60871	7.90935	4.93462	5.33518	5.13732
ENSRNOG00000014856	3762.11	3207.63	3443.68	4708.72	6299.33	5033.48	-0.57778	2.1394e-06	0.00013073	Etnk1	4	+	177402904	177447028	5906	protein_coding	ethanolamine	4213	3293	3551	4855	5994	4452	46.2532	66.9875	48.4129	35.0339	30.6774	32.6125
ENSRNOG00000010872	34462.6	36056.4	33892.7	25713.2	26980.8	23713.4	0.43267	2.1611e-06	0.00013148	Ckb	6	-	136142956	136145837	1429	protein_coding	creatine	38593	37016	34949	26512	25673	20974	1043.89	1185.81	942.645	1326.38	1425.2	1326.57
ENSRNOG00000054204	2252.98	1734.83	2289.64	3283.98	3446.03	2970.12	-0.58105	2.3309e-06	0.00014119	Gria2	2	-	179584308	179704629	6854	protein_coding	glutamate	2523	1781	2361	3386	3279	2627	28.2708	32.1156	25.0359	18.3871	14.5408	19.0032
ENSRNOG00000051291	32.1471	28.2482	21.3351	63.0415	203.882	83.6653	-1.102	2.407e-06	0.00014516	Dnhd1	1	+	170471272	170565063	14992	protein_coding	dynein	36	29	22	65	194	74	0.252837	0.885225	0.328558	0.122229	0.110306	0.0824957
ENSRNOG00000060449	1261.77	1352.99	1003.72	833.118	554.896	674.975	0.71399	2.4511e-06	0.00014679	Rps21	3	+	175629374	175630048	246	protein_coding	ribosomal	1413	1389	1035	859	528	597	196.474	141.667	155.861	282.097	310.661	228.209
ENSRNOG00000060629	58.9364	43.8334	63.0355	12.6083	14.7132	9.04489	1.1028	2.4554e-06	0.00014679	LOC103694855	AABR07024041.1	-	23532	31048	683	protein_coding	hemoglobin	66	45	65	13	14	8	1.07095	1.35294	0.752261	4.74585	3.62503	5.16202
ENSRNOG00000011329	35730.6	34028.4	37817.4	27082.6	24390.2	26942.5	0.43746	2.5075e-06	0.00014862	Pkm	8	+	64481172	64502722	2140	protein_coding	pyruvate	40013	34934	38996	27924	23208	23830	912.411	889.56	888.771	1141.19	1116.18	1228.33
ENSRNOG00000021035	2539.62	2667.02	2381.77	1858.27	1610.04	1805.59	0.49675	2.5038e-06	0.00014862	Rpl18	1	+	101701975	101703550	613	protein_coding	ribosomal	2844	2738	2456	1916	1532	1597	175.866	164.956	167.318	227.856	245.75	217.318
ENSRNOG00000018999	69.6521	66.2372	70.7937	148.39	162.896	143.588	-0.89723	2.6499e-06	0.00015639	Cdc14b	17	-	1703943	1797750	3465	protein_coding	cell	78	68	73	153	155	127	3.45176	4.1021	3.27044	1.53599	1.50014	1.58764
ENSRNOG00000017496	27881.4	31809.4	23717.8	19474	17250.1	19109.6	0.54152	2.6978e-06	0.00015854	Cnp	10	+	88490798	88497356	2301	protein_coding	2',3'-cyclic	31223	32656	24457	20079	16414	16902	490.989	470.835	471.759	666.421	780.848	576.519
ENSRNOG00000018849	809.036	714.972	867.95	1156.08	1486.03	1180.36	-0.61771	2.7443e-06	0.00016059	Tcerg1	18	+	36829062	36889966	4417	protein_coding	transcription	906	734	895	1192	1414	1044	15.8706	22.0846	15.8661	10.5291	9.55623	11.4874
ENSRNOG00000015768	275.036	264.949	281.235	141.601	114.552	167.331	0.80393	2.7848e-06	0.00016227	Nat8f5	4	-	117506732	117531480	1190	protein_coding	N-acetyltransferase	308	272	290	146	109	148	6.90322	6.04575	7.98756	12.7114	12.576	13.2184
ENSRNOG00000007604	3788	3352.77	3599.81	2599.25	1978.92	2507.7	0.55834	2.8156e-06	0.00016269	Igsf8	13	+	90692666	90700789	2175	protein_coding	immunoglobulin	4242	3442	3712	2680	1883	2218	69.3301	57.1428	65.494	95.7861	87.0706	92.5712
ENSRNOG00000037613	292.896	273.716	292.873	436.441	504.451	470.334	-0.64628	2.8108e-06	0.00016269	Kdm6b	10	-	56001799	56008885	4071	protein_coding	lysine	328	281	302	450	480	416	6.21953	7.78235	6.56283	3.95698	3.79774	4.02377
ENSRNOG00000007175	565.253	593.213	529.498	802.082	952.151	850.22	-0.57841	2.8904e-06	0.00016632	Mier1	5	+	122641885	122693635	5214	protein_coding	MIER1	633	609	546	827	906	752	13.4059	17.2284	13.9143	8.95654	9.65345	8.53228
ENSRNOG00000012716	661.695	731.532	735.091	969.87	1267.43	1105.74	-0.59852	2.9099e-06	0.00016675	Chd2	1	-	134757934	134871167	9282	protein_coding	chromodomain	741	751	758	1000	1206	978	8.05872	11.4009	8.99618	5.2123	5.91807	5.88866
ENSRNOG00000020263	80247.2	69117.6	85257.9	56528.9	53243.7	56212.9	0.47465	2.9268e-06	0.00016702	Atp1a3	1	-	81852429	81881549	3559	protein_coding	ATPase	89865	70957	87915	58285	50663	49719	921.457	939.579	897.209	1240.09	1096.95	1339.87
ENSRNOG00000055631	424.163	423.723	433.49	600.349	725.148	698.718	-0.60437	2.95e-06	0.00016765	Zfp280d	8	+	78858570	78949447	4390	protein_coding	zinc	475	435	447	619	690	618	9.19447	12.0229	10.478	6.1585	6.31829	6.40066
ENSRNOG00000056458	148.234	113.967	109.585	213.371	421.427	252.126	-0.9428	3.0293e-06	0.00017146	Cep290	7	+	40217269	40306327	9103	protein_coding	centrosomal	166	117	113	220	401	223	1.47839	3.16107	1.7105	0.973684	0.76882	0.732022
ENSRNOG00000004232	66.9732	54.5483	64.0053	121.234	167.099	149.241	-0.93511	3.1465e-06	0.00017736	G2e3	6	+	72092194	72122497	4952	protein_coding	G2/M-phase	75	56	66	125	159	132	1.42028	2.11927	1.71196	0.743826	0.622196	0.72292
ENSRNOG00000022249	116.98	137.345	125.101	205.612	443.496	261.171	-0.94502	3.2278e-06	0.0001812	Mllt10	17	+	84881414	84979543	2937	protein_coding	MLLT10,	131	141	129	212	422	231	4.06142	9.48373	5.05135	2.19058	2.64141	2.38239
ENSRNOG00000016910	782.247	637.046	686.602	955.322	1313.67	1172.44	-0.64011	3.4118e-06	0.00019075	Ralgps1	3	-	12178853	12415073	6430	protein_coding	Ral	876	654	708	985	1250	1037	8.61929	12.8313	10.3578	6.69089	5.59612	5.9724
ENSRNOG00000056036	27.6822	18.5075	41.7004	89.228	98.7883	92.7102	-1.049	3.433e-06	0.00019117	LOC103691005	1	+	64740487	64749705	2530	protein_coding	zinc	31	19	43	92	94	82	2.04604	2.45232	2.08158	0.601772	0.413193	0.921881
ENSRNOG00000019943	189.311	185.075	198.804	316.178	411.968	314.31	-0.74543	3.4856e-06	0.00019332	Slc7a6	19	+	38162515	38179149	3652	protein_coding	solute	212	190	205	326	392	278	5.02265	7.08477	4.88892	2.85099	2.86248	3.04474
ENSRNOG00000018487	3095.95	3497.91	3106.19	2428.55	2153.38	2252.18	0.47917	3.5012e-06	0.00019341	Slc3a2	1	-	224906554	224921092	2054	protein_coding	solute	3467	3591	3203	2504	2049	1992	68.593	65.8434	62.2857	82.8981	96.1911	84.5831
ENSRNOG00000004415	823.323	721.791	755.456	1075.59	1150.78	1170.18	-0.52632	3.5475e-06	0.00019518	Togaram1	6	+	86713604	86780147	6585	protein_coding	TOG	922	741	779	1109	1095	1035	10.4731	12.1307	11.1568	7.60014	6.84286	7.09192
ENSRNOG00000016460	18181	21718	18695.4	13967.1	12686.9	14517.1	0.48262	3.5739e-06	0.00019585	Clu	15	+	42640146	42665857	1877	protein_coding	clusterin	20360	22296	19278	14401	12072	12840	507.381	498.936	516.368	626.129	768.143	654.763
ENSRNOG00000026059	1540.38	1565.34	1426.54	1121.17	1020.46	937.277	0.52269	3.7385e-06	0.00020406	Paqr6	2	+	187737770	187741696	2453	protein_coding	progestin	1725	1607	1471	1156	971	829	83.4962	82.2721	68.3465	108.753	113.501	102.424
ENSRNOG00000008607	464.347	410.086	545.015	692.487	814.478	820.824	-0.64333	3.8533e-06	0.00020706	U2surp	8	-	103246558	103298927	3090	protein_coding	U2	520	421	562	714	775	726	13.285	16.9157	15.4189	8.44525	7.65985	10.0805
ENSRNOG00000016827	1518.95	1677.36	1756.27	1049.4	1233.8	959.889	0.56549	3.8397e-06	0.00020706	Slc38a3	8	-	116406241	116422366	2420	protein_coding	solute	1701	1722	1811	1082	1174	849	25.157	32.0201	22.5316	34.5207	39.1505	40.591
ENSRNOG00000025443	4780.1	4307.37	4601.59	3518.69	2582.16	2964.46	0.55278	3.8335e-06	0.00020706	Map1lc3a	3	+	150801289	150802935	969	protein_coding	microtubule-associated	5353	4422	4745	3628	2457	2622	210.664	167.36	173.783	271.309	251.082	265.607
ENSRNOG00000042886	600.972	748.091	463.553	371.46	302.671	299.612	0.76454	3.8506e-06	0.00020706	Rps28	7	-	18682071	18683440	339	protein_coding	ribosomal	673	768	478	383	288	265	63.569	56.0742	50.2048	97.5004	124.647	76.4813
ENSRNOG00000006378	401.839	448.075	464.523	616.837	739.861	742.812	-0.6154	3.9011e-06	0.00020881	Mga	3	+	111699021	111759911	9398	protein_coding	MAX	450	460	479	636	704	657	4.00909	5.20579	4.72724	2.47598	2.83544	2.91075
ENSRNOG00000017976	680.447	731.532	776.791	432.562	479.228	498.6	0.58424	3.9535e-06	0.00020999	Slco2b1	1	-	164623599	164671577	4326	protein_coding	solute	762	751	801	446	456	441	8.02515	9.62515	9.05753	11.9679	13.2139	13.8941
ENSRNOG00000051889	2192.25	1799.12	2378.86	2914.46	3461.79	3348.87	-0.56518	3.9528e-06	0.00020999	Usp34	14	+	108143869	108264706	9299	protein_coding	ubiquitin	2455	1847	2453	3005	3294	2962	18.1825	23.3807	20.4573	12.966	10.9283	14.3083
ENSRNOG00000019007	4414.87	4672.65	3886.87	3315.99	2520.15	2673.9	0.56337	4.2156e-06	0.00022306	Rpl14	8	+	129240528	129243402	718	protein_coding	ribosomal	4944	4797	4008	3419	2398	2365	275.212	226.434	217.297	347.37	377.583	311.012
ENSRNOG00000021023	13098.2	14487.4	10612.3	8206.07	8317.14	9033.59	0.54058	4.406e-06	0.00023224	Mag	1	-	89345429	89360733	2574	protein_coding	myelin-associated	14668	14873	10943	8461	7914	7990	207.617	227.805	223.791	314.165	356.874	258.857
ENSRNOG00000014064	972.45	1202.98	1030.87	733.222	687.314	685.151	0.56144	4.4759e-06	0.00023503	Ctsh	8	+	97439161	97458287	1754	protein_coding	cathepsin	1089	1235	1063	756	654	606	27.6574	28.0667	25.3055	34.7746	44.1805	37.489
ENSRNOG00000009696	94.6554	118.837	127.041	178.456	388.848	256.649	-0.94063	4.8403e-06	0.00025134	Mdm4	13	-	49792794	49828720	1897	protein_coding	MDM4	106	122	131	184	370	227	5.45754	12.8737	7.68524	2.74429	3.53845	3.74568
ENSRNOG00000010389	30953.2	37953.9	34320.4	23462.1	20050.9	25991.6	0.53283	4.8841e-06	0.00025134	Ndrg2	15	-	28305821	28314459	2076	protein_coding	NDRG	34663	38964	35390	24191	19079	22989	678.53	627.762	736.018	848.645	1068.69	956.922
ENSRNOG00000015558	292.003	238.649	258.93	392.797	534.928	457.898	-0.70865	4.8879e-06	0.00025134	Zfp512b	3	-	177078709	177089199	5692	protein_coding	zinc	327	245	267	405	509	405	4.00347	5.90233	4.56972	2.82146	2.36822	2.54433
ENSRNOG00000023385	3651.38	4035.6	3246.81	2751.52	1991.53	2253.31	0.59047	4.914e-06	0.00025134	Rpl37a	9	+	80002045	80005027	1269	protein_coding	ribosomal	4089	4143	3348	2837	1895	1993	125.789	98.564	100.866	158.251	179.628	143.104
ENSRNOG00000031927	2622.67	3493.04	2122.84	1514.94	1439.79	1827.07	0.69198	4.9087e-06	0.00025134	Klk6	1	+	99762253	99769488	1169	protein_coding	kallikrein	2937	3586	2189	1562	1370	1616	75.1818	77.3529	88.7822	123.39	168.778	101.568
ENSRNOG00000054582	65.1872	106.174	62.0657	18.4275	25.2225	22.6122	1.053	4.9091e-06	0.00025134	LOC103694857	AABR07024041.1	-	18003	19379	623	protein_coding	hemoglobin	73	109	64	19	24	20	1.71598	2.54269	2.06177	5.75474	9.62628	5.5721
ENSRNOG00000058932	42.8628	50.652	46.5493	106.686	132.418	107.408	-0.95116	4.8668e-06	0.00025134	Zfp202	8	+	44047592	44068003	3640	protein_coding	zinc	48	52	48	110	126	95	1.76634	2.37343	1.74124	0.672772	0.816506	0.743026
ENSRNOG00000042233	3605.83	4494.39	3331.18	2834.93	2095.57	2013.62	0.64581	5.048e-06	0.00025724	Rpl41	7	-	2972900	2973977	443	protein_coding	ribosomal	4038	4614	3435	2923	1994	1781	371.254	297.093	258.202	447.665	573.052	420.581
ENSRNOG00000001344	1663.61	2574.48	1760.14	1195.85	1283.2	997.199	0.69277	5.0829e-06	0.00025807	Aldh2	12	+	40466495	40498752	1876	protein_coding	aldehyde	1863	2643	1815	1233	1221	882	36.9808	42.9589	30.195	48.772	77.5148	52.4772
ENSRNOG00000030247	461.668	453.92	417.004	604.229	856.516	754.118	-0.65527	5.1121e-06	0.0002586	Eif4ebp3	18	+	29386809	29492718	8986	protein_coding	eukaryotic	517	466	430	623	815	667	6.19871	9.51252	7.57517	4.49003	4.53391	4.12442
ENSRNOG00000030644	137551	113271	121803	190163	157680	213117	-0.54831	5.1863e-06	0.0002614	Mt-nd1	MT	+	2740	3694	955	protein_coding	mitochondrially	154037	116285	125599	196071	150037	188497	11552	10369.7	12676.5	7921.6	6699.47	7133.62
ENSRNOG00000045863	75.0099	44.8075	84.3706	133.842	205.984	177.506	-0.95934	5.3208e-06	0.0002672	Naa16	15	-	61597052	61648267	3668	protein_coding	N(alpha)-acetyltransferase	84	46	87	138	196	157	2.11688	3.52693	2.74897	1.12471	0.689999	1.28652
ENSRNOG00000008414	15070.7	14480.6	14326.5	11452.2	8982.38	10375.6	0.48243	5.4162e-06	0.00027101	Bsg	7	-	12875537	12882753	1663	protein_coding	basigin	16877	14866	14773	11808	8547	9177	446.198	378.869	395.827	556.662	549.313	538.147
ENSRNOG00000018404	7872.47	8001.07	8266.38	6138.31	5782.27	6182.18	0.40002	5.4544e-06	0.00027193	Aars	19	-	43193257	43215281	3580	protein_coding	alanyl-tRNA	8816	8214	8524	6329	5502	5468	103.58	105.63	102.146	125.938	131.453	134.482
ENSRNOG00000007315	195.562	222.089	186.197	292.901	447.7	397.975	-0.77174	5.5206e-06	0.00027424	Thoc2	X	-	128161895	128268322	5103	protein_coding	THO	219	228	192	302	426	352	3.44672	5.70339	4.58559	2.18167	2.54453	2.11242
ENSRNOG00000017127	3234.36	3551.48	3251.66	2540.09	1855.96	2253.31	0.55087	5.7776e-06	0.00028598	Rpl28	1	-	72619282	72621519	1531	protein_coding	ribosomal	3622	3646	3353	2619	1766	1993	96.2513	76.1353	83.6048	116.189	131.027	118.791
ENSRNOG00000009244	2394.07	2957.3	2629.06	1818.51	1530.17	1936.74	0.5512	5.9359e-06	0.00029277	Abhd4	15	+	32894938	32906850	2388	protein_coding	abhydrolase	2681	3036	2711	1875	1456	1713	44.1787	40.2437	46.0704	55.1383	69.95	61.5775
ENSRNOG00000031053	16149.5	13033.1	14462.3	22993.7	18640.5	29818.8	-0.63921	6.0882e-06	0.00029921	Mt-nd4l	MT	+	9870	10166	297	protein_coding	mitochondrially	18085	13380	14913	23708	17737	26374	4491.43	3941.8	5703.2	2990.56	2478.68	2723.55
ENSRNOG00000015158	780.461	747.117	663.327	980.538	1364.12	1163.4	-0.61549	6.1286e-06	0.00030013	Pikfyve	9	+	71915421	72005838	9340	protein_coding	phosphoinositide	874	767	684	1011	1298	1029	6.09046	9.17273	7.07567	4.59574	4.51823	3.97225
ENSRNOG00000029042	15631.5	12349.3	12168.8	21007.4	17515	23964.4	-0.58505	6.1601e-06	0.00030061	Mt-nd6	MT	-	13543	14061	519	protein_coding	mitochondrially	17505	12678	12548	21660	16666	21196	2348.21	2119.51	2622.92	1656.48	1344.01	1311.4
ENSRNOG00000016172	273.25	307.808	329.724	428.682	566.456	566.436	-0.68498	6.2612e-06	0.00030415	Ric1	1	+	247688789	247781875	4484	protein_coding	RIC1	306	316	340	442	539	501	5.54629	7.93403	7.17582	3.35156	3.87741	4.11283
ENSRNOG00000029370	4370.22	4486.6	4221.44	3278.16	3273.68	3227.9	0.40345	6.2768e-06	0.00030415	Abhd3	18	-	1892413	1946840	1912	protein_coding	abhydrolase	4894	4606	4353	3380	3115	2855	99.4661	107.533	95.8997	125.709	132.543	123.489
ENSRNOG00000008747	357.19	338.005	330.694	515.001	780.848	531.387	-0.72081	6.3648e-06	0.00030627	Plekha5	4	+	174605476	174774693	5007	protein_coding	pleckstrin	400	347	341	531	743	470	6.4349	10.5624	6.50127	4.23109	4.11198	3.98366
ENSRNOG00000053518	382.193	370.149	358.817	541.187	775.593	575.481	-0.67835	6.3538e-06	0.00030627	Zscan26	17	+	45188248	45207065	4134	protein_coding	zinc	428	380	370	558	738	509	10.8488	16.8317	11.2958	7.26334	7.22446	6.93474
ENSRNOG00000014483	154.485	150.982	183.288	256.046	466.617	305.265	-0.8526	6.4295e-06	0.0003083	Ino80	3	-	111187711	111266542	4677	protein_coding	INO80	173	155	189	264	444	270	3.17602	6.26594	3.70762	1.81664	1.82341	2.1919
ENSRNOG00000004280	748.313	872.773	732.181	517.911	439.293	534.779	0.59933	6.5896e-06	0.00031484	Tcn2	14	-	84174138	84189266	1899	protein_coding	transcobalamin	838	896	755	534	418	473	15.822	14.5285	15.9969	21.6725	25.9599	21.565
ENSRNOG00000014750	279.501	316.575	326.815	433.532	642.124	541.563	-0.70545	6.6115e-06	0.00031484	Tasor	16	+	3051449	3105531	4855	protein_coding	transcription	313	325	337	447	611	479	5.18041	8.30659	6.33644	3.16626	3.68311	3.76502
ENSRNOG00000003253	16485.2	16873.9	14017.2	11995.4	9766.38	10999.7	0.50024	6.9217e-06	0.00032736	Qdpr	14	+	70164650	70178284	1330	protein_coding	quinoid	18461	17323	14454	12368	9293	9729	523.232	461.185	469.803	681.702	716.624	589.472
ENSRNOG00000021525	43.7558	52.6001	45.5795	97.9569	140.826	115.322	-0.94618	6.9072e-06	0.00032736	Nbeal1	9	+	66952720	67110693	8073	protein_coding	neurobeachin-like	49	54	47	101	134	102	0.703935	1.09557	0.811455	0.298093	0.368026	0.315784
ENSRNOG00000012733	513.461	510.416	486.828	682.788	1040.43	817.432	-0.66526	6.9738e-06	0.0003287	Ankrd12	9	+	113605657	113682482	9777	protein_coding	ankyrin	575	524	502	704	990	723	4.05147	6.68344	4.74932	2.88837	2.9488	2.785
ENSRNOG00000001623	256.284	263.975	228.867	391.827	416.172	421.718	-0.64062	7.0713e-06	0.00033216	Zbtb21	11	-	38442742	38457373	5166	protein_coding	zinc	287	271	236	404	396	373	4.40021	5.05954	4.63718	2.72847	2.88626	2.4779
ENSRNOG00000014501	1067.11	1149.41	1007.6	1406.31	1643.67	1725.31	-0.528	7.213e-06	0.00033767	Zfp638	4	+	115601661	115690272	6336	protein_coding	zinc	1195	1180	1039	1450	1564	1526	12.8765	16.2927	15.4682	9.26283	10.2468	8.89462
ENSRNOG00000021079	449.167	909.788	488.767	313.268	287.957	277	0.85051	7.2903e-06	0.00034013	Fxyd1	1	-	89484199	89488223	533	protein_coding	FXYD	503	934	504	323	274	245	34.0974	33.9308	29.5215	46.3481	96.4139	51.2897
ENSRNOG00000000918	1187.66	1383.19	1155.97	930.105	681.009	707.763	0.61817	7.3246e-06	0.00034058	Zbed5	12	-	30308469	30314519	2486	protein_coding	zinc	1330	1420	1192	959	648	626	21.7052	17.2046	16.1723	26.2749	31.4273	26.0077
ENSRNOG00000019376	234.853	157.8	198.804	342.364	358.37	371.971	-0.73451	7.5429e-06	0.00034955	Zfp329	1	+	65781547	65800492	8686	protein_coding	zinc	263	162	205	353	341	329	2.28666	2.59122	2.43263	1.48705	1.02616	1.28015
ENSRNOG00000017728	245.568	232.804	182.318	370.49	451.904	359.535	-0.72288	7.6165e-06	0.00035069	Edrf1	1	+	205706468	205743653	5426	protein_coding	erythroid	275	239	188	382	430	318	4.04395	5.33993	3.84258	2.54109	2.47409	1.91859
ENSRNOG00000028255	225.923	247.415	196.865	362.731	464.515	359.535	-0.71399	7.6183e-06	0.00035069	Usp36	10	-	107292828	107324355	4759	protein_coding	ubiquitin	253	254	203	374	442	318	5.78436	8.01918	5.61389	3.41546	3.84141	3.02664
ENSRNOG00000025274	1879.71	2026.08	2001.62	1453.83	1363.07	1447.18	0.44758	7.9568e-06	0.00036506	Hexb	2	-	27984117	28003186	1617	protein_coding	hexosaminidase	2105	2080	2064	1499	1297	1280	52.16	52.942	50.8392	63.9342	70.7739	69.2351
ENSRNOG00000007125	228.602	255.208	213.351	355.942	476.076	386.669	-0.70141	8.1e-06	0.0003704	Vps54	14	+	106153575	106207658	4115	protein_coding	VPS54	256	262	220	367	453	342	5.01813	7.26606	5.33772	3.05535	3.50309	2.89988
ENSRNOG00000018237	4068.4	3761.88	3104.26	2762.19	2088.22	2110.85	0.59357	8.2777e-06	0.00037728	Gstp1	1	-	219291679	219294147	769	protein_coding	glutathione	4556	3862	3201	2848	1987	1867	208.382	170.546	155.925	290.97	276.316	225.78
ENSRNOG00000029574	1126.94	1220.52	1167.61	844.757	713.588	833.261	0.51863	8.5127e-06	0.00038544	Rps4x-ps9	4	-	35729628	35730599	972	protein_coding	ribosomal	1262	1253	1204	871	679	737	50.4194	46.1078	48.6968	63.7652	70.9259	67.1873
ENSRNOG00000046662	38.3979	39.9371	27.1537	67.8909	240.665	97.2326	-1.039	8.5083e-06	0.00038544	Ints6l	X	+	158835811	158886220	2658	protein_coding	integrator	43	41	28	70	229	86	2.02708	7.77917	2.84266	1.08689	1.161	0.78165
ENSRNOG00000026239	408.983	343.849	309.359	554.766	664.194	548.347	-0.65289	8.5929e-06	0.0003878	Arid4a	6	+	93461713	93532901	5418	protein_coding	AT-rich	458	353	319	572	632	485	7.22266	9.36144	6.9903	5.04791	4.35863	3.88305
ENSRNOG00000014137	358.976	692.568	518.831	230.829	303.722	240.82	0.82145	8.6986e-06	0.00039129	Fbln1	7	+	126096793	126176468	3221	protein_coding	fibulin	402	711	535	238	289	213	5.34583	7.61484	5.46099	7.88151	15.6164	11.5844
ENSRNOG00000032261	684.019	713.998	757.396	431.592	518.113	452.245	0.56995	8.8861e-06	0.00039843	Cyp2d4	7	-	123599266	123608436	1759	protein_coding	cytochrome	766	733	781	445	493	400	14.2344	18.4991	14.6047	21.3872	22.9276	24.0831
ENSRNOG00000007057	277.715	214.297	319.057	393.767	584.322	540.432	-0.76022	9.0108e-06	0.00040141	Csmd2	5	+	146383942	146739418	10370	protein_coding	CUB	311	220	329	406	556	478	4.05755	6.51834	5.45279	2.71296	2.14998	3.16967
ENSRNOG00000047635	2110.1	1865.36	2095.69	2623.5	2944.73	2992.73	-0.46892	9.0007e-06	0.00040141	Tmem178b	4	+	68011932	68059249	9581	protein_coding	transmembrane	2363	1915	2161	2705	2802	2647	15.8856	19.3031	17.7436	12.1128	10.9971	12.2341
ENSRNOG00000013802	228.602	242.545	276.386	374.37	559.1	417.196	-0.73035	9.139e-06	0.00040582	Slc25a36	8	-	104966124	104995725	936	protein_coding	solute	256	249	285	386	532	369	23.2037	37.5151	25.3192	13.4324	14.6367	16.5157
ENSRNOG00000010746	3573.69	3381.99	3341.85	2664.23	1888.54	2271.4	0.5486	9.366e-06	0.00041457	Rpl32	4	-	147715473	147719072	541	protein_coding	ribosomal	4002	3472	3446	2747	1797	2009	285.698	219.241	238.496	363.304	353.104	345.498
ENSRNOG00000005124	50.8996	56.4964	57.2168	106.686	197.577	119.845	-0.95156	9.4709e-06	0.00041737	Plekhh2	6	+	7793735	7893769	4921	protein_coding	pleckstrin	57	58	59	110	188	106	1.33074	2.66798	1.46372	0.601893	0.686123	0.68807
ENSRNOG00000006209	259.856	216.245	211.411	336.545	524.419	412.673	-0.75057	9.4898e-06	0.00041737	Mbd6	7	-	70571435	70577147	3977	protein_coding	methyl-CpG	291	222	218	347	499	365	4.9093	8.28162	5.89436	3.59359	3.07127	2.97323
ENSRNOG00000006559	365.227	386.708	334.573	503.362	771.39	606.008	-0.69048	9.7526e-06	0.00042757	Akap8	7	-	14324104	14351918	3502	protein_coding	A-kinase	409	397	345	519	734	536	8.33868	13.8341	9.82987	5.73585	6.23727	5.34355
ENSRNOG00000002291	40.1839	51.6261	49.4586	97.9569	127.164	118.714	-0.92517	1.0249e-05	0.00044792	Brwd3	X	-	79824782	79909678	5403	protein_coding	bromodomain	45	53	51	101	121	105	1.0518	1.47816	1.24811	0.409043	0.539711	0.511991
ENSRNOG00000018838	646.514	712.05	586.715	429.652	397.255	427.371	0.57875	1.0296e-05	0.00044856	Paox	1	+	212578450	212603529	1596	protein_coding	polyamine	724	731	605	443	378	378	15.6177	15.6325	15.211	22.279	25.2002	20.5612
ENSRNOG00000010263	12640.1	14524.5	10012.9	8252.62	6954.07	8701.19	0.58162	1.0541e-05	0.00045651	Cldn11	2	-	115823538	115836846	1851	protein_coding	claudin	14155	14911	10325	8509	6617	7696	258.653	235.953	267.029	375.573	443.221	302.559
ENSRNOG00000028426	1743.98	1711.45	1600.13	2172.51	2976.26	2455.69	-0.54451	1.0545e-05	0.00045651	Mcf2l	16	-	81839653	81980027	6179	protein_coding	MCF.2	1953	1757	1650	2240	2832	2172	28.4634	42.214	31.503	21.6614	21.8315	20.2117
ENSRNOG00000026178	2057.42	2125.44	2169.39	977.629	1565.9	1368.04	0.62775	1.0634e-05	0.00045894	Adpgk	8	+	64088913	64116832	2579	protein_coding	ADP-dependent	2304	2182	2237	1008	1490	1210	21.9915	38.1334	30.1324	43.8755	46.5504	47.048
ENSRNOG00000036592	152.699	118.837	132.859	240.528	236.461	273.608	-0.75038	1.0698e-05	0.00046025	Zfp518a	1	+	260153645	260178349	6783	protein_coding	zinc	171	122	137	248	225	242	2.0572	2.18943	2.29136	1.23813	0.989596	1.09553
ENSRNOG00000016619	1153.72	1110.45	1115.24	853.486	735.658	729.245	0.50783	1.0733e-05	0.0004603	Use1	16	+	19762938	19765782	1032	protein_coding	unconventional	1292	1140	1150	880	700	645	47.9788	44.7702	40.1402	61.4857	60.7778	60.4429
ENSRNOG00000008937	12318.6	12086.3	10483.3	8472.78	8094.34	8841.38	0.43591	1.1413e-05	0.00048795	Csrp1	13	+	52553775	52575051	1745	protein_coding	cysteine	13795	12408	10810	8736	7702	7820	281.685	291.326	287.813	388.255	391.225	336.014
ENSRNOG00000000571	46900.9	47105.4	47142.8	37142.1	30469.9	35376.8	0.43345	1.1895e-05	0.00050699	Psap	20	+	29831314	29856875	2568	protein_coding	prosaposin	52522	48359	48612	38296	28993	31290	839.082	745.193	782.546	1004.47	1036.1	1026.78
ENSRNOG00000046195	146.448	220.141	198.804	91.1678	65.1582	98.3632	0.87423	1.1978e-05	0.00050896	AABR07029596.1	10	-	39330731	39373437	1587	protein_coding	-	164	226	205	94	62	87	3.33271	2.57861	3.5208	5.07526	7.83523	7.00654
ENSRNOG00000036802	317.006	220.141	311.298	790.444	1863.32	786.906	-1.0235	1.2447e-05	0.0005273	Snhg11	3	+	154863072	154869460	2101	protein_coding	small	355	226	321	815	1773	696	21.8262	55.6998	21.2756	8.29838	5.91837	8.28716
ENSRNOG00000017545	138.411	123.708	116.373	226.95	370.982	209.163	-0.84947	1.2681e-05	0.00053554	Mrs2	17	+	42064376	42082300	1949	protein_coding	magnesium	155	127	120	234	353	185	6.75539	11.9546	6.0962	3.90581	3.58519	3.33961
ENSRNOG00000057622	43.7558	34.0927	43.64	93.1075	192.322	84.7959	-0.99156	1.2757e-05	0.00053713	Rbm41	X	-	111269490	111325186	5572	protein_coding	RNA	49	35	45	96	183	75	0.969407	2.16776	0.864469	0.431893	0.345603	0.438055
ENSRNOG00000000047	1751.12	2026.08	1445.94	1137.66	1125.56	1166.79	0.55762	1.2917e-05	0.00054054	Cd82	3	-	82324354	82368357	1810	protein_coding	Cd82	1961	2080	1491	1173	1071	1032	36.4641	39.0554	36.6185	53.2096	63.2273	44.6813
ENSRNOG00000018289	4377.37	4040.47	3949.9	3300.47	2531.71	2455.69	0.5346	1.29e-05	0.00054054	Park7	5	-	167982439	168004724	2196	protein_coding	Parkinsonism	4902	4148	4073	3403	2409	2172	169.146	140.463	123.229	212.676	201.61	195.162
ENSRNOG00000002210	1142.12	1226.36	1099.73	834.088	738.81	826.477	0.49775	1.3064e-05	0.0005434	Hsd17b11	14	+	7073445	7104566	1594	protein_coding	hydroxysteroid	1279	1259	1134	860	703	731	30.3568	29.1097	29.4529	39.407	43.4568	38.5879
ENSRNOG00000008553	50.8996	45.7816	50.4284	100.866	139.775	110.8	-0.91003	1.3043e-05	0.0005434	Mthfr	5	+	164845925	164860910	3038	protein_coding	methylenetetrahydrofolate	57	47	52	104	133	98	1.92616	2.88958	2.07175	0.921463	0.851197	0.928416
ENSRNOG00000003310	990.31	1017.91	906.741	513.061	674.703	680.628	0.58481	1.3133e-05	0.00054464	Tmem63a	13	+	99220510	99253316	3672	protein_coding	transmembrane	1109	1045	935	529	642	602	8.68029	12.3577	11.2753	15.8838	16.7675	14.7901
ENSRNOG00000011452	34852.8	37908.1	36041.8	26917.8	22418.6	28218.9	0.46198	1.3269e-05	0.00054863	Aldoc	10	+	65586504	65590126	1684	protein_coding	aldolase,	39030	38917	37165	27754	21332	24959	1114.64	1005	1144.16	1368.21	1528.34	1438.87
ENSRNOG00000030264	51.7926	50.652	47.5191	131.902	110.349	106.277	-0.89677	1.3389e-05	0.00055196	Fam83h	7	-	117062692	117070936	4762	protein_coding	family	58	52	49	136	105	94	1.67224	1.51452	1.31929	0.622491	0.625227	0.580814
ENSRNOG00000056703	890.297	842.576	767.093	1091.1	1570.1	1293.42	-0.59829	1.3506e-05	0.00055512	Atrx	X	-	76820329	76979115	12500	protein_coding	ATRX,	997	865	791	1125	1494	1144	14.6086	22.7579	16.9565	11.3005	10.9837	9.90181
ENSRNOG00000014999	1376.97	1322.8	1259.74	1669.15	2026.21	2023.79	-0.4964	1.3879e-05	0.00056876	Tnpo1	2	-	29056219	29121104	8281	protein_coding	transportin	1542	1358	1299	1721	1928	1790	11.6935	15.3672	13.8826	9.14519	9.02271	8.50851
ENSRNOG00000059480	171.451	194.815	164.862	276.413	501.298	305.265	-0.81822	1.4426e-05	0.00058944	Supt20h	2	+	143892567	143925633	2764	protein_coding	SPT20	192	200	170	285	477	270	7.38978	14.5087	7.99104	4.34543	5.07096	4.24929
ENSRNOG00000000546	84.8327	111.045	74.6728	193.004	208.086	162.808	-0.83325	1.4471e-05	0.00058952	Nt5dc1	20	-	41106991	41209728	2685	protein_coding	5'-nucleotidase	95	114	77	199	198	144	4.17018	4.86734	3.44443	1.73768	2.33604	1.55551
ENSRNOG00000002420	283.966	225.986	261.84	397.647	459.261	418.326	-0.64199	1.4632e-05	0.00059432	Zc3h7a	10	+	4536180	4575646	3953	protein_coding	zinc	318	232	270	410	437	370	6.24839	7.81251	6.43634	4.23016	3.45737	3.9667
ENSRNOG00000002053	44.6488	45.7816	32.0026	100.866	94.5846	113.061	-0.92939	1.4811e-05	0.00059982	Fras1	14	-	14439082	14689554	11571	protein_coding	Fraser	50	47	33	104	90	100	0.505718	0.513384	0.555045	0.212222	0.223484	0.154693
ENSRNOG00000003975	3145.95	3266.08	2982.06	2497.41	1904.3	2020.4	0.51106	1.4869e-05	0.0006004	Pfn1	10	-	57273005	57275708	816	protein_coding	profilin	3523	3353	3075	2575	1812	1787	177.555	146.568	140.648	212.038	226.081	204.4
ENSRNOG00000002783	17.8595	19.4815	23.2746	54.3127	87.228	61.053	-1.0002	1.4966e-05	0.00060195	Serpinc1	13	+	78805347	78833192	3451	protein_coding	serpin	20	20	24	56	83	54	2.13765	3.71665	2.35286	0.666382	0.746539	0.883163
ENSRNOG00000011258	75.9029	66.2372	79.5217	128.993	223.85	154.894	-0.8862	1.4994e-05	0.00060195	Masp2	5	+	165415136	165430054	2470	protein_coding	mannan-binding	85	68	82	133	213	137	4.97234	9.34144	5.84633	2.77379	2.48595	2.95532
ENSRNOG00000010921	9.82273	5.84446	2.90933	24.2467	80.9223	36.1796	-0.98062	1.5259e-05	0.00061081	Taf1d	8	+	13861459	13871354	1685	protein_coding	TATA-box	11	6	3	25	77	32	1.08287	3.91248	1.58212	0.415886	0.254134	0.125268
ENSRNOG00000021138	1864.53	1887.76	1679.65	1351.03	1222.24	1308.12	0.45845	1.6257e-05	0.00064889	Cers2	2	+	196487656	196496986	2699	protein_coding	ceramide	2088	1938	1732	1393	1163	1157	41.8913	41.0276	39.7154	54.8085	56.9902	50.2113
ENSRNOG00000046560	1609.14	1656.9	1507.03	1245.31	980.527	1001.72	0.52305	1.6484e-05	0.00065602	AC109096.1	1	-	220836092	220836504	258	pseudogene	-	1802	1701	1554	1284	933	886	280.022	238.689	220.553	343.025	362.748	326.707
ENSRNOG00000018117	3952.31	4058	3763.7	3072.55	2876.42	2576.66	0.44194	1.671e-05	0.00066312	Ndufv1	1	-	219254279	219259448	1615	protein_coding	NADH:ubiquinone	4426	4166	3881	3168	2737	2279	110.372	111.859	90.6298	134.595	141.928	130.346
ENSRNOG00000002625	1207.3	1127.98	1095.85	1490.69	2132.36	1675.57	-0.57141	1.7064e-05	0.00067522	Ptpn4	13	-	35678240	35858390	10570	protein_coding	protein	1352	1158	1130	1537	2029	1482	8.18173	12.67	9.00476	6.28192	6.02773	5.7987
ENSRNOG00000005668	4046.96	3790.13	3767.58	3065.76	2353.05	2670.5	0.48791	1.7157e-05	0.00067695	Ndufa8	3	-	15362824	15379381	1015	protein_coding	NADH:ubiquinone	4532	3891	3885	3161	2239	2362	239.699	199.169	204.444	299.969	288.521	283.997
ENSRNOG00000015461	8128.76	7387.4	7251.99	5988.95	5196.9	5498.16	0.42732	1.7355e-05	0.00068282	Serpine2	9	-	85560863	85626094	2146	protein_coding	serpin	9103	7584	7478	6175	4945	4863	170.817	160.467	153.551	219.798	205.148	199.417
ENSRNOG00000037853	141.09	206.504	161.953	83.4088	55.6998	87.0571	0.87404	1.7448e-05	0.00068453	Rarres1	2	-	164650722	164684985	1335	protein_coding	retinoic	158	212	167	86	53	77	3.62463	2.62039	3.70432	5.81255	8.73725	6.78519
ENSRNOG00000021174	767.959	845.499	751.577	520.82	573.813	469.204	0.54801	1.7736e-05	0.00069388	Macrod1	1	+	222310920	222451484	1298	protein_coding	mono-ADP	860	868	775	537	546	415	28.7213	34.2569	25.3356	40.1489	45.3967	39.9588
ENSRNOG00000004027	1030.49	1190.32	1024.08	724.493	776.644	734.898	0.5013	1.8121e-05	0.00070692	Aldh9a1	13	+	85580828	85597493	2336	protein_coding	aldehyde	1154	1222	1056	747	739	650	17.9926	20.8806	17.8706	24.2619	28.7818	24.5199
ENSRNOG00000003163	3835.33	3784.29	4028.45	3115.22	2560.09	2677.29	0.45369	1.8193e-05	0.00070774	Sdhc	13	-	89498048	89518939	1148	protein_coding	succinate	4295	3885	4154	3212	2436	2368	157.427	140.057	132.477	183.744	186.196	196.269
ENSRNOG00000057823	4805.99	5899.01	3545.5	2571.13	2643.11	3336.43	0.64953	1.8337e-05	0.00071133	Ubc	12	+	36638457	36642734	2545	protein_coding	ubiquitin	5382	6056	3656	2651	2515	2951	58.6095	65.226	74.4699	103.86	130.924	77.9194
ENSRNOG00000008323	752.778	682.828	708.907	979.569	1288.45	1013.03	-0.56084	1.8602e-05	0.00071961	Pitpnm3	10	-	58618645	58693754	6687	protein_coding	PITPNM	843	701	731	1010	1226	896	8.49838	12.1012	8.60549	6.19138	5.76775	5.92943
ENSRNOG00000037462	132.16	147.086	135.769	202.703	348.912	273.608	-0.7962	1.8685e-05	0.00072079	Eml6	14	-	114176051	114484127	6759	protein_coding	EMAP	148	151	140	209	332	242	1.73984	3.2421	2.29949	1.0754	1.22918	1.1235
ENSRNOG00000017418	5696.29	5987.65	5537.43	4437.15	3157.02	4039.68	0.52405	1.8873e-05	0.00072601	Rps3	1	-	164435878	164441167	809	protein_coding	ribosomal	6379	6147	5710	4575	3004	3573	318.192	245.088	283.651	387.253	418.056	382.838
ENSRNOG00000014078	4322	4501.21	4285.44	3508.02	2766.07	3034.56	0.46539	1.9288e-05	0.00073981	Ndufb8	1	-	264298669	264303762	705	protein_coding	NADH:ubiquinone	4840	4621	4419	3617	2632	2684	288.673	246.415	244.508	337.169	360.634	339.987
ENSRNOG00000049402	1315.35	1513.72	1202.52	926.226	869.127	953.106	0.51361	1.9339e-05	0.00073981	Nbl1	5	-	157524513	157535664	1795	protein_coding	NBL1,	1473	1554	1240	955	827	843	29.9354	30.4097	30.1621	40.3022	47.6329	37.47
ENSRNOG00000006766	2561.05	2746.9	2494.27	1913.55	1981.02	1868.9	0.41697	1.9638e-05	0.00074914	Laptm4b	7	+	72924799	72968101	1845	protein_coding	lysosomal	2868	2820	2572	1973	1885	1653	60.1696	67.435	57.5408	76.3438	84.0955	75.6139
ENSRNOG00000013102	563.468	651.657	622.597	404.436	343.657	427.371	0.584	1.9691e-05	0.00074914	Entpd2	3	+	2617805	2623445	1912	protein_coding	ectonucleoside	631	669	642	417	327	378	12.2714	11.2883	12.6971	16.2081	19.2512	18.2127
ENSRNOG00000014031	168.772	115.915	134.799	224.04	295.314	284.914	-0.76782	1.9817e-05	0.0007498	Esco1	18	-	1789900	1828606	3882	protein_coding	establishment	189	119	139	231	281	252	3.34813	4.77773	4.16912	2.3911	1.6866	1.94217
ENSRNOG00000042421	1141.22	1138.7	1123	878.702	635.818	712.285	0.55886	1.9808e-05	0.0007498	RGD1559909	5	-	142844079	142845116	699	protein_coding	RGD1559909	1278	1169	1158	906	605	630	72.9285	57.128	57.8845	89.7934	92.0147	89.8583
ENSRNOG00000003724	748.313	739.324	670.116	530.519	449.802	401.367	0.58186	1.99e-05	0.00075087	Mrpl27	10	+	82375572	82381332	694	protein_coding	mitochondrial	838	759	691	547	428	355	44.348	40.7057	32.8525	59.3028	60.1731	54.0064
ENSRNOG00000027596	511.675	401.32	547.924	677.939	814.478	904.489	-0.63269	2.0141e-05	0.00075789	Mbd5	3	+	33440191	33504238	6004	protein_coding	methyl-CpG	573	412	565	699	775	800	7.35139	9.56133	9.60363	5.26007	4.23705	5.72825
ENSRNOG00000032700	118.766	104.226	127.041	217.251	245.92	194.465	-0.75345	2.0253e-05	0.00076003	Zbtb34	3	-	12448281	12467662	6297	protein_coding	zinc	133	107	131	224	234	172	2.00152	2.45275	1.75426	1.03731	0.934911	1.1284
ENSRNOG00000016589	7593.86	7006.53	7692.27	5923.97	4816.46	5333.1	0.44686	2.0416e-05	0.00076408	Mlf2	4	+	157452607	157457249	1707	protein_coding	myeloid	8504	7193	7932	6108	4583	4717	227.749	200.462	200.759	276.774	262.265	285.115
ENSRNOG00000010038	6038.3	5856.15	5557.79	4681.56	3922.11	4101.86	0.43493	2.0763e-05	0.00077495	Psmc5	10	+	94445877	94451811	1288	protein_coding	proteasome	6762	6012	5731	4827	3732	3628	210.866	191.248	180.905	257.84	256.817	241.347
ENSRNOG00000002896	4542.57	4799.28	4228.23	3464.38	3074	3404.27	0.42703	2.1383e-05	0.00079035	Prdx6	13	-	79077033	79088127	2030	protein_coding	peroxiredoxin	5087	4927	4360	3572	2925	3011	184.557	177.284	177.575	229.417	248.929	217.163
ENSRNOG00000018170	2131.53	2501.43	2491.36	1537.24	1662.59	1805.59	0.47818	2.1344e-05	0.00079035	Slc27a1	16	+	19999112	20016190	3186	protein_coding	solute	2387	2568	2569	1585	1582	1597	27.9917	32.7741	32.1928	36.7957	44.3475	43.7366
ENSRNOG00000029941	15807.5	15443	16135.1	12462.8	9922.97	11825.1	0.44519	2.1404e-05	0.00079035	Grina	7	+	117304742	117307916	1773	protein_coding	glutamate	17702	15854	16638	12850	9442	10459	407.794	351.5	378.862	490.348	491.983	509.002
ENSRNOG00000034180	275.929	358.46	244.384	183.305	128.215	141.326	0.77589	2.1355e-05	0.00079035	LOC100360841	10	+	64336200	64336546	347	protein_coding	ribosomal	309	368	252	189	122	125	30.6463	23.206	23.1355	43.7341	58.3497	39.3911
ENSRNOG00000005985	367.906	331.186	417.974	547.007	666.296	567.567	-0.60376	2.1665e-05	0.00079571	Kcnma1	15	+	344360	1047956	4751	protein_coding	potassium	412	340	431	564	634	502	8.31822	10.969	8.451	5.30388	4.90348	6.12787
ENSRNOG00000010592	428.628	336.056	356.878	572.223	682.06	552.869	-0.61425	2.161e-05	0.00079571	Slc25a27	9	+	19880473	19907458	3906	protein_coding	solute	480	345	368	590	649	489	8.49896	10.9669	8.04036	6.03532	4.85967	5.11025
ENSRNOG00000009325	1154.62	1489.36	1205.43	902.949	835.497	843.436	0.5311	2.261e-05	0.00082604	Fuca1	5	+	154269118	154286544	1666	protein_coding	alpha-L-fucosidase	1293	1529	1243	931	795	746	31.4428	31.4965	28.7583	38.1166	50.4955	40.4691
ENSRNOG00000018958	4327.36	4674.59	3431.07	2938.71	2763.97	2812.96	0.50761	2.257e-05	0.00082604	Mt3	19	-	11324698	11326139	413	protein_coding	metallothionein	4846	4799	3538	3030	2630	2488	412.799	420.316	386.901	576.268	639.324	464.659
ENSRNOG00000002115	4598.82	4525.56	4311.63	3655.44	2634.71	2538.22	0.55397	2.2977e-05	0.00083724	Sod1	11	+	30363280	30368862	656	protein_coding	superoxide	5150	4646	4446	3769	2507	2245	323.272	252.244	219.792	385.562	389.669	367.614
ENSRNOG00000029592	728.668	703.283	758.365	1031.94	1291.6	984.763	-0.54592	2.3138e-05	0.00084088	Srsf11	2	-	264837472	264864265	2630	protein_coding	serine	816	722	782	1064	1229	871	22.7631	30.8437	21.2697	15.2379	15.1043	16.1279
ENSRNOG00000003029	11576.5	11684	11929.2	8638.63	7020.28	9225.79	0.47004	2.3332e-05	0.00084571	Calr	19	-	25956771	25961666	1865	protein_coding	calreticulin	12964	11995	12301	8907	6680	8160	268.719	236.411	281.003	341.39	353.868	357.757
ENSRNOG00000031216	38.3979	47.7298	45.5795	88.2582	143.979	100.624	-0.91738	2.3666e-05	0.00085556	AABR07055776.1	7	-	9974625	9976367	1743	protein_coding	-	43	49	47	91	137	89	2.93758	5.18793	3.27938	1.21161	1.54675	1.46261
ENSRNOG00000030410	30.3612	16.5593	19.3955	76.6197	80.9223	56.5306	-0.97527	2.3916e-05	0.00086237	Zfp958	12	-	5485903	5490935	1392	protein_coding	zinc	34	17	20	79	77	50	3.19326	3.65109	2.30691	1.19958	0.671939	0.779323
ENSRNOG00000005564	116.087	116.889	132.859	187.185	325.791	231.775	-0.80785	2.4156e-05	0.00086874	Ubn2	4	+	66165845	66233230	5101	protein_coding	ubinuclein	130	120	137	193	310	205	2.12886	4.01122	2.58106	1.25164	1.29433	1.45677
ENSRNOG00000000700	177.702	223.064	198.804	103.776	112.451	100.624	0.75511	2.5109e-05	0.00090001	Tmem119	12	+	48598647	48605704	2167	protein_coding	transmembrane	199	229	205	107	107	89	2.77825	3.25908	2.63773	4.51009	5.81429	5.13124
ENSRNOG00000020206	9469.11	10558	9978.03	7975.24	6905.72	7373.85	0.41141	2.5156e-05	0.00090001	Ctsd	1	-	215541542	215553451	2022	protein_coding	cathepsin	10604	10839	10289	8223	6571	6522	228.821	214.497	207.157	257.561	294.936	276.006
ENSRNOG00000014331	851.006	707.18	803.945	1235.61	1127.66	1080.86	-0.50568	2.5387e-05	0.00090595	Zfp810	8	-	23275936	23282989	3909	protein_coding	zinc	953	726	829	1274	1073	956	18.3379	18.1178	15.7069	11.9734	10.2186	11.5031
ENSRNOG00000000186	1343.93	1479.62	1433.33	1112.44	824.988	902.228	0.53642	2.566e-05	0.00091176	Tst	7	-	119616324	119623072	1093	protein_coding	thiosulfate	1505	1519	1478	1147	785	798	59.0458	47.4046	46.8902	67.625	76.4641	73.3468
ENSRNOG00000016257	1608.25	1855.62	1710.69	1319.99	1197.02	1141.92	0.46932	2.5682e-05	0.00091176	Cotl1	19	-	52465087	52499433	1605	protein_coding	coactosin-like	1801	1905	1764	1361	1139	1010	47.7122	46.8403	40.4153	55.1099	65.304	59.6143
ENSRNOG00000013668	185.739	182.152	212.381	113.475	90.3808	99.4938	0.76225	2.6311e-05	0.00093167	Capg	4	+	100407658	100419446	1476	protein_coding	capping	208	187	219	117	86	88	4.46011	3.84576	3.82909	6.92099	6.97068	8.04794
ENSRNOG00000032844	146.448	75.0039	42.6702	18.4275	25.2225	23.7428	0.98451	2.6414e-05	0.00093294	RT1-Da	20	-	4127644	4132616	2502	protein_coding	RT1	164	77	44	19	24	21	1.11476	1.65182	1.40637	8.39878	4.41766	2.48863
ENSRNOG00000011636	358.976	300.99	290.933	478.146	656.837	475.988	-0.66127	2.6798e-05	0.0009402	Dennd6a	16	+	2278701	2327062	3895	protein_coding	DENN	402	309	300	493	625	421	7.12173	10.5912	6.94183	5.06885	4.36487	4.17773
ENSRNOG00000012840	28927.9	33091.3	31246.2	23747.3	18703.6	23459.1	0.47036	2.6892e-05	0.0009402	Sparc	10	-	40742400	40764185	2063	protein_coding	secreted	32395	33972	32220	24485	17797	20749	667.801	569.401	645.947	771.205	906.029	847.136
ENSRNOG00000016229	397.374	345.797	384.032	523.73	584.322	642.187	-0.57408	2.6751e-05	0.0009402	Bicral	9	+	16302578	16494054	4752	protein_coding	BRD4	445	355	396	540	556	568	7.18459	8.67776	8.62601	5.16789	4.6186	5.07907
ENSRNOG00000042653	374.157	442.231	374.334	279.323	204.933	202.379	0.68141	2.6857e-05	0.0009402	Ndufaf8	10	+	109278712	109280863	453	protein_coding	NADH:ubiquinone	419	454	386	288	195	179	35.7718	28.4123	25.3778	45.4262	55.1414	46.2185
ENSRNOG00000007769	2940.57	3187.18	2789.08	2273.38	2041.98	2201.3	0.42957	2.7341e-05	0.00094896	2020-03-02	7	-	18559205	18585313	1480	protein_coding	membrane	3293	3272	2876	2344	1943	1947	172.628	167.861	163.671	211.685	235.635	204.184
ENSRNOG00000014478	707.237	599.057	735.091	981.508	973.17	1033.38	-0.50952	2.7302e-05	0.00094896	Fndc3a	15	-	54381044	54528480	3513	protein_coding	fibronectin	792	615	758	1012	926	914	16.2087	17.3982	16.7096	11.0723	9.63201	11.7036
ENSRNOG00000015409	1843.99	2479.03	2294.49	1519.79	1264.28	1578.33	0.54965	2.7349e-05	0.00094896	Usp5	4	-	157332740	157347803	3205	protein_coding	ubiquitin	2065	2545	2366	1567	1203	1396	27.5098	24.7747	27.9741	31.6434	43.6898	40.0418
ENSRNOG00000012630	861.721	923.425	753.517	617.807	542.285	452.245	0.58843	2.8181e-05	0.00097539	Rhoc	2	+	207271853	207279314	1669	protein_coding	ras	965	948	777	637	516	400	32.8218	31.1887	23.5254	43.4006	47.7646	38.5945
ENSRNOG00000033169	675.089	697.439	706.967	873.853	1161.29	1103.48	-0.54368	2.8301e-05	0.00097711	Cpeb4	10	-	15987921	16046033	3052	protein_coding	cytoplasmic	756	716	729	901	1105	976	18.7138	26.923	23.1388	13.7058	14.542	14.5964
ENSRNOG00000013587	323.257	273.716	327.785	427.713	676.805	509.906	-0.6878	2.8436e-05	0.00097932	Fam135a	9	-	30255459	30321323	5437	protein_coding	family	362	281	338	441	644	451	4.56379	7.81803	5.32741	3.26994	2.84359	3.37197
ENSRNOG00000000648	687.591	629.254	705.028	879.672	1544.88	1055.99	-0.6753	2.9232e-05	0.0010042	Jmjd1c	20	-	22751743	22882672	8363	protein_coding	jumonji	770	646	727	907	1470	934	6.10227	11.6018	7.17272	4.52189	4.25002	4.71519
ENSRNOG00000050401	1997.59	2198.49	2109.26	1638.11	1092.98	1372.56	0.56295	2.9419e-05	0.0010081	Vbp1	1	-	148424977	148443358	1112	protein_coding	VHL	2237	2257	2175	1689	1040	1214	85.4616	61.7304	70.1153	98.7989	111.673	106.092
ENSRNOG00000051868	143.769	174.36	132.859	283.202	259.582	254.388	-0.69915	2.9555e-05	0.0010103	RGD1561277	10	+	45169409	45185411	4121	protein_coding	RGD1561277	161	179	137	292	247	225	3.98682	3.95608	3.50654	1.91873	2.38985	1.8032
ENSRNOG00000003228	3212.93	3258.29	2993.7	2479.96	2153.38	2323.41	0.42231	2.9845e-05	0.0010177	Mid1ip1	X	-	13114569	13116743	1895	protein_coding	MID1	3598	3345	3087	2557	2049	2055	75.922	71.368	69.6469	93.2487	97.1196	88.3597
ENSRNOG00000011381	6914.31	7495.52	7554.56	5376.96	4776.52	5839.61	0.43397	3.0245e-05	0.0010224	Acsbg1	8	-	59184113	59239954	3070	protein_coding	acyl-CoA	7743	7695	7790	5544	4545	5165	117.403	112.905	124.847	143.123	159.345	159.028
ENSRNOG00000015385	8326.1	9176.78	8231.46	6759.02	5697.14	6409.44	0.42555	3.0279e-05	0.0010224	Pink1	5	-	156677146	156689415	2410	protein_coding	PTEN	9324	9421	8488	6969	5421	5669	247.706	226.032	229.998	289.276	327.443	290.838
ENSRNOG00000019069	422.377	343.849	372.394	497.543	829.191	660.277	-0.68664	3.0195e-05	0.0010224	Nxf1	1	+	224957517	224970727	2251	protein_coding	nuclear	473	353	384	513	789	584	12.823	23.1351	16.6624	10.3199	8.62818	9.253
ENSRNOG00000029220	327.722	296.119	324.875	462.628	485.534	508.775	-0.56192	3.028e-05	0.0010224	Zmym5	15	-	37042396	37056892	1887	protein_coding	zinc	367	304	335	477	462	450	14.223	16.16	15.3158	9.5518	8.86384	9.62941
ENSRNOG00000045989	53.5785	53.5742	61.0959	22.307	11.5603	11.3061	0.9753	3.0464e-05	0.0010261	Hba-a3	10	-	15577249	15577977	429	protein_coding	hemoglobin	60	55	63	23	11	10	3.01659	1.69241	1.49707	6.86886	7.05384	7.96545
ENSRNOG00000007392	2949.5	2860.86	2791.99	2321.87	1756.12	1893.77	0.49062	3.0909e-05	0.0010386	Atp6v1f	4	+	56744561	56747656	643	protein_coding	ATPase	3303	2937	2879	2394	1671	1675	209.488	171.528	167.303	252.283	251.312	242.861
ENSRNOG00000045885	457.203	707.18	445.128	308.419	269.041	321.094	0.70907	3.1045e-05	0.0010406	LOC100365810	8	-	105087994	105088401	408	protein_coding	40S	512	726	459	318	256	284	43.8544	41.4143	44.7051	61.6312	97.9031	61.021
ENSRNOG00000017817	12031.1	11902.2	11131.1	9654.08	7430.14	7165.82	0.49512	3.1332e-05	0.0010477	Cox4i1	19	+	54245950	54252225	731	protein_coding	cytochrome	13473	12219	11478	9954	7070	6338	766.172	638.37	556.845	905.186	919.683	851.679
ENSRNOG00000012137	12.5017	13.6371	18.4258	42.6743	85.1261	46.3551	-0.97508	3.16e-05	0.0010541	Ccdc84	8	-	48729835	48736506	999	protein_coding	coiled-coil	14	14	19	44	81	41	2.47818	5.35168	2.63583	0.688262	0.77105	1.03161
ENSRNOG00000021044	560.789	497.753	550.833	736.131	1055.14	783.514	-0.60448	3.2279e-05	0.0010742	Gpatch8	10	-	90421442	90501819	6843	protein_coding	G	628	511	568	759	1004	693	6.24082	9.68407	6.50408	4.50717	4.10861	4.50224
ENSRNOG00000060144	216.993	234.752	197.834	313.268	429.834	365.188	-0.66577	3.2919e-05	0.0010928	Ankle2	12	-	52475863	52507126	3068	protein_coding	ankyrin	243	241	204	323	409	323	6.34121	9.41928	7.23811	4.1641	4.62659	3.86083
ENSRNOG00000011491	512.568	516.261	527.559	695.397	981.578	765.424	-0.58462	3.317e-05	0.0010985	Dnajc13	8	-	112698348	112807598	7258	protein_coding	DnaJ	574	530	544	717	934	677	5.55838	8.49377	5.99061	3.88406	4.01771	4.06545
ENSRNOG00000000185	548.287	608.798	533.377	371.46	348.912	393.453	0.54939	3.3586e-05	0.0011096	Mpst	7	+	119626637	119631425	1217	protein_coding	mercaptopyruvate	614	625	550	383	332	348	17.7074	18.006	18.3649	24.7781	28.2559	24.5131
ENSRNOG00000024245	107.157	76.9521	112.494	189.125	210.188	182.028	-0.77606	3.4181e-05	0.0011266	Zkscan2	1	-	193437614	193459396	6544	protein_coding	zinc	120	79	116	195	200	161	1.67663	2.01724	1.58009	0.900594	0.664208	0.961483
ENSRNOG00000027756	157.164	162.671	185.227	245.377	352.065	306.396	-0.70681	3.4561e-05	0.0011364	Usf3	11	-	61432064	61499557	8062	protein_coding	upstream	176	167	191	253	335	271	1.90464	2.95844	2.32871	1.15651	1.22937	1.38614
ENSRNOG00000011261	96.4414	60.3928	80.4915	148.39	319.486	144.718	-0.91234	3.4702e-05	0.0011373	Ttc14	2	+	120266933	120276616	2913	protein_coding	tetratricopeptide	108	62	83	153	304	128	2.95527	6.88817	2.82208	1.82085	1.17104	1.54548
ENSRNOG00000017346	200.919	151.956	159.043	278.353	397.255	277	-0.73772	3.4754e-05	0.0011373	Myt1	3	+	177310753	177341547	5468	protein_coding	myelin	225	156	164	287	378	245	2.95325	4.56283	2.87764	2.0209	1.5697	1.62683
ENSRNOG00000061607	42.8628	47.7298	44.6097	91.1678	164.998	92.7102	-0.91129	3.5699e-05	0.0011655	Lmbr1l	7	-	140585832	140600818	1867	protein_coding	limb	48	49	46	94	157	82	2.83289	5.55042	2.82078	1.26266	1.44402	1.33641
ENSRNOG00000010711	814.394	821.147	771.942	1016.42	1220.14	1253.85	-0.49721	3.6438e-05	0.0011868	Dicer1	6	-	128388053	128434183	9858	protein_coding	dicer	912	843	796	1048	1161	1109	5.98162	7.77345	7.22507	4.54357	4.70499	4.37977
ENSRNOG00000024603	4587.21	4704.79	4033.3	3308.23	2472.86	3282.17	0.51357	3.7239e-05	0.0012101	Rps15	7	-	12282109	12283608	552	protein_coding	ribosomal	5137	4830	4159	3411	2353	2903	347.687	281.354	337.759	457.048	481.424	408.674
ENSRNOG00000018086	470.598	502.624	434.46	298.72	327.893	257.779	0.59763	3.8387e-05	0.0012415	Slc22a8	1	+	224800252	224818482	2157	protein_coding	solute	527	516	448	308	312	228	8.03427	9.54718	6.78866	11.9992	13.1619	11.2656
ENSRNOG00000049336	22.3244	29.2223	24.2444	59.1621	176.558	55.4	-0.96467	3.8387e-05	0.0012415	Lime1	3	+	176882027	176884350	1888	protein_coding	Lck	25	30	25	61	168	49	1.81792	5.87324	1.66684	0.650323	0.874257	0.718232
ENSRNOG00000019689	826.002	1547.81	1162.76	632.355	727.25	667.061	0.68429	3.8665e-05	0.0012476	Vwf	4	+	158088505	158219523	8829	protein_coding	von	925	1589	1199	652	692	590	4.15511	5.17327	4.2918	5.14542	9.90222	7.36605
ENSRNOG00000052219	3039.69	3103.41	2952	2205.48	1852.81	2392.37	0.46504	3.8845e-05	0.0012505	Gm2a	10	+	40438356	40450930	2044	protein_coding	GM2	3404	3186	3044	2274	1763	2116	62.5973	56.9301	66.4866	81.7899	85.76	80.7776
ENSRNOG00000015206	679.554	749.065	655.569	504.332	445.598	455.636	0.52231	3.9127e-05	0.0012566	Alad	5	-	78368867	78379346	1882	protein_coding	aminolevulinate	761	769	676	520	424	403	31.7335	30.3533	28.072	40.5364	45.8897	39.7688
ENSRNOG00000024964	316.113	288.327	292.873	431.592	583.271	447.722	-0.6213	3.9323e-05	0.0012579	Nufip2	10	-	65176648	65200109	2076	protein_coding	nuclear	354	296	302	445	555	396	12.0609	17.6456	12.2509	8.37465	7.84485	7.89054
ENSRNOG00000025244	1341.25	1283.83	1489.58	1711.82	2350.95	2052.06	-0.52517	3.9351e-05	0.0012579	Trrap	12	-	11537950	11627563	12661	processed_transcript	transformation/transcription	1502	1318	1536	1765	2237	1815	8.30069	12.3413	9.74315	6.16573	6.06121	6.96373
ENSRNOG00000014214	4409.51	4614.2	3550.35	3198.63	2319.42	2800.53	0.5437	4.0901e-05	0.0013015	Rpl27a	1	+	174132798	174135816	1057	protein_coding	ribosomal	4938	4737	3661	3298	2207	2477	175.558	137.815	150.505	229.439	246.575	187.868
ENSRNOG00000032908	656.337	751.987	658.478	511.121	435.089	387.8	0.56898	4.0835e-05	0.0013015	Acaa1a	8	+	128027958	128036236	1302	protein_coding	acetyl-CoA	735	772	679	527	414	343	22.7743	20.9875	16.9193	27.7247	32.6232	28.2869
ENSRNOG00000023786	2101.17	2351.42	1996.77	1671.09	1338.9	1493.54	0.48277	4.1018e-05	0.0013022	Ybx1	5	-	138319762	138336475	1504	protein_coding	Y	2353	2414	2059	1723	1274	1321	64.459	55.9103	56.4097	76.8361	88.3099	74.2567
ENSRNOG00000007290	46464.2	52020.6	49361.6	32850.5	37394.5	39301.2	0.41169	4.1783e-05	0.0013234	Atp1a2	13	-	90651686	90676629	5128	protein_coding	ATPase	52033	53405	50900	33871	35582	34761	371.643	457.987	435.355	498.335	572.999	538.39
ENSRNOG00000007666	585.792	521.131	584.775	719.643	1042.53	897.706	-0.58466	4.2403e-05	0.001337	Cacnb4	3	-	37955069	38090526	3781	protein_coding	calcium	656	535	603	742	992	794	11.0419	17.3171	13.4869	8.52095	7.78515	8.65043
ENSRNOG00000028566	482.207	644.839	538.226	326.846	301.62	391.192	0.62321	4.2335e-05	0.001337	Pld4	6	+	137323713	137331231	1989	protein_coding	phospholipase	540	662	555	337	287	346	9.53326	9.52396	11.1722	13.3337	18.3123	15.1351
ENSRNOG00000019568	6244.58	5281.44	6575.09	4385.75	3010.94	4348.33	0.56419	4.3443e-05	0.0013666	Jund	16	-	20485029	20486707	1679	protein_coding	JunD	6993	5422	6780	4522	2865	3846	151.54	112.628	147.115	204.552	177.676	219.031
ENSRNOG00000060340	512.568	577.627	502.344	711.885	1271.64	814.04	-0.68871	4.3633e-05	0.0013695	Psme4	14	+	115166416	115269056	7130	protein_coding	proteasome	574	593	518	734	1210	720	6.52437	12.6169	7.30513	4.45348	5.15432	4.43867
ENSRNOG00000012747	3614.76	3915.79	3593.02	2869.85	2600.02	2855.93	0.39889	4.4446e-05	0.0013918	Spock1	17	+	7675531	7797863	1506	protein_coding	sparc/osteonectin,	4048	4020	3705	2959	2474	2526	110.552	108.429	107.723	132.01	146.866	133.441
ENSRNOG00000015093	58882.8	65769.7	63776.4	49804.8	47496.2	47988.8	0.36119	4.4732e-05	0.0013976	Sparcl1	14	+	6994190	7025308	2736	protein_coding	SPARC	65940	67520	65764	51352	45194	42445	1056.06	1090.27	996.345	1183.65	1357.8	1303.76
ENSRNOG00000032183	233.96	197.738	209.472	320.057	345.759	388.93	-0.62817	4.4908e-05	0.0013999	Scmh1	5	+	139385429	139466081	2543	protein_coding	Scm	262	203	216	330	329	344	8.44758	9.87959	10.0515	5.85416	5.08146	5.33032
ENSRNOG00000017510	3311.15	3041.07	3792.8	2623.5	1463.96	2018.14	0.63862	4.5109e-05	0.001403	Mfge8	1	-	140845465	140860894	2196	protein_coding	milk	3708	3122	3911	2705	1393	1785	76.4438	46.1796	57.5793	91.4659	86.2744	106.548
ENSRNOG00000011980	109.836	91.5632	106.675	167.787	191.271	231.775	-0.7548	4.6245e-05	0.0014319	Lrrc7	2	-	264910594	265300868	5106	protein_coding	leucine	123	94	110	173	182	205	3.46406	4.275	4.6854	2.14976	1.84052	2.12331
ENSRNOG00000026299	106.264	108.123	94.0683	142.571	349.963	222.73	-0.86322	4.6161e-05	0.0014319	Mysm1	5	-	113906803	113939127	2546	protein_coding	myb-like,	119	111	97	147	333	197	3.24867	8.63289	4.96943	2.29551	2.39875	2.06652
ENSRNOG00000011909	115.194	94.4854	89.2195	165.848	259.582	182.028	-0.79346	4.6931e-05	0.0014467	Rasa2	8	-	104414567	104542317	5820	protein_coding	RAS	129	97	92	171	247	161	1.65318	2.8012	1.77665	1.08857	0.916999	0.857416
ENSRNOG00000032258	86.6186	103.252	86.3101	166.818	191.271	167.331	-0.75033	4.6912e-05	0.0014467	Swt1	13	-	68728266	68785771	3679	protein_coding	SWT1	97	106	89	172	182	148	2.89234	3.59018	2.84076	1.42376	1.74301	1.44275
ENSRNOG00000011829	445.595	436.386	492.647	594.53	854.414	728.114	-0.59133	4.7756e-05	0.0014688	Rpgrip1l	19	+	17115412	17208055	7081	protein_coding	Rpgrip1-like	499	448	508	613	813	644	4.87093	7.57821	5.84104	3.46096	3.481	3.89131
ENSRNOG00000000974	693.842	829.913	830.129	506.272	445.598	581.134	0.55977	4.86e-05	0.0014915	Zfp358	12	+	2046472	2050565	2031	protein_coding	zinc	777	852	856	522	424	514	14.4613	13.7793	16.2537	18.7889	23.0807	22.8608
ENSRNOG00000025596	29.4682	24.3519	21.3351	60.1319	75.6676	76.8816	-0.92275	4.883e-05	0.0014952	Ago4	5	-	144504938	144556889	3737	protein_coding	argonaute	33	25	22	62	72	68	0.933501	1.27169	1.16865	0.433692	0.368076	0.31932
ENSRNOG00000020464	827.788	848.421	711.816	590.651	511.808	419.457	0.58112	4.9078e-05	0.0014995	Mrpl54	7	+	11321057	11323577	611	protein_coding	mitochondrial	927	871	734	609	487	371	56.0818	52.6088	38.9971	74.5126	78.4327	65.1601
ENSRNOG00000027906	2039.56	2221.87	2030.71	2601.19	3146.51	2924.89	-0.43688	5.0494e-05	0.0015393	Ankrd11	19	-	55703824	55737500	8920	protein_coding	ankyrin	2284	2281	2094	2682	2994	2587	16.9176	22.1543	18.6265	12.5754	14.0696	12.7332
ENSRNOG00000000368	558.11	487.038	507.193	733.222	773.491	737.159	-0.4925	5.125e-05	0.0015527	Grik2	20	-	53789760	54517709	4938	protein_coding	glutamate	625	500	523	756	736	652	9.72277	11.1038	9.57125	7.01605	6.28799	6.48411
ENSRNOG00000013874	6475.86	5950.63	6463.56	4734.9	3130.75	4565.41	0.54821	5.122e-05	0.0015527	Rplp1	8	-	66862143	66863476	496	protein_coding	ribosomal	7252	6109	6665	4882	2979	4038	553.812	396.424	522.858	718.07	677.655	728.862
ENSRNOG00000020386	1793.99	1694.89	1838.7	2132.74	2734.54	2801.66	-0.48784	5.1271e-05	0.0015527	Ash1l	2	+	188253220	188389250	11671	protein_coding	ASH1	2009	1740	1896	2199	2602	2478	11.8492	16.4473	15.2411	9.44903	9.16823	9.84876
ENSRNOG00000050437	838.504	794.847	747.698	1009.63	1385.14	1174.71	-0.53316	5.1753e-05	0.0015639	Bod1l1	14	+	73738137	73791656	9123	protein_coding	biorientation	939	816	771	1041	1318	1039	6.42036	9.53561	7.31437	5.05497	4.92122	4.58399
ENSRNOG00000020602	2077.06	2073.81	1704.87	1546.94	1098.23	914.665	0.62751	5.2177e-05	0.0015733	Ndufa13	16	+	21275311	21282246	472	protein_coding	NADH:ubiquinone	2326	2129	1758	1595	1045	809	190.136	146.132	110.079	242.024	248.173	202.024
ENSRNOG00000019940	1026.92	980.895	1024.08	794.323	625.309	653.494	0.50538	5.3034e-05	0.0015956	Ssr2	2	+	187951344	187960063	1452	protein_coding	signal	1150	1007	1056	819	595	578	59.0037	50.2848	47.5309	72.3166	70.9412	73.3398
ENSRNOG00000003936	129.481	111.045	99.887	204.643	260.633	183.159	-0.74801	5.5004e-05	0.0016513	Pwwp2a	10	+	29289203	29334478	2864	protein_coding	PWWP	145	114	103	211	248	162	4.1453	5.71543	3.6328	2.48649	2.19004	1.9507
ENSRNOG00000053881	258.963	327.29	320.026	422.863	617.952	483.902	-0.64827	5.5921e-05	0.0016752	Baz2a	7	+	2529077	2547062	5055	protein_coding	bromodomain	290	336	330	436	588	428	4.85301	7.67762	5.43778	2.81753	3.65711	3.54095
ENSRNOG00000017938	306.291	399.371	329.724	483.965	689.416	542.694	-0.63446	5.6183e-05	0.0016794	Btaf1	1	+	255564409	255654932	8477	protein_coding	B-TFIID	343	410	340	499	656	480	3.42232	5.27775	3.75764	2.05333	2.74966	2.24792
ENSRNOG00000005478	485.779	714.972	562.471	361.761	339.453	383.277	0.61583	5.694e-05	0.0016984	Fkbp9	4	+	87167514	87234197	3004	protein_coding	FKBP	544	734	580	373	323	339	6.98643	7.09697	7.24768	8.89385	13.4436	10.4726
ENSRNOG00000036816	1562.71	1908.22	1537.1	1168.69	1206.48	1155.49	0.47051	5.7249e-05	0.0017039	Wls	2	+	266315036	266432558	4346	protein_coding	Wnt	1750	1959	1585	1205	1148	1022	19.5503	21.8491	18.9265	24.7828	31.0796	24.79
ENSRNOG00000003151	349.153	375.02	355.908	545.067	580.119	495.208	-0.53425	5.7624e-05	0.0017114	Bfar	10	+	1464765	1497653	2763	protein_coding	bifunctional	391	385	367	562	552	438	11.4446	13.1865	10.181	6.95003	7.66655	7.20464
ENSRNOG00000017899	266.107	278.586	240.505	169.727	142.928	145.849	0.66262	5.7999e-05	0.0017117	Akr7a3	5	+	157801163	157813756	1259	protein_coding	aldo-keto	298	286	248	175	136	129	7.82093	7.12991	6.58056	11.6247	12.4986	10.6845
ENSRNOG00000053203	587.578	640.942	610.959	797.233	1015.21	893.183	-0.51188	5.7798e-05	0.0017117	Mical3	4	-	153484876	153593773	6070	protein_coding	microtubule	658	658	630	822	966	790	7.61955	10.5041	8.35868	5.32388	5.96427	5.62962
ENSRNOG00000056753	287.538	197.738	224.018	377.279	448.751	378.755	-0.65547	5.8009e-05	0.0017117	Hectd2	1	+	255185629	255254307	5076	protein_coding	HECT	322	203	231	389	427	335	4.65295	5.99144	4.57379	3.36186	2.37437	2.66362
ENSRNOG00000053574	62.5083	63.315	68.8541	136.752	169.201	109.669	-0.81784	5.8638e-05	0.0017266	Tarbp1	19	-	59333184	59384297	4728	protein_coding	TAR	70	65	71	141	161	97	1.67798	2.2476	1.31763	0.727129	0.756408	0.814531
ENSRNOG00000060615	926.909	942.906	985.293	1213.31	1403	1345.43	-0.44441	5.8804e-05	0.0017278	Rai1	10	+	46511271	46571583	7592	protein_coding	retinoic	1038	968	1016	1251	1335	1190	9.27144	11.6063	10.0668	6.71478	7.01519	7.25879
ENSRNOG00000015621	452.739	531.846	510.103	639.144	818.682	840.044	-0.55928	5.9697e-05	0.0017503	Nsd3	16	-	71130668	71237118	5080	protein_coding	nuclear	507	546	526	659	779	743	7.85911	10.8981	10.1142	5.27765	6.36729	6.04721
ENSRNOG00000014252	1729.69	1614.04	1694.2	1318.05	1043.58	1206.36	0.46497	6.0009e-05	0.0017558	Irf2bp1	1	+	79911516	79914217	2702	protein_coding	interferon	1937	1657	1747	1359	993	1067	28.2996	24.2569	25.3617	35.2075	33.7409	35.0699
ENSRNOG00000018680	5211.4	5335.99	5069.99	3986.17	2922.66	3935.66	0.48788	6.142e-05	0.0017933	Rpl17	18	+	70970596	70975494	662	protein_coding	ribosomal	5836	5478	5228	4110	2781	3481	391.955	311.114	378.923	485.796	510.846	480.63
ENSRNOG00000014684	625.083	624.383	620.657	397.647	352.065	473.726	0.55405	6.1843e-05	0.0018018	Npr1	2	-	189840403	189856090	4068	protein_coding	natriuretic	700	641	640	410	335	419	5.67086	5.43544	6.61504	8.451	8.66956	8.53348
ENSRNOG00000006487	167.879	136.371	200.744	283.202	286.906	309.788	-0.6771	6.2705e-05	0.0018231	Casp8ap2	5	+	47853818	47891668	7371	protein_coding	caspase	188	140	207	292	273	274	2.33376	2.55953	2.49964	1.31152	1.09415	1.59487
ENSRNOG00000009889	2418.18	2420.58	2645.55	1879.61	1694.11	1946.91	0.41621	6.3938e-05	0.001855	Pgm1	5	+	118743632	118803055	2280	protein_coding	phosphoglucomutase	2708	2485	2728	1938	1612	1722	47.8261	46.666	48.5062	58.3317	59.9669	64.8988
ENSRNOG00000019556	2687.86	3024.51	2612.58	2083.28	1862.26	2130.07	0.42913	6.455e-05	0.0018689	Cd9	4	-	157977162	158010166	1221	protein_coding	CD9	3010	3105	2694	2148	1772	1884	98.9839	95.7897	99.0979	121.071	139.916	119.677
ENSRNOG00000020271	379.515	330.212	361.727	529.549	813.427	500.861	-0.66627	6.5356e-05	0.0018882	Tial1	1	-	199844859	199865548	1655	protein_coding	Tia1	425	339	373	546	774	443	18.5627	30.8684	17.1911	12.6119	11.2699	12.2247
ENSRNOG00000021555	46.4347	38.9631	76.6124	0	3.15282	15.8286	0.87628	6.5579e-05	0.0018907	Mis18a	11	-	30879887	30893310	1491	protein_coding	MIS18	52	40	79	0	3	14	0	0.132805	0.603045	1.71284	1.47605	2.87393
ENSRNOG00000053272	1506.45	1612.1	1348.96	933.985	1164.44	997.199	0.49013	6.6271e-05	0.0019067	Chi3l1	13	+	51022681	51030802	1829	protein_coding	chitinase	1687	1655	1391	963	1108	882	29.625	39.985	30.9709	45.2994	49.7857	41.2516
ENSRNOG00000008278	231.281	249.364	251.172	348.183	592.73	378.755	-0.70455	6.6672e-05	0.0019102	Nfrkb	8	+	32530412	32561955	5492	protein_coding	nuclear	259	256	259	359	564	335	4.20735	7.75386	4.48138	2.64947	2.93379	2.92614
ENSRNOG00000053948	110.729	103.252	91.159	179.426	190.22	187.682	-0.71373	6.6542e-05	0.0019102	LOC102549506	17	-	7602304	7619181	5614	lincRNA	kelch-like	124	106	94	185	181	166	1.85415	2.12803	1.89904	1.08478	1.03885	0.908202
ENSRNOG00000022343	246.461	289.301	243.414	340.424	539.132	464.681	-0.66764	6.7978e-05	0.0019436	Alms1	4	+	117371659	117472198	9738	protein_coding	ALMS1,	276	297	251	351	513	411	2.02807	3.47711	2.71064	1.39197	1.67806	1.39808
ENSRNOG00000029209	1511.81	1487.42	1443.03	1115.35	1022.56	1134	0.41792	6.818e-05	0.0019454	Rnf13	2	+	147853423	148039132	2213	protein_coding	ring	1693	1527	1488	1150	973	1003	29.239	29.0203	29.1084	37.5722	37.9645	36.4711
ENSRNOG00000009409	4997.09	5562.95	4820.76	4191.78	3430.27	3096.75	0.48307	6.876e-05	0.0019579	Fbxo2	5	+	164972480	164977916	1300	protein_coding	F-box	5596	5711	4971	4322	3264	2739	187.063	165.721	135.316	211.41	241.707	207.409
ENSRNOG00000010133	2220.83	2180.96	2219.82	1749.65	1581.66	1654.08	0.3905	6.9458e-05	0.0019737	Bpgm	4	+	61912210	61940696	1887	protein_coding	bisphosphoglycerate	2487	2239	2289	1804	1505	1463	73.4471	71.8785	67.9885	88.381	89.1387	89.839
ENSRNOG00000022273	1052.82	962.388	991.112	1979.5	1422.97	1285.51	-0.57347	7.0363e-05	0.0019953	Rfk	1	-	236494221	236501733	2211	protein_coding	riboflavin	1179	988	1022	2041	1354	1137	51.9398	40.4204	33.0271	26.1888	24.586	25.072
ENSRNOG00000030017	233.067	211.375	231.777	309.388	460.312	375.363	-0.65059	7.1943e-05	0.0020335	Ercc6	16	+	8734035	8804610	7558	protein_coding	ERCC	261	217	239	319	438	332	2.73319	4.40228	3.24691	1.95193	1.81808	1.97405
ENSRNOG00000054626	5180.15	5260.99	4795.55	4005.56	2855.4	3686.92	0.49063	7.2005e-05	0.0020335	Rps8	5	-	136020941	136023511	696	protein_coding	ribosomal	5801	5401	4945	4130	2717	3261	333.877	257.662	300.913	409.34	426.958	385.375
ENSRNOG00000016414	26104.4	23866.8	28155.5	20746.5	14623.8	18502.5	0.49509	7.2341e-05	0.0020388	Slc22a17	15	-	33569843	33576331	2337	protein_coding	solute	29233	24502	29033	21391	13915	16365	515.013	393.002	449.735	614.336	576.85	673.845
ENSRNOG00000011310	222.351	242.545	277.356	354.003	446.649	401.367	-0.61005	7.3378e-05	0.0020551	Pde10a	1	-	52360296	52544450	3612	protein_coding	phosphodiesterase	249	249	286	365	425	355	6.91951	9.45139	7.68181	4.12028	4.61589	5.22672
ENSRNOG00000018509	416.127	526.001	535.317	232.769	263.786	362.926	0.66491	7.3492e-05	0.0020551	Cx3cr1	8	-	128740756	128754514	1326	protein_coding	C-X3-C	466	540	552	240	251	321	10.1839	12.494	15.5475	17.2597	22.4063	22.5799
ENSRNOG00000020384	2269.94	1920.88	2057.87	2800.01	2725.09	2907.93	-0.41006	7.3514e-05	0.0020551	Fam13b	18	-	27223345	27289876	5030	protein_coding	family	2542	1972	2122	2887	2593	2572	32.2942	34.0255	32.8399	24.8198	21.5704	22.8825
ENSRNOG00000053680	560.789	536.716	572.168	709.945	916.419	841.175	-0.5156	7.3465e-05	0.0020551	Kansl1	10	-	92389530	92476109	3102	protein_coding	KAT8	628	551	590	732	872	744	13.2775	18.5543	15.4039	9.9428	9.77304	10.3166
ENSRNOG00000016727	11658.7	10602.8	11658.7	9444.59	6839.51	7404.38	0.48051	7.3967e-05	0.0020636	Akr1a1	5	-	135482068	135498822	1253	protein_coding	aldo-keto	13056	10885	12022	9738	6508	6549	437.285	342.821	335.678	511.741	477.966	520.418
ENSRNOG00000010608	44.6488	53.5742	39.7608	82.4389	121.909	119.845	-0.8539	7.4208e-05	0.0020661	Cep162	8	-	94863282	94922017	5878	protein_coding	centrosomal	50	55	41	85	116	106	0.929745	1.48843	1.32344	0.477375	0.588277	0.432325
ENSRNOG00000060348	82.1537	81.8224	87.2799	143.541	157.641	178.637	-0.74366	7.6187e-05	0.002117	Zdhhc23	11	+	61661310	61676684	5919	protein_coding	zinc	92	84	90	148	150	158	2.62445	3.12027	3.19806	1.424	1.45656	1.53851
ENSRNOG00000020777	166.093	139.293	162.922	221.13	308.976	299.612	-0.68752	7.6372e-05	0.0021179	Zfp382	1	+	88581206	88605697	6339	protein_coding	zinc	186	143	168	228	294	265	3.84667	5.81865	5.10328	2.7391	2.35918	2.73238
ENSRNOG00000038200	61.6153	41.8853	49.4586	97.9569	133.469	114.192	-0.8364	7.7005e-05	0.0021311	Rttn	18	+	86071662	86247486	7340	protein_coding	rotatin	69	43	51	101	127	101	1.40909	2.07848	1.60839	0.840256	0.586625	0.685913
ENSRNOG00000009253	30.3612	56.4964	32.0026	63.0415	188.118	117.584	-0.91757	7.7269e-05	0.0021342	Igsf9b	8	+	28352772	28387383	3987	protein_coding	immunoglobulin	34	58	33	65	179	104	0.917304	2.96331	1.67528	0.418816	0.80039	0.448947
ENSRNOG00000002045	851.899	1102.65	1005.66	597.44	644.226	736.028	0.52987	7.7895e-05	0.0021423	Anxa3	14	-	14364008	14426437	3913	protein_coding	annexin	954	1132	1037	616	613	651	16.7763	19.584	20.2372	22.6782	30.1464	27.2255
ENSRNOG00000007302	101.799	73.0557	100.857	148.39	201.78	195.596	-0.76631	7.8029e-05	0.0021423	Fbn1	3	-	117569697	117766120	9891	protein_coding	fibrillin	114	75	104	153	192	173	0.870357	1.28124	1.12332	0.566051	0.417197	0.570322
ENSRNOG00000017097	1225.16	1292.6	1300.47	875.793	812.376	1011.9	0.4663	7.7926e-05	0.0021423	Lhpp	1	+	204617852	204708987	1640	protein_coding	phospholysine	1372	1327	1341	903	773	895	30.9806	31.1104	35.0492	41.0867	44.5192	44.3519
ENSRNOG00000010189	3557.61	3428.75	3237.11	2741.82	2118.69	2468.13	0.44988	7.8234e-05	0.0021437	Rps24	16	+	757403	762075	778	protein_coding	ribosomal	3984	3520	3338	2827	2016	2183	262.916	219.941	231.738	323.411	320.116	299.266
ENSRNOG00000016828	1793.99	2050.43	1745.6	1207.49	1147.63	1496.93	0.49572	7.9958e-05	0.0021823	Cmtm5	15	+	33600102	33602834	1081	protein_coding	CKLF-like	2009	2105	1800	1245	1092	1324	83.0975	85.4999	100.869	117.042	137.387	115.817
ENSRNOG00000025909	700.986	696.465	582.836	502.393	375.185	379.886	0.58128	7.9819e-05	0.0021823	Uqcc2	20	-	5712203	5723902	618	protein_coding	ubiquinol-cytochrome	785	715	601	518	357	336	61.2307	49.503	45.3348	80.9942	82.6455	68.4848
ENSRNOG00000010170	12866.9	12340.6	12764.2	10292.3	8167.9	9590.98	0.41372	8.0296e-05	0.0021871	Tubb4b	3	-	2441733	2444281	1647	protein_coding	tubulin,	14409	12669	13162	10612	7772	8483	362.535	311.465	330.792	429.666	423.223	433.466
ENSRNOG00000022567	645.621	707.18	667.206	473.297	382.542	490.685	0.53179	8.0752e-05	0.0021952	Gpr62	8	-	115166410	115167486	1077	protein_coding	G	723	726	688	488	364	434	25.4947	22.3078	25.8805	32.9696	37.0886	34.6497
ENSRNOG00000020769	1419.83	1262.4	1490.55	1914.52	1788.7	2105.2	-0.44709	8.0996e-05	0.0021975	Crebrf	10	-	16694792	16752205	6543	protein_coding	CREB3	1590	1296	1537	1974	1702	1862	25.6156	25.9084	27.5797	18.0094	16.4451	19.227
ENSRNOG00000053060	324.15	240.597	272.507	357.882	605.341	527.996	-0.69105	8.1539e-05	0.0022079	Zfc3h1	7	+	58366192	58423581	5988	protein_coding	zinc	363	247	281	369	576	467	6.70829	12.2838	9.6907	5.76019	4.39093	4.92462
ENSRNOG00000005299	14576.9	13960.5	14561.2	17211.3	19882.7	19140.1	-0.36787	8.2058e-05	0.0022176	Kif5a	7	-	70513343	70556827	6266	protein_coding	kinesin	16324	14332	15015	17746	18919	16929	212.265	265.461	231.134	170.432	167.633	173.135
ENSRNOG00000049471	223.244	280.534	222.079	150.33	113.501	140.196	0.69774	8.2913e-05	0.0022364	Steap3	13	-	36257112	36290531	3000	protein_coding	STEAP3	250	288	229	155	108	124	2.90708	2.37615	2.6546	4.0927	5.28191	4.14039
ENSRNOG00000009364	2914.67	3218.35	2667.86	2317.99	2060.89	1985.35	0.43917	8.3078e-05	0.0022365	Ndufb9	7	+	98813040	98819452	704	protein_coding	NADH:ubiquinone	3264	3304	2751	2390	1961	1756	191.017	183.855	160.196	227.703	258.219	211.956
ENSRNOG00000001049	13478.6	14272.2	11256.2	9809.26	7478.49	9658.82	0.49239	8.3404e-05	0.0022409	Tpt1	15	+	57891680	57894504	793	protein_coding	tumor	15094	14652	11607	10114	7116	8543	717.622	592.289	691.889	934.807	1016.59	793.915
ENSRNOG00000015596	1183.19	1104.6	1132.7	805.962	694.671	888.661	0.48014	8.4422e-05	0.0022638	Efhd1	9	+	94362299	94408885	1819	protein_coding	EF-hand	1325	1134	1168	831	661	786	25.7048	23.985	27.7517	35.7745	34.3005	34.8287
ENSRNOG00000011893	6992	7077.64	6205.6	5169.41	3848.54	5120.54	0.48169	8.4904e-05	0.0022708	Rps3a	2	-	185440291	185444897	1100	protein_coding	ribosomal	7830	7266	6399	5330	3662	4529	272.634	219.733	264.429	349.591	363.432	315.534
ENSRNOG00000018630	47893	44986.8	48880.6	38594	29865.6	35220.8	0.42574	8.501e-05	0.0022708	Gapdh	4	-	157676595	157679962	1002	protein_coding	glyceraldehyde-3-phosphate	53633	46184	50404	39793	28418	31152	2234.52	1871.96	1996.72	2628.79	2535.97	2728.5
ENSRNOG00000008560	67.8661	75.978	83.4008	148.39	195.475	124.367	-0.7896	8.5764e-05	0.0022865	AABR07049790.1	5	-	138364167	138462864	2638	protein_coding	coiled-coil	76	78	86	153	186	110	3.26334	4.65381	2.67804	1.41491	1.62682	1.76828
ENSRNOG00000010086	70.5451	66.2372	65.9448	132.872	136.622	130.02	-0.76227	8.6182e-05	0.0022932	Plagl2	3	-	148709531	148722742	5462	protein_coding	PLAG1	79	68	68	137	130	115	1.72603	1.9213	1.65378	0.868759	0.837742	0.82588
ENSRNOG00000010397	46.4347	25.326	34.912	76.6197	128.215	82.5346	-0.88911	8.6926e-05	0.0023086	Agbl3	4	+	62299044	62376533	4710	protein_coding	ATP/GTP	52	26	36	79	122	73	0.94374	1.70966	0.995408	0.542217	0.303719	0.41458
ENSRNOG00000010418	118.766	121.76	93.0986	170.697	305.823	202.379	-0.78123	8.7128e-05	0.0023095	Nek1	16	-	32321010	32439421	4976	protein_coding	NIMA-related	133	125	96	176	291	179	2.33833	4.53534	2.71456	1.54237	1.62396	1.22955
ENSRNOG00000001242	1541.28	1674.44	1867.79	1273.44	1091.93	1247.06	0.45959	8.82e-05	0.0023334	Gstt3	20	+	13817795	13825475	1785	protein_coding	glutathione	1726	1719	1926	1313	1039	1103	41.3878	38.4192	39.6859	47.4891	52.9856	58.5255
ENSRNOG00000028323	509.889	477.298	457.735	327.816	339.453	279.261	0.54898	8.9722e-05	0.0023691	Dhrsx	12	+	18516946	18521892	1645	protein_coding	dehydrogenase/reductase	571	490	472	338	323	247	11.561	12.9601	9.6434	17.0475	16.3889	15.5633
ENSRNOG00000030019	8250.2	10675.9	8921.95	6984.03	6807.99	6394.74	0.43618	9.0147e-05	0.0023758	Atp1a1	2	-	204003742	204032023	3636	protein_coding	ATPase	9239	10960	9200	7201	6478	5656	111.433	117.595	99.9044	124.794	165.847	137.243
ENSRNOG00000024186	2790.55	2584.23	2713.44	2221.97	1785.55	1829.33	0.4413	9.0775e-05	0.0023878	Eef1b2	9	+	69953440	69956160	1017	protein_coding	eukaryotic	3125	2653	2798	2291	1699	1618	126.751	110.266	102.178	150.911	143.528	149.229
ENSRNOG00000015295	1301.96	1521.51	1249.07	993.147	916.419	987.024	0.4585	9.1289e-05	0.0023922	Ctdsp1	9	+	81672758	81677979	3629	protein_coding	CTD	1458	1562	1288	1024	872	873	60.7127	60.6486	59.0809	75.454	90.5597	73.6167
ENSRNOG00000043300	2044.91	2188.75	2218.85	1766.13	1371.48	1422.31	0.46564	9.128e-05	0.0023922	Enho	5	-	58018039	58019836	952	protein_coding	energy	2290	2247	2288	1821	1305	1258	107.626	90.4782	84.8678	118.138	129.863	130.361
ENSRNOG00000049988	46.4347	56.4964	49.4586	98.9267	130.316	104.016	-0.81751	9.2643e-05	0.0024231	Mbtd1	10	+	81592114	81642663	2549	protein_coding	mbt	52	58	51	102	124	92	2.25152	3.21087	2.31802	1.0019	1.25192	1.08524
ENSRNOG00000017404	883.153	893.228	795.217	1129.9	1177.05	1250.46	-0.43909	9.2841e-05	0.0024237	Pcmtd2	3	+	177351518	177371468	3547	protein_coding	protein-L-isoaspartate	989	917	820	1165	1120	1106	18.4804	20.8414	20.0259	13.6939	14.2242	12.5395
ENSRNOG00000009837	44.6488	69.1594	59.1564	117.354	129.266	122.106	-0.80481	9.5874e-05	0.0024982	Tmem131l	2	-	182897830	183031214	4967	protein_coding	transmembrane	50	71	61	121	123	108	1.37068	1.63449	1.39646	0.494387	0.786474	0.666136
ENSRNOG00000050735	1089.43	1227.34	862.132	775.896	672.601	596.963	0.56688	9.6058e-05	0.0024982	Cd99	20	-	56192390	56197025	699	protein_coding	CD99	1220	1260	889	800	640	528	64.396	60.4329	48.5127	85.7183	99.1776	68.9845
ENSRNOG00000020674	3008.43	3008.92	2776.47	2422.74	1735.1	1934.48	0.48825	9.6362e-05	0.0025014	Rpl27	10	+	89352835	89356547	476	protein_coding	ribosomal	3369	3089	2863	2498	1651	1711	295.278	228.934	230.857	347.604	357.052	326.243
ENSRNOG00000019987	1491.27	1438.71	1293.68	1108.56	906.961	973.457	0.46397	9.7184e-05	0.0025142	Scand1	3	-	152381665	152382529	766	protein_coding	SCAN	1670	1477	1334	1143	863	861	83.9583	74.3623	72.1894	107.073	106.089	94.4613
ENSRNOG00000061080	322.364	373.071	288.993	402.496	693.62	628.62	-0.67579	9.7217e-05	0.0025142	AABR07059168.2	4	+	6083736	6292516	10667	protein_coding	lysine	361	383	298	415	660	556	5.04002	9.40269	7.70747	3.8268	4.54838	3.48884
ENSRNOG00000013798	558.11	601.005	640.053	842.817	806.071	905.62	-0.46973	9.8017e-05	0.0025301	Fnbp1l	2	-	226688844	226779440	3380	protein_coding	formin	625	617	660	869	767	801	19.4957	20.1854	20.5118	12.2389	13.5356	14.2739
ENSRNOG00000034037	986.738	867.902	850.494	1180.33	1419.82	1239.15	-0.46878	0.00010025	0.002583	Zfp266	8	-	21511839	21523540	5953	protein_coding	zinc	1105	891	877	1217	1351	1096	18.1923	23.6906	18.7008	14.418	13.0241	12.638
ENSRNOG00000019551	2394.96	2302.72	2226.61	1925.19	1403	1361.26	0.51297	0.00010097	0.0025967	Psmb6	10	+	57131386	57133637	717	protein_coding	proteasome	2682	2364	2296	1985	1335	1204	155.771	122.895	107.847	183.709	181.405	173.692
ENSRNOG00000010137	201.812	231.83	172.62	317.147	369.931	315.441	-0.62622	0.00010172	0.0026112	Xpo4	15	-	37835580	37926715	9234	protein_coding	exportin	226	238	178	327	352	279	1.99253	2.51607	1.9405	1.20201	1.4181	1.04558
ENSRNOG00000007613	687.591	737.376	555.682	459.718	446.649	356.143	0.57556	0.00010303	0.0026399	C1qtnf5	8	+	48443767	48445637	1335	protein_coding	C1q	770	757	573	474	425	315	19.9776	21.0125	15.154	28.327	31.1986	23.2809
ENSRNOG00000016303	80.3678	105.2	99.887	144.511	235.41	188.812	-0.76531	0.00010356	0.0026484	Zfp236	18	-	79451204	79543219	5856	protein_coding	zinc	90	108	103	149	224	167	1.43163	2.52474	1.83153	0.754801	1.01471	0.954032
ENSRNOG00000019175	314.327	360.408	324.875	427.713	572.762	582.265	-0.58469	0.00010405	0.0026512	Ercc6l2	17	+	1305016	1421685	5569	protein_coding	ERCC	352	370	335	441	545	515	4.45561	6.45937	5.93922	3.10425	3.65548	3.26283
ENSRNOG00000019974	4161.27	4689.2	3677.39	3196.69	2160.73	2937.33	0.53733	0.00010403	0.0026512	Uba52	16	+	20668971	20671127	504	protein_coding	ubiquitin	4660	4814	3792	3296	2056	2598	367.962	269.255	331.061	454.095	525.528	408.098
ENSRNOG00000002852	83.9397	63.315	61.0959	127.053	211.239	124.367	-0.82031	0.00010509	0.0026728	Myo19	10	+	72197977	72227462	4041	protein_coding	myosin	94	65	63	131	201	110	1.82402	3.28305	1.74825	1.14243	0.885003	0.845627
ENSRNOG00000024272	24.1103	52.6001	52.3679	86.3184	118.756	128.89	-0.87253	0.00010589	0.002688	Ino80d	9	-	69830424	69878706	3485	protein_coding	INO80	27	54	54	89	113	114	1.43692	2.14016	2.10088	0.380498	0.852533	0.840462
ENSRNOG00000017820	277.715	288.327	201.714	144.511	94.5846	158.286	0.74586	0.00010717	0.0027157	Nqo2	17	-	32132347	32158538	1372	protein_coding	N-ribosyldihydronicotinamide:quinone	311	296	208	149	90	140	6.11052	4.32971	6.5535	11.1326	11.8702	8.22311
ENSRNOG00000015560	272.358	271.767	288.024	359.822	479.228	491.816	-0.59383	0.00010746	0.0027179	Emsy	1	-	163545326	163611299	3867	protein_coding	EMSY	305	279	297	371	456	435	10.1284	14.6035	13.5553	7.26796	7.44811	7.81638
ENSRNOG00000008843	363.441	398.397	362.696	262.835	232.258	227.253	0.5672	0.00010846	0.0027383	Eci1	10	+	13797562	13810913	1019	protein_coding	enoyl-CoA	407	409	374	271	221	201	16.8487	16.1181	14.2642	22.087	24.8654	22.4156
ENSRNOG00000060335	829.574	773.417	809.764	1083.34	1146.58	1063.91	-0.42305	0.00010949	0.0027591	Strn3	6	-	72376330	72462658	4151	protein_coding	striatin	929	794	835	1117	1091	941	18.8171	21.56	18.0943	13.6603	13.0796	13.5602
ENSRNOG00000056246	3488.86	2894.96	3320.52	4285.86	5087.6	4133.52	-0.44607	0.0001097	0.0027596	Gls	9	+	54212767	54284872	7023	protein_coding	glutaminase	3907	2972	3424	4419	4841	3656	56.923	73.1515	53.7555	43.929	37.4357	42.5185
ENSRNOG00000019708	2731.61	3215.43	3023.76	2253.98	2263.72	2220.52	0.39236	0.0001101	0.0027644	Ctsf	1	+	220114228	220119976	1863	protein_coding	cathepsin	3059	3301	3118	2324	2154	1964	70.1891	76.3139	67.7061	80.6413	97.4884	90.78
ENSRNOG00000001596	5946.32	5667.18	5563.61	4837.71	3728.73	3623.61	0.46027	0.00011072	0.002775	Atp5mc3	3	-	60811210	60813869	726	protein_coding	ATP	6659	5818	5737	4988	3548	3205	386.577	322.565	283.524	450.467	440.917	428.623
ENSRNOG00000046452	158.95	187.023	136.739	49.4634	79.8714	94.9714	0.80617	0.00011097	0.0027762	Fcgr2b	13	-	89327794	89433815	3699	protein_coding	Fc	178	192	141	51	76	84	1.4596	2.55153	2.74407	4.44659	5.37326	3.89012
ENSRNOG00000005347	1043	1179.61	1174.4	887.431	669.448	773.338	0.49824	0.00011245	0.0027993	Fjx1	3	-	92288818	92290919	2102	protein_coding	four-jointed	1168	1211	1211	915	637	684	24.4926	20.0022	20.8989	27.2898	31.698	31.2492
ENSRNOG00000007325	138.411	138.319	129.95	204.643	364.676	220.469	-0.74773	0.00011232	0.0027993	Usp28	8	+	53295222	53355572	4433	protein_coding	ubiquitin	155	142	134	211	347	195	2.84158	5.48191	2.99754	1.82202	1.86999	1.73966
ENSRNOG00000026319	1455.55	1096.81	1408.12	1776.8	1947.39	1951.44	-0.47935	0.0001125	0.0027993	Akap9	4	-	27195346	27331582	12296	protein_coding	A-kinase	1630	1126	1452	1832	1853	1726	8.59496	10.1981	9.24298	6.67499	5.16572	6.56698
ENSRNOG00000020673	1215.34	1684.18	1259.74	874.823	901.706	1003.98	0.52676	0.00011299	0.0028064	Pbxip1	2	+	188766535	188776439	2976	protein_coding	PBX	1361	1729	1299	902	858	888	17.0537	19.0294	19.1637	22.4603	31.9655	23.6757
ENSRNOG00000005371	426.842	396.449	428.641	623.626	613.749	568.698	-0.48729	0.00011387	0.0028167	Klhl29	6	-	29178858	29483460	7543	protein_coding	kelch-like	478	407	442	643	584	503	8.52877	9.08684	7.61547	5.53412	5.2789	5.65169
ENSRNOG00000007632	10.7157	0	4.84888	32.0057	47.2923	36.1796	-0.85238	0.00011417	0.0028167	Mss51	15	+	4240203	4252072	1589	protein_coding	MSS51	12	0	5	33	45	32	1.16852	1.86921	1.29338	0.370893	0	0.170676
ENSRNOG00000008516	377.729	630.228	308.389	267.684	173.405	218.208	0.764	0.00011422	0.0028167	AABR07049516.1	5	-	125345343	125345726	384	protein_coding	-	423	647	318	276	165	193	40.4412	28.3611	32.2794	54.1004	92.7029	44.9183
ENSRNOG00000029773	254.498	319.497	237.595	357.882	674.703	461.29	-0.71135	0.00011416	0.0028167	Atm	8	-	58015940	58120045	12340	protein_coding	ATM	285	328	245	369	642	408	1.89643	3.87053	2.39345	1.2785	1.64839	1.21383
ENSRNOG00000005908	566.146	536.716	638.113	774.926	837.599	887.53	-0.48151	0.00011611	0.0028517	Dmtf1	4	+	21862313	21902762	3533	protein_coding	cyclin	634	551	658	799	797	785	16.0387	18.7675	17.9865	11.1085	10.8155	12.733
ENSRNOG00000006283	692.056	688.672	664.297	525.669	375.185	446.592	0.54114	0.00011626	0.0028517	LOC100359922	8	-	6749744	6750456	712	pseudogene	60S	775	707	685	542	357	395	42.8317	33.0947	35.63	53.458	54.6336	52.184
ENSRNOG00000038427	34.826	40.9112	39.7608	82.4389	109.298	80.2734	-0.84083	0.00011597	0.0028517	AABR07015812.1	14	-	78359682	78377825	1728	protein_coding	-	39	42	41	85	104	71	2.76771	3.97247	2.63884	1.10844	1.33729	1.28697
ENSRNOG00000047132	100.906	40.9112	77.5821	132.872	205.984	180.898	-0.8419	0.00011681	0.0028601	Zfp182	X	+	984798	999834	2209	protein_coding	zinc	113	42	80	137	196	160	3.48956	5.8564	4.65183	2.51231	1.0461	1.96436
ENSRNOG00000016896	9522.69	9625.83	9821.9	7768.66	5967.23	7411.16	0.42706	0.00011767	0.0028668	Rpl3	7	-	121297355	121311565	3506	protein_coding	ribosomal	10664	9882	10128	8010	5678	6555	556.408	462.68	519.741	646.586	671.243	678.212
ENSRNOG00000021177	4730.09	4848.95	4035.24	3718.48	2906.9	2994.99	0.46497	0.0001177	0.0028668	Cox8a	1	-	222466575	222468896	495	protein_coding	cytochrome	5297	4978	4161	3834	2766	2649	435.806	368.823	343.697	525.552	553.312	455.952
ENSRNOG00000049912	1752.91	2029	1564.25	1421.83	1082.47	1060.51	0.5287	0.00011756	0.0028668	Atp5f1e	3	-	172563105	172566010	375	protein_coding	ATP	1963	2083	1613	1466	1030	938	219.963	181.291	160.646	257.087	305.617	233.308
ENSRNOG00000010812	1043.89	1110.45	1075.48	1303.51	1795	1570.42	-0.48899	0.00011799	0.0028688	Osbpl6	3	+	63353178	63454967	7751	protein_coding	oxysterol	1169	1140	1109	1344	1708	1389	13.3277	19.8687	15.7222	10.1185	11.0544	10.6015
ENSRNOG00000008452	5691.83	5329.17	5156.3	4435.22	3514.34	3932.27	0.41957	0.00011905	0.0028857	Eid1	3	+	117938500	117940219	1720	protein_coding	EP300	6374	5471	5317	4573	3344	3478	149.596	128.324	129.867	182.001	175.008	167.674
ENSRNOG00000021402	123.231	107.148	108.615	179.426	274.295	187.682	-0.7293	0.00011911	0.0028857	Ankrd53	4	+	115440158	115446433	1927	protein_coding	ankyrin	138	110	112	185	261	166	5.40177	8.93983	5.53255	3.51713	3.14073	3.15256
ENSRNOG00000007422	328.615	309.756	281.235	431.592	689.416	447.722	-0.65119	0.00011994	0.0028992	Vav2	3	-	5811504	5976244	5164	protein_coding	vav	368	318	290	445	656	396	6.38083	11.0343	6.48135	4.60585	4.4588	4.00863
ENSRNOG00000020698	7191.13	6867.24	6738.01	5604.88	4250	5212.12	0.43591	0.00012008	0.0028992	Rnd2	10	+	89376530	89380101	1347	protein_coding	Rho	8053	7050	6948	5779	4044	4610	241.397	198.159	219.802	293.617	287.966	279.782
ENSRNOG00000024671	634.906	662.372	641.992	804.022	1115.05	954.236	-0.51581	0.00012044	0.0029027	Dmxl1	18	+	44468784	44642050	9054	protein_coding	Dmx-like	711	680	662	829	1061	844	5.15181	7.73474	5.98689	3.85674	4.13227	3.96592
ENSRNOG00000023109	291.11	359.434	321.966	183.305	205.984	212.555	0.6035	0.00012115	0.0029147	Icoslg	20	-	11329992	11340296	2771	protein_coding	inducible	326	369	332	189	196	188	3.8377	4.66864	4.35733	5.77793	7.32673	6.49873
ENSRNOG00000015734	1142.12	1007.2	1074.51	1429.59	1394.6	1614.51	-0.43242	0.00012496	0.0030012	Ube3a	1	+	116587815	116679973	6006	protein_coding	ubiquitin	1279	1034	1108	1474	1327	1428	19.1627	20.2374	21.1904	14.5136	13.1448	13.8861
ENSRNOG00000016271	15239.5	14295.5	14794.9	12316.4	10201.5	11083.4	0.38089	0.00012552	0.0030044	Itm2b	15	-	55254706	55277713	1755	protein_coding	integral	17066	14676	15256	12699	9707	9803	407.135	365.072	358.741	477.579	460.098	471.51
ENSRNOG00000020843	4755.09	4841.16	3930.51	3472.13	3043.52	3352.26	0.4276	0.00012553	0.0030044	LOC100360087	1	-	101448346	101449829	552	protein_coding	ferritin	5325	4970	4053	3580	2896	2965	364.914	346.282	344.973	473.774	495.379	398.258
ENSRNOG00000012622	1446.62	1732.88	1473.09	1084.31	970.017	1210.89	0.47273	0.00012745	0.0030452	Mmp15	19	-	10079765	10101451	4005	protein_coding	matrix	1620	1779	1519	1118	923	1071	15.7067	15.2114	17.1746	19.8657	24.4396	20.5723
ENSRNOG00000028956	2177.97	2197.52	2167.45	1671.09	1297.91	1689.13	0.45619	0.00012797	0.0030522	Mbd3	7	+	12179203	12186656	1899	protein_coding	methyl-CpG	2439	2256	2235	1723	1235	1494	51.0513	42.9252	50.5271	63.078	65.3633	63.838
ENSRNOG00000001620	120.552	105.2	121.222	183.305	243.818	195.596	-0.69039	0.00012872	0.0030649	Prdm15	11	-	38293875	38351184	6587	protein_coding	PR/SET	135	108	125	189	232	173	1.61443	2.32472	1.68678	1.00655	0.902103	1.02932
ENSRNOG00000000111	1706.48	1544.89	1728.14	1283.14	1008.9	1236.89	0.46135	0.00012939	0.0030756	Coprs	16	+	80826681	80831791	552	protein_coding	coordinator	1911	1586	1782	1323	960	1094	134.855	114.79	127.285	170.025	158.083	175.104
ENSRNOG00000007682	1078.71	866.928	1072.57	1273.44	1789.75	1475.45	-0.53106	0.00013	0.0030795	Gria3	X	+	127562660	127829753	5145	protein_coding	glutamate	1208	890	1106	1313	1703	1305	14.6873	22.3469	16.6626	11.7948	9.73514	11.9265
ENSRNOG00000017079	2107.42	1707.56	2096.66	2682.66	2592.67	2867.23	-0.433	0.0001299	0.0030795	Pgm2l1	1	+	165237847	165286980	4112	protein_coding	phosphoglucomutase	2360	1753	2162	2766	2467	2536	37.8482	39.5992	39.6091	28.1871	23.4557	28.5187
ENSRNOG00000011245	49.1137	65.2631	72.7333	110.565	189.169	119.845	-0.81828	0.00013199	0.0031212	Arhgap18	1	-	19227121	19376301	2285	protein_coding	Rho	55	67	75	114	180	106	2.80714	5.19944	2.97933	1.18214	1.61328	1.78034
ENSRNOG00000020308	1404.65	1899.45	1547.76	1223.98	1070.91	1019.81	0.50186	0.00013247	0.0031271	Ech1	1	+	87009730	87016005	1174	protein_coding	enoyl-CoA	1573	1950	1596	1262	1019	902	60.4836	57.2897	49.3444	65.8039	91.3875	73.7381
ENSRNOG00000049077	16.9665	17.5334	16.4862	43.6441	77.7695	45.2245	-0.89335	0.00013317	0.0031383	Mir5125	10	+	13161510	13161588	79	miRNA	microRNA	19	18	17	45	74	40	32.0503	61.8266	32.5186	11.8118	12.5362	11.6721
ENSRNOG00000008329	1533.24	1621.84	1592.37	1298.66	987.883	1063.91	0.46545	0.00013614	0.0032028	Ndufb11	X	+	1787266	1789524	849	protein_coding	NADH:ubiquinone	1717	1665	1642	1339	940	941	88.7399	73.0787	71.1838	99.3239	107.901	104.904
ENSRNOG00000011740	46.4347	60.3928	35.8817	77.5896	166.048	117.584	-0.85611	0.00013756	0.0032308	Poglut2	9	-	50872492	50884596	1979	protein_coding	protein	52	62	37	80	158	104	2.27452	5.26965	3.3751	1.29047	1.72372	1.0141
ENSRNOG00000020393	2339.6	2288.11	1872.64	1580.89	1213.84	1629.21	0.50639	0.00013806	0.0032371	Rhog	1	-	167335248	167347671	2375	protein_coding	ras	2620	2349	1931	1630	1155	1441	75.7964	63.0039	76.4853	106.343	106.811	86.5613
ENSRNOG00000000164	2729.83	3026.46	2384.68	2009.57	1769.78	2062.24	0.44675	0.00013909	0.0032556	Lamp2	X	-	124722628	124766044	1747	protein_coding	lysosomal-associated	3057	3107	2459	2072	1684	1824	66.7334	63.6238	67.055	85.9396	97.8517	76.3471
ENSRNOG00000016387	2795.01	2915.41	2441.9	2157.96	1581.66	1931.08	0.48206	0.00013974	0.0032629	Rpl34	2	-	235850334	235852708	354	protein_coding	ribosomal	3130	2993	2518	2225	1505	1708	354.651	281.405	310.751	435.472	466.5	386.908
ENSRNOG00000021232	1617.18	1765.03	1484.73	1319.99	1033.07	988.155	0.49619	0.00013987	0.0032629	Ddrgk1	3	-	123195580	123206828	1573	protein_coding	DDRGK	1811	1812	1531	1361	983	874	48.6828	41.2473	35.6847	56.5432	63.3796	52.7926
ENSRNOG00000001079	953.698	1171.81	973.656	641.084	731.454	768.816	0.48991	0.00014157	0.0032969	Daglb	12	-	13113237	13157666	2953	protein_coding	diacylglycerol	1068	1203	1004	661	696	680	22.007	27.1827	25.8417	31.0367	39.1651	32.2236
ENSRNOG00000010084	583.113	624.383	609.02	812.751	817.631	898.836	-0.44537	0.00014252	0.0033135	Ythdf3	2	+	100677411	100710417	4150	protein_coding	YTH	653	641	628	838	778	795	11.3617	12.3738	12.3032	7.7278	8.49826	8.20802
ENSRNOG00000019926	675.089	689.646	613.869	489.784	346.81	453.375	0.55074	0.00014449	0.0033536	Ramp1	9	+	98313632	98364205	808	protein_coding	receptor	756	708	633	505	330	401	35.1663	26.9571	31.8737	45.9517	48.2105	42.4932
ENSRNOG00000012477	26785.7	24491.2	27977.1	21187.8	18603.7	20730.9	0.37125	0.00014773	0.003423	Eef1a2	3	-	176657107	176666282	2011	protein_coding	eukaryotic	29996	25143	28849	21846	17702	18336	611.232	581.006	585.587	732.558	687.9	778.118
ENSRNOG00000001323	201.812	199.686	208.502	330.726	345.759	287.175	-0.58037	0.00014869	0.0034303	Zfp157	12	-	18464781	18487178	3225	protein_coding	zinc	226	205	215	341	329	254	5.94937	6.73344	5.05828	3.44167	3.49739	3.61606
ENSRNOG00000016580	4276.46	5096.37	3561.02	3447.89	2359.36	2586.84	0.5552	0.00014849	0.0034303	Rps23	2	+	19823234	19824804	510	protein_coding	ribosomal	4789	5232	3672	3555	2245	2288	392.207	290.547	288.128	461.175	564.44	390.535
ENSRNOG00000038436	1983.3	2057.25	2388.56	2577.91	3666.73	3136.32	-0.49821	0.00014879	0.0034303	RGD1307100	2	+	123555673	123766676	16674	protein_coding	similar	2221	2112	2463	2658	3489	2774	34.7802	53.5554	41.4321	25.3671	27.0237	31.0687
ENSRNOG00000005975	1942.22	1990.04	1553.58	1419.89	977.374	1230.11	0.53605	0.0001517	0.0034916	LOC100362027	7	-	73213581	73216251	348	protein_coding	ribosomal	2175	2043	1602	1464	930	1088	236.705	176.39	200.793	306.952	323.005	249.695
ENSRNOG00000001410	296.468	341.901	297.721	422.863	646.328	465.812	-0.61395	0.00015565	0.00357	Gigyf1	12	-	22236165	22245100	3939	protein_coding	GRB10	332	351	307	436	615	412	6.22797	10.3053	6.71754	4.13945	4.90277	4.22746
ENSRNOG00000012216	325.043	367.227	287.054	237.618	168.15	156.024	0.66397	0.00015561	0.00357	Tgfbi	17	-	8400146	8429338	2670	protein_coding	transforming	364	377	296	245	160	138	5.16299	3.9553	3.31946	6.69547	7.76873	6.01322
ENSRNOG00000026519	1113.54	1066.61	1133.67	876.762	697.824	782.383	0.45609	0.00015588	0.00357	LOC100364062	20	+	18045427	18047019	1461	pseudogene	M2	1247	1095	1169	904	664	692	34.8148	29.9977	30.4197	41.9186	41.2367	43.4002
ENSRNOG00000042951	157.164	168.515	145.467	225.01	346.81	258.91	-0.67386	0.00015749	0.0036009	Xrn1	8	+	103774358	103878899	5526	protein_coding	5'-3'	176	173	150	232	330	229	2.36224	3.94161	2.66148	1.5642	1.72248	1.47234
ENSRNOG00000007650	2473.54	2305.64	2388.56	1999.87	1315.78	1516.15	0.51542	0.00015804	0.0036075	Cd63	7	+	3320103	3335582	1121	protein_coding	Cd63	2770	2367	2463	2062	1252	1341	120.104	85.5456	89.156	140.829	134.816	138.297
ENSRNOG00000005802	1117.11	1184.48	1198.64	1371.4	1824.43	1836.11	-0.48124	0.00015854	0.0036129	Usp24	5	+	125896725	126030401	10582	protein_coding	ubiquitin	1251	1216	1236	1414	1736	1624	7.51844	10.8281	9.85638	5.80605	6.32246	6.33545
ENSRNOG00000055756	2749.47	2678.71	2821.08	2209.36	1681.5	2061.11	0.43967	0.00015888	0.0036148	Bcap31	X	+	157095937	157126393	1201	protein_coding	B-cell	3079	2750	2909	2278	1600	1823	106.723	87.9321	97.4861	125.909	125.982	131.38
ENSRNOG00000030294	375.943	478.272	399.548	602.289	643.175	606.008	-0.51123	0.00015916	0.0036152	Eml4	6	+	6619076	6674554	5042	protein_coding	EMAP	421	491	412	621	612	536	7.07741	8.18199	6.9727	4.18803	5.4719	4.52648
ENSRNOG00000009935	1469.84	1307.21	1404.24	1748.68	1892.74	1968.39	-0.4006	0.00016035	0.003626	Xpo1	14	+	108007724	108049660	4381	protein_coding	exportin	1646	1342	1448	1803	1801	1741	23.1563	27.1338	25.5226	18.4522	16.8539	17.9276
ENSRNOG00000016655	831.36	653.605	820.431	450.02	529.674	558.522	0.52724	0.00016043	0.003626	Pex6	9	-	16566688	16581078	5402	protein_coding	peroxisomal	931	671	846	464	504	494	4.83292	6.1581	5.87316	8.4642	6.8342	8.4946
ENSRNOG00000039297	723.31	740.298	690.481	549.916	488.687	480.51	0.46544	0.00016018	0.003626	Mrpl52	15	+	33069382	33072777	1167	protein_coding	mitochondrial	810	760	712	567	465	425	27.3375	26.2998	23.3893	34.0883	35.8313	33.093
ENSRNOG00000000237	282.18	246.441	285.114	395.707	476.076	388.93	-0.55998	0.00016086	0.0036298	RGD1310429	10	-	67739103	67751002	1179	protein_coding	similar	316	253	294	408	453	344	19.4712	25.3603	18.7389	13.1633	11.8067	13.5257
ENSRNOG00000022153	382.193	496.779	405.367	304.539	256.429	245.343	0.58569	0.00016173	0.0036437	Tmem134	1	+	219374060	219379557	909	protein_coding	transmembrane	428	510	418	314	244	217	19.9183	18.1567	15.7121	23.698	31.6349	25.5611
ENSRNOG00000052620	4660.44	4642.45	4727.66	3740.79	3033.01	3677.88	0.40161	0.00016281	0.0036619	Rack1	10	+	34149717	34155198	2280	protein_coding	receptor	5219	4766	4875	3857	2886	3253	132.977	116.72	128.016	157.057	160.677	162.025
ENSRNOG00000000490	2703.93	2977.75	2504.93	2168.63	1492.33	1926.56	0.50205	0.00016367	0.0036693	Rps10	20	-	7215774	7219548	465	protein_coding	ribosomal	3028	3057	2583	2236	1420	1704	270.561	201.561	235.351	319.811	361.712	301.3
ENSRNOG00000060153	70.5451	70.1335	91.159	157.119	151.335	135.673	-0.73201	0.00016357	0.0036693	Spry3	12	+	18931477	18940614	3362	protein_coding	sprouty	79	72	94	162	144	120	4.12634	4.30266	3.48887	1.7564	1.79332	2.30812
ENSRNOG00000011227	24140.7	24142.5	23858.4	17687.5	17486.6	20425.6	0.35951	0.0001654	0.003702	Atp1b2	10	-	56205625	56211891	3009	protein_coding	ATPase	27034	24785	24602	18237	16639	18066	341.018	364.985	385.602	441.244	453.197	443.481
ENSRNOG00000052707	1568.06	1521.51	1593.34	1895.13	2904.8	2176.43	-0.51973	0.00016722	0.0037324	Cacna1a	19	+	25526751	25749550	8915	protein_coding	calcium	1756	1562	1643	1954	2764	1925	12.3324	20.4638	13.8678	9.67373	9.64006	9.99639
ENSRNOG00000057941	5.35785	10.7148	6.78844	26.1865	53.5979	30.5265	-0.86593	0.0001673	0.0037324	AABR07036331.2	12	+	38873769	38879161	973	lincRNA	-	6	11	7	27	51	27	1.56134	3.45962	1.78217	0.302851	0.622014	0.390222
ENSRNOG00000023541	468.812	523.079	424.762	627.506	699.926	755.249	-0.50519	0.00016935	0.0037721	Ahctf1	13	-	98023430	98078946	8894	protein_coding	AT	525	537	438	647	666	668	4.26727	5.15282	5.02893	3.02239	3.46333	2.78485
ENSRNOG00000002907	1708.26	1693.92	1573.95	2079.4	2858.56	2192.26	-0.47732	0.00017362	0.0038486	Plekha6	13	-	50555454	50578720	5846	processed_transcript	pleckstrin	1913	1739	1623	2144	2720	1939	54.9587	81.7909	56.7339	42.8027	43.5898	40.1061
ENSRNOG00000015221	2976.29	2817.03	2840.48	2366.48	1926.37	2132.33	0.4025	0.00017348	0.0038486	Eif3f	1	+	173532803	173541847	1327	protein_coding	eukaryotic	3333	2892	2929	2440	1833	1886	103.458	91.1721	91.2788	123.355	119.908	119.722
ENSRNOG00000018255	6315.12	6062.65	7010.52	5000.65	4029.3	5084.36	0.42897	0.00017339	0.0038486	Clptm1	1	-	80549043	80580662	2458	protein_coding	CLPTM1	7072	6224	7229	5156	3834	4497	118.026	102.953	117.501	141.303	139.318	159.523
ENSRNOG00000027711	2791.44	2465.39	2672.7	3329.56	3411.35	3676.75	-0.37473	0.0001746	0.0038642	Usp32	10	-	72300173	72472675	7003	protein_coding	ubiquitin	3126	2531	2756	3433	3246	3252	28.9337	32.0924	31.2848	22.9966	20.8591	22.3918
ENSRNOG00000058484	625.083	595.161	440.279	385.038	347.861	315.441	0.58044	0.0001753	0.0038734	Anp32a	AABR07024206.1	+	1946	8593	1049	protein_coding	acidic	700	611	454	397	331	279	21.2942	20.8268	17.0816	32.7728	32.0469	23.4751
ENSRNOG00000019212	2436.04	2494.61	2493.3	1641.02	1766.63	2059.97	0.41548	0.00017687	0.0039018	Tpp1	1	-	170588035	170594168	2470	protein_coding	tripeptidyl	2728	2561	2571	1692	1681	1822	38.5434	44.9202	47.3751	54.2423	57.047	56.4589
ENSRNOG00000000096	186.632	175.334	161.953	259.925	304.772	280.392	-0.59692	0.00017813	0.0039109	Pdzk1	2	+	198965685	198999323	1980	protein_coding	PDZ	209	180	167	268	290	248	7.69744	9.77089	8.13048	5.23966	5.05543	4.62391
ENSRNOG00000007440	1074.25	1075.38	1150.16	1377.22	1773.99	1476.58	-0.45294	0.00017808	0.0039109	Dzank1	3	-	138624555	138683318	2529	protein_coding	double	1203	1104	1186	1420	1688	1306	31.5926	44.0549	33.166	23.3619	24.0182	25.4368
ENSRNOG00000015781	65.1872	40.9112	49.4586	75.6499	155.539	150.371	-0.83695	0.00017804	0.0039109	Ndst3	2	-	227738650	227890077	2776	protein_coding	N-deacetylase	73	42	51	78	148	133	1.58096	3.51895	3.07703	1.2915	0.832434	0.996501
ENSRNOG00000011000	1069.78	874.721	1080.33	1250.16	1591.12	1534.24	-0.48726	0.00018127	0.0039736	Rims1	9	-	28442229	28973246	5870	protein_coding	regulating	1198	898	1114	1289	1514	1357	14.3136	19.7218	17.2	11.6117	9.75092	11.9251
ENSRNOG00000018795	4515.78	4498.29	4171.01	3596.28	2524.36	3166.84	0.46669	0.00018201	0.0039835	Rpl18a	16	+	20293229	20295294	662	protein_coding	ribosomal	5057	4618	4301	3708	2402	2801	315.158	239.489	271.74	375.168	383.81	352.402
ENSRNOG00000017468	183.953	236.701	166.802	127.053	95.6355	73.4898	0.74779	0.00018308	0.0040006	Trappc6a	1	+	80417310	80424445	965	protein_coding	trafficking	206	243	172	131	91	65	7.63818	6.22422	4.32599	10.4841	13.8548	9.66781
ENSRNOG00000008140	4106.79	4067.74	3499.92	3176.32	2286.84	2724.77	0.47143	0.00018597	0.0040573	Rpl15	15	+	8189253	8192152	1865	protein_coding	ribosomal	4599	4176	3609	3275	2176	2410	98.8049	77.0106	82.9922	121.109	123.197	104.963
ENSRNOG00000029528	806.357	1291.63	1079.36	713.824	576.966	714.547	0.58022	0.00018686	0.0040703	Cbs	20	-	10361988	10386751	2655	protein_coding	cystathionine	903	1326	1113	736	549	632	16.5846	14.5119	16.2554	17.7607	29.2176	24.1771
ENSRNOG00000000699	441.13	585.42	552.773	344.304	308.976	370.841	0.55408	0.00018802	0.0040825	Selplg	12	+	48577905	48579196	1266	protein_coding	selectin	494	601	570	355	294	328	15.7776	15.328	16.6395	19.1639	26.1193	24.4213
ENSRNOG00000009836	572.397	560.094	529.498	703.156	967.915	791.428	-0.51298	0.00018785	0.0040825	Rbm26	15	-	89266710	89339323	5144	protein_coding	RNA	641	575	546	725	921	700	9.7942	14.5954	10.794	7.55847	7.59579	7.11057
ENSRNOG00000001956	728.668	643.865	821.401	949.503	1044.63	1231.24	-0.50447	0.00018993	0.0041112	Dzip3	11	+	54404446	54472447	4445	protein_coding	DAZ	816	661	847	979	994	1089	12.3924	14.76	15.7346	9.01591	8.18182	10.3357
ENSRNOG00000009778	5999.01	5858.1	6233.72	4961.85	3908.44	4583.5	0.40313	0.00018977	0.0041112	Tmem59	5	+	126783061	126804175	1491	protein_coding	transmembrane	6718	6014	6428	5116	3719	4054	193.063	164.634	174.625	221.286	221.925	233.843
ENSRNOG00000000438	1422.51	1556.57	1315.02	1144.45	943.744	983.632	0.44848	0.00019435	0.0042003	Rnf5	20	-	4366246	4368693	1196	protein_coding	ring	1593	1598	1356	1180	898	870	72.4824	64.707	60.999	85.4105	95.9846	80.2955
ENSRNOG00000006865	4350.58	4905.45	4306.78	3698.11	3295.75	3232.42	0.38614	0.00019632	0.0042363	Laptm4a	6	+	34028936	34059961	1872	protein_coding	lysosomal	4872	5036	4441	3813	3136	2859	158.685	153.098	135.812	176.979	204.941	178.169
ENSRNOG00000029726	2361.92	2430.32	2344.92	2011.51	1499.69	1559.11	0.45637	0.00019757	0.0042554	Gstm1	2	-	210803869	210809306	1116	protein_coding	glutathione	2645	2495	2418	2074	1427	1379	104.566	84.3976	79.3596	116.4	123.006	117.522
ENSRNOG00000051483	81.2608	75.978	54.3075	31.0358	23.1207	26.0041	0.84942	0.00019783	0.0042554	LOC103689961	1	-	77803475	77808513	673	protein_coding	selenoprotein	91	78	56	32	22	23	3.87207	3.12277	3.17668	9.61124	9.22915	6.53224
ENSRNOG00000001766	823.323	1060.77	834.008	1267.62	2101.88	1190.53	-0.63087	0.00019945	0.0042715	Tfrc	11	-	71397383	71419223	4787	protein_coding	transferrin	922	1089	860	1307	2000	1053	15.3624	27.5764	14.1275	9.45929	12.5165	9.74455
ENSRNOG00000010495	670.625	733.48	738.97	950.473	964.762	1007.37	-0.41996	0.0001995	0.0042715	Ttc17	3	-	83198821	83306781	4716	protein_coding	tetratricopeptide	751	753	762	980	918	891	11.6923	12.8481	12.134	7.82091	8.78499	8.76412
ENSRNOG00000011413	3829.97	3760.91	3457.25	3059.94	2655.72	2470.39	0.40726	0.00019936	0.0042715	Scp2	5	-	127620274	127735739	4327	protein_coding	sterol	4289	3861	3565	3155	2527	2185	81.2817	76.3701	64.2537	96.4483	97.2674	88.5388
ENSRNOG00000001859	464.347	549.379	383.062	309.388	290.059	288.306	0.57284	0.00020063	0.0042891	Sdf2l1	11	+	88122271	88124513	1064	protein_coding	stromal	520	564	395	319	276	255	16.8692	17.1214	15.3921	24.0023	29.1647	20.1364
ENSRNOG00000003882	489.351	578.602	599.322	686.668	897.502	929.363	-0.53063	0.00020152	0.0042986	Cep350	13	-	73499229	73638073	10146	protein_coding	centrosomal	548	594	618	708	854	822	6.20021	8.77315	8.21671	4.18888	5.08667	5.21726
ENSRNOG00000020676	1311.78	1886.79	1048.33	954.352	811.325	845.698	0.60345	0.0002017	0.0042986	Ppp1r14a	1	+	87224677	87232848	745	protein_coding	protein	1469	1937	1081	984	772	748	74.3164	68.3961	64.4829	96.8404	143.052	78.7039
ENSRNOG00000020526	702.772	725.687	649.75	871.913	1208.58	974.587	-0.50425	0.00020264	0.0043054	Mau2	16	+	21132147	21163257	8503	protein_coding	MAU2	787	745	670	899	1150	862	11.4988	17.255	12.585	8.78642	9.31799	8.26129
ENSRNOG00000055525	447.381	532.82	468.402	645.933	797.663	679.498	-0.50138	0.00020234	0.0043054	Kmt2b	1	-	89023200	89042176	8142	protein_coding	lysine	501	547	483	666	759	601	4.60245	6.15292	4.7407	3.02202	3.69638	3.21768
ENSRNOG00000010331	12094.5	12049.3	12762.3	10450.3	8526.27	8938.62	0.38227	0.00020328	0.0043118	Ctsb	15	+	46316741	46337612	1942	protein_coding	cathepsin	13544	12370	13160	10775	8113	7906	312.187	275.742	261.461	342.522	350.462	367.565
ENSRNOG00000027260	1710.94	1595.54	1767.9	1344.24	927.98	1208.62	0.49528	0.00020357	0.0043118	Adprh	11	+	64861768	64868108	1521	protein_coding	ADP-ribosylarginine	1916	1638	1823	1386	883	1069	51.272	38.3179	45.1386	61.8667	59.2522	65.0106
ENSRNOG00000013517	99.1203	100.33	90.1892	161.968	245.92	151.502	-0.73132	0.00020524	0.0043404	Phtf2	4	+	10823281	10938318	4809	protein_coding	putative	111	103	93	167	234	134	1.95392	3.21168	1.78957	1.1336	1.17843	1.04895
ENSRNOG00000021808	15687.8	14203	15921.8	11884.8	9651.83	12272.8	0.41215	0.00020695	0.0043701	Tecr	19	-	24705481	24732024	1170	protein_coding	trans-2,3-enoyl-CoA	17568	14581	16418	12254	9184	10855	589.302	518.104	595.858	737.441	685.68	761.134
ENSRNOG00000013971	4243.42	4031.7	3385.49	2959.07	2862.76	2849.14	0.40305	0.00020786	0.0043824	Psat1	1	-	233124092	233145941	2825	protein_coding	phosphoserine	4752	4139	3491	3051	2724	2520	89.1317	93.3515	84.0317	121.174	118.239	98.3152
ENSRNOG00000005348	375.05	521.131	548.894	316.178	177.609	305.265	0.6878	0.0002086	0.0043846	Pamr1	3	+	92403582	92502089	2811	protein_coding	peptidase	420	535	566	326	169	270	6.52534	3.96823	6.16882	7.33803	10.4716	10.9215
ENSRNOG00000009227	134.839	297.093	157.104	85.3486	107.196	62.1836	0.81333	0.00020856	0.0043846	Aplnr	3	+	72540538	72544182	3645	protein_coding	apelin	151	305	162	88	102	55	1.35841	1.84703	0.96909	2.03456	4.60386	2.41071
ENSRNOG00000020979	3546.9	3164.78	3418.46	2770.92	2018.85	2433.08	0.4522	0.00021093	0.0044269	Psmb4	2	-	196043618	196046311	839	protein_coding	proteasome	3972	3249	3525	2857	1921	2152	191.6	151.125	164.733	232.508	213.063	227.889
ENSRNOG00000001915	172.344	398.397	148.376	118.324	40.9866	100.624	0.85481	0.0002117	0.0044365	Chodl	11	+	17538063	17560296	2618	protein_coding	chondrolectin	193	409	153	122	39	89	2.81445	1.05542	2.34357	3.8863	9.22638	3.40257
ENSRNOG00000001239	1883.29	1767.95	1508	1341.33	1135.01	1222.19	0.446	0.00021251	0.0044414	Ddt	20	+	13827132	13831588	1158	protein_coding	D-dopachrome	2109	1815	1555	1383	1080	1081	134.165	122.904	119.701	178.583	172.174	145.422
ENSRNOG00000015304	866.186	890.306	779.7	680.849	484.483	526.865	0.52374	0.00021268	0.0044414	Tmem160	1	+	78417719	78420427	819	protein_coding	transmembrane	970	914	804	702	461	466	48.228	37.1525	36.5427	58.1673	61.402	53.2475
ENSRNOG00000024631	600.972	766.598	878.618	509.182	402.51	520.081	0.56954	0.00021294	0.0044414	Chadl	7	-	122922022	122926336	2196	protein_coding	chondroadherin-like	673	787	906	525	383	460	13.4516	11.5116	13.4532	15.0513	19.718	22.3781
ENSRNOG00000025518	407.197	310.73	399.548	497.543	668.398	578.873	-0.56464	0.00021323	0.0044414	Carmil3	15	+	34167945	34184799	4452	protein_coding	capping	456	319	412	513	636	512	6.48348	9.42915	7.38608	5.03038	3.94235	5.0196
ENSRNOG00000016961	1371.61	1616.97	1152.09	933.985	705.18	1035.64	0.55699	0.00021475	0.0044664	Rps27	2	-	189572176	189573280	342	protein_coding	ribosomal	1536	1660	1188	963	671	916	158.433	129.499	172.016	220.575	267.056	188.416
ENSRNOG00000012148	1347.5	1492.29	1513.82	1779.71	2029.36	2052.06	-0.40413	0.00021721	0.0045108	Trio	2	-	80473202	80667481	9162	protein_coding	trio	1509	1532	1561	1835	1931	1815	11.2692	13.9111	12.7229	8.08891	9.20002	9.24144
ENSRNOG00000015026	1639.5	1592.62	1785.36	2048.37	2555.88	2249.92	-0.42149	0.00021807	0.0045219	Arhgef11	2	+	186980793	187101768	5130	protein_coding	Rho	1836	1635	1841	2112	2432	1990	24.4715	33.0564	26.3193	18.5688	18.525	20.5637
ENSRNOG00000009971	148.234	161.697	159.043	213.371	401.459	260.041	-0.70802	0.00022023	0.0045515	Plekha8	4	+	84770375	84820887	6657	protein_coding	pleckstrin	166	166	164	220	382	230	1.85947	3.78752	2.21895	1.22467	1.37199	1.33626
ENSRNOG00000017446	1808.28	1758.21	1671.9	1468.38	1071.96	1106.87	0.4783	0.00022049	0.0045515	Ndufs8	1	-	219141292	219144610	748	protein_coding	NADH:ubiquinone	2025	1805	1724	1514	1020	979	113.886	90.0055	84.0582	132.958	132.769	125.015
ENSRNOG00000017560	591.15	694.517	491.677	377.279	428.783	317.702	0.57669	0.00022007	0.0045515	Mdk	3	-	80841005	80842916	721	protein_coding	midkine	662	713	507	389	408	281	30.3571	37.3504	25.0305	45.0935	54.4094	38.1417
ENSRNOG00000007227	345.582	481.194	364.636	289.991	212.29	192.204	0.64602	0.00022255	0.0045872	Mien1	10	-	86391848	86393141	751	protein_coding	migration	387	494	376	299	202	170	22.4015	17.7534	14.5381	25.3082	36.1915	27.1566
ENSRNOG00000015277	1036.74	1122.14	863.101	732.252	731.454	568.698	0.51524	0.00022581	0.0046475	Serf2	3	+	113415774	113417478	541	protein_coding	small	1161	1152	890	755	696	503	78.5228	84.9146	59.7131	105.396	117.159	89.2318
ENSRNOG00000003201	3826.4	3621.62	3785.04	2954.22	2066.15	2843.49	0.47249	0.00022905	0.0047072	Rps4x	X	-	72074108	72078551	1317	protein_coding	ribosomal	4285	3718	3903	3046	1966	2515	204.518	154.85	192.749	251.13	244.11	252.628
ENSRNOG00000053201	865.293	815.302	837.887	1065.89	1672.04	1140.79	-0.55112	0.00022994	0.0047183	Gpcpd1	3	-	125169135	125213607	3211	protein_coding	glycerophosphocholine	969	837	864	1099	1591	1009	19.2577	32.704	20.1813	14.8209	14.3419	14.5949
ENSRNOG00000002749	4905.11	4819.73	4947.8	5745.51	7246.23	6527.02	-0.38949	0.00023156	0.0047447	Spag9	10	+	81693770	81827562	7367	protein_coding	sperm	5493	4948	5102	5924	6895	5773	57.7377	78.8321	64.2243	46.7303	47.1572	47.9364
ENSRNOG00000003123	1276.06	1334.48	1337.32	1021.27	973.17	991.546	0.38179	0.00023559	0.0048128	Rpa1	10	-	62140419	62191512	6085	protein_coding	replication	1429	1370	1379	1053	926	877	25.6819	26.4932	24.4147	30.4211	32.6733	32.4223
ENSRNOG00000003223	2704.82	2730.34	2865.69	2175.42	1813.92	2201.3	0.3991	0.00023555	0.0048128	Degs1	13	-	100666075	100672731	1437	protein_coding	delta(4)-desaturase,	3029	2803	2955	2243	1726	1947	87.8251	79.2783	87.0178	103.522	107.321	111.539
ENSRNOG00000013508	2938.78	3091.72	2679.49	2354.84	1689.91	2097.28	0.46409	0.00023733	0.0048342	Rpl31	9	+	46086984	46090997	1144	protein_coding	ribosomal	3291	3174	2763	2428	1608	1855	119.418	92.7749	104.14	141.284	152.651	131.003
ENSRNOG00000029938	531.32	643.865	417.004	683.758	1151.83	852.481	-0.63346	0.00023724	0.0048342	Pik3c2b	13	+	49850189	49911202	9114	protein_coding	phosphatidylinositol-4-phosphate	595	661	430	705	1096	754	6.07932	11.0867	7.42147	4.47845	5.57367	3.5745
ENSRNOG00000002609	276.822	285.404	275.417	428.682	499.196	365.188	-0.5536	0.00023969	0.0048679	Ero1b	17	-	90710555	90756048	3237	protein_coding	endoplasmic	310	293	284	442	475	323	10.9221	13.769	9.11042	6.68636	7.07986	6.76523
ENSRNOG00000019638	1893.11	2207.26	1722.32	1504.27	1267.43	1392.91	0.44797	0.00023956	0.0048679	Lmna	2	-	187842885	187863516	3213	protein_coding	lamin	2120	2266	1776	1551	1206	1232	41.4775	37.8331	37.6066	49.4859	59.2563	45.7851
ENSRNOG00000009219	1244.81	1353.97	1223.86	986.358	932.183	938.408	0.39622	0.00024087	0.0048846	Hepacam	8	+	39848448	39865130	1254	protein_coding	hepatocyte	1394	1390	1262	1017	887	830	45.632	46.6871	42.5089	54.5954	60.987	54.5869
ENSRNOG00000058094	248.247	283.456	312.268	337.515	568.558	532.518	-0.64075	0.00024127	0.0048855	AABR07028902.1	17	-	90370882	90522091	9111	protein_coding	-	278	291	322	348	541	471	2.14911	3.91924	3.32012	1.49854	1.7573	1.91698
ENSRNOG00000018816	4302.36	4105.73	3948.93	3360.6	3190.65	2808.44	0.37999	0.00024172	0.0048875	Cox5a	8	+	62298358	62309765	600	protein_coding	cytochrome	4818	4215	4072	3465	3036	2484	324.936	333.98	265.888	394.372	386.515	368.115
ENSRNOG00000052141	842.076	725.687	926.137	664.361	488.687	444.33	0.56306	0.00024345	0.0049152	Rps10l1	6	+	75429729	75430226	498	protein_coding	ribosomal	943	745	955	685	465	393	77.394	61.6303	50.683	92.9979	82.3089	104.016
ENSRNOG00000019900	718.845	778.287	681.753	517.911	480.279	547.216	0.45775	0.00024484	0.0049361	Slc35b2	9	-	17823400	17827032	1852	protein_coding	solute	805	799	703	534	457	484	16.2236	16.2872	16.7843	21.3474	23.737	20.5893
ENSRNOG00000001991	4607.75	4392.11	4700.51	3892.09	3127.6	3112.57	0.40882	0.00024523	0.0049368	Atp5po	11	-	32081574	32088002	823	protein_coding	ATP	5160	4509	4847	4013	2976	2753	274.357	238.673	214.835	307.922	301.44	319.448
ENSRNOG00000013055	243.782	254.234	264.749	347.213	486.585	375.363	-0.57805	0.00024705	0.0049374	Zfyve16	2	-	22062050	22105710	5807	protein_coding	zinc	273	261	273	358	463	332	3.63793	5.51921	3.8509	2.42147	2.5935	2.67433
ENSRNOG00000013620	593.829	647.761	654.599	835.058	852.312	924.84	-0.4309	0.00024651	0.0049374	Cdk13	17	+	49833400	49921550	4536	protein_coding	cyclin-dependent	665	665	675	861	811	818	10.6801	11.801	11.5819	7.20012	8.06619	8.07156
ENSRNOG00000027773	519.712	545.483	501.375	707.035	750.371	712.285	-0.43718	0.00024662	0.0049374	Ppp4r3a	6	-	125040803	125060482	3403	protein_coding	protein	582	560	517	729	714	630	12.0535	13.8486	11.8899	8.39947	9.05412	8.24054
ENSRNOG00000029996	1322.5	1443.58	1381.93	1091.1	790.307	1013.03	0.47545	0.00024692	0.0049374	AABR07054368.1	3	-	150154677	150156839	1233	protein_coding	-	1481	1482	1425	1125	752	896	51.3376	40.2555	46.6707	58.9906	66.131	62.6872
ENSRNOG00000036689	3607.62	4120.34	3859.71	2970.71	2664.13	3117.1	0.38362	0.00024563	0.0049374	P4hb	10	-	109736458	109747987	2489	protein_coding	prolyl	4040	4230	3980	3063	2535	2757	69.2418	67.2239	71.1395	79.7164	93.5052	86.7332
ENSRNOG00000046204	575.076	547.431	459.674	393.767	325.791	325.616	0.5329	0.00024826	0.0049544	Tspan15	20	-	31813192	31857097	879	protein_coding	tetraspanin	644	562	474	406	310	288	25.9886	23.2779	21.0428	35.9822	35.1777	29.2494
ENSRNOG00000018020	8849.39	9217.69	8572.83	7362.28	6505.32	6949.87	0.34104	0.00025627	0.005107	Apbb1	1	-	170387609	170404056	2635	protein_coding	amyloid	9910	9463	8840	7591	6190	6147	196.104	187.587	181.261	223.464	239.051	220.151
ENSRNOG00000027514	5007.81	4857.72	4565.71	3999.74	3141.26	3587.43	0.40257	0.00025702	0.0051145	Ube2m	1	+	65537640	65541177	1963	protein_coding	ubiquitin-conjugating	5608	4987	4708	4124	2989	3173	118.207	100.502	103.812	140.307	139.778	130.09
ENSRNOG00000001317	614.367	579.576	541.135	756.499	893.299	792.559	-0.45511	0.0002583	0.0051326	Zfp68	12	+	18152659	18167517	4648	protein_coding	zinc	688	595	558	780	850	701	9.54076	12.1964	9.78722	7.3455	7.11671	6.57966
ENSRNOG00000004186	701.879	762.702	701.149	879.672	1066.7	1110.26	-0.45797	0.00026154	0.0051896	Snx13	6	+	54488038	54588778	3339	protein_coding	sorting	786	783	723	907	1015	982	15.9929	20.9947	19.7644	12.0973	13.5007	12.2896
ENSRNOG00000024535	576.862	568.861	647.811	700.246	1050.94	990.416	-0.54228	0.00026251	0.0052013	Zzef1	10	+	59360765	59496422	9293	protein_coding	zinc	646	584	668	722	1000	876	4.37147	7.10256	6.05407	3.41403	3.45762	3.89895
ENSRNOG00000014625	4672.05	4692.13	4472.61	3930.88	3253.71	3147.62	0.39703	0.00026378	0.0052189	Atp5f1d	7	-	12426809	12432130	2468	protein_coding	ATP	5232	4817	4612	4053	3096	2784	139.563	125.06	109.425	157.256	162.198	153.096
ENSRNOG00000001056	1421.62	1420.2	1303.38	1083.34	1026.77	1008.51	0.38797	0.00026501	0.0052282	Snapc2	12	-	2537275	2540668	1705	protein_coding	small	1592	1458	1344	1117	977	892	36.8617	37.8217	33.6	45.8574	47.0493	42.7565
ENSRNOG00000001982	237.531	224.038	293.842	366.611	384.644	426.241	-0.56129	0.00026497	0.0052282	Cblb	11	-	51037393	51202820	6436	protein_coding	Cbl	266	230	303	378	366	377	4.3361	4.92507	4.9363	2.66338	2.57994	3.35066
ENSRNOG00000008831	11593.5	12620.1	11672.2	8553.28	8614.55	10171	0.37286	0.00026703	0.0052531	Hcn2	7	-	12851739	12874215	2541	protein_coding	hyperpolarization	12983	12956	12036	8819	8197	8996	195.281	212.922	227.376	250.935	280.535	256.924
ENSRNOG00000017129	53.5785	65.2631	63.0355	125.113	155.539	96.102	-0.76249	0.0002667	0.0052531	Ttll4	9	+	81940630	81954686	3582	protein_coding	tubulin	60	67	65	129	148	85	2.02633	2.72714	1.52403	0.822653	1.02913	0.984271
ENSRNOG00000008994	2848.59	2771.25	2566.03	2127.89	1583.77	2111.98	0.45371	0.00026806	0.0052658	Arpc4	4	+	145330457	145340984	1422	protein_coding	actin	3190	2845	2646	2194	1507	1868	86.8127	69.9494	84.3677	110.175	110.079	100.929
ENSRNOG00000052802	39860.6	36061.3	40507.6	32013.5	24056	29404.9	0.41742	0.00026955	0.0052802	Aldoa	1	-	198228387	198233588	1610	protein_coding	aldolase,	44638	37021	41770	33008	22890	26008	1323.76	1076.86	1190.55	1562.56	1451.81	1614.86
ENSRNOG00000061121	1998.48	2165.37	2177.15	2373.27	3468.1	3344.35	-0.48678	0.00026938	0.0052802	Wdfy3	14	+	9141512	9381870	11776	protein_coding	WD	2238	2223	2245	2447	3300	2958	12.4577	19.708	17.1892	9.94512	11.0667	11.018
ENSRNOG00000018645	8345.75	8543.63	8516.58	6550.5	4718.72	6736.18	0.4579	0.00027397	0.0053591	Rpsa	8	+	128806129	128809986	1017	protein_coding	ribosomal	9346	8771	8782	6754	4490	5958	373.668	291.404	376.252	451.332	474.513	468.381
ENSRNOG00000012016	2371.74	2403.05	2278.98	1534.33	1675.2	1972.92	0.41685	0.00027522	0.0053759	Npc1	18	-	3616878	3662683	5361	protein_coding	NPC	2656	2467	2350	1582	1594	1745	30.0719	35.5441	37.8619	44.0684	45.8561	43.0629
ENSRNOG00000049075	1539.49	1447.48	1487.64	1268.59	858.618	870.571	0.51771	0.00027676	0.0053983	Fabp5	2	-	93981656	93985378	723	protein_coding	fatty	1724	1486	1534	1308	817	770	101.792	74.5855	68.3993	117.109	113.084	115.084
ENSRNOG00000007574	3945.17	4982.4	3850.98	3064.79	3285.24	2955.42	0.42672	0.00027729	0.0054011	Padi2	5	+	159428515	159471144	4558	protein_coding	peptidyl	4418	5115	3971	3160	3126	2614	39.0085	45.2674	36.8324	47.6039	61.7435	47.2555
ENSRNOG00000012806	809.929	673.087	801.036	967.93	1153.93	1094.43	-0.45507	0.00027829	0.0054129	Rbbp6	1	+	192933540	192965158	5975	protein_coding	RB	907	691	826	998	1098	968	9.39807	12.1293	10.4049	7.45522	6.36297	7.49841
ENSRNOG00000012379	1012.63	1102.65	1219.01	873.853	757.727	759.771	0.44367	0.00028144	0.0054666	Wdr18	7	-	12561324	12569143	2014	protein_coding	WD	1134	1132	1257	901	721	672	64.9112	60.9333	55.2608	71.3104	79.7472	87.2994
ENSRNOG00000014272	3996.96	4249.9	3459.19	3008.54	2088.22	2932.81	0.49336	0.00028603	0.00554	Rpl35	3	-	23294814	23297774	446	protein_coding	ribosomal	4476	4363	3567	3102	1987	2594	391.339	294.058	373.538	492.886	538.233	433.806
ENSRNOG00000029205	544.715	515.287	578.957	717.704	784.001	771.077	-0.43773	0.00028596	0.00554	Zfp354c	10	-	36307670	36323055	6031	protein_coding	zinc	610	529	597	740	746	682	10.7951	12.7661	11.3562	7.76732	7.54616	8.3956
ENSRNOG00000002524	7779.6	7463.38	6852.44	5395.39	4737.64	6168.62	0.41143	0.00028666	0.0055446	Gpr37	4	-	51822153	51844331	3192	protein_coding	G	8712	7662	7066	5563	4508	5456	98.0601	93.2162	109.777	134.044	132.069	120.071
ENSRNOG00000017309	561.682	687.698	376.273	1298.66	2146.02	1040.16	-0.83965	0.0002872	0.0055472	Rsrp1	5	+	153260930	153264669	2889	protein_coding	arginine	629	706	388	1339	2042	920	35.2386	63.0403	27.6363	14.4489	18.1684	9.84353
ENSRNOG00000003919	235.746	255.208	256.991	333.635	527.572	373.102	-0.61184	0.00028927	0.0055661	Rps6kb1	10	-	73824202	73865364	2281	protein_coding	ribosomal	264	262	265	344	502	330	8.48554	14.5261	9.29154	5.6842	6.31969	6.30155
ENSRNOG00000003983	1972.58	1991.99	1611.77	1532.39	1063.55	1179.23	0.5068	0.00028979	0.0055661	Pfdn2	13	+	89725869	89743848	1667	protein_coding	prefoldin	2209	2045	1662	1580	1012	1043	53.3295	40.0696	40.1835	65.0805	67.496	54.0782
ENSRNOG00000005480	1210.87	1116.29	986.263	752.619	678.907	878.485	0.47633	0.00028979	0.0055661	Ybx3	4	-	165606819	165630118	1834	protein_coding	Y	1356	1146	1017	776	646	777	26.1922	25.5781	29.9354	39.9498	37.8241	33.0912
ENSRNOG00000046566	511.675	478.272	532.407	670.18	718.843	730.375	-0.44207	0.00028898	0.0055661	Tub	1	+	173607101	173625550	1733	protein_coding	tubby	573	491	549	691	684	646	22.435	26.0512	23.9405	16.2385	15.5885	17.1831
ENSRNOG00000003232	672.411	977.973	841.766	578.042	529.674	561.914	0.51741	0.00029199	0.0055969	Slc9a3r1	10	+	103713045	103730145	1492	protein_coding	SLC9A3	753	1004	868	596	504	497	22.4762	22.2963	21.3937	24.7866	37.0241	31.5557
ENSRNOG00000003359	1234.99	1074.41	1143.37	1420.86	2355.16	1582.86	-0.55635	0.00029261	0.0055969	Ogt	X	+	71528988	71585908	5485	protein_coding	O-linked	1383	1103	1179	1465	2241	1400	21.9578	39.402	23.9515	18.0933	16.166	17.0352
ENSRNOG00000017116	706.344	634.124	605.141	816.63	929.031	1011.9	-0.46174	0.00029221	0.0055969	Zfp532	18	+	61258911	61368371	6350	protein_coding	zinc	791	651	624	842	884	895	7.76655	9.56518	9.42307	6.36851	5.8718	5.54858
ENSRNOG00000010029	538.464	632.176	576.047	428.682	347.861	413.804	0.49969	0.00029321	0.0056005	Ubald2	10	+	105393072	105396863	492	protein_coding	UBA-like	603	649	594	442	331	366	50.5479	44.4052	47.7766	60.1926	72.5771	65.486
ENSRNOG00000010235	631.334	737.376	643.932	495.604	452.955	471.465	0.46206	0.00029404	0.0056086	Pkig	3	+	160047296	160115177	967	protein_coding	cAMP-dependent	707	757	664	511	431	417	46.0031	45.5164	42.8504	55.5559	66.6401	57.6255
ENSRNOG00000014076	392.909	373.071	399.548	471.357	655.786	644.449	-0.53534	0.0002949	0.0056174	Mbnl1	2	+	150756185	150869690	1635	protein_coding	muscleblind-like	440	383	412	486	624	570	19.5323	29.4189	26.1485	15.4353	15.0519	15.9623
ENSRNOG00000001255	125.017	141.241	144.497	202.703	306.874	214.816	-0.66382	0.00029693	0.0056483	Mlxip	12	-	38567247	38638536	4520	protein_coding	MLX	140	145	149	209	292	190	2.60168	4.26398	2.69969	1.52118	1.76502	1.78803
ENSRNOG00000010027	109.836	123.708	115.403	171.667	305.823	187.682	-0.71471	0.00029982	0.0056893	Atr	8	+	103673411	103770947	8759	protein_coding	ATR	123	127	119	177	291	166	1.13701	2.19285	1.21717	0.68967	0.797754	0.736918
ENSRNOG00000020250	38.3979	28.2482	22.3049	62.0717	134.52	59.9224	-0.84151	0.00029991	0.0056893	Pcgf6	1	-	266811420	266830976	2089	protein_coding	polycomb	43	29	23	64	128	53	1.7238	4.04429	1.62943	1.01093	0.7638	0.597195
ENSRNOG00000012324	724.203	806.535	770.973	940.774	1086.67	1210.89	-0.45377	0.00030139	0.0057016	Soga3	1	-	31066798	31122093	2832	protein_coding	SOGA	811	828	795	970	1034	1071	19.2719	24.0989	24.2882	14.0643	16.0863	15.2265
ENSRNOG00000015320	2608.38	2589.1	2246.97	2059.03	1713.03	1624.69	0.43138	0.00030115	0.0057016	Atp5mc2	7	-	144264199	144272578	647	protein_coding	ATP	2921	2658	2317	2123	1630	1437	192.046	172.969	148.377	230.639	235.117	202.052
ENSRNOG00000049067	356.297	227.934	218.2	505.302	417.223	430.763	-0.62857	0.00030427	0.0057483	Igip	18	+	29124428	29124589	162	protein_coding	IgA-inducing	399	234	225	521	397	381	180.954	161.751	151.046	120.962	79.4732	75.3346
ENSRNOG00000001719	4975.66	5024.29	5252.31	4206.33	3893.73	3923.22	0.32953	0.00030505	0.0057551	Psmd2	11	-	83934087	83944763	2946	protein_coding	proteasome	5572	5158	5416	4337	3705	3470	82.8329	83.0092	75.6477	92.8901	96.3316	99.7178
ENSRNOG00000018288	408.09	413.983	331.664	464.568	695.722	677.236	-0.57929	0.0003077	0.0057894	Ncoa6	3	-	150919317	150960030	6694	protein_coding	nuclear	457	425	342	479	662	599	4.02621	6.52744	5.74699	3.35291	3.4932	2.7712
ENSRNOG00000028717	1668.97	1694.89	1598.19	1341.33	998.393	1218.8	0.44375	0.00030768	0.0057894	Ndufb7	19	+	24701049	24705405	555	protein_coding	NADH:ubiquinone	1869	1740	1648	1383	950	1078	140.209	112.98	124.746	165.389	172.495	161.061
ENSRNOG00000018998	1460.91	1453.32	1351.87	1092.07	972.119	1120.44	0.39722	0.00030847	0.0057958	Yipf3	9	-	17115343	17120677	2408	protein_coding	Yip1	1636	1492	1394	1126	925	991	26.3104	25.3545	26.4312	33.367	34.0904	31.4003
ENSRNOG00000029185	649.193	687.698	665.267	851.546	936.387	929.363	-0.41242	0.00030997	0.0058083	Rasa1	2	-	13616822	13696426	3211	protein_coding	RAS	727	706	686	878	891	822	15.3851	18.315	16.4411	11.1195	12.0972	11.5881
ENSRNOG00000029792	83.0467	98.3817	32.9724	20.3673	25.2225	3.39183	0.83174	0.00030982	0.0058083	NEWGENE_1308171	17	-	14607442	14627937	2650	protein_coding	osteoglycin	93	101	34	21	24	3	0.445882	0.597773	0.0727067	1.72357	2.09699	0.695921
ENSRNOG00000055246	1238.56	1157.2	1235.5	1416.98	1786.6	1846.29	-0.44041	0.00031112	0.0058219	Ncor1	10	-	48629121	48772890	8307	protein_coding	nuclear	1387	1188	1274	1461	1700	1633	9.89583	13.5075	12.6253	8.20018	7.86851	8.31864
ENSRNOG00000022015	69.6521	59.4187	54.3075	90.1979	250.124	116.453	-0.81794	0.00031215	0.0058333	Cntrl	3	+	14299479	14371681	7950	protein_coding	centriolin	78	61	56	93	238	103	1.30655	3.92234	1.65171	0.956496	0.838006	0.758425
ENSRNOG00000004162	233.067	247.415	248.263	394.737	462.413	308.657	-0.58449	0.00031289	0.0058391	Pfkfb2	13	-	47413458	47440682	4523	protein_coding	6-phosphofructo-2-kinase/fructose-2,6-biphosphatase	261	254	256	407	440	273	9.95664	12.6269	7.62314	5.57319	6.07611	6.03725
ENSRNOG00000004613	10742.5	13049.7	9912.09	7784.18	8576.72	8499.94	0.41127	0.00031514	0.005842	Gpm6b	X	-	29607075	29648403	2274	protein_coding	glycoprotein	12030	13397	10221	8026	8161	7518	283.129	337.717	302.72	370.421	462.133	347.584
ENSRNOG00000017250	1222.48	1268.25	1214.16	991.207	815.529	918.057	0.41443	0.00031413	0.005842	Gmpr	17	-	19543275	19580929	1432	protein_coding	guanosine	1369	1302	1252	1022	776	812	40.1563	35.7676	36.4177	46.9517	50.0251	47.4229
ENSRNOG00000024539	1297.49	1276.04	1076.45	989.267	786.103	655.755	0.52256	0.00031473	0.005842	Ndufb6	5	-	56567109	56576676	629	protein_coding	NADH:ubiquinone	1453	1310	1110	1020	748	580	91.2422	78.4913	59.2211	113.45	114.588	95.7193
ENSRNOG00000046000	188.418	194.815	181.348	274.473	367.829	273.608	-0.5961	0.00031426	0.005842	Clasrp	1	-	80491480	80515694	2339	protein_coding	CLK4-associating	211	200	187	283	350	242	7.17588	10.4107	7.00418	4.66999	4.95898	4.571
ENSRNOG00000051680	984.952	987.714	1091	1250.16	1467.11	1440.4	-0.41224	0.00031516	0.005842	Ccdc186	1	-	277606995	277629196	2760	protein_coding	coiled-coil	1103	1014	1125	1289	1396	1274	26.2779	33.3847	29.6455	19.6272	20.2138	22.1091
ENSRNOG00000012207	6945.56	7308.5	6574.12	8048.95	13460.4	9663.34	-0.51996	0.00031617	0.0058529	Dst	9	-	37902303	38196273	23724	protein_coding	dystonin	7778	7503	6779	8299	12808	8547	19.6827	35.634	23.138	16.1017	17.4007	15.499
ENSRNOG00000001781	147.341	172.412	167.771	253.136	312.129	236.298	-0.60807	0.00031787	0.0058759	Lmln	11	-	70897052	70961358	4383	protein_coding	leishmanolysin	165	177	173	261	297	209	3.35054	4.47255	3.06248	1.84886	2.22189	2.14093
ENSRNOG00000031197	75.0099	72.0817	70.7937	96.987	292.161	141.326	-0.81194	0.00031826	0.0058759	F8	18	-	367862	399242	8330	protein_coding	coagulation	84	74	73	100	278	125	0.675462	2.20278	0.963749	0.495251	0.488773	0.475341
ENSRNOG00000018226	202.705	224.038	207.532	291.931	370.982	326.747	-0.56045	0.00031912	0.0058839	Zcchc14	19	-	53647815	53688597	3465	protein_coding	zinc	227	230	214	301	353	289	4.88775	6.72422	5.35666	3.21746	3.65212	3.34994
ENSRNOG00000018382	243.782	211.375	225.958	344.304	320.537	377.624	-0.54138	0.00032023	0.0058965	Inpp4b	19	-	29597905	29968424	4672	protein_coding	inositol	273	217	233	355	305	334	5.36659	5.40871	5.76327	3.60228	3.20777	3.39552
ENSRNOG00000023383	5481.98	5299.95	5285.28	6692.1	6910.98	6527.02	-0.31357	0.00032108	0.0059043	Ddx3x	X	-	10400366	10413995	4634	protein_coding	DEAD-box	6139	5441	5450	6900	6576	5773	116.974	130.775	111.71	90.8409	90.1969	89.0669
ENSRNOG00000013064	649.193	721.791	606.11	771.047	1287.4	1034.51	-0.56258	0.00032753	0.0060149	Lrp8	5	+	127404450	127476641	7406	protein_coding	LDL	727	741	625	795	1225	915	6.0399	10.9175	7.93481	4.82105	5.50496	4.57745
ENSRNOG00000053404	4.46488	4.87038	5.81866	10.6686	30.4772	64.4449	-0.78149	0.00033075	0.006066	NEWGENE_1306267	8	-	62193705	62215293	729	protein_coding	phosphopantothenoylcysteine	5	5	6	11	29	57	0.849007	2.62568	5.02165	0.336848	0.377366	0.446427
ENSRNOG00000003679	576.862	467.557	460.644	646.903	793.459	767.685	-0.49816	0.00033191	0.0060792	Med13	10	-	73702327	73787083	7024	protein_coding	mediator	646	480	475	667	755	679	5.34303	7.09468	6.20847	4.51688	3.7599	3.66806
ENSRNOG00000014837	275.929	332.16	287.054	185.245	182.863	202.379	0.56557	0.00033244	0.0060807	Emilin2	9	-	119594629	119653255	3228	protein_coding	elastin	309	341	296	191	174	179	3.32925	3.55784	3.56138	4.70128	5.8122	4.97376
ENSRNOG00000010591	1006.38	1089.99	1051.24	1316.11	1417.72	1422.31	-0.37935	0.0003334	0.0060902	Kdm5a	4	+	152892388	152972201	11279	protein_coding	lysine	1127	1119	1084	1357	1349	1258	11.7214	13.6689	12.4032	8.49703	9.45154	9.02627
ENSRNOG00000020097	41.0769	32.1445	52.3679	83.4088	121.909	83.6653	-0.79436	0.00033455	0.0061033	Inha	9	+	82700468	82703400	1430	protein_coding	inhibin	46	33	54	86	116	74	3.38383	5.35417	3.32349	1.57984	1.26969	2.04826
ENSRNOG00000007492	3690.67	3455.05	4059.49	2891.18	2174.39	2923.76	0.45007	0.00033604	0.0061222	Rpn2	3	+	153398130	153445632	2556	protein_coding	ribophorin	4133	3547	4186	2981	2069	2586	75.7926	61.7092	75.0492	91.7223	88.186	102.599
ENSRNOG00000006170	37.505	43.8334	43.64	73.7101	94.5846	107.408	-0.77968	0.00033668	0.0061259	Bach2	5	+	47546014	47807166	3754	protein_coding	BTB	42	45	45	76	90	95	1.13911	1.58241	1.62528	0.549473	0.659536	0.650197
ENSRNOG00000024278	1385.9	1403.64	1348.96	1149.3	931.132	939.538	0.42301	0.00033856	0.0061519	Rbm42	1	-	89099277	89109230	1687	protein_coding	RNA	1552	1441	1391	1185	886	831	40.8549	35.8331	32.7024	46.7049	48.5807	46.2311
ENSRNOG00000020233	4496.13	4443.74	4405.7	3818.38	2557.99	3014.21	0.46452	0.00034095	0.0061873	Rabac1	1	-	81843649	81846804	877	protein_coding	Rab	5035	4562	4543	3937	2434	2666	252.588	183.186	195.236	281.962	286.204	280.977
ENSRNOG00000007090	300.933	316.575	347.18	415.104	514.96	509.906	-0.51613	0.00034844	0.0063045	Cacna1c	4	-	150641066	150829913	8000	protein_coding	calcium	337	325	358	428	490	451	3.61101	4.8496	4.34325	2.48176	2.68128	2.91172
ENSRNOG00000015904	441.13	570.809	433.49	273.503	367.829	256.649	0.58763	0.00034874	0.0063045	Wfdc1	19	+	52313795	52332697	1257	protein_coding	WAP	494	586	447	282	350	227	12.6229	18.3782	11.5982	19.3011	25.6497	19.2885
ENSRNOG00000047988	960.842	1015.96	846.615	741.95	545.438	653.494	0.48941	0.00034878	0.0063045	Bola2	1	+	198120099	198121158	722	protein_coding	bolA	1076	1043	873	765	519	578	59.617	47.4461	51.415	73.1924	79.4817	65.5849
ENSRNOG00000027191	685.805	780.235	935.835	901.009	1454.5	1522.93	-0.59056	0.00034929	0.0063054	Birc6	6	-	21950100	22092346	12090	protein_coding	baculoviral	768	801	965	929	1384	1347	4.3683	7.6341	7.22966	3.15212	3.68302	4.37427
ENSRNOG00000017359	14714.4	14453.3	14059.8	12558.8	9527.82	9869.11	0.40818	0.00035051	0.0063192	Itm2c	9	+	92916469	92930279	1921	protein_coding	integral	16478	14838	14498	12949	9066	8729	379.276	311.501	291.834	421.277	424.98	409.362
ENSRNOG00000016033	417.913	387.683	429.611	294.84	248.022	287.175	0.51319	0.00035232	0.0063436	Endog	3	+	8741766	8744592	1174	protein_coding	endonuclease	468	398	443	304	236	254	14.5697	13.2683	13.8952	19.578	18.6524	20.4674
ENSRNOG00000032134	6394.6	6565.28	6610	5554.44	4825.91	4842.41	0.34605	0.00035354	0.0063572	Uqcrc1	8	+	117679278	117691071	1615	protein_coding	ubiquinol-cytochrome	7161	6740	6816	5727	4592	4283	199.527	187.672	170.324	217.767	229.619	228.92
ENSRNOG00000046366	688.484	778.287	708.907	918.467	1054.09	1003.98	-0.42137	0.00035484	0.0063723	Dmd	X	+	51286737	53519259	13961	protein_coding	dystrophin	771	799	731	947	1003	888	12.4787	15.504	13.3562	8.86783	10.2953	9.28574
ENSRNOG00000004268	271.465	208.452	224.988	305.509	465.566	392.322	-0.60812	0.00035756	0.0064128	Zfp386	6	+	143901280	143917575	3544	protein_coding	zinc	304	214	232	315	443	347	6.54498	10.7976	8.22962	5.51335	4.34796	4.64693
ENSRNOG00000001192	1915.43	2217.97	1636.98	1345.21	1183.36	1504.84	0.4718	0.00035938	0.0064371	Gltp	12	+	47667556	47687707	1649	protein_coding	glycolipid	2145	2277	1688	1387	1126	1331	47.3262	45.0701	51.839	63.8848	75.9736	55.5237
ENSRNOG00000039876	2923.6	3296.28	3129.47	2611.86	1949.49	2236.35	0.42725	0.00036021	0.0064437	LOC681410	17	+	6909728	6910630	903	protein_coding	hypothetical	3274	3384	3227	2693	1855	1978	167.801	135.59	140.682	178.066	206.188	193.838
ENSRNOG00000000847	1733.27	1689.05	1643.77	1374.31	1128.71	1279.85	0.39606	0.000363	0.0064852	Csnk2b	20	-	5106890	5113112	1773	protein_coding	casein	1941	1734	1695	1417	1074	1132	99.1653	88.1696	90.4252	118.566	118.662	114.351
ENSRNOG00000009585	1101.93	1161.1	1155.97	1377.22	1538.58	1742.27	-0.41611	0.00036408	0.0064915	Tcf20	7	-	123671028	123767797	6502	protein_coding	transcription	1234	1192	1192	1420	1464	1541	12.2882	14.8616	15.2214	9.32093	10.0867	9.94389
ENSRNOG00000017780	436.665	531.846	457.735	351.093	310.027	296.22	0.51314	0.00036429	0.0064915	Akr7a2	5	+	157759416	157768471	1459	protein_coding	aldo-keto	489	546	472	362	295	262	17.4088	16.642	14.3818	20.5265	25.676	21.8818
ENSRNOG00000024149	653.658	676.009	591.564	471.357	406.714	472.596	0.46531	0.00036512	0.0064977	Prr18	1	-	52991287	52992213	927	protein_coding	proline	732	694	610	486	387	418	29.4987	27.5551	28.9598	38.7813	41.1908	35.6925
ENSRNOG00000032070	265.214	294.171	302.57	378.249	539.132	425.11	-0.55744	0.00036852	0.0065499	Dync2h1	8	-	5217217	5429581	12912	protein_coding	dynein	297	302	312	390	513	376	1.69948	2.62237	1.87022	1.12968	1.28687	1.31065
ENSRNOG00000059538	183.953	160.723	127.041	259.925	448.751	214.816	-0.72434	0.00036936	0.0065564	Clec2g	4	+	162934195	162943981	2013	protein_coding	C-type	206	165	131	268	427	190	11.7349	21.9329	9.49619	7.87327	7.06482	5.52962
ENSRNOG00000014089	28.5752	50.652	48.4888	108.625	93.5336	85.9265	-0.78522	0.00037001	0.0065596	Map3k2	18	+	24961245	25025897	2938	protein_coding	mitogen	32	52	50	112	89	76	2.14493	1.99944	1.66135	0.53492	0.973804	0.923092
ENSRNOG00000005116	1184.09	1163.05	1144.34	914.587	655.786	868.31	0.4721	0.00037377	0.0066176	LOC108350502	3	+	148283209	148284141	930	pseudogene	40S	1326	1194	1180	943	624	768	57.0525	44.2866	53.0368	70.0247	70.6385	68.8218
ENSRNOG00000014128	984.059	941.932	995.961	756.499	725.148	700.979	0.39535	0.00037698	0.0066659	Ecsit	8	-	23085590	23099042	1488	protein_coding	ECSIT	1102	967	1027	780	690	620	29.4943	30.6067	26.7601	36.3722	35.7556	37.4364
ENSRNOG00000059714	2547.66	2151.74	2915.15	2156.02	1161.29	1348.82	0.59854	0.00037872	0.0066882	LOC103692716	6	-	135107271	135112775	2758	protein_coding	heat	2853	2209	3006	2223	1105	1193	45.3515	26.4447	27.7808	50.8041	44.0678	59.1183
ENSRNOG00000017417	3793.36	3352.77	3669.64	2937.74	2254.27	2750.78	0.41566	0.00037923	0.0066886	Gabarap	10	+	56601288	56604221	822	protein_coding	GABA	4248	3442	3784	3029	2145	2433	207.335	172.237	190.094	253.807	230.388	249.693
ENSRNOG00000002839	268.786	267.871	292.873	412.195	493.942	362.926	-0.54051	0.00038146	0.0067108	Slc19a2	13	+	82552550	82566586	3953	protein_coding	solute	301	275	302	425	470	321	11.2797	14.633	9.72452	6.97303	7.13702	7.72677
ENSRNOG00000011480	448.274	397.423	432.52	558.645	755.626	586.787	-0.5118	0.00038116	0.0067108	Tubgcp5	1	+	114186853	114222516	3701	protein_coding	tubulin,	502	408	446	576	719	519	8.75688	12.8227	9.00632	6.66155	6.06542	6.53646
ENSRNOG00000055281	210.742	201.634	182.318	265.744	333.148	343.706	-0.572	0.00038344	0.0067371	Dcbld2	11	-	44241111	44292884	2345	protein_coding	discoidin,	236	207	188	274	317	304	6.57437	8.92251	8.32587	4.94265	4.85677	4.34852
ENSRNOG00000020060	930.48	1262.4	944.563	733.222	713.588	728.114	0.47993	0.00038511	0.0067568	Atf5	1	-	100808241	100810522	1030	protein_coding	activating	1042	1296	974	756	679	644	41.2982	43.5114	40.1558	49.6846	69.229	51.2919
ENSRNOG00000056955	537.571	431.516	427.672	652.722	671.55	680.628	-0.47409	0.00038554	0.0067568	Bicdl1	12	+	46615649	46703287	3410	protein_coding	BICD	602	443	441	673	639	602	15.3994	17.1519	15.7231	12.0234	9.91209	9.72763
ENSRNOG00000002419	175257	197840	142076	121231	122690	132849	0.42042	0.00038622	0.0067601	Plp1	X	+	107496072	107511348	3043	protein_coding	proteolipid	196262	203105	146504	124997	116743	117502	2311.23	2532.21	2479.95	3167.56	3672.3	2611.41
ENSRNOG00000015977	587.578	617.565	569.259	743.89	930.081	815.171	-0.44932	0.00038996	0.0068105	Zfp609	8	-	71230830	71337746	8451	protein_coding	zinc	658	634	587	767	885	721	5.10662	6.91203	5.47932	3.82392	4.12763	3.76753
ENSRNOG00000024602	87.5116	139.293	96.9777	203.673	223.85	168.461	-0.68819	0.00039009	0.0068105	Plekha7	1	+	185356975	185538694	4568	protein_coding	pleckstrin	98	143	100	210	213	149	4.52715	5.38654	3.66644	1.84407	3.0145	2.0782
ENSRNOG00000018378	348.26	312.679	354.938	455.839	510.757	500.861	-0.481	0.00039063	0.0068114	Cacnb2	17	+	81798756	82017682	2280	protein_coding	calcium	390	321	366	470	486	443	13.0786	15.8645	14.0709	9.47271	8.73462	9.81809
ENSRNOG00000020590	1160.87	1223.44	1245.19	948.533	893.299	907.881	0.37822	0.00039164	0.0068204	Adam15	2	-	188661699	188672247	3030	protein_coding	ADAM	1300	1256	1284	978	850	803	19.107	19.4804	17.907	22.1688	23.9948	24.1824
ENSRNOG00000050979	16.9665	8.76669	10.6675	32.0057	65.1582	37.3102	-0.82742	0.00039237	0.0068244	Ubap1l	8	+	70884491	70896501	1140	protein_coding	ubiquitin	19	9	11	33	62	33	1.62875	3.58969	1.85912	0.81854	0.434368	0.523377
ENSRNOG00000052142	152.699	129.552	132.859	191.064	264.837	247.604	-0.62765	0.00039636	0.0068852	Ahsa2	14	-	108265207	108273938	1259	protein_coding	activator	171	133	137	197	252	219	8.80413	13.2113	11.1717	6.67055	5.81227	5.90231
ENSRNOG00000007270	75.9029	56.4964	67.8844	120.264	127.164	134.543	-0.70708	0.0003971	0.0068892	Il12rb2	4	-	98052842	98141482	3214	protein_coding	interleukin	85	58	70	124	121	119	2.17081	2.48491	2.37794	1.29886	0.992892	1.18135
ENSRNOG00000019724	4080.9	3569.02	4212.71	3193.78	2776.58	3023.26	0.37755	0.00039805	0.0068892	Ganab	1	+	225096598	225116378	3870	protein_coding	glucosidase	4570	3664	4344	3293	2642	2674	47.877	45.0601	44.3761	57.9958	52.0912	60.8844
ENSRNOG00000033217	379.515	485.09	423.792	272.533	318.435	243.082	0.54817	0.00039809	0.0068892	Esam	8	+	39997875	40008809	2021	protein_coding	endothelial	425	498	437	281	303	215	8.62561	10.9107	7.53312	11.3872	14.9481	12.9314
ENSRNOG00000038951	641.156	654.58	520.77	463.598	397.255	335.792	0.53117	0.00040154	0.0069402	Cox17	11	-	64962666	64968437	422	protein_coding	cytochrome	718	672	537	478	378	297	63.7326	59.1221	45.2005	83.5609	87.6147	69.0222
ENSRNOG00000002632	4040.71	3839.81	3780.19	3246.15	2752.41	2990.47	0.35703	0.00040512	0.0069934	Naca	7	+	2458264	2470674	6816	protein_coding	nascent	4525	3942	3898	3347	2619	2645	67.4507	61.9143	60.8428	79.5965	77.6822	75.7275
ENSRNOG00000000075	182.167	192.867	169.711	303.569	293.212	255.518	-0.56121	0.00040741	0.0070193	Mtf2	14	-	2658267	2700977	2549	protein_coding	metal	204	198	175	313	279	226	6.90909	7.22445	5.69427	3.93053	4.27381	3.72388
ENSRNOG00000052256	4202.34	4219.7	4188.47	3434.31	2468.66	3229.03	0.43149	0.00040764	0.0070193	Dact3	1	+	78800754	78812483	2803	protein_coding	dishevelled-binding	4706	4332	4319	3541	2349	2856	71.0802	55.3134	65.4386	82.4555	85.0326	83.5771
ENSRNOG00000018457	4991.73	4982.4	5014.72	4127.77	3251.61	3925.48	0.38374	0.00040846	0.0070248	Ptpa	3	+	8982122	9012585	2451	protein_coding	protein	5590	5115	5171	4256	3094	3472	97.7022	83.3197	90.9778	112.011	114.821	114.435
ENSRNOG00000001346	3336.16	3256.34	3264.27	2606.04	2099.78	2658.07	0.39517	0.00041321	0.00708	Cops6	12	+	19303387	19306226	1173	protein_coding	COP9	3736	3343	3366	2687	1998	2351	128.889	112.426	128.722	156.423	156.804	155.648
ENSRNOG00000008845	1526.99	1392.93	1349.93	1182.27	954.253	956.497	0.43073	0.00041303	0.00708	Pdrg1	3	-	148487059	148493225	1192	protein_coding	p53	1710	1430	1392	1219	908	846	57.5405	50.2783	45.582	70.4548	66.0055	63.3417
ENSRNOG00000018841	1317.14	1363.71	1185.07	1001.88	883.84	982.502	0.40333	0.00041284	0.00708	Sox8	10	-	14932348	14937336	3244	protein_coding	SRY	1475	1400	1222	1033	841	869	17.917	17.1114	17.2043	22.3307	23.7447	20.4323
ENSRNOG00000030712	398.267	467.557	309.359	168.757	283.754	224.992	0.64611	0.00041454	0.0070939	RT1-A2	20	+	5374985	5378539	1671	protein_coding	RT1	446	480	319	174	270	199	8.49851	15.4697	11.0943	19.014	22.925	15.0198
ENSRNOG00000007369	3521	3494.99	3326.33	2893.12	2062.99	2521.26	0.43317	0.00041517	0.0070959	Shisa4	13	-	52193989	52197205	594	protein_coding	shisa	3943	3588	3430	2983	1963	2230	282.561	218.124	241.111	326.01	332.343	313.209
ENSRNOG00000016912	3145.06	3106.33	3039.28	2584.7	2004.14	2348.28	0.39563	0.00041635	0.0071073	Btf3	2	-	28417579	28423762	489	protein_coding	basic	3522	3189	3134	2665	1907	2077	306.644	257.402	272.789	353.73	358.811	347.63
ENSRNOG00000004695	642.942	453.92	581.866	849.606	772.441	831	-0.49271	0.00042392	0.007225	Celf5	7	+	11095468	11119941	4383	protein_coding	CUGBP,	720	466	600	876	735	735	11.2455	11.0684	10.77	8.06774	5.84971	7.42518
ENSRNOG00000019147	286.645	507.494	330.694	234.709	198.628	214.816	0.64489	0.00042429	0.007225	Stom	3	-	14514868	14538241	2514	protein_coding	stomatin	321	521	341	242	189	190	5.41622	4.96212	4.85386	6.27091	11.4023	7.35726
ENSRNOG00000025079	394.695	419.827	427.672	561.555	576.966	593.571	-0.44233	0.0004257	0.0072401	Fam126b	9	-	65406138	65442257	1874	protein_coding	family	442	431	441	579	549	525	17.3842	19.3363	17.9924	11.5836	12.654	12.7643
ENSRNOG00000023985	133.946	109.097	103.766	182.336	254.327	180.898	-0.6629	0.00042823	0.007274	Fan1	1	-	125181838	125209727	5195	protein_coding	FANCD2	150	112	107	188	242	160	2.03619	3.07468	1.97803	1.41807	1.18619	1.11719
ENSRNOG00000000853	244.675	297.093	160.983	133.842	136.622	104.016	0.69604	0.00043186	0.0072824	Aif1	20	-	5161333	5166448	1799	protein_coding	allograft	274	305	166	138	130	92	8.37617	9.25623	6.37393	14.5165	18.1026	9.71304
ENSRNOG00000002394	1375.18	1382.21	1380.96	1601.26	2020.96	1987.62	-0.40959	0.00043036	0.0072824	Tpr	13	+	67611708	67672827	7527	protein_coding	translocated	1540	1419	1424	1651	1923	1758	12.3416	16.8627	15.0002	10.0482	10.3724	10.2616
ENSRNOG00000006226	975.129	843.55	900.923	1097.89	1436.63	1271.94	-0.44603	0.00043175	0.0072824	Cacng2	7	-	119228102	119352605	2858	protein_coding	calcium	1092	866	929	1132	1367	1125	22.2859	31.5702	25.2807	18.7651	16.6715	17.6311
ENSRNOG00000006816	2119.03	2062.12	2280.91	2575.97	3200.11	2837.84	-0.38994	0.00043236	0.0072824	Ubr5	7	-	76789531	76853840	7293	protein_coding	ubiquitin	2373	2117	2352	2656	3045	2510	20.4912	27.5583	22.1038	15.9802	15.9711	17.4927
ENSRNOG00000011020	1581.46	1532.22	1562.31	1205.55	1040.43	1257.24	0.39176	0.00043241	0.0072824	Eif3l	7	+	120320547	120331595	1427	protein_coding	eukaryotic	1771	1573	1611	1243	990	1112	49.011	45.7912	50.0472	60.9517	60.6492	61.2348
ENSRNOG00000014633	1947.58	1820.55	1945.37	1583.8	1278.99	1401.96	0.39578	0.00043082	0.0072824	Vps28	7	-	117684339	117688187	977	protein_coding	VPS28	2181	1869	2006	1633	1217	1240	94.0454	82.2179	81.5129	109.636	105.253	111.369
ENSRNOG00000055579	7293.82	7709.82	7133.68	5684.41	5090.75	6219.49	0.36211	0.00043123	0.0072824	Tmbim6	7	+	141034982	141069989	1467	protein_coding	transmembrane	8168	7915	7356	5861	4844	5501	326.51	316.558	349.8	397.178	431.171	395.046
ENSRNOG00000013351	2069.92	1667.62	1913.37	2294.71	2728.24	2652.41	-0.41188	0.00043371	0.0072954	Stxbp5	1	-	3858909	4011511	6991	protein_coding	syntaxin	2318	1712	1973	2366	2596	2346	28.5861	36.7933	32.3535	24.4455	20.2264	22.9799
ENSRNOG00000022938	155.378	145.137	146.436	206.582	246.971	281.522	-0.60209	0.00043622	0.0073287	Ap4e1	3	+	119484677	119548621	3628	protein_coding	adaptor	174	149	151	213	235	249	3.30338	4.27534	4.40789	2.35544	2.25964	2.25755
ENSRNOG00000045670	417.913	426.646	440.279	314.238	289.008	284.914	0.48163	0.00043764	0.0073436	Tnfsf12	10	-	56290780	56300077	1538	protein_coding	TNF	468	438	454	324	275	252	11.8532	11.8018	10.5231	14.9445	15.6689	16.0113
ENSRNOG00000018320	3570.12	3328.42	3062.55	2680.72	1933.73	2509.96	0.44508	0.00044633	0.0074756	Rps15a	1	-	187759480	187766709	1438	protein_coding	ribosomal	3998	3417	3158	2764	1840	2220	249.63	194.94	228.857	315.171	301.771	274.948
ENSRNOG00000022325	226.816	237.675	241.474	315.208	419.325	351.62	-0.54374	0.00044659	0.0074756	Smc2	5	+	68717519	68763850	5373	protein_coding	structural	254	244	249	325	399	311	3.4034	4.90147	3.71743	2.32171	2.49858	2.51368
ENSRNOG00000020358	3747.82	3629.41	3911.11	3185.05	2609.48	2807.31	0.37085	0.00045033	0.0075291	Ptov1	1	-	100859349	100865894	1722	protein_coding	PTOV1,	4197	3726	4033	3284	2483	2483	107.304	95.1731	92.6068	119.701	119.05	127.035
ENSRNOG00000030478	77187.9	67773.3	66099	53612.5	34736.7	55128.6	0.49952	0.0004522	0.0075513	AY172581.9	MT	+	68	1025	958	Mt_rRNA	-	86439	69577	68159	55278	33053	48760	3246.63	2277.28	3268.87	4431.34	3995.95	3859.09
ENSRNOG00000021147	699.2	697.439	676.904	539.248	416.172	500.861	0.46478	0.00045299	0.0075552	Bad	1	+	222198534	222207453	1001	protein_coding	BCL2-associated	783	716	698	556	396	443	31.2526	26.1115	28.4229	38.4166	39.3549	37.8223
ENSRNOG00000010891	125.91	109.097	128.011	178.456	272.193	192.204	-0.65794	0.00045908	0.0076213	Lrrcc1	2	-	88384796	88414012	3532	protein_coding	leucine	141	112	132	184	259	170	2.93118	4.84005	3.0912	1.9606	1.74469	2.02712
ENSRNOG00000014382	761.708	707.18	734.121	901.979	1296.86	1000.59	-0.48585	0.00045916	0.0076213	C2cd5	4	-	177245868	177331915	4604	protein_coding	C2	853	726	757	930	1234	885	11.7669	18.3155	12.7813	9.42048	8.98234	9.23327
ENSRNOG00000019459	6498.18	6436.7	6060.13	5505.95	4336.18	3917.57	0.43046	0.00045768	0.0076213	Oaz1	7	-	11752412	11754508	681	protein_coding	ornithine	7277	6608	6249	5677	4126	3465	469.049	399.901	326.78	524.803	533.879	497.726
ENSRNOG00000042274	1703.8	2016.34	1752.39	1434.44	1240.11	1394.04	0.40033	0.00045851	0.0076213	Fbxo31	19	-	53487613	53625673	2375	protein_coding	F-box	1908	2070	1807	1479	1180	1233	48.8939	45.7607	46.5267	55.0566	66.9161	57.5871
ENSRNOG00000001707	392.016	388.657	375.304	517.911	645.277	514.428	-0.4852	0.00046373	0.007688	Vwa5b2	11	-	83992076	84008946	4509	protein_coding	von	439	399	387	534	614	455	6.66357	8.98791	6.48083	4.78162	4.8687	4.65541
ENSRNOG00000004196	2152.07	3121.92	1968.65	1646.84	1347.3	1760.36	0.534	0.00046609	0.0077178	LOC108351482	6	-	91455333	91456696	305	protein_coding	40S	2410	3205	2030	1698	1282	1557	313.245	277.433	327.86	388.068	578.16	361.013
ENSRNOG00000005957	72.331	63.315	66.9146	100.866	170.252	132.282	-0.72568	0.00046701	0.0077238	Slc4a7	15	-	11836286	11912916	4162	protein_coding	solute	81	65	69	104	162	117	1.50583	2.75158	1.93367	1.0237	0.920303	0.963104
ENSRNOG00000021681	584.899	575.679	579.926	704.126	943.744	827.608	-0.46325	0.00046893	0.007737	Eea1	7	+	37018459	37186732	4842	protein_coding	early	655	591	598	726	898	732	9.02344	13.0929	10.3848	7.10594	7.18285	7.16502
ENSRNOG00000029410	1284.99	1380.27	1097.79	901.009	790.307	988.155	0.45003	0.00046863	0.007737	Rpl21	13	-	30799969	30800451	483	protein_coding	ribosomal	1439	1417	1132	929	752	874	108.222	102.764	116.215	146.32	161.415	127.124
ENSRNOG00000017708	5032.81	4823.63	4647.17	4142.31	3148.61	3506.03	0.39873	0.00047219	0.0077723	AABR07073038.1	4	-	118327533	118328602	1068	pseudogene	poly(rC)	5636	4952	4792	4271	2996	3101	225.011	185.157	186.479	259.174	255.111	243.373
ENSRNOG00000049054	2883.42	2918.33	2830.78	2132.74	1673.1	2393.5	0.44039	0.00047211	0.0077723	Ntsr2	6	+	41917132	41923542	1251	protein_coding	neurotensin	3229	2996	2919	2199	1592	2117	98.904	83.9956	108.683	126.766	131.766	126.562
ENSRNOG00000000775	5200.69	5102.21	4177.8	3624.4	3564.79	3766.07	0.37968	0.000473	0.0077763	Mog	20	+	2004052	2014286	1577	protein_coding	myelin	5824	5238	4308	3737	3392	3331	133.333	141.969	135.657	181.376	182.749	148.174
ENSRNOG00000021084	539.357	861.084	742.849	502.393	416.172	457.898	0.5539	0.00047404	0.0077837	AABR07006310.1	1	+	228724900	228727160	2260	pseudogene	macrophage	604	884	766	518	396	405	12.8964	11.5653	11.5092	13.1256	21.5211	18.3843
ENSRNOG00000021680	64.2942	53.5742	48.4888	96.0171	141.877	104.016	-0.73971	0.00047458	0.0077837	Setdb2	15	-	39712861	39742103	2145	protein_coding	SET	72	55	50	99	135	92	2.66651	4.26546	2.82845	1.69272	1.44859	1.29825
ENSRNOG00000003504	1024.24	922.451	1004.69	778.806	712.537	694.196	0.40471	0.0004769	0.0078126	Rnaseh2a	19	-	26074987	26084679	1653	protein_coding	ribonuclease	1147	947	1036	803	678	614	31.8629	31.5591	27.8094	39.7263	36.7446	39.6288
ENSRNOG00000014460	408.983	310.73	332.633	472.327	548.59	547.216	-0.51109	0.00047947	0.0078453	Hivep1	17	-	22278798	22311392	6333	protein_coding	human	458	319	343	487	522	484	4.32679	5.44041	4.90834	3.55179	2.77141	2.93773
ENSRNOG00000048320	2042.23	1935.49	1787.3	1614.83	1242.21	1339.77	0.42448	0.00048131	0.0078662	Ndufa11	9	-	10334090	10338216	577	protein_coding	NADH:ubiquinone	2287	1987	1843	1665	1182	1185	162.362	135.211	131.899	194.662	189.471	173.251
ENSRNOG00000031085	2604.81	2522.86	2633.91	2097.83	1513.35	1987.62	0.43505	0.00048281	0.0078814	Ergic3	3	+	151553578	151563364	1398	protein_coding	ERGIC	2917	2590	2716	2163	1440	1758	87.0553	67.987	80.7627	102.476	101.932	105.378
ENSRNOG00000013578	200.919	203.582	157.104	125.113	101.941	87.0571	0.66206	0.00049111	0.007998	Trem2	9	-	14611561	14618013	1157	protein_coding	triggering	225	209	162	129	97	77	6.27339	5.53362	4.27422	9.55081	9.93878	7.59466
ENSRNOG00000046889	3314.72	4149.57	2837.57	2785.47	2193.31	1776.19	0.53437	0.00049078	0.007998	Dbi	13	-	36117119	36174908	2146	protein_coding	diazepam	3712	4260	2926	2872	2087	1571	136.483	116.343	85.2165	153.974	197.96	134.045
ENSRNOG00000024923	28962.8	24556.5	28634.6	22138.3	12065.8	19212.5	0.54259	0.00049171	0.0079983	Nnat	3	+	154043873	154046330	1260	protein_coding	neuronatin	32434	25210	29527	22826	11481	16993	1052.73	621.141	894.56	1305.66	1136.93	1312.76
ENSRNOG00000061147	328.615	330.212	351.059	230.829	197.577	239.69	0.52601	0.00049511	0.008044	Fam189a2	1	-	241822626	241875864	1694	protein_coding	family	368	339	362	238	188	212	7.90514	7.32512	8.03751	10.669	11.0105	11.591
ENSRNOG00000003554	110.729	89.6151	96.0079	137.722	301.62	168.461	-0.73761	0.00049804	0.0080821	Piga	X	-	31786194	31799560	3112	protein_coding	phosphatidylinositol	124	92	99	142	287	149	2.56741	6.08713	3.075	1.95692	1.62655	1.72553
ENSRNOG00000017703	275.036	298.067	243.414	178.456	172.354	170.722	0.55862	0.00049889	0.0080864	Unc93b1	1	+	219144205	219183963	2584	protein_coding	unc-93	308	306	251	184	164	151	4.44142	4.64379	4.16039	6.48932	7.22269	5.84061
ENSRNOG00000052406	73.224	95.4595	81.4612	145.48	160.794	142.457	-0.6657	0.0005003	0.0080998	LOC102552527	1	+	61268248	61276755	1905	protein_coding	zinc	82	98	84	150	153	126	4.43039	5.30111	4.2479	2.11402	2.83042	2.39173
ENSRNOG00000007673	816.18	760.754	752.547	994.117	1146.58	1005.11	-0.40462	0.00050231	0.0081037	Ppig	3	+	55960067	55988968	4221	protein_coding	peptidylprolyl	914	781	776	1025	1091	889	16.9875	21.2107	16.8175	13.222	12.657	12.3979
ENSRNOG00000015736	453.632	531.846	464.523	368.551	270.091	323.355	0.52229	0.00050197	0.0081037	Dhrs3	5	+	162808646	162843383	2079	protein_coding	dehydrogenase/reductase	508	546	479	380	257	286	10.2843	8.15923	8.83508	12.0005	14.4497	12.4971
ENSRNOG00000020822	1169.8	1330.59	1460.48	1774.86	1989.43	1652.95	-0.41986	0.00050144	0.0081037	Atp8b2	2	-	189285953	189307108	5420	protein_coding	ATPase	1310	1366	1506	1830	1893	1462	18.9976	23.0527	17.324	11.8703	13.8666	15.0714
ENSRNOG00000059059	28.5752	34.0927	31.0329	64.9813	84.0752	67.8367	-0.77942	0.00050289	0.0081037	Skp2	2	-	58506151	58534211	2967	protein_coding	S-phase	32	35	32	67	80	60	1.27058	1.77968	1.29877	0.529692	0.649039	0.585005
ENSRNOG00000017613	575.076	615.616	640.053	788.504	839.701	851.351	-0.40821	0.00050486	0.008126	Tent4a	1	+	36400443	36433238	3819	protein_coding	terminal	644	632	660	813	799	753	11.9781	13.8092	12.6632	8.28185	9.10516	9.37392
ENSRNOG00000000219	1846.67	1819.58	1997.74	1469.35	1159.19	1504.84	0.42171	0.00050668	0.0081458	Ano10	8	-	130813214	130930990	2395	protein_coding	anoctamin	2068	1868	2060	1515	1103	1331	35.5921	30.3977	35.6921	42.4068	42.9133	46.654
ENSRNOG00000017962	643.835	771.469	558.591	512.091	345.759	408.151	0.55429	0.00050799	0.0081574	Serpinb6a	17	+	32190801	32209590	1351	protein_coding	serpin	721	792	576	528	329	361	21.99	16.0735	17.1613	26.2102	32.2545	23.1257
ENSRNOG00000038074	694.735	715.946	666.237	550.886	338.403	462.42	0.54083	0.00050981	0.0081771	LOC498555	15	+	75067297	75067723	427	protein_coding	similar	778	735	687	568	322	409	74.8456	49.7735	61.5169	89.4834	94.7064	87.2682
ENSRNOG00000009873	187.525	195.789	156.134	267.684	334.199	263.433	-0.57975	0.00051686	0.0082613	Ints6	15	-	45858608	45947030	4527	protein_coding	integrator	210	201	161	276	318	233	6.11394	8.2635	5.89144	4.06047	4.35394	3.4381
ENSRNOG00000014599	1448.41	1377.34	1405.21	1871.85	1775.04	1781.84	-0.34292	0.00051676	0.0082613	Dhx36	2	-	152785844	152824547	5664	protein_coding	DEAH-box	1622	1414	1449	1930	1689	1576	19.1726	19.6824	17.8703	14.0643	13.7356	13.8762
ENSRNOG00000033119	1343.04	1190.32	1380.96	1570.22	1927.42	1799.93	-0.40699	0.00051606	0.0082613	Plcb4	3	+	128756799	128971746	5391	protein_coding	phospholipase	1504	1222	1424	1619	1834	1592	19.3489	25.7119	21.7173	15.6893	14.2809	16.4059
ENSRNOG00000021153	1943.11	2004.65	1812.51	1652.66	1179.15	957.628	0.53043	0.00051831	0.0082695	Fkbp2	1	-	222232351	222235102	633	protein_coding	FKBP	2176	2058	1869	1704	1122	847	151.465	116.993	85.9367	168.829	178.88	160.152
ENSRNOG00000046254	133.946	218.193	190.076	88.2582	102.992	102.886	0.68131	0.00051857	0.0082695	Adgre1	9	-	9431860	9585865	3268	protein_coding	adhesion	150	224	196	91	98	91	1.56677	1.97931	1.78837	2.25424	3.77126	3.25313
ENSRNOG00000047493	1976.15	1904.32	1906.58	1529.48	1529.12	1475.45	0.33623	0.0005205	0.0082908	Slco1a4	4	-	175969549	176026163	3752	protein_coding	solute	2213	1955	1966	1577	1455	1305	27.5478	29.8156	26.0207	33.7428	33.3946	33.107
ENSRNOG00000000133	1273.38	1272.14	1330.53	1042.61	806.071	977.979	0.42213	0.0005225	0.008313	Txndc15	17	-	9429175	9441526	1521	protein_coding	thioredoxin	1426	1306	1372	1075	767	865	39.7672	33.2841	36.5246	46.0449	47.2426	48.9274
ENSRNOG00000008919	241.103	248.39	270.568	376.31	441.395	335.792	-0.52979	0.00052355	0.0083202	Arpp21	8	-	120323897	120446507	5169	protein_coding	cAMP	270	255	279	388	420	297	7.40794	9.40675	6.47255	4.49961	4.7608	5.13513
ENSRNOG00000001060	638.477	635.098	587.685	501.423	386.746	396.845	0.48147	0.00052555	0.0083424	Snrnp35	12	-	37531095	37538403	1107	protein_coding	small	715	652	606	517	368	351	26.2778	21.9417	20.3638	31.7212	32.4056	29.6929
ENSRNOG00000014975	516.14	501.649	705.028	775.896	929.031	845.698	-0.50487	0.00052695	0.008355	Zfp483	5	+	76092287	76102590	2202	protein_coding	zinc	578	515	727	800	884	748	20.4418	26.4975	21.8164	12.8914	12.868	17.9079
ENSRNOG00000004588	74.117	63.315	51.3982	116.384	150.284	107.408	-0.71939	0.00053349	0.008449	Zbed4	7	+	129749714	129787093	5283	protein_coding	zinc	83	65	53	120	143	95	1.27805	1.78659	1.15489	0.771593	0.676944	0.544154
ENSRNOG00000060098	9373.56	8874.81	8273.17	7555.29	5411.29	6400.39	0.42065	0.00053534	0.0084686	Ptms	4	-	157435373	157439507	1136	protein_coding	parathymosin	10497	9111	8531	7790	5149	5661	385.838	299.168	320.047	453.814	441.273	407.332
ENSRNOG00000018194	1134.08	1093.89	1007.6	1329.69	1682.55	1413.26	-0.4191	0.00053658	0.0084687	Srrm1	5	-	153675624	153708170	3993	protein_coding	serine	1270	1123	1039	1371	1601	1250	23.2422	31.8387	24.1881	18.7926	18.6163	16.9799
ENSRNOG00000018326	646.514	653.605	650.72	493.664	424.58	488.424	0.43494	0.00053656	0.0084687	Pgls	16	+	20020444	20025930	2376	protein_coding	6-phosphogluconolactonase	724	671	671	509	404	432	12.0536	11.2229	11.6771	14.9652	15.538	15.318
ENSRNOG00000011619	596.508	645.813	744.789	781.715	1021.51	1156.62	-0.51029	0.00054188	0.008522	Myo9a	8	+	64573358	64777543	8372	protein_coding	myosin	668	663	768	806	972	1023	5.59882	7.92049	8.11129	4.05026	4.50348	5.14284
ENSRNOG00000017506	4323.79	4240.16	4008.09	3594.34	2843.84	3061.7	0.38043	0.0005419	0.008522	Cltb	17	+	10537365	10554989	1047	protein_coding	clathrin,	4842	4353	4133	3706	2706	2708	199.161	170.589	166.112	227.127	228.75	214.114
ENSRNOG00000027590	513.461	555.224	345.241	654.662	816.58	734.898	-0.55452	0.00054242	0.008522	Jakmip3	1	+	211351350	211421022	6223	protein_coding	janus	575	570	356	675	777	650	8.7571	11.825	9.6255	6.51133	7.23112	4.45233
ENSRNOG00000038004	225.923	209.426	231.777	295.81	348.912	373.102	-0.53309	0.00054064	0.008522	Zfp804a	3	+	69549673	69573420	3628	protein_coding	zinc	253	215	239	305	332	330	4.73019	6.04006	5.84179	3.42487	3.26055	3.5732
ENSRNOG00000052064	91.9765	84.7447	98.9172	37.8249	46.2413	48.6163	0.7405	0.00054679	0.0085809	Parvg	7	+	125288081	125306976	2536	protein_coding	parvin,	103	87	102	39	44	43	0.86529	1.14518	1.08898	1.99471	1.88751	2.18161
ENSRNOG00000019666	1522.52	1542.94	1417.81	1256.95	1042.53	993.808	0.41325	0.00054951	0.0086138	Ubxn1	1	+	225068009	225071945	1065	protein_coding	UBX	1705	1584	1462	1296	992	879	68.4702	61.4798	53.0076	78.6259	81.8325	74.4603
ENSRNOG00000020075	7204.53	7333.82	7108.46	6064.6	4740.79	5654.19	0.37294	0.00055321	0.0086619	Eef1g	1	+	225163391	225173995	1395	protein_coding	eukaryotic	8068	7529	7330	6253	4511	5001	252.209	213.437	230.241	284.042	296.95	285.008
ENSRNOG00000046349	313.434	323.393	188.137	156.149	177.609	110.8	0.68336	0.00055495	0.0086793	AABR07067829.1	9	-	66626525	66627007	483	protein_coding	-	351	332	194	161	169	98	18.7553	23.0946	13.031	35.6904	37.8191	21.7862
ENSRNOG00000018566	2337.81	2402.07	2164.54	1946.53	1593.22	1642.78	0.38814	0.00055884	0.0087302	Ctsl	17	-	1872848	1879279	1643	protein_coding	cathepsin	2618	2466	2232	2007	1516	1453	68.7315	60.9021	56.7972	78.257	82.5801	73.6858
ENSRNOG00000026260	2472.65	2427.4	2203.33	1982.41	1406.16	1709.48	0.43983	0.00056232	0.0087747	Rpl11	5	-	154388140	154394328	3845	protein_coding	ribosomal	2769	2492	2272	2044	1338	1512	69.6173	53.4585	58.7815	82.3197	82.9962	74.5977
ENSRNOG00000025937	109.836	93.5114	71.7635	133.842	199.679	184.29	-0.69041	0.00056421	0.0087943	Zfp26	8	-	21448618	21458379	3433	protein_coding	zinc	123	96	74	138	190	163	2.64376	4.26992	3.56437	2.0568	1.7984	1.36664
ENSRNOG00000024135	311.648	204.556	280.265	410.255	395.153	443.2	-0.55775	0.00056703	0.0088282	Zmat1	X	-	105805902	105835327	1938	protein_coding	zinc	349	210	289	423	376	392	12.281	12.8057	12.9907	8.84428	5.96191	8.08856
ENSRNOG00000002750	393.802	384.76	414.095	483.965	586.424	763.163	-0.5398	0.00057033	0.0088697	Rc3h1	13	+	78722763	78789266	5774	processed_transcript	ring	441	395	427	499	558	675	14.2666	18.7146	22.0281	11.0054	11.0431	11.7687
ENSRNOG00000022391	139.304	142.215	132.859	213.371	241.716	209.163	-0.57791	0.00057351	0.0089091	Zfp711	X	+	84064427	84096617	4681	protein_coding	zinc	156	146	137	220	230	185	2.64442	3.2431	2.53824	1.63673	1.71607	1.58748
ENSRNOG00000008169	4862.25	4996.04	4673.35	5262.51	8234.11	7249.48	-0.46627	0.00057885	0.008982	Slc24a2	5	-	105336262	105582375	8901	protein_coding	solute	5445	5129	4819	5426	7835	6412	54.2176	91.8383	73.1319	47.4901	50.1149	46.4193
ENSRNOG00000014597	148.234	174.36	151.285	212.402	283.754	275.869	-0.59082	0.00057988	0.0089878	Irs1	9	-	88033668	88086488	5354	protein_coding	insulin	166	179	156	219	270	244	2.3015	3.32856	2.92692	1.52272	1.83948	1.58042
ENSRNOG00000003019	499.173	544.509	557.622	675.999	786.103	747.334	-0.42878	0.00058384	0.0090391	Ubn1	10	-	10690224	10725655	6379	protein_coding	ubinuclein	559	559	575	697	748	661	6.14789	7.73962	6.655	4.30378	4.82147	4.88925
ENSRNOG00000015670	872.437	601.005	638.113	500.453	441.395	466.943	0.51628	0.00058896	0.0091081	Stx7	1	-	22241661	22281788	2333	protein_coding	syntaxin	977	617	658	516	420	413	18.2944	17.468	16.7137	30.2349	21.3909	22.4893
ENSRNOG00000014654	1824.35	1815.68	1589.46	1387.88	1225.4	1340.91	0.37948	0.00059116	0.0091233	LOC691807	2	+	227095487	227097246	1080	protein_coding	hypothetical	2043	1864	1639	1431	1166	1186	74.5525	71.2599	70.5278	92.9042	94.9603	82.3156
ENSRNOG00000016478	5790.05	5556.13	5626.64	4942.46	3691.95	3989.93	0.39882	0.00059126	0.0091233	Eif5a	10	-	56527085	56531483	1197	protein_coding	eukaryotic	6484	5704	5802	5096	3513	3529	239.542	193.711	189.346	266.036	262.184	262.912
ENSRNOG00000006200	303.612	263.975	246.323	329.756	531.775	451.114	-0.58158	0.00059986	0.0092401	St18	5	-	12437525	12563429	5691	protein_coding	ST18	340	271	254	340	506	399	4.52899	7.90673	6.06664	3.95317	3.52992	3.26165
ENSRNOG00000017405	2782.51	3008.92	2751.26	2414.98	1993.63	2088.24	0.37222	0.00060084	0.0092401	Raly	3	+	150323116	150387332	1558	protein_coding	RALY	3116	3089	2837	2490	1897	1847	107.44	96.0197	90.968	117.357	130.335	118.007
ENSRNOG00000019671	665.267	549.379	652.66	842.817	849.159	867.179	-0.42069	0.00060033	0.0092401	Rsbn1	2	+	206392200	206451671	6739	protein_coding	round	745	564	673	869	808	767	7.25555	7.91383	7.30969	5.4294	4.60473	5.41685
ENSRNOG00000051286	747.42	558.146	764.184	539.248	423.529	312.049	0.58706	0.00060543	0.0093003	LOC100911516	9	-	101106892	101107575	684	protein_coding	coiled-coil-helix-coiled-coil-helix	837	573	788	556	403	276	54.5967	46.4217	30.9352	71.7401	55.0199	74.5931
ENSRNOG00000017071	1836.85	1715.35	1843.55	1475.17	1193.87	1381.61	0.38784	0.00060745	0.009321	Babam1	16	+	19792838	19798894	1346	protein_coding	BRISC	2057	1761	1901	1521	1136	1222	63.5814	55.7062	58.3076	75.0551	71.9837	76.6062
ENSRNOG00000030314	1380.54	1338.38	1410.06	1605.13	2077.71	1885.86	-0.40227	0.00060862	0.0093286	Golgb1	11	-	66761584	66819079	11161	protein_coding	golgin	1546	1374	1454	1655	1977	1668	8.85005	12.4016	10.1812	7.21609	7.1847	7.49537
ENSRNOG00000030715	642.942	1018.88	759.335	515.001	521.266	560.783	0.52654	0.00061152	0.0093626	Cfh	13	-	56978607	57080622	4880	protein_coding	complement	720	1046	783	531	496	496	8.00784	8.77459	8.53799	9.4776	15.425	11.3832
ENSRNOG00000003832	125.91	76.9521	122.192	164.878	238.563	197.857	-0.67869	0.00061324	0.0093757	Vash2	13	-	109521190	109552589	3761	protein_coding	vasohibin	141	79	126	170	227	175	2.54327	3.98376	2.98837	1.84122	1.1557	1.81716
ENSRNOG00000019799	2661.07	3472.58	3558.11	2171.54	2302.61	2550.66	0.42849	0.00061441	0.0093757	Pcdhgc3	18	+	30913842	30969361	5288	protein_coding	protocadherin	2980	3565	3669	2239	2191	2256	44.9606	51.6113	51.7095	52.2323	70.0022	71.0242
ENSRNOG00000055984	2233.33	2046.54	2040.41	1752.55	1315.78	1570.42	0.41412	0.00061412	0.0093757	Adrm1	3	+	175548174	175552947	1441	protein_coding	adhesion	2501	2101	2104	1807	1252	1389	70.557	57.347	61.9067	85.2395	80.2199	79.197
ENSRNOG00000016728	168.772	153.904	161.953	232.769	303.722	239.69	-0.5758	0.0006176	0.0094041	Tiam2	1	+	44311513	44433193	5836	protein_coding	T-cell	189	158	167	240	289	212	2.31389	3.26853	2.33303	1.59051	1.48957	1.55213
ENSRNOG00000060728	22921.8	20490.7	22608.4	17870.8	11729.5	16890.2	0.46022	0.00061764	0.0094041	Tuba1a	7	-	140637287	140640953	1617	protein_coding	tubulin,	25669	21036	23313	18426	11161	14939	641.161	455.579	593.35	779.632	715.77	782.015
ENSRNOG00000010124	3291.51	2969.96	2982.06	3726.24	4001.98	4040.81	-0.33259	0.00061904	0.0094151	Trim2	2	-	183145089	183213228	6374	protein_coding	tripartite	3686	3049	3075	3842	3808	3574	50.9965	59.2931	54.149	42.7054	39.5744	39.3467
ENSRNOG00000018159	397.374	529.898	336.513	256.046	280.601	258.91	0.56889	0.00062191	0.0094483	Anxa4	4	-	118538777	118595580	2019	protein_coding	annexin	445	544	347	264	267	229	9.44325	11.2035	9.34988	13.8938	19.0279	11.9654
ENSRNOG00000002693	1641.29	1830.29	1546.79	1421.83	1048.84	1089.91	0.45154	0.00062304	0.0094552	Nme1	10	-	81657153	81666523	736	protein_coding	NME/NM23	1838	1879	1595	1466	998	964	112.073	89.5001	84.1198	122.647	140.465	117.547
ENSRNOG00000011414	3415.63	3348.88	3264.27	2731.15	2309.97	2705.55	0.35343	0.00062463	0.0094677	Psmc3	3	+	79876938	79882319	1626	protein_coding	proteasome	3825	3438	3366	2816	2198	2393	97.4447	89.2232	94.5195	115.532	116.334	112.285
ENSRNOG00000043128	1085.86	995.506	1033.78	1349.09	1368.32	1326.21	-0.35657	0.00062572	0.0094677	Armcx4	X	+	105500173	105507288	7032	protein_coding	armadillo	1216	1022	1066	1391	1302	1173	11.13	12.2209	10.7132	8.4927	7.99636	8.22253
ENSRNOG00000052319	292.896	273.716	237.595	399.586	360.472	447.722	-0.51662	0.00062593	0.0094677	AABR07004881.1	1	+	165284410	165284635	225	pseudogene	-	328	281	245	412	343	396	103.029	100.62	113.035	71.5949	68.7138	59.0623
ENSRNOG00000014645	1026.03	1261.43	1071.6	886.461	806.071	724.722	0.43571	0.00062703	0.0094741	Aldh7a1	18	-	51619007	51651267	1894	protein_coding	aldehyde	1149	1295	1105	914	767	641	27.1527	26.7292	21.7359	29.7942	37.6192	31.6453
ENSRNOG00000001454	7609.04	7662.09	7198.65	6409.87	5734.98	5513.99	0.33186	0.00063121	0.0095268	Eif4h	12	+	25093149	25109799	2685	protein_coding	eukaryotic	8521	7866	7423	6609	5457	4877	220.167	213.253	185.448	247.772	256.238	238.384
ENSRNOG00000014274	157.164	173.386	153.225	224.04	255.378	292.828	-0.5722	0.00063197	0.0095278	Trit1	5	+	140712583	140756085	2113	protein_coding	tRNA	176	178	158	231	243	259	6.15118	7.59062	7.87226	4.09076	4.6349	4.05587
ENSRNOG00000028021	420.591	407.164	393.729	287.081	199.679	298.481	0.55039	0.00063432	0.0095529	LOC684988	3	-	4341249	4341771	523	protein_coding	similar	471	418	406	296	190	264	31.8446	23.9785	32.4191	44.2293	43.9739	42.1067
ENSRNOG00000048282	734.026	785.106	709.877	556.705	560.151	527.996	0.40756	0.00063578	0.0095644	Mpnd	9	-	11055371	11061611	1545	protein_coding	MPN	822	806	732	574	533	467	20.904	22.7703	19.4128	26.1297	28.703	25.6986
ENSRNOG00000001348	1009.96	1002.32	953.291	813.721	684.162	689.673	0.40771	0.00064099	0.0096323	Erp29	12	+	40619377	40625883	1230	protein_coding	endoplasmic	1131	1029	983	839	651	610	50.3812	45.8577	41.8109	59.2808	60.4221	56.9038
ENSRNOG00000007955	1076.04	1141.62	982.384	708.975	813.427	833.261	0.41111	0.00064351	0.0096596	Timp4	4	-	147156948	147163467	1701	protein_coding	TIMP	1205	1172	1013	731	774	737	24.1802	30.0336	27.8267	34.7915	37.9091	32.3022
ENSRNOG00000004736	134.839	90.5891	128.98	178.456	216.494	221.6	-0.63803	0.00064485	0.0096692	Ralgps2	13	-	74422944	74564184	2462	protein_coding	Ral	151	93	133	184	206	196	5.77409	7.58329	7.02061	4.13607	2.85379	4.02345
ENSRNOG00000058522	569.718	419.827	590.594	675.999	843.904	831	-0.50727	0.00065016	0.0097383	Fam214a	8	+	81863619	81941536	4319	protein_coding	family	638	431	609	697	803	735	9.08021	12.2716	10.9296	7.25485	5.49053	7.64823
ENSRNOG00000005369	342.01	281.508	341.361	437.411	492.891	471.465	-0.48313	0.00066036	0.0098804	Kcnj3	3	+	41019898	41181070	1827	protein_coding	potassium	383	289	352	451	469	417	13.8894	16.9436	14.6587	10.2956	8.70321	10.4504
ENSRNOG00000025040	1147.47	1226.36	1044.45	933.985	710.435	806.126	0.43992	0.0006617	0.0098853	Gng10	5	+	76182121	76189013	1072	protein_coding	G	1285	1259	1077	963	676	713	50.5449	41.622	42.7163	58.8707	64.6176	54.4939
ENSRNOG00000060528	857.256	957.517	912.56	1126.99	1561.7	1181.49	-0.45901	0.00066212	0.0098853	Cacna1g	10	-	82129506	82197848	7670	protein_coding	calcium	960	983	941	1162	1486	1045	8.81503	13.2239	9.04872	6.35673	7.29198	6.88158
ENSRNOG00000005330	567.039	716.92	598.352	785.595	922.725	953.106	-0.4549	0.0006673	0.0099491	Crebbp	10	+	11595044	11721039	10103	protein_coding	CREB	635	736	617	810	878	843	4.51108	5.73607	5.35891	3.08684	4.00818	3.31254
ENSRNOG00000012058	412.555	426.646	493.616	329.756	265.888	306.396	0.50016	0.00066783	0.0099491	Egflam	2	-	56502807	56679955	4397	protein_coding	EGF-like,	462	438	509	340	253	271	4.35079	3.79782	3.95833	5.16032	5.48072	6.27897
ENSRNOG00000018000	418.805	503.598	556.652	661.451	832.344	671.583	-0.49183	0.0006703	0.0099536	Ranbp10	19	-	37734599	37796089	6066	protein_coding	RAN	469	517	574	682	792	594	6.32598	8.61774	6.28902	3.79718	4.6893	5.13259
ENSRNOG00000043503	2116.35	2116.67	1991.92	1616.77	1493.39	1709.48	0.35052	0.00066939	0.0099536	Ehd1	1	+	221644867	221667239	3232	protein_coding	EH-domain	2370	2173	2054	1667	1421	1512	29.0209	29.0197	30.0455	36.0137	36.9921	34.4712
ENSRNOG00000053932	650.979	670.165	635.204	780.745	989.985	930.493	-0.42848	0.00066994	0.0099536	Ddx6	8	+	48925604	48958026	2698	protein_coding	DEAD-box	729	688	655	805	942	823	16.788	23.0451	19.591	13.2702	14.0303	13.1682
ENSRNOG00000002671	3342.41	3301.15	2997.58	2812.62	1917.96	2098.42	0.45311	0.00067336	0.0099826	Nme2	10	-	81648216	81653717	746	protein_coding	NME/NM23	3743	3389	3091	2900	1825	1856	218.728	161.471	159.786	246.418	249.95	224.744
ENSRNOG00000009040	1083.18	1152.33	1135.61	866.094	812.376	888.661	0.3705	0.00067541	0.0099826	Gas2l1	14	-	85308443	85318194	2725	protein_coding	growth	1213	1183	1171	893	773	786	18.4387	18.7234	18.5249	21.8618	23.8857	23.3087
ENSRNOG00000018367	1985.08	2511.17	1893	1631.32	1490.23	1546.68	0.41878	0.00067416	0.0099826	Taldo1	1	+	214375515	214385885	1237	protein_coding	transaldolase	2223	2578	1952	1682	1418	1368	76.5072	75.6619	71.0257	88.2593	114.666	85.5928
ENSRNOG00000019826	609.009	567.887	617.748	469.417	357.319	425.11	0.4693	0.00067497	0.0099826	Sil1	18	-	28067484	28301863	1628	protein_coding	SIL1	682	583	637	484	340	376	16.7277	13.7846	14.8331	20.5741	19.7031	21.2233
ENSRNOG00000056765	6166.89	5780.17	6191.05	4996.77	3514.34	4676.21	0.42447	0.00067587	0.0099826	Rpl10	X	-	156438251	156440461	765	protein_coding	ribosomal	6906	5934	6384	5152	3344	4136	378.931	288.52	347.231	443.36	426.782	452.646
ENSRNOG00000021526	450.953	638.994	384.032	290.961	315.282	316.571	0.57252	0.00067988	0.010031	Slc25a34	5	-	160176124	160179978	1310	protein_coding	solute	505	656	396	300	300	280	12.8853	15.1154	13.7273	18.9326	27.552	16.3965
ENSRNOG00000012748	186.632	230.856	153.225	118.324	96.6864	109.669	0.64417	0.0006929	0.010212	Vamp8	4	-	100250301	100252755	300	protein_coding	vesicle-associated	209	237	158	122	92	97	22.8815	20.2412	20.7658	34.215	43.4657	28.5669
ENSRNOG00000024243	7944.8	8583.56	7184.11	6575.72	5768.61	5985.46	0.35215	0.00069802	0.010277	Cadm4	1	+	81365138	81370109	1436	protein_coding	cell	8897	8812	7408	6780	5489	5294	265.657	252.295	236.771	304.285	337.629	279.817
ENSRNOG00000037214	58.0434	35.0668	56.2471	96.0171	147.132	85.9265	-0.75126	0.00070199	0.010324	Spag5	10	+	65552897	65556749	1209	protein_coding	sperm	65	36	58	99	140	76	4.60739	7.64315	4.03726	2.64045	1.63831	2.60213
ENSRNOG00000012348	355.404	430.542	375.304	298.72	214.392	238.559	0.54153	0.0007051	0.010326	Exosc4	7	+	117390285	117393719	1798	protein_coding	exosome	398	442	387	308	204	211	9.63845	7.48878	7.53689	10.8714	13.5255	11.6748
ENSRNOG00000020479	579.541	578.602	514.951	698.306	918.521	757.51	-0.45832	0.00070456	0.010326	Pik3c2a	1	+	185210922	185326314	8316	protein_coding	phosphatidylinositol-4-phosphate	649	594	531	720	874	670	4.87152	6.93693	5.17439	3.83284	3.93	3.46343
ENSRNOG00000042731	1846.67	1711.45	1953.13	1443.17	1457.65	1342.04	0.35701	0.00070512	0.010326	Slc25a18	4	+	153330069	153350446	1964	protein_coding	solute	2068	1757	2014	1488	1387	1187	42.6292	46.6128	38.8158	51.713	49.221	55.6218
ENSRNOG00000048487	455.417	404.242	427.672	300.66	271.142	318.832	0.47845	0.00070351	0.010326	Slc12a9	12	+	22434814	22451263	3270	protein_coding	solute	510	415	441	310	258	282	8.46311	8.26252	8.7876	12.153	11.0787	11.6061
ENSRNOG00000021729	25.8963	38.9631	36.8515	61.1018	155.539	61.053	-0.78942	0.00071014	0.010378	Iqub	4	-	51482170	51586881	3033	protein_coding	IQ	29	40	38	63	148	54	1.16873	3.22077	1.14346	0.469588	0.725617	0.679576
ENSRNOG00000047194	111.622	119.811	101.827	152.27	235.41	195.596	-0.64067	0.00070944	0.010378	Arl13b	7	-	1122567	1188209	3606	protein_coding	ADP-ribosylation	125	123	105	157	224	173	2.51818	4.21463	3.16727	1.75001	1.92915	1.62352
ENSRNOG00000019453	3950.52	3761.88	4254.41	3159.84	2064.05	3091.09	0.47335	0.00071136	0.010385	Rps5	1	-	65660470	65664767	765	protein_coding	ribosomal	4424	3862	4387	3258	1964	2734	256.026	181.05	245.236	303.454	296.77	332.339
ENSRNOG00000016998	116.98	182.152	139.648	212.402	266.939	264.563	-0.61897	0.00071443	0.010418	Atxn1	17	+	19249952	19533814	4307	protein_coding	ataxin	131	187	144	219	254	234	2.86098	3.89251	3.48931	1.49378	2.38884	1.81349
ENSRNOG00000007131	363.441	324.368	394.699	482.025	537.03	524.604	-0.46329	0.00071634	0.010435	Paxip1	4	+	3959640	4008326	3545	protein_coding	PAX	407	333	407	497	511	464	7.88835	9.51426	8.40622	5.63857	5.1683	6.22738
ENSRNOG00000011952	1776.13	1824.45	1681.59	1477.11	1281.1	1046.95	0.43393	0.00071765	0.010443	Samm50	7	+	125058897	125082505	1679	protein_coding	SAMM50	1989	1873	1734	1523	1219	926	51.0382	47.9207	35.4209	58.1802	61.3772	56.0177
ENSRNOG00000030118	993.882	1278.96	950.381	740.011	769.288	785.775	0.44723	0.00071845	0.010444	Msn	X	+	65226748	65295810	5110	protein_coding	moesin	1113	1313	980	763	732	695	22.6549	25.496	23.5545	28.8454	38.122	28.0507
ENSRNOG00000020451	11635.5	12554.9	10793.6	9923.71	8454.81	8697.8	0.35052	0.00072369	0.010509	Cd81	1	+	216237697	216253311	1294	protein_coding	Cd81	13030	12889	11130	10232	8045	7693	444.91	410.357	381.822	494.54	548.031	466.539
ENSRNOG00000046094	16.9665	36.0408	18.4258	23.2769	183.914	79.1428	-0.77715	0.0007257	0.010527	Cd151	1	+	214446659	214450666	1642	protein_coding	CD151	19	37	19	24	175	70	0.822402	7.03454	2.73794	0.568292	1.23979	0.627635
ENSRNOG00000016611	1755.59	1688.07	1703.9	1444.14	1042.53	1256.11	0.42379	0.00072837	0.010555	Hras	1	-	214178407	214181686	1369	protein_coding	HRas	1966	1733	1757	1489	992	1111	64.6451	50.5216	55.0564	74.5023	73.5722	73.5349
ENSRNOG00000004127	1125.15	892.254	1018.27	1317.08	1372.53	1389.52	-0.39702	0.00073189	0.010584	AABR07021840.1	13	-	94807756	94859436	6023	protein_coding	centrosomal	1260	916	1050	1358	1306	1229	16.185	18.2591	16.7193	13.1077	10.6753	12.0637
ENSRNOG00000028380	117.873	115.915	116.373	161.968	265.888	188.812	-0.64436	0.00073176	0.010584	Ccdc66	16	-	3110239	3139177	2913	protein_coding	coiled-coil	132	119	120	167	253	167	3.22569	5.73259	3.68193	2.22548	2.24764	2.23443
ENSRNOG00000013718	2908.42	3118.99	3048.01	3528.39	4543.21	3919.83	-0.37756	0.00073444	0.010609	Herc2	1	+	114453054	114653793	15433	protein_coding	HECT	3257	3202	3143	3638	4323	3467	13.4209	18.7081	14.5991	10.4877	11.5509	11.1775
ENSRNOG00000006749	304.505	229.882	235.656	386.978	383.593	387.8	-0.51652	0.00073664	0.01063	Tmtc3	7	-	40171963	40217056	6077	protein_coding	transmembrane	341	236	243	399	365	343	3.69428	3.96437	3.62497	2.75585	2.1367	2.16892
ENSRNOG00000020577	2033.31	1985.17	1999.68	2427.58	2820.72	2491.87	-0.3448	0.00074106	0.010672	Pip5k1c	7	-	11267218	11294249	4322	protein_coding	phosphatidylinositol-4-phosphate	2277	2038	2062	2503	2684	2204	33.1842	41.7424	33.353	26.3499	26.421	26.3536
ENSRNOG00000046891	7741.2	7406.88	8860.85	6487.46	5331.42	6347.25	0.37784	0.00074062	0.010672	Hk1	20	-	31912262	31956649	2682	protein_coding	hexokinase	8669	7604	9137	6689	5073	5614	140.329	124.847	134.435	158.745	155.992	184.787
ENSRNOG00000049497	1590.39	1626.71	1440.12	1294.78	1008.9	1129.48	0.40804	0.00074243	0.01068	Eif6	3	-	151356868	151363115	1234	protein_coding	eukaryotic	1781	1670	1485	1335	960	999	76.5699	64.5911	65.4027	89.1632	93.6629	82.1078
ENSRNOG00000011150	2611.95	2767.35	2777.44	2058.06	1978.92	2301.93	0.3456	0.0007487	0.010759	Arsb	2	+	23385183	23544963	3768	protein_coding	arylsulfatase	2925	2841	2864	2122	1883	2036	31.687	32.9845	34.7029	38.1247	41.484	41.2277
ENSRNOG00000024482	707.237	745.169	860.192	909.738	1223.29	1152.09	-0.45904	0.0007499	0.010765	Tnrc18	12	+	13810180	13910955	9173	protein_coding	trinucleotide	792	765	887	938	1164	1019	6.21717	9.05038	7.70933	4.58205	4.95821	5.66753
ENSRNOG00000008604	2875.38	2839.43	2828.84	2451.83	2093.47	2027.19	0.35755	0.00075743	0.010851	Nsfl1c	3	+	146980923	147005439	1468	protein_coding	NSFL1	3220	2915	2917	2528	1992	1793	106.388	98.3396	86.1287	118.281	119.957	118.34
ENSRNOG00000050697	540.25	797.769	523.679	420.924	337.352	429.632	0.55446	0.00075675	0.010851	Ctsz	3	-	172527107	172537877	1355	protein_coding	cathepsin	605	819	540	434	321	380	18.0217	15.6364	18.0112	21.9284	33.2556	21.6163
ENSRNOG00000023107	286.645	274.69	224.988	336.545	458.21	416.065	-0.53794	0.00076318	0.010914	Yeats2	11	-	84330064	84583542	5747	protein_coding	YEATS	321	282	232	347	436	368	3.3973	5.00744	4.1125	2.74318	2.69978	2.18965
ENSRNOG00000027405	1416.26	1103.63	1200.58	1530.45	1733	1824.81	-0.41694	0.00076492	0.010914	Ccp110	1	+	188420461	188444991	4882	protein_coding	centriolar	1586	1133	1238	1578	1649	1614	18.1868	22.2943	21.2327	15.955	12.7689	13.7547
ENSRNOG00000057227	45.5417	67.2113	39.7608	94.0774	136.622	93.8408	-0.737	0.00076503	0.010914	LOC100363372	X	-	1031035	1076850	5831	protein_coding	zinc	51	69	41	97	130	83	0.935998	1.47154	0.914185	0.429554	0.651068	0.381389
ENSRNOG00000058030	134.839	121.76	156.134	206.582	238.563	221.6	-0.58	0.00076392	0.010914	AABR07001905.2	1	+	61733805	61740311	2284	protein_coding	similar	151	125	161	213	227	196	5.24722	6.55995	5.51136	3.24692	3.01116	3.82346
ENSRNOG00000003712	737.598	708.154	663.327	861.244	1054.09	956.497	-0.41204	0.00076604	0.010917	Ppp4r3b	14	+	113570150	113618138	5014	protein_coding	protein	826	727	684	888	1003	846	9.96494	13.2034	10.8364	8.09071	7.97756	7.39944
ENSRNOG00000020619	1676.11	1686.13	1750.45	1458.68	1070.91	1206.36	0.41775	0.00076777	0.010931	Eif3g	8	-	21911625	21915716	1106	protein_coding	eukaryotic	1877	1731	1805	1504	1019	1067	76.5136	60.812	61.9596	83.3489	86.1117	88.5216
ENSRNOG00000036701	11940.9	10921.3	13087.1	9985.78	7643.48	9211.09	0.39339	0.00077137	0.010971	Actg1	10	-	109519134	109520846	1128	protein_coding	actin,	13372	11212	13495	10296	7273	8147	513.577	425.574	463.861	582.208	546.883	648.919
ENSRNOG00000003951	6074.02	6005.18	5778.9	5085.03	4239.49	4650.21	0.33672	0.00077254	0.010976	Psmc1	6	+	124123228	124135658	1614	protein_coding	proteasome	6802	6165	5959	5243	4034	4113	182.777	164.969	163.664	206.978	210.16	200.261
ENSRNOG00000020595	4418.44	4204.11	4313.57	3687.45	2679.9	3235.81	0.39994	0.00077654	0.011022	Rps11	1	-	101116635	101118825	1359	protein_coding	ribosomal	4948	4316	4448	3802	2550	2862	222.605	175.141	191.269	252.87	247.103	251.055
ENSRNOG00000010479	2676.25	2832.61	2954.91	3245.18	4352.99	3769.46	-0.3965	0.00078675	0.011144	Mycbp2	15	-	87506959	93868301	15048	protein_coding	MYC	2997	2908	3047	3346	4142	3334	33.093	48.0557	37.6382	25.8727	28.1241	29.0512
ENSRNOG00000029876	104.478	141.241	176.499	64.0114	81.9733	72.3591	0.69599	0.0007862	0.011144	Gucy1a2	8	+	408001	899974	2780	protein_coding	guanylate	117	145	182	66	78	64	1.33581	1.85191	1.47854	2.06696	2.86974	3.55102
ENSRNOG00000016220	4052.32	3796.95	3774.37	3118.13	2234.3	3084.31	0.42555	0.00079131	0.011197	Rpl12	3	+	12009578	12011666	586	protein_coding	ribosomal	4538	3898	3892	3215	2126	2728	308.695	239.462	298.983	380.328	365.986	360.248
ENSRNOG00000054901	182.167	198.712	174.56	221.13	357.319	344.837	-0.60117	0.00080205	0.011337	Rif1	3	+	37599728	37647631	7251	protein_coding	replication	204	204	180	228	340	305	1.76922	3.09494	2.70148	1.38173	1.54793	1.34649
ENSRNOG00000001074	116.98	79.8743	90.1892	136.752	237.512	169.592	-0.68452	0.0008041	0.011354	Mphosph9	12	+	37702404	37768957	6853	protein_coding	M-phase	131	82	93	141	226	150	1.61316	3.03313	1.95885	1.3082	0.917372	1.0257
ENSRNOG00000004201	376.836	330.212	356.878	464.568	524.419	513.298	-0.4516	0.00080947	0.011419	Rims2	7	+	78092037	78594138	8401	protein_coding	regulating	422	339	368	479	499	454	5.4065	6.60703	5.84911	4.15756	3.74158	4.00414
ENSRNOG00000002841	1752.91	2073.81	2018.11	2087.16	3125.49	3402.01	-0.49629	0.00081694	0.011512	Cdc42bpa	13	+	98231326	98447762	6358	protein_coding	CDC42	1963	2129	2081	2152	2974	3009	21.2057	34.3776	33.8443	16.884	20.5144	19.768
ENSRNOG00000019154	1154.62	1142.59	1171.49	1360.73	1607.94	1588.51	-0.37008	0.0008178	0.011513	Zmynd8	3	-	162480804	162581610	5646	protein_coding	zinc	1293	1173	1208	1403	1530	1405	16.8067	21.5001	19.2112	13.5198	13.7403	13.95
ENSRNOG00000004962	284.859	300.99	321.966	382.129	473.974	470.334	-0.48731	0.00081875	0.011514	Prdm4	7	+	23960378	23985525	2689	protein_coding	PR/SET	319	309	332	394	451	416	8.24426	11.0702	9.93577	5.82627	6.32248	6.69691
ENSRNOG00000055093	620.618	584.446	541.135	818.57	818.682	733.767	-0.40899	0.00081973	0.011516	Fgfr1op	1	-	53122322	53152866	3202	protein_coding	Fgfr1	695	600	558	844	779	649	14.8309	16.0578	13.0173	10.6599	10.3098	9.45235
ENSRNOG00000012985	1440.37	1343.25	1324.72	1132.81	828.14	1015.29	0.42726	0.00082539	0.011584	Pfdn5	7	+	143924662	143929397	643	protein_coding	prefoldin	1613	1379	1366	1168	788	898	102.206	80.8883	89.6942	123.201	117.998	115.23
ENSRNOG00000001813	2239.58	2127.38	2338.13	2671.02	2910.05	2953.16	-0.33149	0.00082726	0.011587	Dnm1l	11	+	88830957	88880198	2639	protein_coding	dynamin	2508	2184	2411	2754	2769	2612	63.8207	75.274	69.0913	50.7306	49.4907	53.8611
ENSRNOG00000003109	577.755	657.502	770.003	483.965	262.735	468.073	0.59589	0.00082726	0.011587	Btbd17	10	-	103334052	103340922	2749	protein_coding	BTB	647	675	794	499	250	414	10.2134	6.00255	9.67219	11.559	13.5098	15.6665
ENSRNOG00000003763	447.381	453.92	469.372	338.485	308.976	327.877	0.44673	0.00083071	0.011588	Prdx4	X	+	43497763	43512991	907	protein_coding	peroxiredoxin	501	466	484	349	294	290	21.6503	21.3949	20.5348	27.1282	28.2682	28.9444
ENSRNOG00000016516	257532	297364	185175	174209	167217	180737	0.45611	0.00083012	0.011588	Mbp	18	+	79326738	79437310	3371	protein_coding	myelin	288398	305278	190946	179621	159112	159858	5159.04	5360.92	5240.82	7230.17	8573.95	5286.92
ENSRNOG00000019400	3398.66	4288.86	4002.27	2890.21	2727.19	3186.06	0.38298	0.00083158	0.011588	Dag1	8	-	116980497	116993193	5184	protein_coding	dystroglycan	3806	4403	4127	2980	2595	2818	32.3443	33.0402	34.912	36.0574	46.7309	43.1814
ENSRNOG00000021638	1501.09	1566.32	1387.75	1196.82	1018.36	1154.35	0.37784	0.0008301	0.011588	Eef1d	7	-	116928265	116936674	2017	protein_coding	eukaryotic	1681	1608	1431	1234	969	1021	34.4235	31.7094	32.5102	40.931	43.8632	38.4823
ENSRNOG00000026866	166.986	180.204	195.895	244.407	290.059	308.657	-0.54464	0.00083025	0.011588	Syn3	7	+	23403891	23808602	2263	protein_coding	synapsin	187	185	202	252	276	273	6.26559	8.04999	7.74778	4.05834	4.49787	4.84165
ENSRNOG00000034234	534152	455381	496362	697137	551473	758960	-0.40315	0.00083237	0.011588	Mt-co1	MT	+	5323	6867	1545	protein_coding	mitochondrially	598171	467500	511831	718794	524743	671283	26177.1	22417.6	27904.6	19014.6	16648.4	17969
ENSRNOG00000019349	743.849	714.972	774.852	616.837	500.247	466.943	0.44969	0.00083369	0.011594	Sf3a2	7	-	11777826	11783849	1607	protein_coding	splicing	833	734	799	636	476	413	22.2683	19.5507	16.5057	25.4578	25.1304	26.9686
ENSRNOG00000030285	50.8996	61.3668	53.3377	107.656	111.4	97.2326	-0.68879	0.00083451	0.011594	Epha3	11	-	421135	782954	6160	protein_coding	Eph	57	63	55	111	106	86	1.37023	1.53498	1.21178	0.614174	0.760477	0.654509
ENSRNOG00000000891	118.766	91.5632	105.706	146.45	190.22	219.339	-0.63948	0.00084152	0.011645	AABR07035107.1	12	+	4737817	4741997	1395	protein_coding	-	133	94	109	151	181	194	6.09044	8.56397	8.93155	4.6824	3.70744	4.23818
ENSRNOG00000008659	2106.53	2097.19	2134.48	2289.86	3356.7	3231.29	-0.44315	0.00084058	0.011645	Arhgap21	17	-	87725867	87826421	6958	protein_coding	Rho	2359	2153	2201	2361	3194	2858	19.0923	30.2985	26.3801	16.6508	17.0247	17.1578
ENSRNOG00000010889	529.534	393.527	371.424	621.687	700.977	596.963	-0.50164	0.00083929	0.011645	Fbxw7	2	-	184231260	184309664	3615	protein_coding	F-box	593	404	383	641	667	528	19.6977	24.0441	18.5202	15.9059	12.1398	11.3459
ENSRNOG00000025689	643.835	590.29	604.171	482.995	426.681	420.588	0.42807	0.0008414	0.011645	Abhd1	6	-	26784058	26792808	5126	protein_coding	abhydrolase	721	606	623	498	406	372	5.46634	5.22779	4.66083	6.90793	6.5045	6.59229
ENSRNOG00000027728	344.689	324.368	273.477	398.617	597.985	462.42	-0.54177	0.00084341	0.011659	Ibtk	8	-	93324476	93390305	4053	protein_coding	inhibitor	386	333	282	411	569	409	5.70573	9.2663	6.48106	4.67737	4.52051	3.77398
ENSRNOG00000018285	5615.92	6071.42	5843.87	6507.83	10145.8	8008.12	-0.44793	0.00084641	0.011689	Kcna2	2	+	209838869	209852471	11672	protein_coding	potassium	6289	6233	6026	6710	9654	7083	91.4817	154.399	110.225	74.8407	83.0965	79.1994
ENSRNOG00000013987	101.799	125.656	148.376	189.125	298.467	188.812	-0.65544	0.00084822	0.011702	Sbno2	7	+	12471824	12518654	7781	protein_coding	strawberry	114	129	153	195	284	167	1.77768	3.03713	1.73776	0.907131	1.14996	1.3446
ENSRNOG00000047531	27.6822	23.3778	18.4258	38.7948	93.5336	61.053	-0.77954	0.00085256	0.01175	Ccdc57	10	-	110008603	110101872	3051	protein_coding	coiled-coil	31	24	19	40	89	54	0.737673	1.92539	1.13671	0.499011	0.432802	0.337783
ENSRNOG00000018790	25.0033	17.5334	31.0329	70.8005	58.8526	54.2694	-0.76955	0.00085549	0.011779	Kcnh4	10	-	88647575	88667345	3685	protein_coding	potassium	28	18	32	73	56	48	1.11463	1.00305	0.836571	0.373174	0.268754	0.47102
ENSRNOG00000013000	15949.4	15882.3	14658.2	12621.9	12966.5	11525.5	0.31146	0.00085845	0.011808	Ldhb	4	-	176701983	176720012	1340	protein_coding	lactate	17861	16305	15115	13014	12338	10194	546.452	607.73	488.584	654.624	669.478	611.829
ENSRNOG00000011440	131.267	185.075	150.315	185.245	450.853	272.477	-0.6967	0.00086353	0.01185	Ccdc39	2	-	120278605	120316600	4066	protein_coding	coiled-coil	147	190	155	191	429	241	3.07931	8.11339	4.43497	2.06863	2.99535	2.40898
ENSRNOG00000019145	1020.67	1147.46	1114.27	1312.23	1500.74	1521.8	-0.37623	0.00086408	0.01185	Kdm2a	1	-	219566156	219640294	6783	protein_coding	lysine	1143	1178	1149	1353	1428	1346	11.2233	13.8956	12.7445	8.2759	9.55528	9.18809
ENSRNOG00000019656	463.454	515.287	547.924	340.424	323.689	397.975	0.47097	0.00086265	0.01185	Btd	16	+	7758996	7791243	1962	protein_coding	biotinidase	519	529	565	351	308	352	10.0659	10.3615	11.5224	12.9915	14.8346	15.6198
ENSRNOG00000013201	1385.9	1380.27	1245.19	1121.17	861.77	961.02	0.41222	0.00087558	0.011996	Tex264	8	-	115360713	115388266	1542	protein_coding	testis	1552	1417	1284	1156	820	850	42.1813	35.0994	35.4025	49.4309	50.5598	45.1656
ENSRNOG00000019960	1416.26	1740.67	1778.57	1377.22	933.234	1109.13	0.47424	0.00087652	0.011997	Ino80e	1	-	198287490	198298076	2043	protein_coding	INO80	1586	1787	1834	1420	888	981	39.108	28.689	30.839	38.1264	48.1256	48.692
ENSRNOG00000024533	242.889	211.375	225.958	309.388	385.695	326.747	-0.5136	0.0008801	0.012034	Eogt	4	-	129477807	129515435	4378	protein_coding	EGF	272	217	233	319	367	289	5.78063	7.80144	5.97772	4.30228	3.84519	4.07025
ENSRNOG00000011559	2676.25	3342.06	2170.36	1948.47	1953.7	1898.3	0.45141	0.00088486	0.012087	Cnn3	2	+	225005019	225036188	1990	protein_coding	calponin	2997	3431	2238	2009	1859	1679	56.8032	61.6591	54.1872	73.9647	94.861	61.0006
ENSRNOG00000031766	185828	157305	169790	249281	186718	272110	-0.42712	0.00088955	0.01213	Mt-cyb	MT	+	14136	15278	1143	protein_coding	mitochondrially	208100	161491	175082	257025	177668	240675	12652.5	10259.7	13523.3	8941.63	7773.6	8308.49
ENSRNOG00000058359	8593.1	7981.58	8177.16	6909.35	5308.3	6577.9	0.37289	0.00088976	0.01213	Fkbp8	16	-	20645957	20652889	1651	protein_coding	FKBP	9623	8194	8432	7124	5051	5818	242.786	201.93	226.321	286.256	273.067	277.02
ENSRNOG00000012629	614.367	664.32	560.531	732.252	1081.42	867.179	-0.48426	0.00089553	0.012197	Rab23	9	-	38470298	38495176	4002	protein_coding	RAB23,	688	682	578	755	1029	767	13.439	21.4863	15.5837	10.6894	11.8708	9.91814
ENSRNOG00000053452	4284.5	4148.59	4908.04	3487.65	2738.75	3620.22	0.40599	0.00090095	0.012258	LOC100361457	3	+	75643054	75644954	1901	protein_coding	actin,	4798	4259	5061	3596	2606	3202	106.435	90.4821	108.178	123.956	123.267	144.405
ENSRNOG00000052025	7989.45	7739.04	7688.39	6568.93	5608.86	6363.08	0.32175	0.000902	0.012261	Tle5	7	-	11013681	11018160	582	protein_coding	TLE	8947	7945	7928	6773	5337	5628	654.793	605.264	621.055	754.997	751.088	738.869
ENSRNOG00000012393	557.217	609.772	503.314	430.622	347.861	388.93	0.46493	0.00090719	0.012319	S100a13	2	+	189906022	189912516	484	protein_coding	S100	624	626	519	444	331	344	51.6159	45.1391	45.647	63.3184	71.1621	58.1633
ENSRNOG00000007548	313.434	283.456	285.114	383.099	542.285	408.151	-0.51948	0.00090978	0.012342	Polr3f	3	+	138684685	138701055	4598	protein_coding	RNA	351	291	294	395	516	361	4.83364	7.40715	5.0424	3.74912	3.48212	3.46821
ENSRNOG00000023837	81.2608	92.5373	75.6426	134.812	179.711	132.282	-0.65027	0.00091595	0.012413	Mtx3	2	+	22427474	22435307	1150	protein_coding	metaxin	91	95	78	139	171	117	6.80085	9.81451	6.53412	3.88628	4.54512	3.67895
ENSRNOG00000014571	3382.59	3870.01	2577.67	2386.85	2242.7	2408.2	0.43978	0.00091741	0.012421	Dbndd2	3	+	160935709	160938467	1163	protein_coding	dysbindin	3788	3973	2658	2461	2134	2130	119.063	121.111	117.625	159.964	187.957	123.966
ENSRNOG00000000414	43.7558	49.6779	43.64	64.9813	98.7883	142.457	-0.74297	0.00092195	0.01247	Cep85l	20	-	34575950	34684418	3184	protein_coding	centrosomal	49	51	45	67	94	126	1.39365	2.29367	2.99159	0.889651	1.03734	0.902344
ENSRNOG00000016952	2387.82	2633.9	1987.07	1985.32	1489.18	1439.27	0.46168	0.00092728	0.012518	Uqcr11	7	+	12171185	12175835	508	protein_coding	ubiquinol-cytochrome	2674	2704	2049	2047	1417	1273	226.725	184.11	160.94	258.517	292.862	218.779
ENSRNOG00000020374	253.605	248.39	238.565	339.454	445.598	333.53	-0.51866	0.00092665	0.012518	Tmem8a	10	+	15484795	15495377	4476	protein_coding	transmembrane	284	255	246	350	424	295	5.72807	8.14012	5.51081	4.05699	4.08089	3.88111
ENSRNOG00000039777	62.5083	77.9261	78.5519	104.746	188.118	133.412	-0.69413	0.00093004	0.012543	Ttf1	3	+	7635933	7660673	4811	protein_coding	transcription	70	80	81	108	179	118	1.26309	2.45577	1.57524	0.714585	0.914902	0.913223
ENSRNOG00000015406	165.2	366.253	185.227	103.776	143.979	110.8	0.70536	0.00093687	0.012623	Pgm5	1	-	242582642	242765807	1704	protein_coding	phosphoglucomutase	185	376	191	107	137	98	3.53314	5.30666	3.69365	5.33204	12.1405	6.07982
ENSRNOG00000016108	390.23	482.168	513.012	602.289	659.99	719.069	-0.46471	0.00094166	0.012662	Phlpp2	19	-	41731646	41798383	4290	protein_coding	PH	437	495	529	621	628	636	8.1448	9.66213	9.52136	5.00282	6.34845	6.68845
ENSRNOG00000016989	540.25	682.828	650.72	487.845	417.223	402.498	0.4657	0.00094124	0.012662	Dolk	3	-	8850154	8852192	2039	protein_coding	dolichol	605	701	671	503	397	356	13.8802	12.8512	11.2133	14.5723	18.9156	17.8498
ENSRNOG00000019629	13148.2	14386.1	12323.9	10453.3	9145.28	11154.6	0.35356	0.0009451	0.012696	Lamp1	16	-	81689335	81714419	4019	protein_coding	lysosomal-associated	14724	14769	12708	10778	8702	9866	629.082	595.817	657.299	750.136	842.935	715.035
ENSRNOG00000007859	645.621	562.042	482.949	768.137	1013.11	721.33	-0.49902	0.0009496	0.012744	Cep83	7	+	35773928	35847617	2686	protein_coding	centrosomal	723	577	498	792	964	638	16.5907	23.6887	15.2551	13.2198	11.8192	10.0566
ENSRNOG00000006185	62.5083	50.652	56.2471	103.776	108.247	107.408	-0.67728	0.00095128	0.012755	Etaa1	14	-	102290418	102293677	3260	protein_coding	ETAA1	70	52	58	107	103	95	1.84677	2.0854	1.87157	1.05456	0.877619	0.965022
ENSRNOG00000010031	504.531	603.928	703.088	370.49	457.159	403.628	0.49312	0.00095245	0.012758	Vtn	10	+	65767053	65771038	1691	protein_coding	vitronectin	565	620	725	382	435	357	13.7077	18.3111	14.6225	17.6967	21.7553	25.0795
ENSRNOG00000000936	95.5484	125.656	95.0381	171.667	174.456	186.551	-0.60858	0.00095577	0.01279	Stx2	12	+	31335372	31360254	2616	protein_coding	syntaxin	107	129	98	177	166	165	6.03947	6.64443	6.42632	3.18679	4.30417	3.22353
ENSRNOG00000007246	57.1504	85.7187	74.6728	102.806	161.845	156.024	-0.68981	0.00096267	0.012857	Atxn7	15	-	12425175	12513931	2799	protein_coding	ataxin	64	88	77	106	154	138	2.13083	3.63152	3.16647	1.12297	1.72982	1.49216
ENSRNOG00000053468	28271.6	25041.6	30013.6	22686.2	15752.5	21732.6	0.43007	0.00096181	0.012857	Tuba1b	7	-	140614752	140617721	1608	protein_coding	tubulin,	31660	25708	30949	23391	14989	19222	818.481	615.258	767.736	966.976	879.635	1043.97
ENSRNOG00000002882	178.595	173.386	151.285	213.371	311.078	289.437	-0.57637	0.00096594	0.012877	Zcchc2	13	+	25966428	26013338	5396	protein_coding	zinc	200	178	156	220	296	256	3.43752	5.42549	4.56579	2.72771	2.71967	2.34979
ENSRNOG00000005823	258.07	269.819	320.026	357.882	456.108	454.506	-0.50888	0.00096675	0.012877	Utp20	7	-	29296963	29378080	8824	protein_coding	UTP20	289	277	330	369	434	402	2.35292	3.24635	2.9259	1.60851	1.72717	2.0285
ENSRNOG00000046295	43.7558	65.2631	209.472	45.5839	21.0188	28.2653	0.76991	0.00096695	0.012877	Ubald1	10	+	10889488	10893467	531	protein_coding	UBA-like	49	67	216	47	20	25	4.98023	2.48603	3.02374	4.53203	6.94225	22.0641
ENSRNOG00000007576	238.424	267.871	340.392	405.406	392	511.036	-0.53891	0.00097167	0.012927	Zfp597	10	+	11912543	11917898	1260	protein_coding	zinc	267	275	351	418	373	452	18.666	19.5393	23.0392	10.4071	12.0083	15.11
ENSRNOG00000048961	1126.04	1294.55	1261.68	934.955	886.993	975.718	0.37184	0.00097325	0.012936	Bhlhe41	4	-	180232382	180234804	1194	protein_coding	basic	1261	1329	1301	964	844	863	45.4275	46.6561	46.4201	51.8683	61.2408	59.1017
ENSRNOG00000004061	497.387	529.898	398.578	594.53	840.752	685.151	-0.5031	0.0009756	0.012955	Pnn	6	+	80159364	80167677	2821	protein_coding	pinin,	557	544	411	613	800	606	12.2265	18.7179	13.7965	9.69713	10.61	7.90252
ENSRNOG00000015445	9757.54	8826.11	7462.43	6925.84	5600.46	6783.67	0.40049	0.00097726	0.012964	Mal	3	-	120209647	120233655	2272	protein_coding	mal,	10927	9061	7695	7141	5329	6000	176.847	154.813	169.606	236.202	219.426	183.708
ENSRNOG00000005176	2978.07	2723.52	2865.69	3436.25	4177.48	3516.2	-0.35617	0.00098451	0.013048	Map7d2	X	-	38397261	38468360	4247	protein_coding	MAP7	3335	2796	2955	3543	3975	3110	46.9391	61.7768	47.0302	38.566	36.2222	37.74
ENSRNOG00000013036	69.6521	64.2891	53.3377	119.294	143.979	96.102	-0.68543	0.00098806	0.013083	Epha8	5	-	155295314	155316495	2937	protein_coding	Eph	78	66	55	123	137	85	2.35639	3.07884	1.85872	1.30431	1.2364	1.01575
ENSRNOG00000036693	904.584	1084.15	878.618	740.011	654.735	703.24	0.41499	0.00099104	0.013109	Slc25a10	10	+	109665682	109673143	1916	protein_coding	solute	1013	1113	906	763	623	622	22.4066	21.4617	20.8494	25.966	31.961	25.6484
ENSRNOG00000015692	425.949	513.338	476.16	572.223	672.601	849.089	-0.49765	0.00099625	0.013166	Taok1	10	+	62566732	62630155	2979	protein_coding	TAO	477	527	491	590	640	751	11.1437	14.1801	16.1908	7.86392	9.7333	8.94001
ENSRNOG00000020845	189.311	227.934	201.714	121.234	114.552	144.718	0.58189	0.00099881	0.013187	Tyrobp	1	+	88875375	88879303	603	protein_coding	Tyro	212	234	208	125	109	128	11.6638	11.9311	13.633	17.2667	21.351	18.71
ENSRNOG00000024142	266.107	282.482	216.26	370.49	537.03	331.269	-0.57797	0.0010052	0.013258	Arglu1	16	+	86600877	86625083	1718	protein_coding	arginine	298	290	223	382	511	293	23.4646	36.821	20.5434	15.9776	17.419	13.2049
ENSRNOG00000005630	327.722	350.668	316.147	257.016	189.169	206.902	0.52421	0.001008	0.01328	AABR07060778.1	4	-	93405802	93406182	381	protein_coding	-	367	360	326	265	180	183	39.1351	31.183	30.8479	47.3077	51.9873	46.4109
ENSRNOG00000031174	159.843	179.23	166.802	226.95	304.772	261.171	-0.5506	0.0010088	0.01328	Arnt	2	+	196594303	196651179	2443	protein_coding	aryl	179	184	172	234	290	231	5.48365	7.97217	6.17901	3.66144	4.21644	3.88565
ENSRNOG00000007784	614.367	569.835	603.201	482.995	399.357	395.714	0.43964	0.001019	0.013403	Bloc1s1	7	-	3342630	3346238	548	protein_coding	biogenesis	688	585	622	498	380	350	51.1322	45.7692	41.0191	61.6593	58.7348	61.5654
ENSRNOG00000046256	1090.32	1009.14	1260.71	1352.97	1661.54	1553.46	-0.40897	0.0010203	0.013406	Ralgapa1	6	-	76396784	76608864	5556	protein_coding	Ral	1221	1036	1300	1395	1581	1374	21.5457	28.6446	24.2229	16.4607	15.6466	19.3558
ENSRNOG00000049662	30.3612	32.1445	25.2142	60.1319	65.1582	73.4898	-0.74163	0.0010282	0.013497	Zfp708	2	-	86470143	86475096	1630	protein_coding	zinc	34	33	26	62	62	65	2.21632	2.59991	2.65221	1.06088	1.15353	0.895974
ENSRNOG00000054978	1212.66	1500.08	1340.23	1040.67	992.087	1023.2	0.38039	0.0010306	0.013516	Hist1h1c	17	-	43639749	43640387	639	protein_coding	histone	1358	1540	1382	1073	944	905	94.4811	97.5083	90.9592	104.373	132.599	117.31
ENSRNOG00000012385	1315.35	1154.28	1153.06	1507.18	1560.65	1645.04	-0.35732	0.0010337	0.013543	Naa15	2	+	140471690	140534259	6018	protein_coding	N(alpha)-acetyltransferase	1473	1185	1189	1554	1485	1455	14.5293	16.2871	15.5278	12.021	10.8339	10.7166
ENSRNOG00000000785	139.304	150.008	139.648	214.341	271.142	202.379	-0.56966	0.0010362	0.013553	Trim39	20	+	2500689	2514546	5062	protein_coding	tripartite	156	154	144	221	258	179	9.19053	12.5861	8.49678	5.66262	6.26243	5.77287
ENSRNOG00000014916	503.638	539.638	464.523	616.837	704.129	798.212	-0.44494	0.0010363	0.013553	Lats1	1	+	1784078	1817310	7087	protein_coding	large	564	554	479	636	670	706	5.04941	6.23998	6.39796	3.90848	4.30098	3.66606
ENSRNOG00000015813	655.444	728.609	736.061	804.022	1367.27	1022.07	-0.51471	0.0010397	0.013584	Ubr2	9	+	16003058	16080152	5278	protein_coding	ubiquitin	734	748	759	829	1301	904	9.2788	17.082	11.5494	7.17097	8.18677	8.18955
ENSRNOG00000001611	3999.64	3916.76	3626.96	3384.85	2560.09	2684.07	0.39046	0.0010409	0.013586	Rpl24	11	-	47116886	47122095	509	protein_coding	ribosomal	4479	4021	3740	3490	2436	2374	385.792	315.886	299.545	432.17	434.647	398.548
ENSRNOG00000022414	620.618	620.487	622.597	726.433	882.789	989.285	-0.43626	0.0010476	0.013649	Zfp142	9	-	81844138	81868086	7317	protein_coding	zinc	695	637	642	749	840	875	6.57666	8.65222	8.7697	5.32664	5.46937	5.43425
ENSRNOG00000037850	917.979	1193.24	834.008	774.926	597.985	639.926	0.48642	0.001047	0.013649	2020-03-02	13	-	102724348	102756174	1942	protein_coding	mitochondrial	1028	1225	860	799	569	566	23.1496	19.339	18.7183	25.9977	34.7062	24.0202
ENSRNOG00000014568	1844.89	1877.05	1791.18	1612.89	1198.07	1226.71	0.41344	0.001051	0.013667	Ndufb10	10	-	14090128	14092289	683	protein_coding	NADH:ubiquinone	2066	1927	1847	1663	1140	1085	136.999	110.168	102.025	148.56	155.232	146.681
ENSRNOG00000019996	1799.35	2470.26	1935.67	1384	1666.79	1407.61	0.4349	0.0010503	0.013667	Slc16a1	2	+	207108552	207128554	2487	protein_coding	solute	2015	2536	1996	1427	1586	1245	32.2845	42.0918	32.1509	39.7915	56.104	43.5323
ENSRNOG00000006983	165.2	129.552	186.197	236.648	281.652	252.126	-0.56791	0.0010555	0.013688	Nr2c1	7	+	35069814	35122796	3976	protein_coding	nuclear	185	133	192	244	268	223	4.50128	5.7997	4.69574	2.97895	2.39923	3.41451
ENSRNOG00000009746	308.077	255.208	282.205	371.46	435.089	421.718	-0.47879	0.001054	0.013688	Akap17b	X	-	123217326	123254557	5166	protein_coding	A	345	262	291	383	414	373	4.17148	5.28952	4.63718	3.27986	2.7904	3.05538
ENSRNOG00000019973	2772.69	2531.63	2410.86	2204.51	1632.11	1866.64	0.40323	0.0010556	0.013688	Arl3	1	-	266287017	266333105	1357	protein_coding	ADP	3105	2599	2486	2273	1553	1651	94.2466	75.5374	78.1387	112.376	105.377	99.3684
ENSRNOG00000001385	2766.44	2830.67	2725.07	2283.07	1946.34	2266.88	0.33895	0.0010592	0.013696	Plbd2	12	+	41600005	41619186	2190	protein_coding	phospholipase	3098	2906	2810	2354	1852	2005	60.4795	55.8171	58.7989	69.475	73.0082	69.5968
ENSRNOG00000016443	1296.6	1416.31	1484.73	1641.02	1910.61	1996.66	-0.37641	0.0010582	0.013696	Vps13d	5	-	162891451	163119239	15245	protein_coding	vacuolar	1452	1454	1531	1692	1818	1766	6.64123	8.3708	7.91211	4.97462	5.58068	5.79301
ENSRNOG00000027152	57.1504	80.8484	74.6728	104.746	200.729	123.237	-0.70477	0.0010591	0.013696	N4bp2	14	-	44038614	44078897	5228	protein_coding	NEDD4	64	83	77	108	191	109	1.16234	2.4114	1.33903	0.601223	0.873499	0.798881
ENSRNOG00000015750	561.682	734.454	734.121	481.055	419.325	509.906	0.47023	0.0010621	0.013709	Wnt7b	7	-	126420656	126465723	3890	protein_coding	Wnt	629	754	757	496	399	451	11.4612	10.8154	11.8953	12.6865	17.037	16.8626
ENSRNOG00000019266	597.401	537.69	545.984	450.02	369.931	374.232	0.44652	0.001062	0.013709	Tmem223	1	+	224970807	224972168	748	protein_coding	transmembrane	669	552	563	464	352	331	34.903	31.0607	28.4201	43.9254	40.6029	40.8257
ENSRNOG00000009823	708.13	704.257	605.141	533.428	481.33	387.8	0.46877	0.0010635	0.013714	Naa38	10	+	55997614	55998691	711	protein_coding	N(alpha)-acetyltransferase	793	723	624	550	458	343	43.525	42.5174	30.983	54.7765	55.9485	47.6038
ENSRNOG00000047768	758.136	1214.67	904.802	539.248	765.084	543.824	0.54411	0.0010685	0.013765	Lamb2	8	+	117268337	117280517	5902	protein_coding	laminin	849	1247	933	556	728	481	5.45111	8.3727	5.3828	7.26545	11.955	8.81805
ENSRNOG00000047319	157.164	186.049	192.016	250.226	326.842	261.171	-0.54961	0.0010726	0.013805	Caprin2	4	-	183305813	183374195	3090	protein_coding	caprin	176	191	198	258	311	231	6.78664	9.59666	6.93586	4.04104	4.91295	5.0209
ENSRNOG00000001996	888.511	800.691	775.821	1030.97	1112.94	1103.48	-0.37212	0.0010756	0.01383	Ythdc1	14	-	22971836	23002011	2968	protein_coding	YTH	995	822	800	1063	1059	976	20.1519	23.5506	21.1196	16.4646	15.238	14.6202
ENSRNOG00000006888	54.4715	57.4705	53.3377	87.2883	127.164	105.147	-0.68575	0.0010797	0.013858	Gcfc2	4	+	112662609	112699711	2583	protein_coding	GC-rich	61	59	55	90	121	93	1.96049	3.09194	2.31237	1.15984	1.25675	1.15496
ENSRNOG00000027569	2199.4	2024.13	2485.54	1692.42	1478.67	1837.24	0.39218	0.0010797	0.013858	Trappc9	7	-	113681793	114305896	4667	protein_coding	trafficking	2463	2078	2563	1745	1407	1625	32.7718	30.9972	34.8346	40.3751	38.1614	46.4017
ENSRNOG00000020660	15189.5	14655	13268.5	12635.5	9382.79	10341.7	0.38569	0.0010856	0.013921	Cfl1	1	+	220869805	220873337	1105	protein_coding	cofilin	17010	15045	13682	13028	8928	9147	663.379	533.289	531.637	756.019	749.118	671.606
ENSRNOG00000017731	2707.5	2722.54	2250.85	2046.43	1748.76	2010.23	0.37762	0.0010898	0.013954	Agpat4	1	-	48719633	48825364	1926	protein_coding	1-acylglycerol-3-phosphate	3032	2795	2321	2110	1664	1778	71.048	65.7275	68.3368	89.1135	92.0292	75.34
ENSRNOG00000019682	910.835	938.036	835.948	741.95	630.564	509.906	0.45978	0.0010903	0.013954	Timm13	7	+	11677340	11678442	805	protein_coding	translocase	1020	963	862	765	600	451	53.4702	49.1956	35.9815	62.2293	65.8189	58.0816
ENSRNOG00000023467	2787.87	2752.74	2551.48	3351.87	4023	3214.33	-0.36455	0.0010986	0.014048	Fam168b	9	-	41305570	41337498	4034	protein_coding	family	3122	2826	2631	3456	3828	2843	48.2041	62.6335	45.2627	38.0091	38.544	35.3763
ENSRNOG00000000476	749.206	775.365	748.668	640.114	454.006	505.383	0.45608	0.0011055	0.014097	Zbtb22	20	-	5476345	5479511	2571	protein_coding	zinc	839	796	772	660	432	447	14.444	11.0905	11.1662	16.0269	17.0346	16.287
ENSRNOG00000003626	3628.16	3502.78	3438.83	3113.28	2472.86	2367.5	0.38244	0.0011039	0.014097	Atp5pd	10	-	103967312	103972668	794	protein_coding	ATP	4063	3596	3546	3210	2353	2094	227.473	195.601	169.377	251.314	249.183	242.24
ENSRNOG00000046021	1145.69	908.814	692.421	576.103	423.529	708.894	0.57092	0.001105	0.014097	LOC108348172	X	-	15425078	15428518	939	protein_coding	proSAAS	1283	933	714	594	403	627	35.5932	28.3276	42.8846	67.1046	54.6684	41.2439
ENSRNOG00000058050	926.909	908.814	1081.3	1217.19	1668.89	1234.63	-0.45053	0.0011113	0.014157	Mtfr2	1	+	15782477	15860624	6687	protein_coding	mitochondrial	1038	933	1115	1255	1588	1092	21.9162	32.5309	21.7669	15.8221	15.9322	18.7705
ENSRNOG00000011825	1357.32	1377.34	1156.94	1101.77	865.974	688.542	0.48689	0.0011188	0.01424	Ndufb3	9	+	65478496	65488702	711	protein_coding	NADH:ubiquinone	1520	1414	1193	1136	824	609	89.899	76.4941	55.0107	104.994	109.421	91.0118
ENSRNOG00000004917	245.568	262.027	239.535	315.208	404.612	384.408	-0.4954	0.0011259	0.014317	Rasal2	13	-	74771522	75059326	4653	protein_coding	RAS	275	269	247	325	385	340	4.65304	6.46605	5.5563	3.43662	3.766	3.40903
ENSRNOG00000001347	84.8327	39.9371	64.975	131.902	132.418	116.453	-0.69984	0.001129	0.014344	Adam1a	12	+	40533632	40536620	2955	pseudogene	ADAM	95	41	67	136	126	103	2.58957	2.81439	2.23861	1.57891	0.76339	1.22983
ENSRNOG00000003869	417.02	421.775	378.213	267.684	319.486	240.82	0.49021	0.0011349	0.014392	Sod3	14	-	60958592	60964324	1728	protein_coding	superoxide	467	433	390	276	304	213	8.98693	11.6118	7.91653	13.2728	13.7868	12.2419
ENSRNOG00000009513	1621.64	1669.57	1657.35	1389.82	1144.47	1264.02	0.35888	0.0011348	0.014392	Akr1b1	4	-	61706864	61720956	1338	protein_coding	aldo-keto	1816	1714	1709	1433	1089	1118	60.261	53.7208	53.6642	66.6578	70.4814	69.2808
ENSRNOG00000053766	215.207	221.115	153.225	139.661	97.7374	96.102	0.63552	0.0011441	0.014495	Ramp3	14	+	86922223	86939719	1222	protein_coding	receptor	241	227	158	144	93	85	6.63036	5.02322	4.46732	9.68583	10.2206	7.01315
ENSRNOG00000003795	439.344	357.486	463.553	566.404	677.856	564.175	-0.46617	0.0011534	0.01456	Angel2	13	+	109505697	109520419	3539	protein_coding	angel	492	367	478	584	645	499	9.28492	12.0296	9.05564	6.82772	5.70566	7.32612
ENSRNOG00000004827	1040.32	892.254	876.678	1059.1	1573.26	1385	-0.46247	0.0011525	0.01456	Papola	6	+	129609074	129661531	4265	protein_coding	poly	1165	916	904	1092	1497	1225	24.3337	39.1319	31.1583	22.6598	19.9597	19.4193
ENSRNOG00000008301	470.598	615.616	494.586	329.756	422.478	279.261	0.52877	0.0011522	0.01456	Tagln2	13	-	90807199	90814119	1297	protein_coding	transgelin	527	632	510	340	402	247	14.7498	20.4577	12.2308	19.9555	26.81	21.3283
ENSRNOG00000046005	136940	160898	130770	109428	89636.7	120088	0.39465	0.0011513	0.01456	Scd2	1	+	264059374	264072433	5046	protein_coding	stearoyl-Coenzyme	153353	165180	134845	112827	85292	106215	1258.09	1115.66	1351.88	1492.57	1801.07	1449.49
ENSRNOG00000007324	730.454	1020.83	901.892	1170.63	1181.26	1347.69	-0.43649	0.001157	0.014585	Plxna2	13	+	113373578	113571648	11066	protein_coding	plexin	818	1048	930	1207	1124	1192	6.13709	6.70419	6.91807	3.63039	5.21064	4.55847
ENSRNOG00000010155	1475.2	1615.02	1514.79	1751.59	2320.47	2096.15	-0.39148	0.0011575	0.014585	Pcm1	16	-	54040721	54137660	7227	protein_coding	pericentriolar	1652	1658	1562	1806	2208	1854	14.8043	21.2321	17.3473	11.8202	13.2901	12.3433
ENSRNOG00000005578	150.913	150.008	174.56	230.829	258.531	241.951	-0.53248	0.0011599	0.014596	Zbtb44	8	+	32165810	32217476	2709	protein_coding	zinc	169	154	180	238	246	214	6.5967	7.99852	6.77044	4.08867	4.17393	4.80954
ENSRNOG00000050585	15177.9	13884.5	15061.6	12779	10931.9	11249.6	0.32022	0.0011605	0.014596	Pgam1	1	+	261158261	261165808	1742	protein_coding	phosphoglycerate	16997	14254	15531	13176	10402	9950	425.58	394.13	366.838	479.198	450.203	483.591
ENSRNOG00000012263	795.641	654.58	737.03	964.051	968.966	981.371	-0.38516	0.0011629	0.0146	Cnot7	16	+	54899452	54918613	2614	protein_coding	CCR4-NOT	891	672	760	994	922	868	21.3957	23.2807	21.3262	16.7403	14.1444	15.7701
ENSRNOG00000012329	7535.82	7472.14	7707.79	6602.87	4452.83	5601.05	0.4119	0.0011623	0.0146	Saraf	16	-	61735181	61753476	1885	protein_coding	store-operated	8439	7671	7948	6808	4237	4954	203.214	148.36	168.789	219.872	223.903	228.704
ENSRNOG00000017066	212.528	220.141	224.018	301.63	480.279	289.437	-0.581	0.0011719	0.014689	Zfp384	4	+	157523110	157552596	3595	protein_coding	zinc	238	226	231	311	457	256	6.89469	11.8849	6.4781	4.60549	4.89933	4.93682
ENSRNOG00000024578	1928.83	2160.5	1732.99	1403.4	1388.29	1595.29	0.38113	0.0011722	0.014689	Ttyh2	10	+	103206014	103248862	2742	protein_coding	tweety	2160	2218	1787	1447	1321	1411	29.6925	31.7984	33.049	38.6881	44.5055	35.3496
ENSRNOG00000001930	238.424	255.208	254.082	300.66	450.853	393.453	-0.52782	0.0011822	0.014802	Ccdc50	11	-	76747865	76804510	1172	protein_coding	coiled-coil	267	262	262	310	429	348	14.8826	24.1602	19.07	11.1886	12.2997	12.1255
ENSRNOG00000046799	2734.29	2833.59	2694.04	2369.39	2039.87	2066.76	0.33328	0.0011834	0.014803	Phb	10	+	83476107	83488878	1739	protein_coding	prohibitin	3062	2909	2778	2443	1941	1828	79.0442	73.671	67.5112	86.4762	92.0374	86.6482
ENSRNOG00000039819	317.899	297.093	277.356	371.46	468.719	456.767	-0.47812	0.0011861	0.014824	AABR07035338.1	12	-	10496504	10561340	3350	processed_transcript	-	356	305	286	383	446	404	19.2067	26.2369	23.1253	15.5829	14.9564	13.8261
ENSRNOG00000012406	3745.14	3915.79	3663.82	3188.93	2863.81	3001.77	0.30869	0.0012049	0.015031	Pcbp4	8	+	115155470	115165706	2022	protein_coding	poly(rC)	4194	4020	3778	3288	2725	2655	91.4949	88.952	84.3301	101.868	109.387	101.346
ENSRNOG00000025592	927.802	1006.22	866.98	724.493	675.754	713.416	0.37894	0.0012048	0.015031	Tspan31	7	-	70352251	70355619	1948	protein_coding	tetraspanin	1039	1033	894	747	643	631	21.5763	21.7868	20.8037	26.1949	29.1764	24.8929
ENSRNOG00000021794	558.11	468.531	558.591	398.617	311.078	388.93	0.4717	0.0012064	0.015037	Znhit2	1	+	221424383	221425664	1282	protein_coding	zinc	625	481	576	411	296	344	18.0385	15.2396	17.2333	23.9432	20.6432	24.3703
ENSRNOG00000004741	6631.24	5752.9	6036.86	4863.9	3364.06	4978.08	0.43644	0.001213	0.015105	Rpl19	10	+	85978691	85981979	703	protein_coding	ribosomal	7426	5906	6225	5015	3201	4403	401.386	300.539	402.247	518.789	462.23	480.298
ENSRNOG00000009378	10055.8	9675.5	9225.49	8278.81	6474.84	7614.67	0.35122	0.0012191	0.015168	Rpl4	8	+	69121682	69126805	1387	protein_coding	ribosomal	11261	9933	9513	8536	6161	6735	346.277	293.187	311.86	398.742	394.025	372.021
ENSRNOG00000020266	31756	32642.3	34340.8	26071.1	22150.7	28367	0.34625	0.0012236	0.015209	Eef2	7	-	11401501	11406771	2917	protein_coding	eukaryotic	35562	33511	35411	26881	21077	25090	518.508	476.917	552.412	598.743	632.079	658.459
ENSRNOG00000032410	281.287	351.642	270.568	386.978	563.304	435.285	-0.52913	0.0012249	0.015213	Mtus2	12	-	8111667	8418966	6987	protein_coding	microtubule	315	361	279	399	536	385	5.34273	8.41936	5.88442	3.68168	4.72684	3.60143
ENSRNOG00000005540	19.6455	10.7148	2.90933	31.0358	54.6489	45.2245	-0.73927	0.0012375	0.015355	Nin	6	-	92433381	92527711	6718	protein_coding	ninein	22	11	3	32	52	40	0.268013	0.510898	0.382401	0.160832	0.0900892	0.0242219
ENSRNOG00000007970	492.029	456.842	541.135	667.27	626.36	783.514	-0.43511	0.0012514	0.015499	Plxnc1	7	-	35850398	36000906	4725	protein_coding	plexin	551	469	558	688	596	693	8.19281	8.32559	9.41956	5.72718	5.46124	6.40559
ENSRNOG00000013514	1778.81	1904.32	1600.13	1417.95	1360.97	1286.64	0.35554	0.001251	0.015499	Maf1	7	+	117417687	117420719	1624	protein_coding	MAF1	1992	1955	1650	1462	1295	1138	50.6533	52.6325	45.0044	60.2413	66.234	55.1093
ENSRNOG00000001120	659.016	737.376	632.294	800.143	1191.77	929.363	-0.46908	0.0012585	0.015573	Med13l	12	-	43421308	43576804	9329	protein_coding	mediator	738	757	652	825	1134	822	6.29929	10.1572	7.16411	4.91857	5.65207	4.79917
ENSRNOG00000014368	2812.87	2527.73	2671.73	3041.51	3928.41	3552.38	-0.36802	0.0012725	0.015732	Eif4g3	5	+	156396695	156564037	5591	protein_coding	eukaryotic	3150	2595	2755	3136	3738	3142	33.4566	46.781	38.2618	29.3333	27.0718	28.334
ENSRNOG00000024730	726.882	602.953	752.547	879.672	1040.43	930.493	-0.41534	0.0012748	0.015747	Ppm1e	10	-	74548270	74679858	2743	protein_coding	protein	814	619	776	907	990	823	18.6049	23.8221	19.2696	14.5744	12.4161	15.3449
ENSRNOG00000026616	1274.28	1210.78	1133.67	1038.73	818.682	773.338	0.42031	0.0012825	0.015814	Ndufb2	4	+	67378188	67385266	456	protein_coding	NADH:ubiquinone	1427	1243	1169	1071	779	684	132.151	112.757	96.3364	153.692	149.978	139.052
ENSRNOG00000056836	700.986	926.347	693.39	530.519	501.298	595.832	0.4591	0.0012825	0.015814	Cav1	4	+	44597123	44630200	2558	protein_coding	caveolin	785	951	715	547	477	527	12.0319	12.308	13.2315	15.0716	20.455	15.1612
ENSRNOG00000016250	438.451	475.349	391.79	575.133	670.499	575.481	-0.43592	0.0012908	0.015888	Ammecr1l	18	+	24540659	24563576	4268	protein_coding	AMMECR1	491	488	404	593	638	509	7.81765	9.86658	7.65936	5.64999	6.29094	5.13433
ENSRNOG00000047123	129.481	158.774	121.222	74.68	85.1261	71.2285	0.63457	0.0012906	0.015888	Tstd1	13	+	89805962	89807243	402	protein_coding	thiosulfate	145	163	125	77	81	63	10.7773	13.2993	10.065	17.7147	22.3091	16.866
ENSRNOG00000008461	1796.67	1827.37	1713.6	1584.77	1139.22	1074.08	0.44332	0.0013007	0.015995	Smdt1	7	+	123578878	123580839	324	protein_coding	single-pass	2012	1876	1767	1634	1084	950	283.761	220.828	188.312	304.982	318.572	295.814
ENSRNOG00000008244	85.7256	74.0298	69.8239	103.776	210.188	135.673	-0.68461	0.0013093	0.016073	LOC690035	6	+	93563446	93667675	4551	protein_coding	similar	96	76	72	107	200	120	1.3624	2.98728	1.74404	1.06694	0.946258	0.883762
ENSRNOG00000011140	1834.17	2038.74	1691.29	1451.9	1494.44	1287.77	0.36861	0.0013087	0.016073	Prxl2a	16	+	17493953	17513870	1573	protein_coding	peroxiredoxin	2054	2093	1744	1497	1422	1139	53.5475	59.668	46.5044	64.1302	73.2083	60.1374
ENSRNOG00000001080	1648.43	1421.18	1670.93	1345.21	954.253	1120.44	0.42874	0.0013317	0.016333	Arl6ip4	12	-	37904379	37906521	1187	protein_coding	ADP-ribosylation	1846	1459	1723	1387	908	991	65.7464	50.49	53.6194	76.3786	67.6277	78.7339
ENSRNOG00000015703	960.842	904.917	829.159	782.685	522.317	404.759	0.55052	0.001339	0.016408	Hypk	3	+	113423693	113424846	390	protein_coding	Huntingtin	1076	929	855	807	497	358	116.427	84.1129	58.9546	135.5	131.06	118.913
ENSRNOG00000011308	707.237	721.791	660.418	891.31	908.012	929.363	-0.36116	0.0013429	0.016427	Uhrf2	1	+	248228496	248291978	3577	protein_coding	ubiquitin	792	741	681	919	864	822	14.4558	15.9428	14.7588	10.8742	11.3978	10.3265
ENSRNOG00000014275	133.053	142.215	150.315	186.215	276.397	228.384	-0.57441	0.0013441	0.016427	AABR07026291.1	16	+	70778913	70831164	2130	protein_coding	-	149	146	155	192	263	202	5.07187	8.1498	6.09075	3.43556	3.77132	3.94711
ENSRNOG00000017916	542.929	542.561	581.866	662.421	774.542	859.265	-0.42128	0.0013436	0.016427	Rexo1	7	+	12022285	12041701	4460	protein_coding	RNA	608	557	600	683	737	760	8.61652	10.9069	10.944	6.69514	6.87132	7.29698
ENSRNOG00000053196	3787.11	3658.63	2878.3	2442.13	2554.83	2757.56	0.3841	0.0013456	0.01643	Slc48a1	7	+	139271698	139279499	1550	protein_coding	solute	4241	3756	2968	2518	2431	2439	91.405	103.52	101.06	134.378	133.326	103.863
ENSRNOG00000020178	1881.5	1645.22	1595.28	1374.31	1249.57	1320.55	0.35464	0.001357	0.016555	Cope	16	-	20863141	20873521	3086	protein_coding	coatomer	2107	1689	1645	1417	1189	1168	84.2801	82.9586	79.2959	109.387	98.2333	94.3196
ENSRNOG00000017956	3398.66	3607.98	2995.64	2570.16	2549.58	2710.08	0.33482	0.0013657	0.016646	Golga7	16	+	73564243	73579382	1973	protein_coding	golgin	3806	3704	3089	2650	2426	2397	75.5727	81.1586	78.0261	94.7398	103.291	84.9215
ENSRNOG00000002963	1181.41	1346.17	1106.52	901.009	414.07	876.224	0.58997	0.0013748	0.016743	C1ql1	10	-	91040005	91047177	1236	protein_coding	complement	1323	1382	1141	929	394	775	42.2906	21.0401	40.2701	52.5693	61.5191	50.0719
ENSRNOG00000004107	2911.99	2877.42	2775.5	2514.87	1890.64	2064.5	0.37695	0.0013809	0.016775	Rpl23	10	-	85721394	85725429	562	protein_coding	ribosomal	3261	2954	2862	2593	1799	1826	259.605	211.283	208.672	284.974	289.197	276.223
ENSRNOG00000011058	1591.28	1838.08	1769.84	1943.62	2668.34	2445.51	-0.40567	0.0013796	0.016775	Utrn	1	-	6451810	6970040	12734	protein_coding	utrophin	1782	1887	1825	2004	2539	2163	9.73218	14.4644	11.9901	7.55379	8.96104	8.5439
ENSRNOG00000016680	928.694	1228.31	1249.07	1321.93	1784.5	1742.27	-0.45671	0.0013811	0.016775	Nsd1	17	-	9844133	9952898	9233	protein_coding	nuclear	1040	1261	1288	1363	1698	1541	8.30614	12.1385	10.7191	5.53199	7.51437	7.56659
ENSRNOG00000000805	8135.9	8330.3	8066.6	6929.72	6046.06	6761.06	0.30062	0.0013849	0.016806	Gja1	20	+	37876650	37889089	3127	protein_coding	gap	9111	8552	8318	7145	5753	5980	128.564	121.433	122.821	143.097	150.473	144.284
ENSRNOG00000000867	1520.74	1640.35	1709.72	1292.84	1311.57	1184.88	0.34185	0.0013933	0.016894	Vars	20	+	4993560	5008262	4210	protein_coding	valyl-tRNA	1703	1684	1763	1333	1248	1048	30.4147	33.4035	27.294	33.9166	37.5724	38.7781
ENSRNOG00000002928	2864.67	2293.95	2310.98	2028.97	1829.69	1784.11	0.37708	0.0013963	0.016901	Guk1	10	-	45535627	45543897	951	protein_coding	guanylate	3208	2355	2383	2092	1741	1578	123.773	120.834	106.568	165.67	136.248	135.916
ENSRNOG00000011994	154.485	200.66	206.562	125.113	63.0564	114.192	0.65804	0.0013976	0.016901	Perp	1	+	14224393	14236846	1879	protein_coding	PERP,	173	206	213	129	60	101	3.86286	2.10763	3.45218	4.52179	6.03199	6.14865
ENSRNOG00000022871	118.766	98.3817	124.131	152.27	198.628	228.384	-0.60458	0.001397	0.016901	LOC691170	7	+	13318533	13337858	2330	protein_coding	similar	133	101	128	157	189	202	3.79131	5.35398	5.56794	2.80341	2.38498	2.97976
ENSRNOG00000038140	595.615	566.913	609.02	693.457	875.433	852.481	-0.41279	0.0013991	0.016904	Nsd2	14	-	82119210	82171480	5698	protein_coding	nuclear	667	582	628	715	833	754	7.06041	9.64924	8.49861	5.74903	5.6198	5.97811
ENSRNOG00000053362	15684.2	14522.5	15089.7	13579.1	10299.2	10562.2	0.36947	0.0014017	0.016921	Gabarapl1	4	+	163293724	163302858	1686	protein_coding	GABA	17564	14909	15560	14001	9800	9342	467.248	383.653	355.862	511.631	486.532	500.586
ENSRNOG00000006719	40.1839	39.9371	31.0329	71.7704	88.2789	72.3591	-0.70557	0.001414	0.01704	Zfp618	5	+	78806607	78966813	3135	protein_coding	zinc	45	41	32	74	84	64	1.32813	1.76853	1.31112	0.704962	0.719559	0.553655
ENSRNOG00000029399	764.387	956.543	952.321	732.252	541.234	609.4	0.45308	0.0014128	0.01704	Bcam	1	-	80674444	80689171	2427	protein_coding	basal	856	982	982	755	515	539	17.5034	14.0058	14.2632	17.3219	22.2619	21.9467
ENSRNOG00000002708	412.555	393.527	417.004	478.146	636.869	625.228	-0.45525	0.0014181	0.017059	Phf8	X	+	21063562	21168750	6480	protein_coding	PHD	462	404	430	493	606	553	9.10376	13.1272	11.6561	7.44664	7.29506	7.65461
ENSRNOG00000005270	72.331	84.7447	64.0053	131.902	227.003	96.102	-0.70101	0.0014173	0.017059	Sycp3	7	+	29029263	29044251	1653	protein_coding	synaptonemal	81	87	66	136	216	85	4.62927	8.62485	3.30252	2.4066	2.89579	2.1657
ENSRNOG00000008822	5187.29	4652.19	4904.16	4396.42	3187.5	3369.22	0.39601	0.0014241	0.017103	Fkbp1a	3	+	147042944	147062724	1497	protein_coding	FKBP	5809	4776	5057	4533	3033	2980	170.377	133.728	127.848	190.577	175.535	183.231
ENSRNOG00000011311	2668.21	2824.82	2294.49	2113.35	1750.87	2029.45	0.37486	0.0014242	0.017103	Papss1	2	+	236605695	236680772	2544	protein_coding	3'-phosphoadenosine	2988	2900	2366	2179	1666	1795	59.6031	53.4578	56.044	71.3407	77.5682	62.3889
ENSRNOG00000004731	266.107	395.475	310.329	404.436	674.703	485.032	-0.56698	0.0014275	0.017127	Ano3	3	-	101840630	102151489	5971	protein_coding	anoctamin	298	406	320	417	642	429	3.92948	7.09673	4.61434	2.4511	3.7411	2.9069
ENSRNOG00000021839	143.769	144.163	135.769	194.944	296.365	205.771	-0.58318	0.0014301	0.017144	Cep126	8	-	6255850	6305033	4143	protein_coding	centrosomal	161	148	140	201	282	182	2.72978	4.49267	2.82134	1.90854	1.96547	1.83291
ENSRNOG00000011789	88.4046	110.071	79.5217	130.932	279.55	142.457	-0.68797	0.0014366	0.017207	Cdon	8	+	36625733	36710949	6166	protein_coding	cell	99	113	82	135	266	126	1.2319	2.8474	1.3124	0.788538	1.00831	0.721335
ENSRNOG00000007957	472.384	544.509	550.833	681.819	1141.32	643.318	-0.54869	0.0014465	0.01731	Tspoap1	10	+	75055020	75076434	5538	protein_coding	TSPO	529	559	568	703	1086	569	7.14247	12.9434	6.5987	4.69131	5.55366	5.56317
ENSRNOG00000000774	27460.8	25712.7	29146.6	23154.7	18126.6	22203	0.3526	0.0014517	0.017357	Gabbr1	20	-	1955359	1984863	6737	protein_coding	gamma-aminobutyric	30752	26397	30055	23874	17248	19638	495.681	420.088	465.401	557.308	535.927	601.554
ENSRNOG00000000465	1852.03	1875.1	1843.55	1571.19	1395.65	1429.09	0.32438	0.0014582	0.017421	Slc39a7	20	-	3819414	3822778	2536	protein_coding	solute	2074	1925	1901	1620	1328	1264	70.9346	68.2127	63.1747	79.2678	82.4229	80.2428
ENSRNOG00000016315	1554.67	1578.98	1631.16	1341.33	901.706	1187.14	0.43031	0.0014751	0.017607	Cnpy3	9	+	16543688	16558456	1813	protein_coding	canopy	1741	1621	1682	1383	858	1050	42.9211	31.2363	37.1955	47.162	49.1932	50.3217
ENSRNOG00000003328	5198.9	5030.13	5073.87	4446.85	3643.61	3971.84	0.32589	0.0014782	0.017613	Cdip1	10	+	10967658	10989936	2579	protein_coding	cell	5822	5164	5232	4585	3467	3513	100.031	88.7305	87.4835	110.869	110.168	110.038
ENSRNOG00000005470	173.237	131.5	143.527	222.1	261.684	222.73	-0.5489	0.0014769	0.017613	Atxn3	6	-	125819640	125853461	3066	protein_coding	ataxin	194	135	148	229	249	197	4.20252	5.36041	4.12661	3.10757	2.4226	2.61828
ENSRNOG00000055028	514.354	601.005	617.748	740.011	875.433	754.118	-0.41365	0.0014806	0.017626	Setd1a	1	+	199225100	199247988	6066	protein_coding	SET	576	617	637	763	833	667	7.07731	9.06386	7.06192	4.66349	5.59632	5.69592
ENSRNOG00000046002	1994.01	1957.89	1736.87	1664.3	1277.94	1216.54	0.41337	0.0015002	0.017845	Micos13	9	+	10446699	10449566	1450	protein_coding	mitochondrial	2233	2010	1791	1716	1216	1076	66.5879	55.3524	47.6588	75.6331	76.269	66.9969
ENSRNOG00000017851	792.069	699.387	794.247	616.837	562.253	459.028	0.43434	0.0015139	0.017977	Etfb	1	-	98472745	98486976	908	protein_coding	electron	887	718	819	636	535	406	39.411	38.8901	28.717	47.9765	43.507	48.9243
ENSRNOG00000019778	967.985	1503.97	1010.51	729.342	885.942	740.551	0.49279	0.0015133	0.017977	Cavin1	10	-	88860733	88874528	3206	protein_coding	caveolae	1084	1544	1042	752	843	655	13.1978	17.3554	13.1213	16.6057	26.4974	17.6291
ENSRNOG00000032487	256.284	317.549	278.326	185.245	197.577	186.551	0.50405	0.001519	0.018021	Sts	X	+	45420596	45428750	2582	protein_coding	steroid	287	326	287	191	188	165	4.1622	4.80587	4.10418	5.45904	6.94675	6.0291
ENSRNOG00000019106	1303.74	1713.4	1185.07	1104.68	902.757	964.412	0.44864	0.0015292	0.018112	Rps17	1	-	143167362	143169657	405	protein_coding	ribosomal	1460	1759	1222	1139	859	853	158.239	139.994	135.267	177.047	238.963	163.66
ENSRNOG00000020005	2046.7	2219.92	2087.93	1813.66	1498.64	1612.25	0.34625	0.0015281	0.018112	Map2k2	7	-	11458967	11478489	1541	protein_coding	mitogen	2292	2279	2153	1870	1426	1426	68.2787	61.0784	59.4314	73.0471	81.3695	75.7824
ENSRNOG00000022305	166.093	202.608	182.318	218.221	404.612	300.743	-0.59492	0.0015335	0.018147	Abcc1	10	-	549883	672196	4590	protein_coding	ATP	186	208	188	225	385	266	2.75814	5.53629	3.72193	1.99017	2.49328	2.22163
ENSRNOG00000000064	737.598	902.969	613.869	594.53	500.247	385.539	0.51917	0.0015379	0.018181	Atp5me	14	+	2325308	2326436	289	protein_coding	ATP	826	927	633	613	476	341	119.346	108.713	75.7802	140.37	176.483	118.804
ENSRNOG00000011116	673.304	555.224	611.929	814.691	813.427	828.738	-0.38586	0.001539	0.018181	Snx25	16	+	49350884	49432118	2782	protein_coding	sorting	754	570	631	840	774	733	16.989	18.3635	16.9218	13.3108	11.273	12.3027
ENSRNOG00000007743	776.889	939.01	647.811	561.555	501.298	590.179	0.46033	0.0015495	0.018265	Mgst1	4	+	172119331	172134607	950	protein_coding	microsomal	870	964	668	579	477	522	34.2927	33.141	35.2895	44.9766	55.8308	38.1399
ENSRNOG00000008728	509.889	508.468	622.597	636.235	873.331	842.306	-0.46225	0.0015501	0.018265	Unc79	6	+	126874193	127064626	7578	protein_coding	unc-79	571	522	642	656	831	745	4.87074	7.23797	6.31395	3.7006	3.78997	4.59523
ENSRNOG00000013176	1223.38	1023.75	1013.42	1352.97	1619.5	1390.65	-0.38872	0.0015486	0.018265	Far1	1	+	178351680	178431395	4332	protein_coding	fatty	1370	1051	1045	1395	1541	1230	38.1952	49.495	38.4408	32.7416	28.1391	27.5824
ENSRNOG00000005686	1234.09	1340.33	1172.46	1017.39	956.355	905.62	0.35612	0.0015593	0.018358	Suclg2	4	-	127552101	127824970	2219	protein_coding	succinate-CoA	1382	1376	1209	1049	910	801	26.5989	27.0679	23.1833	30.5873	34.1178	29.5526
ENSRNOG00000019572	1216.23	1180.58	1082.27	1020.3	709.384	732.636	0.4474	0.0015625	0.01838	Lsm4	16	-	20506399	20511818	911	protein_coding	LSM4	1362	1212	1116	1052	675	648	64.9746	48.9053	45.6831	73.426	73.1989	66.4466
ENSRNOG00000011300	34.826	48.7038	48.4888	87.2883	170.252	58.7918	-0.73086	0.0015668	0.018383	AABR07031193.1	18	+	3705916	3940838	10044	protein_coding	laminin	39	50	50	90	162	52	1.36018	2.87205	0.897035	0.514473	0.738919	0.728457
ENSRNOG00000015866	542.036	591.265	509.133	412.195	403.561	384.408	0.4136	0.0015666	0.018383	Hint2	5	-	59150345	59152599	586	protein_coding	histidine	607	607	525	425	384	340	40.8073	43.2518	37.2632	50.8724	56.9916	48.5947
ENSRNOG00000019590	1136.76	1266.3	1176.34	1450.93	1689.91	1498.06	-0.35173	0.0015647	0.018383	Smg5	2	+	187708234	187735355	5044	protein_coding	SMG5	1273	1300	1213	1496	1608	1325	43.7267	55.1348	44.2063	32.478	37.1563	34.1788
ENSRNOG00000006542	20869.7	17886	20325.6	17449.9	11707.5	14065.9	0.41264	0.0015738	0.01845	Atp6v0c	10	-	13537033	13542077	1151	protein_coding	ATPase	23371	18362	20959	17992	11140	12441	879.529	638.823	694.191	997.224	877.738	987.694
ENSRNOG00000016705	633.12	713.998	695.33	828.269	984.73	910.142	-0.38475	0.0015813	0.018523	Prpf4b	17	-	30683640	30714495	4438	protein_coding	pre-mRNA	709	733	717	854	937	805	13.2995	17.1176	14.3096	9.63761	11.1624	10.7641
ENSRNOG00000018018	0.892975	3.89631	2.90933	78.5595	31.5282	1.13061	-0.59741	0.0015996	0.018721	Kcnip2	1	+	262892545	262916361	2786	protein_coding	potassium	1	4	3	81	30	1	2.31936	1.0077	0.0326841	0.0249936	0.112	0.0828105
ENSRNOG00000021395	399.16	515.287	419.913	354.972	231.207	283.784	0.52465	0.0016028	0.018726	LOC100363452	3	+	103192683	103193333	651	protein_coding	ribosomal	447	529	433	366	220	251	31.6334	22.3055	24.7624	33.7223	44.709	36.0773
ENSRNOG00000025936	6158.85	5706.14	5917.58	5146.13	3749.75	4569.93	0.37361	0.0016016	0.018726	Rpl6	12	-	40877613	40881124	897	protein_coding	ribosomal	6897	5858	6102	5306	3568	4042	332.829	262.545	289.403	377.623	359.316	368.983
ENSRNOG00000019978	468.812	417.879	365.606	549.916	569.609	634.273	-0.43766	0.0016069	0.018758	Parg	16	+	8350326	8457996	3974	protein_coding	poly	525	429	377	567	542	561	8.02789	9.00206	9.06638	6.48817	5.93949	5.14565
ENSRNOG00000012026	3511.18	3480.38	3452.41	3080.31	2472.86	2555.18	0.34394	0.0016183	0.018876	Psmc2	4	-	9867101	9881484	1535	protein_coding	proteasome	3932	3573	3560	3176	2353	2260	116.417	101.178	94.5582	125.804	128.069	125.797
ENSRNOG00000001190	466.133	461.712	509.133	557.675	857.567	678.367	-0.47799	0.0016347	0.01905	Git2	12	+	47590154	47631119	3123	protein_coding	GIT	522	474	525	575	816	600	10.3596	17.246	12.339	8.20899	8.35077	9.11831
ENSRNOG00000046863	276.822	405.216	427.672	273.503	118.756	219.339	0.64091	0.0016469	0.019177	C1ql2	13	+	36378356	36380302	1364	protein_coding	complement	310	416	441	282	113	194	11.6327	5.46808	9.13454	11.1619	16.7803	17.5368
ENSRNOG00000029658	129.481	214.297	158.074	215.311	527.572	245.343	-0.67893	0.0016517	0.019216	Rnf213	10	+	108527740	108624688	15411	protein_coding	ring	145	220	163	222	502	217	0.810528	2.15002	0.904332	0.462092	0.785438	0.573699
ENSRNOG00000013866	75.9029	62.3409	52.3679	126.083	129.266	98.3632	-0.6525	0.0016549	0.019237	Usp49	9	-	15317413	15375365	5363	protein_coding	ubiquitin	85	64	54	130	123	87	1.3639	1.5138	1.04186	0.778399	0.656587	0.546151
ENSRNOG00000021828	2059.2	2009.52	1771.78	1577.98	1461.86	1528.59	0.33505	0.0016623	0.019308	Coro1b	1	+	219397850	219403260	1899	protein_coding	coronin	2306	2063	1827	1627	1391	1352	48.2068	48.3474	45.7247	59.6383	59.7715	52.1844
ENSRNOG00000009950	50.0066	51.6261	37.8213	73.7101	160.794	78.0122	-0.71594	0.0016653	0.019321	Msantd2	8	+	39960542	39993630	1665	protein_coding	Myb/SANT-like	56	53	39	76	153	69	2.5683	6.06524	2.66155	1.65183	1.75139	1.27051
ENSRNOG00000018082	23.2174	35.0668	21.3351	45.5839	87.228	63.3143	-0.73023	0.0016663	0.019321	Slc26a2	18	-	56520740	56534415	2877	protein_coding	solute	26	36	22	47	83	56	0.919187	1.90418	1.25011	0.443838	0.688466	0.414772
ENSRNOG00000000622	2388.71	2539.42	2241.15	2114.32	1587.97	1639.39	0.39165	0.0016687	0.019324	Hint1	10	+	40208223	40211975	590	protein_coding	histidine	2675	2607	2311	2180	1511	1450	207.898	169.037	157.839	222.671	243.114	212.459
ENSRNOG00000005673	478.635	398.397	498.465	614.898	599.036	694.196	-0.42768	0.0016693	0.019324	Runx1t1	5	+	27312928	27442841	6474	protein_coding	RUNX1	536	409	514	634	570	614	7.52746	7.93887	8.3211	5.55481	4.7485	5.88306
ENSRNOG00000037793	3620.12	3138.47	3782.13	2847.54	1996.79	2793.74	0.42262	0.0016756	0.01938	Cdk5r2	9	+	82120059	82121527	1469	protein_coding	cyclin-dependent	4054	3222	3900	2936	1900	2471	112.455	85.3694	108.031	135.535	120.677	144.002
ENSRNOG00000018057	514.354	487.038	533.377	402.496	360.472	355.012	0.4163	0.0016885	0.019513	Mrpl2	9	-	16643619	16647458	1057	protein_coding	mitochondrial	576	500	550	415	343	314	22.0912	21.4185	19.0789	26.7632	26.0265	28.2237
ENSRNOG00000008857	62.5083	66.2372	72.7333	104.746	229.105	94.9714	-0.70324	0.0016917	0.019534	Adamts10	7	+	18409147	18439012	4381	protein_coding	ADAM	70	68	75	108	218	84	2.03644	4.82201	1.80792	1.1521	1.25381	1.36329
ENSRNOG00000013121	292.896	278.586	280.265	397.647	386.746	401.367	-0.43162	0.001696	0.019568	Mier3	2	+	43266739	43294889	4853	protein_coding	MIER	328	286	289	410	368	355	6.92349	7.28976	6.84262	4.83459	4.7226	4.70457
ENSRNOG00000004925	1051.93	930.243	874.739	1143.48	1280.04	1381.61	-0.38258	0.0016987	0.019582	Ppp1r12a	7	-	51404919	51515373	5748	protein_coding	protein	1178	955	902	1179	1218	1222	17.6289	21.3641	20.8562	15.3745	13.9633	13.0017
ENSRNOG00000003879	1623.43	1547.81	1575.89	1336.48	1077.21	1233.5	0.35628	0.0017033	0.019602	Rnf167	10	+	57268375	57272660	1859	protein_coding	ring	1818	1589	1625	1378	1025	1091	41.7077	36.3928	37.6916	48.0292	47.0289	47.4134
ENSRNOG00000004402	1562.71	1471.83	1572.98	1707.94	2329.93	2128.94	-0.38848	0.0017025	0.019602	Lpgat1	13	+	110398800	110467834	3761	protein_coding	lysophosphatidylglycerol	1750	1511	1622	1761	2217	1883	26.3452	38.9075	32.1548	22.8521	22.1045	23.3924
ENSRNOG00000017241	2044.91	2006.6	2218.85	1722.49	1221.19	1652.95	0.40983	0.0017088	0.019649	Dpcd	1	+	265298868	265317860	880	protein_coding	deleted	2290	2060	2288	1776	1162	1462	113.555	87.1553	106.7	127.804	128.797	141.026
ENSRNOG00000009936	508.103	578.602	547.924	636.235	830.242	795.951	-0.42528	0.0017138	0.01969	Dido1	3	-	176162886	176197753	8336	protein_coding	death	569	594	565	656	790	704	4.42784	6.25518	5.42393	3.35232	3.92057	3.67636
ENSRNOG00000047098	50.8996	77.9261	67.8844	30.066	25.2225	31.6571	0.7158	0.001717	0.01971	LOC100134871	1	+	168945449	168965566	1354	protein_coding	beta	57	80	70	31	24	28	2.6388	2.39652	2.72054	4.23511	6.65899	5.74412
ENSRNOG00000009439	52690.9	50968.6	50001.7	41221.4	30228.2	43348.8	0.38877	0.0017252	0.019788	Eef1a1	8	-	85838869	85840818	1389	protein_coding	eukaryotic	59006	52325	51560	42502	28763	38341	1721.68	1366.79	1772.8	2086.34	2072.66	2013.44
ENSRNOG00000054891	331.294	330.212	338.452	410.255	533.877	470.334	-0.44787	0.001729	0.019816	Cnot6	10	-	35146337	35187416	1978	protein_coding	CCR4-NOT	371	339	349	423	508	416	13.0988	18.4535	14.7041	10.0279	10.2651	10.4183
ENSRNOG00000013118	610.795	573.731	626.476	488.814	404.612	433.024	0.41024	0.0017367	0.019887	Atox1	10	-	40790845	40805941	553	protein_coding	antioxidant	684	589	646	504	385	383	51.2804	45.9522	44.4808	60.7466	58.6017	63.3628
ENSRNOG00000018276	458.989	567.887	568.289	763.288	692.569	719.069	-0.40989	0.0017466	0.019984	Mgat4a	9	-	44033436	44126919	7190	protein_coding	alpha-1,3-mannosyl-glycoprotein	514	583	586	787	659	636	6.15874	6.04961	5.68103	3.51095	4.46128	4.42075
ENSRNOG00000013300	2763.76	2648.51	2434.14	2288.89	1658.38	1901.69	0.39101	0.0017486	0.019991	Atp5if1	5	-	150719569	150723321	517	protein_coding	ATP	3095	2719	2510	2360	1578	1682	256.843	201.459	208.946	294.009	289.36	263.336
ENSRNOG00000010409	2500.33	2303.69	2649.43	1938.77	1581.66	2093.89	0.37941	0.0017617	0.020109	Nol6	5	-	57445344	57455018	5302	protein_coding	nucleolar	2800	2365	2732	1999	1505	1852	47.862	42.2707	50.6142	58.5169	55.3711	63.0579
ENSRNOG00000016740	1133.19	1126.03	1042.51	1261.8	1675.2	1477.71	-0.38713	0.0017631	0.020109	Fam210a	18	-	64045432	64084556	9145	protein_coding	family	1269	1156	1075	1301	1594	1307	14.3505	20.6255	16.4558	12.2179	12.4687	11.4309
ENSRNOG00000032414	175.023	179.23	204.623	276.413	314.231	249.865	-0.5075	0.0017634	0.020109	Tmem161b	2	+	12516702	12549389	1461	protein_coding	transmembrane	196	184	211	285	299	221	10.9759	13.508	9.71496	6.58866	6.92927	7.83356
ENSRNOG00000007937	421.484	404.242	362.696	465.538	744.065	566.436	-0.50064	0.0017817	0.0203	Krit1	4	-	27438609	27473150	3045	protein_coding	KRIT1,	472	415	374	480	708	501	8.86952	15.3468	10.5669	7.61282	7.49861	6.6621
ENSRNOG00000059491	115.194	144.163	133.829	173.607	295.314	201.249	-0.60282	0.001783	0.0203	Fgd4	11	+	88699222	88796677	4864	protein_coding	FYVE,	129	148	138	179	281	178	2.8196	5.19237	3.20043	1.77366	2.27966	2.09553
ENSRNOG00000014963	4700.62	4793.43	5427.84	3973.56	3127.6	4158.39	0.37724	0.001785	0.020305	Adgrg1	19	-	10423501	10460674	3754	protein_coding	adhesion	5264	4921	5597	4097	2976	3678	69.4343	59.1651	71.1497	77.8697	81.5521	91.4417
ENSRNOG00000013968	856.363	825.043	792.308	681.819	607.443	569.828	0.38124	0.0017901	0.020346	Comtd1	15	+	2631529	2634640	2308	protein_coding	catechol-O-methyltransferase	959	847	817	703	578	504	17.1382	16.5296	14.0247	20.4067	20.1915	19.2005
ENSRNOG00000013679	2863.77	3509.6	2510.75	2238.46	2119.74	2280.44	0.38829	0.0017933	0.020356	Sema4d	17	+	13488376	13553974	4137	protein_coding	semaphorin	3207	3603	2589	2308	2017	2017	68.8923	70.6261	68.7217	83.5562	105.165	74.4985
ENSRNOG00000014450	568.825	530.872	578.957	666.301	829.191	776.73	-0.40058	0.0017939	0.020356	Shprh	1	+	5240180	5313054	6999	protein_coding	SNF2	637	545	597	687	789	687	5.55943	7.48989	6.34576	4.49944	4.31265	4.65724
ENSRNOG00000060293	938.517	916.606	690.481	677.939	592.73	435.285	0.49891	0.0018093	0.020515	Ndufa3	1	-	64172540	64175099	276	protein_coding	NADH:ubiquinone	1051	941	712	699	564	385	142.5	134.878	89.5882	187.019	187.586	139.926
ENSRNOG00000006391	365.227	337.031	357.848	478.146	485.534	479.379	-0.40699	0.0018149	0.020561	Smarcad1	4	+	95884743	95945248	4795	protein_coding	SWI/SNF-related,	409	346	369	493	462	424	5.78501	6.35951	5.67906	4.18915	3.97016	4.17412
ENSRNOG00000010282	473.277	536.716	422.823	355.942	305.823	348.228	0.45059	0.0018257	0.020666	Ninj2	4	+	152630469	152733633	1625	protein_coding	ninjurin	530	551	436	367	291	308	12.7075	11.8198	12.173	16.0182	18.656	14.5533
ENSRNOG00000011947	95.5484	115.915	127.041	71.7704	55.6998	55.4	0.64652	0.0018418	0.020832	Tifab	17	+	9236249	9239265	1350	protein_coding	TIFA	107	119	131	74	53	49	3.08421	2.59127	2.3311	3.89261	4.84991	5.26338
ENSRNOG00000007018	195.562	188.971	147.406	219.191	492.891	260.041	-0.64135	0.0018486	0.020837	Mapkbp1	3	+	111767161	111818089	7238	protein_coding	mitogen	219	194	152	226	469	230	1.75686	4.27686	2.04084	1.48599	1.4747	1.13907
ENSRNOG00000009341	434.879	419.827	442.218	503.362	665.245	646.71	-0.43616	0.0018498	0.020837	Hivep3	5	+	139007642	139077377	11321	protein_coding	human	487	431	456	519	633	572	2.98834	4.27554	3.75934	2.44758	2.42669	2.53109
ENSRNOG00000011967	125.91	173.386	151.285	225.01	256.429	222.73	-0.53981	0.0018452	0.020837	Nphp4	5	+	169659188	169744660	5037	protein_coding	nephrocystin	141	178	156	232	244	197	2.59157	3.19734	2.51185	1.3748	1.94432	1.67989
ENSRNOG00000016062	870.651	933.165	819.461	694.427	646.328	660.277	0.36428	0.0018469	0.020837	Snta1	3	-	149874030	149905944	2096	protein_coding	syntrophin,	975	958	845	716	615	584	19.2206	19.3666	17.8945	22.8457	25.1475	21.8672
ENSRNOG00000060571	1826.13	2052.38	1667.05	1438.32	1353.61	1484.49	0.35175	0.0018488	0.020837	Tmem189	3	-	164376630	164388492	1783	protein_coding	transmembrane	2045	2107	1719	1483	1288	1313	50.0255	50.9672	50.5554	60.2127	69.5006	55.8994
ENSRNOG00000002751	69.6521	65.2631	98.9172	131.902	153.437	130.02	-0.62666	0.0018538	0.020865	Zdhhc15	X	-	75439778	75566481	2883	protein_coding	zinc	78	67	102	136	146	115	2.65424	3.34256	2.56184	1.32874	1.27865	1.91903
ENSRNOG00000021206	1239.45	1247.79	982.384	865.124	859.669	875.093	0.38512	0.0018621	0.020941	Pla2g16	1	+	222844144	222877193	813	protein_coding	phospholipase	1388	1281	1013	892	818	774	77.9337	83.8374	77.1888	105.851	109.442	85.3199
ENSRNOG00000020173	531.32	719.843	702.118	455.839	480.279	452.245	0.44158	0.0018681	0.020991	Tie1	5	-	137294544	137321121	4574	protein_coding	tyrosine	595	739	724	470	457	400	9.19187	10.4845	8.92934	10.1571	14.1327	13.6498
ENSRNOG00000013878	159.843	169.489	173.59	261.865	257.48	230.645	-0.49925	0.001873	0.021029	Hmgxb4	19	+	14352411	14390478	4079	protein_coding	HMG-box	179	174	179	270	245	204	3.7244	3.96445	3.212	2.15521	2.34701	2.38027
ENSRNOG00000056371	1281.42	1261.43	1155	1396.61	1781.34	1716.27	-0.3751	0.0018747	0.021031	Pik3ca	2	+	118831350	118861454	6391	protein_coding	phosphatidylinositol-4,5-bisphosphate	1435	1295	1191	1440	1695	1518	12.6777	17.5054	15.2546	11.0274	11.1486	10.1081
ENSRNOG00000001409	5629.32	5086.63	5550.03	4760.12	3509.09	4104.12	0.36755	0.0018867	0.02107	Gnb2	12	+	22229079	22234096	1624	protein_coding	G	6304	5222	5723	4908	3339	3630	170.045	135.707	143.555	190.643	176.918	191.146
ENSRNOG00000013190	546.501	761.728	563.44	467.477	426.681	407.02	0.46359	0.0018864	0.02107	Rnaset2	1	+	53174879	53192048	1185	protein_coding	ribonuclease	612	782	581	482	406	360	27.7303	27.4005	23.6408	30.7329	43.9934	32.2229
ENSRNOG00000013360	2390.5	2240.38	2193.63	1860.21	1683.61	1875.68	0.31619	0.0018873	0.02107	Prkcsh	8	+	23014956	23026503	1975	protein_coding	protein	2677	2300	2262	1918	1602	1659	54.6421	53.5385	53.9484	66.569	64.0738	62.123
ENSRNOG00000017209	18417.6	16022.6	18449	15465.5	11570.8	13310.7	0.3643	0.0018851	0.02107	Tubb3	19	+	56220755	56229813	1767	protein_coding	tubulin,	20625	16449	19024	15946	11010	11773	507.763	411.265	427.907	573.256	512.18	583.972
ENSRNOG00000019129	125.017	126.63	154.195	81.4691	54.6489	88.1877	0.63572	0.0018844	0.02107	Fcgbp	1	+	85003280	85046840	7967	protein_coding	Fc	140	130	159	84	52	78	0.59324	0.430803	0.62878	0.863027	0.897777	1.0825
ENSRNOG00000054272	703.665	662.372	629.385	908.768	929.031	800.473	-0.37441	0.001885	0.02107	Dhx57	6	-	2921299	2961510	4589	protein_coding	DExH-box	788	680	649	937	884	708	11.4886	12.7147	9.90865	8.43333	8.15288	7.67103
ENSRNOG00000055597	108.05	118.837	128.011	153.239	257.48	192.204	-0.59893	0.0018965	0.021156	Hdac7	7	-	139281187	139318455	3282	protein_coding	histone	121	122	132	158	245	170	2.70872	4.92718	3.32667	1.81066	2.04523	2.18154
ENSRNOG00000009090	1482.34	1497.16	1443.03	1314.17	958.457	971.195	0.40804	0.0019004	0.021182	Dad1	15	-	32868087	32888095	862	protein_coding	defender	1660	1537	1488	1355	912	859	88.446	69.8326	64.0007	94.5784	98.104	93.6316
ENSRNOG00000015079	2608.38	2591.04	2757.08	2254.95	1698.32	2099.55	0.3674	0.0019031	0.021194	Ddost	5	+	156668712	156676035	1774	protein_coding	dolichyl-diphosphooligosaccharide--protein	2921	2660	2843	2325	1616	1857	73.7421	60.1254	67.2291	80.8665	82.4989	86.9261
ENSRNOG00000021006	842.076	811.406	806.854	703.156	552.794	552.869	0.40526	0.0019139	0.021298	Tmem147	1	-	89177992	89179825	871	protein_coding	transmembrane	943	833	832	725	526	489	46.8345	39.8601	36.057	53.1722	52.6195	51.8122
ENSRNOG00000001795	990.31	1273.12	1109.42	769.107	776.644	931.624	0.40722	0.0019258	0.021397	Itgb5	11	-	70056500	70172372	3889	processed_transcript	integrin	1109	1307	1144	793	739	824	11.7915	12.8903	13.9854	14.3937	19.004	16.3984
ENSRNOG00000014908	1021.56	1013.04	1083.24	902.949	648.43	721.33	0.41464	0.0019255	0.021397	Sf3b5	1	+	7101715	7102426	712	protein_coding	splicing	1144	1040	1117	931	617	638	73.5725	57.1973	57.5493	78.9109	80.3662	85.0942
ENSRNOG00000036688	8702.94	8591.36	8667.86	7462.18	5362.94	6884.29	0.36981	0.0019343	0.021474	Arhgdia	10	-	109754004	109757550	1880	protein_coding	Rho	9746	8820	8938	7694	5103	6089	230.272	179.159	208.011	254.601	258.125	257.875
ENSRNOG00000015269	100.013	94.4854	91.159	116.384	212.29	180.898	-0.62653	0.0019392	0.021511	Atf7	7	-	144136325	144223429	2223	protein_coding	activating	112	97	94	120	202	160	3.0373	5.99767	4.62253	2.4744	2.40078	2.29359
ENSRNOG00000009491	237.531	318.523	273.477	322.967	466.617	489.555	-0.52681	0.0019453	0.021544	Phc3	2	+	116028781	116096045	3625	protein_coding	polyhomeotic	266	327	282	333	444	433	5.83694	9.12953	8.66327	4.06975	5.60483	4.76509
ENSRNOG00000016388	2269.94	1833.21	2401.17	2633.2	2980.46	2967.86	-0.37149	0.0019444	0.021544	Sphkap	9	-	89050381	89195273	7279	protein_coding	SPHK1	2542	1882	2476	2715	2836	2625	24.5638	30.0993	27.1087	20.0746	16.6502	21.5952
ENSRNOG00000012640	1006.38	993.558	907.711	680.849	822.886	676.106	0.38422	0.0019509	0.021588	Dpp7	3	-	2569135	2573387	1705	protein_coding	dipeptidylpeptidase	1127	1020	936	702	783	598	23.1664	30.3115	22.5256	32.4631	32.9152	29.7768
ENSRNOG00000000493	386.658	382.812	407.306	301.63	283.754	243.082	0.4503	0.0019561	0.021594	Snrpc	20	+	7409401	7427581	1072	protein_coding	small	433	393	420	311	270	215	16.3234	16.6242	12.8808	19.8374	20.1706	21.2511
ENSRNOG00000020016	968.878	886.41	950.381	754.559	647.379	733.767	0.36667	0.0019533	0.021594	LOC100361543	1	+	166991474	166997045	1072	protein_coding	RhoA	1085	910	980	778	616	649	40.8348	37.9277	38.882	49.708	46.7054	49.5859
ENSRNOG00000020368	32.1471	46.7557	49.4586	82.4389	104.043	74.6204	-0.68379	0.0019547	0.021594	Fbxl12	8	-	21656639	21661259	1899	protein_coding	F-box	36	48	51	85	99	66	2.51849	3.44097	2.23212	0.93104	1.39071	1.45671
ENSRNOG00000003147	16697.7	14369.6	14979.2	13239.7	9017.06	11794.5	0.3994	0.001966	0.021653	Sqstm1	10	-	35704730	35716294	2027	protein_coding	sequestosome	18699	14752	15446	13651	8580	10432	570.644	420.739	497.762	682.283	603.012	622.441
ENSRNOG00000020014	2143.14	2629.03	1900.76	1593.5	1800.26	1544.42	0.39853	0.0019662	0.021653	Myh14	1	-	100608966	100671074	6641	protein_coding	myosin	2400	2699	1960	1643	1713	1366	14.1722	17.3333	13.4494	18.0699	22.7654	16.2981
ENSRNOG00000028648	6742.86	6130.84	6167.78	4384.78	4138.6	5749.16	0.38448	0.0019635	0.021653	Olig1	11	+	31428358	31430517	2160	protein_coding	oligodendrocyte	7551	6294	6360	4521	3938	5085	117.768	120.335	151.195	171.689	160.322	159.709
ENSRNOG00000008246	143.769	193.841	131.89	101.836	83.0242	85.9265	0.6098	0.0019683	0.021659	Emilin1	6	-	26821255	26828972	3836	protein_coding	elastin	161	199	136	105	79	76	1.54013	1.35931	1.27243	2.06129	2.85427	1.92304
ENSRNOG00000005258	906.37	890.306	877.648	1075.59	1223.29	1137.4	-0.34026	0.0019804	0.021775	Myef2	3	-	117354382	117389561	2088	protein_coding	myelin	1015	914	905	1109	1164	1006	32.3646	39.8489	33.5112	25.8553	26.0831	25.4606
ENSRNOG00000008314	251.819	216.245	256.021	301.63	381.491	382.147	-0.48439	0.0019819	0.021775	Orc3	5	-	50020815	50075454	2399	protein_coding	origin	282	222	264	311	363	338	7.82591	10.7153	9.70832	6.19396	5.46262	6.40411
ENSRNOG00000051578	8.03678	15.5852	18.4258	38.7948	62.0054	29.3959	-0.72075	0.0020015	0.021972	Zfp54	1	+	61314070	61326280	2070	protein_coding	zinc	9	16	19	40	59	26	1.08727	1.88127	0.806682	0.213532	0.425275	0.497863
ENSRNOG00000020254	268.786	211.375	236.626	308.419	375.185	370.841	-0.48396	0.0020078	0.022023	Per2	9	-	98555169	98597359	5783	protein_coding	period	301	217	244	318	357	328	3.094	4.07461	3.64267	2.55626	2.06456	2.28857
ENSRNOG00000048849	75.9029	71.1076	85.3404	119.294	163.947	123.237	-0.61502	0.0020318	0.022269	Pdss1	17	-	90033539	90071408	1445	protein_coding	decaprenyl	85	73	88	123	156	109	4.78942	7.1257	4.8446	2.88896	2.77955	3.30325
ENSRNOG00000014961	325.936	364.305	300.631	215.311	215.443	249.865	0.47574	0.0020349	0.022285	Pdpn	5	-	161947137	161981441	1852	protein_coding	podoplanin	365	374	310	222	205	221	6.74463	7.30606	7.66391	9.67928	11.1109	9.0792
ENSRNOG00000017784	190.204	153.904	178.439	254.106	269.041	256.649	-0.49748	0.0020384	0.022306	Lrif1	2	+	209358760	209448123	3238	protein_coding	ligand	213	158	184	262	256	227	6.24913	7.1628	6.18012	4.43448	3.6851	4.23074
ENSRNOG00000033397	82.1537	87.6669	86.3101	108.625	191.271	158.286	-0.62673	0.0020443	0.022353	Adamts20	7	-	135466884	135630654	5791	protein_coding	ADAM	92	90	89	112	182	140	1.45504	2.77366	2.07606	1.04326	1.14334	1.11463
ENSRNOG00000000275	551.859	520.157	545.015	693.457	681.009	762.032	-0.37258	0.0020493	0.022377	Fam13c	20	-	19360230	19479325	2001	protein_coding	family	618	534	562	715	648	674	26.4498	28.1201	28.4597	19.9549	19.3167	20.0417
ENSRNOG00000008782	300.933	258.13	288.024	536.338	1314.73	487.294	-0.72249	0.0020497	0.022377	Pnisr	5	+	35991068	36017944	4104	protein_coding	PNN	337	265	297	553	1251	431	7.58165	20.1197	6.7448	4.03286	3.5527	3.92533
ENSRNOG00000000394	376.836	450.023	385.001	280.292	279.55	299.612	0.44353	0.0020563	0.022431	Srgn	20	-	32120320	32139789	1572	protein_coding	serglycin	422	462	397	289	266	265	12.9157	13.9453	13.5182	16.4618	20.19	17.1038
ENSRNOG00000025028	320.578	305.86	359.787	383.099	634.767	482.771	-0.5147	0.0020591	0.022444	Prkdc	11	-	89293696	89510871	12774	protein_coding	protein	359	314	371	395	604	427	1.73987	3.12091	2.14684	1.38025	1.35245	1.57534
ENSRNOG00000007040	1359.11	1322.8	1198.64	1122.14	890.146	888.661	0.38656	0.0020653	0.022493	Timm17a	13	-	52124635	52136127	904	protein_coding	translocase	1522	1358	1236	1157	847	786	72.013	61.8423	55.841	82.687	82.6516	74.1612
ENSRNOG00000002075	226.816	248.39	238.565	324.906	317.384	387.8	-0.466	0.0020836	0.022641	Cnot6l	14	+	15059387	15146586	4468	protein_coding	CCR4-NOT	254	255	246	335	302	343	4.21869	4.46133	4.93038	2.79197	3.14013	2.98641
ENSRNOG00000011155	117.873	194.815	104.736	77.5896	55.6998	81.404	0.6645	0.0020812	0.022641	AABR07072207.1	10	+	105564535	105565162	624	pseudogene	-	132	200	108	80	53	72	7.21359	5.60611	7.41049	10.3892	17.6346	9.38785
ENSRNOG00000052405	145.555	170.463	198.804	268.654	257.48	254.388	-0.51255	0.0020838	0.022641	Cdh4	3	+	175144495	175279761	2657	protein_coding	cadherin	163	175	205	277	245	225	9.29379	9.64281	8.61685	4.77359	5.7415	6.63052
ENSRNOG00000051756	183.06	173.386	144.497	203.673	305.823	290.567	-0.55282	0.0020878	0.022667	Zfp62	10	+	34489940	34493088	3149	protein_coding	zinc	205	178	149	210	291	257	3.75226	6.09945	5.24155	3.19722	3.11005	2.5665
ENSRNOG00000004185	805.464	914.658	970.747	1004.79	1307.37	1416.66	-0.42506	0.0020929	0.022705	Mon2	7	+	66717267	66792492	6610	protein_coding	MON2	902	939	1001	1036	1244	1253	15.4374	21.745	21.3117	11.7318	13.6821	14.379
ENSRNOG00000011859	2846.81	2886.19	2567.97	3193.78	4116.53	3491.33	-0.35514	0.002097	0.022731	Eif5a2	2	+	115337439	115354203	4871	protein_coding	eukaryotic	3188	2963	2648	3293	3917	3088	38.0382	53.077	40.7154	32.1434	33.4683	29.4867
ENSRNOG00000021125	2842.34	3145.29	2659.13	2365.51	2342.54	1984.22	0.3466	0.0021014	0.022761	Prdx5	1	-	222164462	222167447	816	protein_coding	peroxiredoxin	3183	3229	2742	2439	2229	1755	168.177	180.298	138.129	191.574	217.72	182.265
ENSRNOG00000005108	626.869	638.02	724.423	512.091	440.344	514.428	0.40198	0.0021047	0.022779	Wfs1	14	+	78640620	78665966	3571	protein_coding	wolframin	702	655	747	528	419	455	8.31936	7.74452	8.18315	9.65469	10.0919	11.3464
ENSRNOG00000015825	16.0736	32.1445	15.5164	64.9813	70.4129	36.1796	-0.72035	0.0021094	0.022812	Aurkc	1	-	69958452	69963592	1108	protein_coding	aurora	18	33	16	67	67	32	3.40237	3.99122	1.85485	0.797855	1.63868	0.783262
ENSRNOG00000010996	150.02	171.437	149.346	226.95	305.823	210.294	-0.54482	0.0021224	0.022935	Mob1b	14	-	20960052	20992753	2704	protein_coding	MOB	168	176	154	234	291	186	4.86917	7.10325	4.41779	3.05136	3.58118	3.08916
ENSRNOG00000009068	2368.17	2371.88	2718.28	2208.39	1483.93	1727.57	0.41751	0.0021336	0.023037	Phlda3	13	+	52588917	52592001	1423	protein_coding	pleckstrin	2652	2435	2803	2277	1412	1528	90.0335	65.4938	68.9632	91.5292	94.1487	106.843
ENSRNOG00000053239	594.722	612.694	504.284	714.794	913.266	738.289	-0.42246	0.002148	0.023174	Clmp	8	+	44847157	44975457	3901	protein_coding	CXADR-like	666	629	520	737	869	653	10.6301	14.7033	10.7507	8.38473	8.87145	7.23027
ENSRNOG00000014333	690.27	744.195	683.693	532.459	483.432	572.089	0.38379	0.0021555	0.023237	Vcam1	2	-	219071193	219097619	4007	protein_coding	vascular	773	764	705	549	460	506	11.7408	11.54	12.3518	14.4294	15.9769	14.5343
ENSRNOG00000050794	595.615	692.568	525.619	460.688	429.834	416.065	0.42645	0.0021742	0.023421	Pdlim4	10	-	39390581	39405311	1176	protein_coding	PDZ	667	711	542	475	409	368	22.7265	22.9555	20.0974	27.8554	33.2646	24.9988
ENSRNOG00000004013	185.739	140.267	192.016	279.323	243.818	269.086	-0.51816	0.0021865	0.023536	Grip1	7	+	64672722	64864404	4470	protein_coding	glutamate	208	144	198	288	232	238	5.43961	5.1403	5.13104	3.42913	2.65957	3.60514
ENSRNOG00000015076	1325.18	1426.05	1540.98	1130.87	1130.81	1102.35	0.3314	0.0021891	0.023545	Cyp26b1	4	-	116261796	116278615	4550	protein_coding	cytochrome	1484	1464	1589	1166	1076	975	14.4189	15.6089	13.7623	16.0182	17.7031	18.9426
ENSRNOG00000021776	216.993	241.571	218.2	301.63	342.606	325.616	-0.45896	0.002194	0.023579	Cenpc	14	+	23611735	23670475	3468	protein_coding	centromere	243	248	225	311	326	288	5.04577	6.20453	5.3335	3.44127	3.93453	3.51909
ENSRNOG00000007806	2449.43	2320.25	2350.74	2093.95	1722.49	1725.31	0.33974	0.0021963	0.023585	Arf5	4	+	55715744	55718670	1057	protein_coding	ADP-ribosylation	2743	2382	2424	2159	1639	1526	114.927	102.347	92.7211	127.451	123.99	124.39
ENSRNOG00000016620	31.2541	29.2223	22.3049	43.6441	67.2601	83.6653	-0.7076	0.0022174	0.023767	Csnk1g1	8	+	71547468	71679666	3211	protein_coding	casein	35	30	23	45	64	74	1.048	1.74845	1.96713	0.711479	0.683195	0.516366
ENSRNOG00000042833	128.588	95.4595	119.283	163.908	217.544	180.898	-0.57023	0.0022166	0.023767	AABR07030521.1	10	-	91610790	91661558	2688	protein_coding	proline	144	98	123	169	207	160	3.53756	5.0829	3.82287	2.63102	2.00594	2.48201
ENSRNOG00000059715	95.5484	142.215	107.645	155.179	291.11	178.637	-0.63078	0.0022183	0.023767	Cc2d2a	14	-	71895246	71973419	4896	protein_coding	coiled-coil	107	146	111	160	277	158	1.83876	3.7343	2.0726	1.07333	1.64071	1.22973
ENSRNOG00000036686	775.103	778.287	745.758	611.018	531.775	603.747	0.36837	0.0022246	0.023815	Anapc11	10	+	109774878	109785877	3289	protein_coding	anaphase	868	799	769	630	506	534	10.7776	10.1545	10.4274	12.9612	13.366	12.682
ENSRNOG00000006792	314.327	279.56	319.057	438.381	428.783	399.106	-0.42599	0.002227	0.023823	Cep57	8	-	12335432	12355091	2501	protein_coding	centrosomal	352	287	329	452	408	353	10.1688	10.7676	9.06484	6.91226	6.31376	7.13525
ENSRNOG00000029986	475.063	525.027	541.135	622.656	706.231	749.596	-0.39531	0.0022337	0.023876	Insr	12	-	1680957	1816414	6969	protein_coding	insulin	532	539	558	642	672	663	5.84227	7.17366	6.88674	4.22575	4.79634	4.8951
ENSRNOG00000013023	1664.51	1646.19	1141.43	1067.83	1109.79	1031.12	0.42621	0.0022359	0.023881	Nop53	1	-	77836196	77844189	1705	protein_coding	NOP53	1864	1690	1177	1101	1056	912	36.3337	40.8799	34.3534	53.6924	54.5359	37.4437
ENSRNOG00000009346	52.6856	51.6261	51.3982	80.4992	101.941	108.539	-0.64475	0.0022409	0.023915	Zbtb26	3	-	21687933	21697945	2219	protein_coding	zinc	59	53	53	83	97	96	2.10459	2.88526	2.77852	1.30583	1.31413	1.29552
ENSRNOG00000011057	992.096	999.403	779.7	1056.19	1817.07	1260.63	-0.49623	0.0022452	0.023943	Mfn1	2	+	118929738	118973698	4316	protein_coding	mitofusin	1111	1026	804	1089	1729	1115	19.0765	35.5296	22.2945	16.9875	17.5749	13.5771
ENSRNOG00000006632	443.809	467.557	370.455	525.669	690.467	595.832	-0.44483	0.0022478	0.023952	Rps6ka3	X	+	37469937	37575624	6557	protein_coding	ribosomal	497	480	382	542	657	527	4.65093	6.61349	5.16184	3.72256	4.02769	3.15999
ENSRNOG00000014493	311.648	324.368	312.268	371.46	571.711	455.636	-0.48583	0.0022501	0.023959	Golga1	3	-	23309318	23353425	4487	protein_coding	golgin	349	333	322	383	544	403	4.80274	8.00227	5.7683	3.81997	4.08327	3.89248
ENSRNOG00000043328	1345.71	1338.38	1363.51	1173.54	836.548	993.808	0.39422	0.002253	0.02397	Chmp2a	1	+	65541322	65543707	917	protein_coding	charged	1507	1374	1406	1210	796	879	74.2441	57.2947	61.5628	80.7114	82.4399	83.1655
ENSRNOG00000000517	197.348	215.271	169.711	278.353	265.888	326.747	-0.49808	0.0022574	0.023999	Kctd20	20	+	6205903	6219936	1447	protein_coding	potassium	221	221	175	287	253	289	15.5722	16.1032	17.8986	10.4666	11.7256	9.15348
ENSRNOG00000013014	123.231	176.308	134.799	82.4389	76.7186	92.7102	0.6031	0.002305	0.024486	Cyba	19	-	55249616	55257876	768	protein_coding	cytochrome	138	181	139	85	73	82	6.22736	6.27382	6.85728	8.82488	12.9669	9.81704
ENSRNOG00000048025	544.715	557.172	602.231	683.758	890.146	745.073	-0.40514	0.0023097	0.024518	Cstf2	X	+	104882704	104909739	4858	protein_coding	cleavage	610	572	621	705	847	659	14.9858	21.1203	15.9893	11.3179	11.8895	12.7252
ENSRNOG00000046950	166.093	75.978	126.071	83.4088	44.1395	37.3102	0.69753	0.0023126	0.02453	LOC100912481	4	+	24612205	24640686	2195	protein_coding	RNA-binding	186	78	130	86	42	33	2.33199	1.33599	1.0214	4.40236	2.06822	3.39823
ENSRNOG00000008632	37.505	51.6261	26.184	66.921	124.011	70.0979	-0.70017	0.0023187	0.024575	Invs	5	+	64053946	64178759	3394	protein_coding	inversin	42	53	27	69	118	62	1.14389	2.29478	1.17322	0.607755	0.85918	0.431498
ENSRNOG00000000177	367.013	403.268	277.356	236.648	237.512	228.384	0.49548	0.0023377	0.024757	Plpp2	7	+	13062196	13070280	1610	protein_coding	phospholipid	411	414	286	244	226	202	8.52727	9.26516	8.05795	12.5374	14.148	9.63534
ENSRNOG00000043151	25.8963	44.8075	28.1235	64.9813	72.5148	75.751	-0.69056	0.0023436	0.024801	Cntln	5	+	103251986	103366264	2507	protein_coding	centlein	29	46	29	67	69	67	1.50372	1.81663	1.7164	0.568113	1.00954	0.627438
ENSRNOG00000004342	62.5083	51.6261	53.3377	87.2883	94.5846	136.804	-0.65017	0.0023574	0.024928	Ahr	6	-	54963990	55001464	5144	protein_coding	aryl	70	53	55	90	90	121	0.984436	1.15481	1.51072	0.668326	0.566885	0.579948
ENSRNOG00000002886	6102.59	5769.46	5798.3	6640.7	8542.04	7367.07	-0.3315	0.0023683	0.024967	Myh10	10	+	55275411	55406732	7630	protein_coding	myosin	6834	5923	5979	6847	8128	6516	50.4919	70.312	54.8474	43.9887	42.7108	42.5041
ENSRNOG00000004563	130.374	152.93	152.255	184.275	258.531	243.082	-0.54036	0.0023647	0.024967	Sec24a	10	-	37139806	37215899	5602	protein_coding	SEC24	146	157	157	190	246	215	2.18174	3.31367	2.818	1.46335	1.76288	1.73792
ENSRNOG00000028448	1494.84	1771.85	1466.3	1219.13	1129.76	1286.64	0.35526	0.0023675	0.024967	Elovl1	5	+	137255908	137260483	2187	protein_coding	ELOVL	1674	1819	1512	1257	1075	1138	90.9079	91.201	93.9424	105.674	128.639	105.414
ENSRNOG00000030877	3860.33	3342.06	3815.1	5033.62	4283.63	4633.25	-0.32214	0.0023678	0.024967	Htr2c	X	+	118084890	118318039	4397	protein_coding	5-hydroxytryptamine	4323	3431	3934	5190	4076	4098	101.431	93.4465	91.4175	73.7453	65.5691	74.1173
ENSRNOG00000019387	216.1	254.234	226.928	174.577	140.826	137.935	0.52044	0.0023712	0.024978	Ifi30	16	+	20426566	20430752	1263	protein_coding	IFI30,	242	261	234	180	134	122	8.01891	7.0028	6.20377	9.41029	11.3699	10.0494
ENSRNOG00000003541	175.916	178.256	160.013	288.051	277.448	214.816	-0.51127	0.0023904	0.02516	Pggt1b	18	-	40175951	40218225	1563	protein_coding	protein	197	183	165	297	264	190	10.6916	11.1485	7.80717	6.19011	6.44187	5.72601
ENSRNOG00000021899	825.109	810.432	881.527	708.975	583.271	601.485	0.37833	0.0023921	0.02516	Tmem115	8	+	116289590	116294454	2189	protein_coding	transmembrane	924	832	909	731	555	532	18.7896	16.7347	15.6086	20.7309	20.9121	22.524
ENSRNOG00000020497	1579.67	1235.13	1272.35	1705.03	1842.3	1813.5	-0.36346	0.0023944	0.025165	Plekha1	1	+	201429771	201480877	3781	protein_coding	pleckstrin	1769	1268	1312	1758	1753	1604	38.3543	44.8643	39.9441	33.6874	27.0513	27.5937
ENSRNOG00000005624	350.939	367.227	326.815	460.688	465.566	496.339	-0.40506	0.0023977	0.025181	Zfx	X	-	63158976	63204530	7160	protein_coding	zinc	393	377	337	475	443	439	10.3953	11.3729	10.9663	7.50726	8.06788	7.10976
ENSRNOG00000012490	535.785	552.301	1097.79	395.707	346.81	535.91	0.59717	0.0024006	0.025191	Amph	17	-	48304322	48562905	2248	protein_coding	amphiphysin	600	567	1132	408	330	474	10.7173	10.1687	14.2121	13.757	14.5641	28.6651
ENSRNOG00000005589	658.123	758.806	663.327	494.634	521.266	546.085	0.38141	0.0024058	0.025217	Dhrs7	6	-	95522577	95541393	1291	protein_coding	dehydrogenase/reductase	737	779	684	510	496	483	22.2275	25.3586	24.0281	28.037	33.1995	28.738
ENSRNOG00000016576	444.702	527.95	454.825	572.223	795.561	645.579	-0.44227	0.0024066	0.025217	Carmil1	17	+	43050789	43339403	5320	protein_coding	capping	498	542	469	590	757	571	6.42978	9.67753	7.10286	4.73716	5.77587	4.92717
ENSRNOG00000003070	51.7926	57.4705	41.7004	88.2582	117.705	83.6653	-0.65369	0.0024114	0.025247	Pigl	10	+	48773828	48831855	1585	protein_coding	phosphatidylinositol	58	59	43	91	112	74	3.23041	4.66401	2.99848	1.79717	2.04806	1.47152
ENSRNOG00000013135	438.451	377.942	333.603	523.73	534.928	534.779	-0.42342	0.0024202	0.02532	Ptpn12	4	+	10631073	10702386	3223	protein_coding	protein	491	388	344	540	509	473	12.7502	14.0982	12.7478	10.1193	8.95834	7.82999
ENSRNOG00000000397	464.347	366.253	378.213	492.694	741.963	550.608	-0.48572	0.0024424	0.025495	Ccar1	20	-	32373443	32416044	4438	protein_coding	cell	520	376	390	508	706	487	6.44054	10.5	7.04759	5.75449	4.66145	4.76655
ENSRNOG00000006380	735.812	643.865	739.94	870.943	1139.22	884.138	-0.40837	0.0024423	0.025495	Srsf6	3	+	159305345	159310668	3513	protein_coding	serine	824	661	763	898	1084	782	14.3828	20.3667	14.2964	11.5197	10.3525	11.7808
ENSRNOG00000019598	861.721	878.617	707.937	994.117	1572.21	1024.33	-0.47978	0.0024411	0.025495	Vegfa	9	+	17340341	17355681	3546	protein_coding	vascular	965	902	730	1025	1496	906	19.9975	34.2379	20.1759	16.4332	17.208	13.7295
ENSRNOG00000011955	144.662	187.997	176.499	108.625	85.1261	114.192	0.57486	0.0024465	0.025518	AABR07026997.1	17	-	9233514	9234766	345	protein_coding	-	162	193	182	112	81	101	18.2661	15.4966	18.8019	23.0615	30.7793	28.614
ENSRNOG00000007219	71.438	75.0039	71.7635	96.987	102.992	283.784	-0.69324	0.0024511	0.025547	Hsp90aa1	6	-	135045363	135049728	2202	protein_coding	heat	80	77	74	100	98	251	2.55522	2.93751	7.32075	1.78428	1.92395	1.82281
ENSRNOG00000017060	902.798	947.777	1204.46	1115.35	1947.39	1484.49	-0.49314	0.0024554	0.025572	Ryr2	17	-	65535403	65955606	14817	protein_coding	ryanodine	1011	973	1242	1150	1853	1313	4.37054	8.26109	5.69581	3.35377	3.61597	4.5503
ENSRNOG00000030963	9421.78	7136.09	10205	7815.21	5902.08	4409.39	0.48579	0.0024626	0.025628	LOC108351137	5	+	115649046	115650340	1295	protein_coding	glyceraldehyde-3-phosphate	10551	7326	10523	8058	5616	3900	350.109	286.238	193.417	400.143	311.256	440.755
ENSRNOG00000023093	12.5017	12.663	7.75821	30.066	49.3942	26.0041	-0.70275	0.0024649	0.025633	Mis18bp1	6	-	86879719	86924146	3690	protein_coding	MIS18	14	13	8	31	47	23	0.513014	0.912409	0.434458	0.202227	0.21037	0.127626
ENSRNOG00000013689	1179.62	1119.21	1246.16	916.527	765.084	991.546	0.37645	0.0024688	0.025654	Vps18	3	+	111097326	111108295	3892	protein_coding	VPS18	1321	1149	1285	945	728	877	13.6617	12.3461	14.4719	16.6694	16.243	17.9084
ENSRNOG00000002021	3073.62	3186.2	3371.91	3583.67	4572.64	4194.57	-0.33711	0.0024725	0.025673	Son	11	+	31806618	31837763	9244	protein_coding	Son	3442	3271	3477	3695	4351	3710	25.9651	35.8666	29.758	21.1121	22.4766	23.5538
ENSRNOG00000061684	2148.5	2083.55	2215.94	1818.51	1741.41	1547.81	0.31796	0.002475	0.02568	Ndufa9	4	-	159371259	159399634	1251	protein_coding	NADH:ubiquinone	2406	2139	2285	1875	1657	1369	84.3315	87.425	70.2822	94.4559	94.0749	99.0731
ENSRNOG00000056946	4661.33	4741.81	4978.83	3796.07	3552.18	4193.44	0.30235	0.0024821	0.025734	Scaf1	1	-	100997745	101008266	3978	protein_coding	SR-related	5220	4868	5134	3914	3380	3709	55.3608	56.0819	59.8813	64.4461	67.3296	70.0032
ENSRNOG00000009951	584.899	796.795	492.647	381.159	396.204	477.118	0.49665	0.0025019	0.02592	Aif1l	3	-	9237944	9262628	3070	protein_coding	allograft	655	818	508	393	377	422	7.20278	8.10538	8.82822	10.4784	14.66	8.97537
ENSRNOG00000003013	84.8327	92.5373	76.6124	110.565	201.78	144.718	-0.62349	0.0025069	0.025953	Rpgr	X	-	14271017	14331486	2669	protein_coding	retinitis	95	95	79	114	192	128	2.40327	4.74814	3.08007	1.7481	1.95837	1.60548
ENSRNOG00000003248	787.604	942.906	833.038	650.783	591.679	686.281	0.37863	0.0025154	0.026021	Mpzl1	13	-	83805244	83842051	2301	protein_coding	myelin	882	968	859	671	563	607	16.4079	16.1496	16.9423	18.8253	23.1462	20.249
ENSRNOG00000012772	462.561	557.172	450.946	344.304	333.148	378.755	0.42899	0.0025194	0.026043	Nqo1	19	+	38422164	38437180	1579	protein_coding	NAD(P)H	518	572	465	355	317	335	12.6501	13.251	13.6258	16.1116	19.9312	15.9734
ENSRNOG00000014452	442.023	392.553	345.241	440.321	621.105	697.587	-0.49332	0.0025234	0.026064	Zfhx3	19	-	42758127	42920344	11200	protein_coding	zinc	495	403	356	454	591	617	2.29266	3.50102	3.55649	2.18189	1.99004	1.73306
ENSRNOG00000004172	2355.67	2256.94	2417.65	1875.73	1838.09	1971.79	0.2927	0.0025274	0.026075	Pdk2	10	-	82839153	82852660	1224	protein_coding	pyruvate	2638	2317	2493	1934	1749	1744	88.904	94.3146	91.5091	105.848	104.151	110.476
ENSRNOG00000026243	5348.92	5342.81	5878.79	4461.4	4179.59	4736.13	0.29485	0.0025282	0.026075	Ap2a1	1	-	100896947	100926335	2934	protein_coding	adaptor	5990	5485	6062	4600	3977	4189	88.2153	89.4677	91.6958	100.267	102.858	112.068
ENSRNOG00000015844	869.758	979.921	870.86	799.173	593.781	520.081	0.44906	0.0025393	0.02617	Snrpd2	1	+	80056755	80059996	929	protein_coding	small	974	1006	898	824	565	460	49.9066	40.1424	31.801	51.4913	59.5803	52.4309
ENSRNOG00000019127	102.692	106.174	99.887	131.902	193.373	186.551	-0.57492	0.0025618	0.026325	Zfp606	1	-	66231763	66254989	2451	protein_coding	zinc	115	109	103	136	184	165	5.13914	8.15631	7.11686	3.7931	4.02765	3.75206
ENSRNOG00000036964	141.983	167.541	164.862	195.914	310.027	248.735	-0.54675	0.0025584	0.026325	Ralgapa2	3	-	140468701	140728129	5607	protein_coding	Ral	159	172	170	202	295	220	2.02706	3.47266	2.51995	1.3927	1.68779	1.64454
ENSRNOG00000048676	94.6554	115.915	75.6426	152.27	272.193	124.367	-0.6514	0.0025584	0.026325	AABR07051445.1	3	+	11593655	11597410	906	protein_coding	phosphatidylinositol-4-phosphate	106	119	78	157	259	110	9.75029	18.8687	7.79765	5.74604	7.22668	4.66975
ENSRNOG00000051303	181.274	184.1	172.62	230.829	337.352	256.649	-0.51761	0.002562	0.026325	AC127084.5	13	+	78976154	78999355	4271	lincRNA	-	203	189	178	238	321	227	4.25391	6.7304	4.63117	3.16703	3.30329	3.06699
ENSRNOG00000019606	13.3946	15.5852	12.6071	25.2166	52.547	42.9632	-0.70505	0.002576	0.02643	Trpv3	10	+	59831241	59860987	3010	protein_coding	transient	15	16	13	26	50	38	0.486019	1.09641	0.810805	0.244746	0.292465	0.234263
ENSRNOG00000024309	2881.63	2741.05	2613.55	2401.4	2111.34	1886.99	0.34104	0.0025751	0.02643	Cox6b1	1	-	89075975	89084859	601	protein_coding	cytochrome	3227	2814	2695	2476	2009	1669	231.805	220.636	178.353	263.703	257.614	243.227
ENSRNOG00000053172	875.116	829.913	773.882	696.367	455.057	600.355	0.44462	0.0025876	0.02653	Ssr4	X	-	156995779	156999650	732	protein_coding	signal	980	852	798	718	433	531	55.1899	39.0434	46.5889	65.7515	64.0396	59.1315
ENSRNOG00000017144	1777.02	1669.57	1647.65	1516.88	1189.66	1102.35	0.38499	0.0025911	0.026545	Mea1	9	-	16610315	16612136	1128	protein_coding	male-enhanced	1990	1714	1699	1564	1132	975	94.4206	80.168	67.1874	104.864	101.185	98.8791
ENSRNOG00000023086	763.494	726.661	628.415	563.494	499.196	514.428	0.39016	0.0025963	0.026559	LOC100360828	8	+	81949877	81968589	339	protein_coding	cAMP-regulated	855	746	648	581	475	455	96.4323	92.4835	86.2007	123.868	121.076	103.682
ENSRNOG00000032948	113.408	129.552	88.2497	138.691	307.925	175.245	-0.64201	0.0025952	0.026559	Tyk2	8	-	22124560	22150005	5057	protein_coding	tyrosine	127	133	91	143	293	155	1.59107	3.82424	1.96851	1.23339	1.44703	0.976057
ENSRNOG00000010753	1441.26	1318.9	1232.59	1110.5	906.961	1032.25	0.36126	0.002603	0.026608	Aig1	1	-	7816838	8038665	1420	protein_coding	androgen-induced	1614	1354	1271	1145	863	913	45.3694	40.1137	41.2935	55.8221	52.4627	48.5494
ENSRNOG00000007756	674.196	666.268	650.72	566.404	376.236	464.681	0.4441	0.0026073	0.026627	Atg101	7	+	142929400	142938554	1432	protein_coding	autophagy	755	684	671	584	358	411	24.8182	17.847	19.9367	28.0059	28.4242	27.4892
ENSRNOG00000020776	906.37	1114.34	864.071	766.197	606.392	729.245	0.41322	0.002609	0.026627	Dhcr7	1	+	217018916	217034904	2749	protein_coding	7-dehydrocholesterol	1015	1144	891	790	577	645	17.4314	14.935	16.245	19.5487	24.6835	18.9524
ENSRNOG00000051671	2420.86	2322.2	2736.71	2837.84	3640.45	3257.29	-0.35444	0.0026106	0.026627	Herc1	8	+	72029489	72198358	15223	protein_coding	HECT	2711	2384	2822	2926	3464	2881	10.8148	15.0192	12.1546	8.74622	8.6164	10.055
ENSRNOG00000005334	741.17	521.131	654.599	897.13	836.548	902.228	-0.41499	0.002621	0.026693	Acvr2a	3	+	32947378	33034282	4493	protein_coding	activin	830	535	675	925	796	798	11.5838	11.6936	11.4068	9.07262	6.55145	8.14881
ENSRNOG00000006263	151.806	91.5632	122.192	213.371	169.201	230.645	-0.58198	0.002621	0.026693	Sh2d1a	X	+	128897181	128925407	1207	protein_coding	SH2	170	94	126	220	161	204	10.2556	8.80419	10.8548	6.91724	4.2849	5.66227
ENSRNOG00000006795	999.24	969.206	1029.9	852.516	709.384	734.898	0.35741	0.0026236	0.0267	Apmap	3	-	146376828	146407252	2400	protein_coding	adipocyte	1119	995	1062	879	675	650	31.6226	28.4864	26.6917	35.1386	35.0031	36.8311
ENSRNOG00000011782	9470.9	8818.32	9637.64	8178.91	6962.47	7359.15	0.29711	0.0026343	0.026789	Got2	19	+	9587653	9613340	2358	protein_coding	glutamic-oxaloacetic	10606	9053	9938	8433	6625	6509	201.226	185.444	177.284	220.902	211.236	228.603
ENSRNOG00000013516	2353.88	2418.63	2544.69	2814.56	3588.96	3006.3	-0.34028	0.0026436	0.026856	Sf3b1	9	-	61594620	61634510	4954	protein_coding	splicing	2636	2483	2624	2902	3415	2659	32.96	45.4994	34.4716	26.1325	27.5766	28.7299
ENSRNOG00000024336	1236.77	1219.54	1026.02	1325.81	1637.36	1677.83	-0.38095	0.0026448	0.026856	Senp6	8	+	87486427	87563652	4514	protein_coding	SUMO	1385	1252	1058	1367	1558	1484	17.0394	22.7812	21.114	15.0688	15.2603	12.7131
ENSRNOG00000011307	1195.69	1100.71	1100.7	1266.65	1652.08	1562.51	-0.36937	0.0026633	0.027025	Slmap	16	-	2112274	2227309	5404	protein_coding	sarcolemma	1339	1130	1135	1306	1572	1382	19.4349	27.442	23.4747	17.3926	16.4434	16.2823
ENSRNOG00000002180	333.973	357.486	363.666	425.773	654.735	469.204	-0.47998	0.0026762	0.027076	Tbc1d1	14	-	45598743	45797887	5822	protein_coding	TBC1	374	367	375	439	623	415	4.24266	7.06295	4.57799	3.15493	3.46828	3.4937
ENSRNOG00000011276	583.113	572.757	544.045	431.592	329.995	454.506	0.43249	0.0026757	0.027076	Tmem254	16	+	3817402	3821270	1381	protein_coding	transmembrane	653	588	561	445	314	402	29.8076	24.6729	30.7359	38.179	38.514	36.2252
ENSRNOG00000013491	550.073	608.798	521.74	631.385	893.299	821.955	-0.4307	0.0026743	0.027076	Setx	3	+	7686503	7730539	9265	protein_coding	senataxin	616	625	538	651	850	727	3.9535	6.05542	5.03951	3.26532	3.71154	3.14966
ENSRNOG00000013712	533.999	595.161	596.413	438.381	423.529	433.024	0.38083	0.0026749	0.027076	Tex261	4	-	115448708	115453659	1043	protein_coding	testis	598	611	615	452	403	383	24.3837	25.503	23.5838	28.1584	32.2312	31.9829
ENSRNOG00000006718	224.137	253.26	287.054	297.75	451.904	408.151	-0.50671	0.0026829	0.027124	Rbm33	4	+	594882	695383	3734	protein_coding	RNA	251	260	296	307	430	361	4.62605	7.60089	6.20915	3.30134	3.83106	4.29976
ENSRNOG00000048095	63.4013	50.652	28.1235	4.84935	26.2735	4.52245	0.67257	0.0027196	0.027474	RGD1564801	1	-	75152883	75154325	1443	protein_coding	similar	71	52	29	5	25	4	0.194962	1.14352	0.17803	2.41648	1.9827	1.09008
ENSRNOG00000047023	503.638	943.88	489.737	338.485	460.312	384.408	0.56601	0.0027255	0.027514	Aldh1l1	4	-	123516788	123557501	3007	protein_coding	aldehyde	564	969	505	349	438	340	7.2274	10.6403	8.0369	10.1948	19.6225	10.0816
ENSRNOG00000014496	173.237	186.049	130.92	206.582	428.783	234.037	-0.61338	0.0027467	0.027708	Coro6	10	-	62691953	62699723	2557	protein_coding	coronin	194	191	135	213	408	207	5.7097	12.8298	6.33369	4.53921	5.00658	3.48858
ENSRNOG00000021003	302.719	266.897	301.601	214.341	188.118	200.118	0.46482	0.0027556	0.027777	Sac3d1	1	-	221484316	221486633	1281	protein_coding	SAC3	339	274	311	221	179	177	9.70709	9.22305	8.87408	12.997	11.7685	13.1686
ENSRNOG00000009726	746.527	694.517	750.607	924.286	875.433	1112.52	-0.37731	0.0027586	0.027787	Grip2	4	+	123586231	123636040	5179	protein_coding	glutamate	836	713	774	953	833	984	13.0976	13.4297	15.4364	10.0288	9.58212	10.2546
ENSRNOG00000000988	909.942	838.68	856.313	681.819	604.29	708.894	0.35821	0.0027638	0.027818	Xab2	12	-	2158389	2170504	2792	protein_coding	XPA	1019	861	883	703	575	627	14.1673	13.5932	14.4229	17.9246	16.9671	17.1543
ENSRNOG00000001706	311.648	291.249	290.933	383.099	405.663	447.722	-0.42038	0.0027657	0.027818	Kalrn	11	+	69484293	70025633	9374	protein_coding	kalirin,	349	299	300	395	386	396	3.5526	4.0725	4.06535	2.7398	2.62963	2.60107
ENSRNOG00000001214	3277.22	3257.31	3537.75	2905.73	2185.95	2663.72	0.35155	0.0027788	0.027886	Pfkl	20	+	11393877	11415882	2753	protein_coding	phosphofructokinase,	3670	3344	3648	2996	2080	2356	61.2325	49.8687	54.9627	65.4713	66.8313	71.8746
ENSRNOG00000001478	86.6186	68.1854	63.0355	120.264	217.544	94.9714	-0.66005	0.0027805	0.027886	Gtf2ird1	12	+	25264192	25371001	3928	protein_coding	GTF2I	97	70	65	124	207	84	2.1514	4.21302	1.66353	1.46898	1.1876	1.08716
ENSRNOG00000002012	72.331	87.6669	80.4915	124.143	201.78	111.931	-0.6264	0.0027752	0.027886	Donson	11	-	31837839	31847490	2212	protein_coding	downstream	81	90	83	128	192	99	3.2559	5.7291	2.87441	1.79842	2.2386	2.03526
ENSRNOG00000042499	4438.09	4498.29	4261.2	4135.53	2146.02	2655.81	0.48426	0.002777	0.027886	Tmsb10	4	-	100882216	100883275	610	protein_coding	thymosin,	4970	4618	4394	4264	2042	2349	473.212	265.839	297.56	481.437	501.148	470.088
ENSRNOG00000019442	1068.89	1114.34	872.799	804.992	761.931	733.767	0.37715	0.0028061	0.028122	Josd2	1	+	100473643	100477351	850	protein_coding	Josephin	1197	1144	900	830	725	649	54.9421	56.2976	49.0371	69.1618	74.0504	57.4316
ENSRNOG00000021052	323.257	332.16	314.208	400.556	541.234	430.763	-0.44414	0.0028236	0.028277	Patl1	1	+	228337767	228369761	4014	protein_coding	PAT1	362	341	324	413	515	381	5.7892	8.46838	6.09603	4.42917	4.67409	4.37819
ENSRNOG00000007644	297.361	307.808	274.447	352.063	512.858	414.934	-0.47025	0.002826	0.028281	Mbtps2	X	+	40258493	40310563	6106	protein_coding	membrane-bound	333	316	283	363	488	367	5.84227	9.21338	6.74208	4.67804	4.9732	4.39078
ENSRNOG00000002835	782.247	677.957	656.539	839.907	1251.67	905.62	-0.44431	0.0028295	0.028295	Luc7l3	10	-	81991147	82027119	3331	protein_coding	LUC7-like	876	696	677	866	1191	801	14.6281	23.5998	15.4439	12.9158	11.4962	11.024
ENSRNOG00000009523	221.458	202.608	220.139	297.75	284.805	345.967	-0.46101	0.0028346	0.028311	Rab11fip2	1	-	281065168	281101438	2017	protein_coding	RAB11	248	208	227	307	271	306	8.56404	8.86817	9.74349	6.03861	5.67385	6.10446
ENSRNOG00000011305	2623.56	3042.04	2314.86	1866.03	1866.47	2278.18	0.37696	0.0028352	0.028311	Sox10	7	-	120393254	120403523	3029	protein_coding	SRY	2938	3123	2387	1924	1776	2015	35.7398	38.7003	42.7243	47.6369	56.7274	42.7445
ENSRNOG00000015869	530.427	574.705	574.108	408.315	420.376	435.285	0.37753	0.0028477	0.028415	Pccb	8	-	109368624	109418872	2074	protein_coding	propionyl-CoA	594	590	592	421	400	385	11.4214	12.7298	11.9221	14.0659	15.6518	15.4825
ENSRNOG00000046242	158.057	194.815	169.711	229.859	264.837	288.306	-0.49649	0.0028542	0.02846	Klf7	9	-	70740480	70787913	3207	protein_coding	Kruppel	177	200	175	237	252	255	4.15811	5.18647	5.1067	2.7106	3.43124	2.95983
ENSRNOG00000001642	502.745	487.038	449.976	589.681	661.041	662.538	-0.37707	0.0028609	0.028505	Tbc1d23	11	+	45401403	45459821	3798	protein_coding	TBC1	563	500	464	608	629	586	9.0073	10.9312	9.90927	7.28022	7.24328	6.62659
ENSRNOG00000008569	1387.68	1475.73	1315.99	1211.37	958.457	1025.46	0.35926	0.0028823	0.028698	Ndufa6	7	-	123583062	123586919	517	protein_coding	NADH:ubiquinone	1554	1515	1357	1249	912	907	135.931	116.433	112.672	147.622	161.229	142.369
ENSRNOG00000021042	2630.71	2438.11	2342.01	2151.17	1754.02	1899.43	0.3312	0.0028895	0.02875	Psmd4	2	-	196198038	196207560	1404	protein_coding	proteasome	2946	2503	2415	2218	1669	1680	88.8875	78.4621	76.8495	103.052	98.0875	93.299
ENSRNOG00000023197	259.856	252.286	265.719	316.178	385.695	404.759	-0.44806	0.0029129	0.028962	Zfp608	18	-	49829650	49937522	6072	protein_coding	zinc	291	259	274	326	367	358	3.02087	3.98938	3.78661	2.35371	2.34686	2.44763
ENSRNOG00000002565	655.444	732.506	667.206	766.197	1007.85	1017.55	-0.40112	0.0029212	0.029023	Taf1	X	+	71412289	71485085	5894	processed_transcript	TATA-box	734	752	688	790	959	900	7.80101	11.1088	10.1442	6.32652	7.26132	6.54927
ENSRNOG00000004908	667.053	554.25	645.871	743.89	943.744	835.522	-0.39545	0.0029365	0.029154	Smc6	6	+	36941233	36995138	4645	protein_coding	structural	747	569	666	767	898	739	10.3492	14.2138	11.3817	8.79783	7.50752	8.66294
ENSRNOG00000050543	1925.26	1807.89	1932.77	1508.15	1501.79	1568.16	0.29343	0.0029423	0.029191	Safb	9	-	10450205	10471176	3187	protein_coding	scaffold	2156	1856	1993	1555	1429	1387	30.2015	32.5577	30.7487	36.5503	35.2492	37.3152
ENSRNOG00000017290	475.063	489.961	448.037	563.494	759.829	621.836	-0.41531	0.0029478	0.029224	Zfp335	3	-	161357278	161376119	4259	protein_coding	zinc	532	503	462	581	723	550	7.67564	11.2047	8.29381	6.13472	6.49801	5.88385
ENSRNOG00000001488	3448.67	3226.14	3144.02	2888.27	2142.87	2514.48	0.3535	0.0029576	0.0293	Psmb1	1	-	57470632	57489727	1068	protein_coding	proteasome	3862	3312	3242	2978	2039	2224	156.892	126.013	133.74	177.596	170.624	164.653
ENSRNOG00000014399	2802.16	2746.9	2717.31	2479.96	2026.21	1866.64	0.34954	0.0029804	0.029505	Aamp	9	-	81560842	81566642	3589	protein_coding	angio-associated,	3138	2820	2802	2557	1928	1651	165.561	146.439	122.019	177.347	178.546	174.894
ENSRNOG00000006699	235.746	238.649	251.172	335.575	322.638	356.143	-0.43117	0.002996	0.029559	Mlh3	6	-	109059341	109095557	5511	protein_coding	mutL	264	245	259	346	307	315	3.53258	3.67687	3.67096	2.35269	2.446	2.54916
ENSRNOG00000010234	237.531	256.182	279.296	305.509	407.765	413.804	-0.4713	0.0029966	0.029559	Nsmaf	5	-	19499480	19559393	3119	protein_coding	neutral	266	263	288	315	388	366	6.00399	8.67533	7.96276	4.42544	4.90184	5.2918
ENSRNOG00000019223	5406.07	5218.13	4998.23	4585.54	4117.58	3823.73	0.30258	0.0029898	0.029559	Taf3	17	+	72209373	72394271	7359	protein_coding	TATA-box	6054	5357	5154	4728	3918	3382	79.9116	77.6821	65.2468	89.314	88.5376	83.9765
ENSRNOG00000019785	345.582	359.434	322.936	415.104	619.003	457.898	-0.46744	0.002996	0.029559	Phtf1	2	+	206454208	206493030	2786	protein_coding	putative	387	369	333	428	589	405	8.64388	13.9542	9.33626	6.82214	7.28728	6.48321
ENSRNOG00000061424	302.719	371.123	275.417	400.556	565.405	434.155	-0.4823	0.0029948	0.029559	Map3k3	10	+	94280703	94349368	4603	protein_coding	mitogen	339	381	284	413	538	384	5.04842	7.71457	5.35784	3.61701	4.55412	3.3466
ENSRNOG00000001247	988.524	942.906	1024.08	1180.33	1308.42	1253.85	-0.32117	0.0030057	0.02962	Clip1	12	+	38345456	38452652	6538	protein_coding	CAP-GLY	1107	968	1056	1217	1245	1109	17.2353	20.6834	17.9272	13.6842	13.4053	14.4169
ENSRNOG00000032048	631.334	699.387	595.443	763.288	890.146	897.706	-0.3733	0.003007	0.02962	Zfp462	5	+	71742911	71823139	9281	protein_coding	zinc	707	718	614	787	847	794	4.77118	6.02364	5.49446	3.74124	4.25647	3.5884
ENSRNOG00000007869	5707.01	6443.52	5445.3	4590.39	4062.93	5088.88	0.33464	0.0030261	0.029786	Wscd1	10	+	58332588	58371196	2854	protein_coding	WSC	6391	6615	5615	4733	3866	4501	105.719	101.299	114.757	124.604	144.485	120.906
ENSRNOG00000002969	1101.04	1774.77	1580.74	1024.18	1018.36	1120.44	0.43884	0.0030415	0.029917	Itpkb	13	+	98615287	98708149	3934	protein_coding	inositol-trisphosphate	1233	1822	1630	1056	969	991	15.1034	16.2577	16.1785	15.3929	25.482	22.474
ENSRNOG00000007901	2532.48	2751.77	2552.45	2217.12	1734.05	2130.07	0.34203	0.0030501	0.029921	Tmed10	6	-	109169741	109205004	1286	protein_coding	transmembrane	2836	2825	2632	2286	1650	1884	100.019	84.6864	94.089	108.307	120.864	111.012
ENSRNOG00000019851	49.1137	46.7557	21.3351	14.548	13.6622	10.1755	0.68951	0.0030499	0.029921	Cox6a2	1	-	199624037	199624783	475	protein_coding	cytochrome	55	48	22	15	13	9	1.77682	1.80643	1.21688	5.6867	5.55991	2.51221
ENSRNOG00000021669	93.7624	91.5632	87.2799	125.113	161.845	160.547	-0.56417	0.0030492	0.029921	Mybl1	5	+	9279970	9315114	4974	protein_coding	MYB	105	94	90	129	154	142	1.45925	2.04355	1.8335	1.03675	1.03978	0.98144
ENSRNOG00000024077	16.0736	18.5075	12.6071	38.7948	48.3432	36.1796	-0.69418	0.0030513	0.029921	Fbxo5	1	-	42461291	42467586	1833	protein_coding	F-box	18	19	13	40	46	32	1.22785	1.6564	1.12121	0.482282	0.57031	0.384687
ENSRNOG00000036911	357.19	268.845	394.699	421.893	505.502	582.265	-0.48372	0.0030528	0.029921	Bicd1	4	+	184019087	184165540	4139	protein_coding	BICD	400	276	407	435	481	515	5.91344	7.67044	7.99118	4.7463	3.66888	5.33367
ENSRNOG00000010042	682.233	712.05	654.599	811.781	978.425	887.53	-0.3581	0.0031161	0.03052	Wdfy2	15	+	46008613	46134064	6137	protein_coding	WD	764	731	675	837	931	785	12.2483	15.9817	13.1121	9.75861	10.4602	9.52214
ENSRNOG00000037206	18.7525	24.3519	20.3653	39.7647	67.2601	46.3551	-0.68936	0.0031309	0.030644	Ccdc77	4	-	152860675	152883210	2435	protein_coding	coiled-coil	21	25	21	41	64	41	0.947395	1.73481	1.08139	0.423556	0.564886	0.467786
ENSRNOG00000010793	5759.69	5248.32	5879.76	5042.35	4053.47	4176.48	0.32682	0.0031471	0.030781	Spryd3	7	-	143721088	143738237	2414	protein_coding	SPRY	6450	5388	6063	5199	3857	3694	121.179	105.459	98.2786	131.224	122.803	136.231
ENSRNOG00000016877	403.625	333.134	481.009	524.7	544.387	697.587	-0.46603	0.0031505	0.030792	Shisa7	1	+	72545596	72564513	6089	protein_coding	shisa	452	342	496	541	518	617	4.99916	5.61506	6.50786	3.64572	3.0903	4.41838
ENSRNOG00000011949	1820.78	1500.08	1631.16	1411.16	1198.07	1200.71	0.35177	0.0031568	0.030821	Ndufb5	2	+	119139717	119153753	1062	protein_coding	NADH:ubiquinone	2039	1540	1682	1455	1140	1062	77.0876	70.8518	64.2243	94.2939	79.7841	85.907
ENSRNOG00000027921	353.618	394.501	377.243	456.809	511.808	574.351	-0.41031	0.0031602	0.030821	Rlf	5	-	140107275	140162642	6068	protein_coding	rearranged	396	405	389	471	487	508	4.36738	5.29729	5.37672	3.20509	3.67223	3.47721
ENSRNOG00000050547	422.377	493.857	361.727	308.419	300.569	292.828	0.44395	0.0031601	0.030821	Syngr2	10	+	106812739	106816675	946	protein_coding	synaptogyrin	473	507	373	318	286	259	18.9139	19.9547	17.5836	24.5562	29.4874	21.3867
ENSRNOG00000011771	559.003	430.542	629.385	379.219	265.888	421.718	0.50621	0.0031653	0.030827	LOC100365697	9	-	37223729	37231291	2456	protein_coding	protein	626	442	649	391	253	373	8.95766	6.79928	9.75393	12.5181	9.9018	14.3332
ENSRNOG00000014354	46.4347	60.3928	55.2773	85.3486	152.386	82.5346	-0.65272	0.0031651	0.030827	Cep95	10	+	94988362	95016344	2951	protein_coding	centrosomal	52	62	57	88	145	73	1.67787	3.24317	1.58874	0.865416	1.15596	1.04769
ENSRNOG00000007442	1941.33	1954.97	2017.14	1654.6	1363.07	1632.6	0.32612	0.0031755	0.030861	Ubl7	8	+	62696720	62714017	1362	protein_coding	ubiquitin-like	2174	2007	2080	1706	1297	1444	70.4771	62.8541	68.0909	78.3923	81.0756	82.8349
ENSRNOG00000015551	892.975	858.162	917.409	750.679	561.202	680.628	0.38534	0.003172	0.030861	Fuca2	1	+	7658890	7673683	1651	protein_coding	alpha-L-fucosidase	1000	881	946	774	534	602	26.3779	21.3484	23.4179	29.747	29.3595	31.0793
ENSRNOG00000023969	46.4347	91.5632	68.8541	94.0774	286.906	99.4938	-0.68527	0.0031746	0.030861	Herc6	4	-	88607518	88649216	3589	protein_coding	HECT	52	94	71	97	273	88	1.5207	5.02065	1.57474	0.711575	1.44103	1.07303
ENSRNOG00000003278	73.224	76.9521	48.4888	121.234	140.826	99.4938	-0.62095	0.0031858	0.030883	Map3k14	10	-	91303428	91353601	4206	protein_coding	mitogen-activated	82	79	50	125	134	88	1.67219	2.10284	1.34373	0.957493	1.03342	0.644804
ENSRNOG00000011494	1645.75	1643.27	1379.02	1232.7	838.65	1267.42	0.43089	0.0031801	0.030883	Rpl36al	X	+	105402867	105405580	669	protein_coding	ribosomal	1843	1687	1422	1271	798	1121	106.897	78.7313	107.616	135.298	138.742	115.292
ENSRNOG00000016855	109.836	170.463	103.766	189.125	301.62	182.028	-0.60264	0.0031825	0.030883	B3galnt2	17	-	54027859	54070399	4137	protein_coding	beta-1,3-N-acetylgalactosaminyltransferase	123	175	107	195	287	161	3.86334	6.67013	3.64088	2.12705	3.39031	2.04358
ENSRNOG00000022929	108.05	104.226	125.101	146.45	208.086	189.943	-0.55193	0.0031867	0.030883	Mtmr12	2	+	62236577	62303919	2529	protein_coding	myotubularin	121	107	129	151	198	168	3.3595	5.16758	4.26638	2.34978	2.32785	2.76674
ENSRNOG00000004378	458.096	488.986	574.108	608.108	805.02	691.934	-0.42026	0.0032101	0.031066	Abca5	10	-	98576039	98644938	5341	protein_coding	ATP	513	502	592	627	766	612	6.71721	9.62664	7.48386	4.79715	5.25895	6.11398
ENSRNOG00000016166	156.271	163.645	136.739	93.1075	101.941	88.1877	0.55141	0.0032082	0.031066	Pdlim1	1	-	259308296	259357056	1471	protein_coding	PDZ	175	168	141	96	97	78	3.67202	4.35241	3.4055	5.84274	6.28372	5.19916
ENSRNOG00000012358	305.398	288.327	317.117	338.485	532.826	472.596	-0.48087	0.0032304	0.031154	Pcyt1b	X	+	62727755	62818522	2316	protein_coding	phosphate	342	296	327	349	507	418	11.0506	18.8318	15.1073	9.45213	9.16483	9.9813
ENSRNOG00000014859	534.892	523.079	523.679	590.651	875.433	738.289	-0.42702	0.0032289	0.031154	Rnf152	13	-	25186106	25262469	5487	protein_coding	ring	599	537	540	609	833	653	6.24494	10.0203	7.64324	5.36146	5.38467	5.33809
ENSRNOG00000016930	2042.23	1869.25	1842.58	1711.82	1345.2	1348.82	0.35701	0.0032255	0.031154	Ube2s	1	+	72580424	72584482	946	protein_coding	ubiquitin-conjugating	2287	1919	1900	1765	1280	1193	104.978	89.3078	80.9932	118.732	111.61	108.941
ENSRNOG00000024801	752.778	683.802	649.75	557.675	475.025	535.91	0.37799	0.0032215	0.031154	Slc35a2	X	-	15453186	15461713	2006	protein_coding	solute	843	702	670	575	452	474	16.1281	14.8723	15.1756	20.639	19.2542	18.1164
ENSRNOG00000055331	286.645	281.508	284.145	350.123	537.03	375.363	-0.48487	0.0032283	0.031154	Ints10	16	-	22617388	22647506	2662	protein_coding	integrator	321	289	293	361	511	332	8.47747	14.0768	8.89919	6.57975	6.63638	6.63297
ENSRNOG00000013657	13155.3	12440.9	12773.9	11715.1	9401.7	8711.36	0.33968	0.0032375	0.0312	Stmn3	3	-	176808017	176816162	1132	protein_coding	stathmin	14732	12772	13172	12079	8946	7705	702.831	610.623	511.735	748.215	726.696	738.843
ENSRNOG00000006975	1560.92	1498.13	1412.96	1758.37	1905.35	1916.39	-0.30283	0.0032401	0.031204	Wasl	4	-	51677722	51726212	4355	protein_coding	WASP	1748	1538	1457	1813	1813	1695	23.4237	27.4777	24.9966	19.7126	19.4307	18.1467
ENSRNOG00000012924	35.719	19.4815	30.0631	51.4031	79.8714	61.053	-0.67981	0.0032448	0.031227	Nemp2	9	-	53713598	53732858	3296	protein_coding	nuclear	40	20	31	53	76	54	0.904763	1.52194	1.05222	0.596024	0.333859	0.510154
ENSRNOG00000048036	1207.3	1682.23	1606.92	1099.83	942.693	1225.58	0.41415	0.0032478	0.031234	Ncan	16	+	21050243	21076707	5201	protein_coding	neurocan	1352	1727	1657	1134	897	1084	14.1163	13.0986	15.4025	14.6903	21.022	19.8843
ENSRNOG00000016831	1105.5	1585.8	1121.06	835.058	924.827	988.155	0.42277	0.0032666	0.031393	Serpinh1	1	-	164301010	164308317	2093	protein_coding	serpin	1238	1628	1156	861	880	874	27.9222	33.4776	32.3527	35.0439	51.6268	36.1398
ENSRNOG00000018338	1190.34	1174.74	1086.15	952.412	821.835	919.187	0.33503	0.0032902	0.031598	Vwa1	5	-	173216741	173222440	2849	protein_coding	von	1333	1206	1120	982	782	813	19.3939	18.1169	18.3272	22.9789	23.2903	21.3232
ENSRNOG00000049614	616.153	736.402	693.39	468.447	549.641	512.167	0.38354	0.0032945	0.031617	AABR07028488.1	17	-	72036588	72046381	1407	protein_coding	-	690	756	715	483	523	453	19.3152	24.5346	20.6777	24.085	29.5629	27.5638
ENSRNOG00000039323	58.9364	27.2741	56.2471	102.806	79.8714	108.539	-0.65977	0.0033007	0.031655	Dgkk	X	-	16442899	16537888	5421	protein_coding	diacylglycerol	66	28	58	106	76	96	1.94717	1.63771	2.01291	1.05825	0.502957	1.02709
ENSRNOG00000018584	6601.77	6221.43	5808.96	5366.29	4470.7	5045.92	0.30708	0.003332	0.031932	LOC100359583	9	+	93545396	93549436	1164	protein_coding	hypothetical	7393	6387	5990	5533	4254	4463	267.457	241.221	246.248	311.931	301.901	279.126
ENSRNOG00000009906	21.4314	11.6889	18.4258	29.0961	55.6998	54.2694	-0.68753	0.0033423	0.032009	Slfnl1	5	+	139468546	139473017	1742	protein_coding	schlafen-like	24	12	19	30	53	48	0.96899	2.00816	1.76967	0.676634	0.379012	0.591606
ENSRNOG00000013545	1377.86	1379.29	1252.95	1160.93	996.291	935.016	0.34853	0.0033507	0.032067	Polr2e	7	+	12532895	12536791	1504	protein_coding	RNA	1543	1416	1292	1197	948	827	88.2705	82.0077	69.6114	99.319	102.108	91.847
ENSRNOG00000009982	1019.78	1189.35	1159.85	923.316	830.242	862.657	0.34036	0.0033617	0.03215	Pnp	15	+	27875911	27883350	1137	protein_coding	purine	1142	1221	1196	952	790	763	47.111	45.8603	43.0986	49.3284	59.0847	57.0555
ENSRNOG00000000451	67.8661	24.3519	13.5769	4.84935	10.5094	9.04489	0.64382	0.0033657	0.032166	RT1-Ba	20	-	4066132	4070721	1361	protein_coding	RT1	76	25	14	5	10	8	0.336519	0.789522	0.614586	4.46476	1.64533	0.908341
ENSRNOG00000003984	538.464	563.99	420.883	294.84	400.408	362.926	0.45922	0.0033689	0.032175	Apln	X	-	134856726	134866210	3075	protein_coding	apelin	603	579	434	304	381	321	5.56256	8.17806	6.70439	9.63082	10.3599	7.65546
ENSRNOG00000008929	162.522	190.919	164.862	254.106	279.55	230.645	-0.48096	0.0033912	0.032365	Aebp2	4	+	174810959	174863260	1904	protein_coding	AE	182	196	170	262	266	204	7.74249	9.22115	6.88117	4.69457	5.66382	4.84294
ENSRNOG00000043223	82.1537	78.9002	96.9777	143.541	177.609	116.453	-0.58277	0.0034159	0.032578	Zfp949	8	+	96356088	96380770	3074	protein_coding	zinc	92	81	100	148	169	103	2.70897	3.62872	2.15195	1.46986	1.44978	1.76451
ENSRNOG00000006957	2575.34	2373.82	2499.11	3015.33	3438.67	2877.41	-0.30786	0.0034443	0.032804	Gria4	8	-	1548146	2045817	5462	protein_coding	glutamate	2884	2437	2577	3109	3272	2545	46.8984	57.8995	43.8206	37.9732	35.9473	37.4742
ENSRNOG00000038610	217.886	221.115	184.258	150.33	136.622	118.714	0.51346	0.0034436	0.032804	AABR07034445.1	11	-	72108963	72109964	1002	protein_coding	-	244	227	190	155	130	105	8.70382	8.5634	6.73009	11.9595	12.4646	10.2852
ENSRNOG00000003330	1307.32	1744.57	1597.22	1239.49	980.527	1224.45	0.39324	0.0034551	0.032859	Acsf2	10	-	82284720	82326771	3083	protein_coding	acyl-CoA	1464	1791	1647	1278	933	1083	23.324	19.9746	22.5608	23.3216	31.9626	28.9766
ENSRNOG00000012260	916.193	836.732	880.557	730.312	609.545	681.759	0.35389	0.0034572	0.032859	Ddx25	8	-	36744667	36760742	1659	protein_coding	DEAD-box	1026	859	908	753	580	603	25.5385	23.0756	23.3437	30.3733	28.4883	29.687
ENSRNOG00000021118	3236.14	3363.49	3570.72	2758.31	2567.45	2906.8	0.2906	0.0034554	0.032859	Nomo1	1	+	102017263	102068870	4201	protein_coding	nodal	3624	3453	3682	2844	2443	2571	38.0911	38.3832	39.3051	42.3669	45.2235	47.5399
ENSRNOG00000020438	507.21	553.276	458.704	603.259	811.325	676.106	-0.41365	0.0034633	0.032894	Prpf38b	2	-	211706228	211715311	3051	protein_coding	pre-mRNA	568	568	473	622	772	598	11.4708	16.7011	12.588	9.14318	10.243	8.40903
ENSRNOG00000007393	6826.8	7468.25	5628.58	5096.67	4710.31	5572.78	0.34766	0.0034756	0.032988	Ndrg1	7	-	107734323	107775714	3148	protein_coding	N-myc	7645	7667	5804	5255	4482	4929	231.541	231.66	247.895	294.02	330.335	246.526
ENSRNOG00000010839	508.996	457.816	401.488	544.097	1081.42	570.959	-0.54658	0.0034912	0.033114	Krt222	10	-	87142116	87153982	3188	protein_coding	keratin	570	470	414	561	1029	505	9.90126	21.3043	10.1735	8.78107	8.11147	7.04383
ENSRNOG00000006027	315.22	324.368	407.306	465.538	500.247	482.771	-0.41959	0.0035036	0.033191	Eif2ak4	3	+	110159708	110249217	8976	protein_coding	eukaryotic	353	333	420	480	476	427	3.00888	3.50021	3.05523	1.93145	2.04118	2.53801
ENSRNOG00000009946	2603.02	2779.04	2899.63	2227.79	1894.84	2376.55	0.32827	0.0035041	0.033191	Ldlr	8	+	22750336	22774903	4725	protein_coding	low	2915	2853	2990	2297	1803	2102	27.353	25.1863	28.5713	30.299	33.2216	34.3239
ENSRNOG00000007971	5398.04	4961.95	5136.91	4432.31	4038.76	4256.75	0.27224	0.0035345	0.033433	Wbp2	10	-	104630573	104637823	793	protein_coding	WW	6045	5094	5297	4570	3843	3765	324.257	319.866	304.924	374.381	353.432	362.313
ENSRNOG00000012360	404.518	396.449	399.548	516.941	540.183	525.734	-0.36746	0.0035321	0.033433	Gtf2h1	1	+	102849889	102877944	2733	protein_coding	general	453	407	412	533	514	465	11.588	13.109	11.5395	8.59656	8.65267	8.63495
ENSRNOG00000012442	49.1137	40.9112	48.4888	72.7402	151.335	68.9673	-0.66438	0.0035416	0.033477	Cemip	1	-	146069771	146226462	6974	protein_coding	cell	55	42	50	75	144	61	0.605098	1.36286	0.561755	0.387322	0.33135	0.388879
ENSRNOG00000016204	1273.38	1010.12	1322.78	1055.22	755.626	768.816	0.42915	0.0035491	0.033525	Lrrc24	7	-	117779620	117786872	2013	protein_coding	leucine	1426	1037	1364	1088	719	680	31.8343	24.6786	22.7106	36.4193	29.6701	38.4735
ENSRNOG00000013837	1932.4	1882.89	2215.94	2292.77	2748.21	2669.37	-0.33189	0.0035557	0.033552	Tp53bp1	3	-	113160000	113231790	6297	protein_coding	tumor	2164	1933	2285	2364	2615	2361	21.1232	27.41	24.0803	16.8777	16.8896	19.6825
ENSRNOG00000016423	2087.78	2416.68	2031.68	2534.27	3000.43	2786.96	-0.32711	0.0035569	0.033552	Tacc1	16	+	71629525	71681126	7668	protein_coding	transforming,	2338	2481	2095	2613	2855	2465	28.5648	36.6119	30.7583	22.3091	26.5212	22.0779
ENSRNOG00000007485	1000.13	1083.17	1036.69	1182.27	1582.71	1339.77	-0.36495	0.0035901	0.033773	Arfgef2	3	+	163570532	163656626	8666	protein_coding	ADP	1120	1112	1069	1219	1506	1185	7.91464	11.4704	8.78211	6.34732	7.06002	6.69092
ENSRNOG00000013468	671.518	639.968	599.322	540.218	458.21	393.453	0.41013	0.0035877	0.033773	Prxl2b	5	-	172304758	172307431	877	protein_coding	peroxiredoxin	752	657	618	557	436	348	35.7357	32.8139	25.4847	42.1123	41.2179	38.2222
ENSRNOG00000015753	5574.85	5354.5	5448.21	4716.48	3866.41	4554.1	0.30169	0.0035845	0.033773	Epn1	1	-	72294153	72311856	2171	protein_coding	Epsin	6243	5497	5618	4863	3679	4028	126.035	111.851	119.16	141.229	139.311	140.362
ENSRNOG00000026884	1871.68	1878.99	1809.6	1590.59	1392.49	1483.36	0.29978	0.0035854	0.033773	Snx17	6	-	26541138	26546545	1823	protein_coding	sorting	2096	1929	1866	1640	1325	1312	63.9032	60.5647	58.3533	71.2878	73.4996	70.0925
ENSRNOG00000011063	49.1137	60.3928	40.7306	66.921	121.909	107.408	-0.64536	0.003605	0.033867	Dennd1b	13	+	56015901	56236677	2408	protein_coding	DENN	55	62	42	69	116	95	2.50313	4.93647	3.93379	1.74157	2.19938	1.46881
ENSRNOG00000012550	2143.14	2160.5	1939.55	1763.22	1677.3	1291.16	0.3679	0.0036029	0.033867	Uqcrh	5	-	134919044	134927235	547	protein_coding	ubiquinol-cytochrome	2400	2218	2000	1818	1596	1142	187.005	192.582	134.084	215.484	223.097	198.321
ENSRNOG00000048747	852.792	861.084	740.909	696.367	597.985	501.992	0.40543	0.0036106	0.033897	Cdk5rap3	10	-	84780608	84789832	1934	protein_coding	CDK5	955	884	764	718	569	444	20.8888	19.419	14.7444	24.2515	25.1487	21.4271
ENSRNOG00000012767	935.838	750.039	863.101	1072.68	1229.6	1049.21	-0.36408	0.0036278	0.034018	Micu3	16	-	55045619	55132191	1865	protein_coding	mitochondrial	1048	770	890	1106	1170	928	33.3674	41.4074	31.9572	27.5977	22.716	25.8844
ENSRNOG00000031495	112.515	92.5373	122.192	147.42	178.66	202.379	-0.54884	0.0036285	0.034018	Tmem170b	17	-	22832641	22863966	941	protein_coding	transmembrane	126	95	126	152	170	179	9.08866	11.9242	12.2169	6.57615	5.55462	7.26286
ENSRNOG00000020235	5443.58	5271.7	5540.33	4801.83	4015.64	4330.24	0.29133	0.0036324	0.034032	Hnrnpl	1	+	86996093	87006776	2255	protein_coding	heterogeneous	6096	5412	5713	4951	3821	3830	150.988	136.695	133.322	162.27	161.392	167.956
ENSRNOG00000002353	988.524	848.421	1081.3	1118.26	1431.38	1352.21	-0.38252	0.0036474	0.034141	Rab3gap2	13	+	103157806	103228423	4533	protein_coding	RAB3	1107	871	1115	1153	1362	1196	14.9137	20.6661	17.658	12.4983	11.0166	13.9031
ENSRNOG00000056550	1039.42	920.502	944.563	1127.96	1239.06	1415.53	-0.35278	0.003649	0.034141	Epb41l4b	5	-	74030882	74191167	7297	protein_coding	erythrocyte	1164	945	974	1163	1179	1252	15.3429	18.2459	18.8532	13.4037	12.1908	12.387
ENSRNOG00000008459	208.063	268.845	205.593	160.998	158.692	106.277	0.54272	0.003679	0.034329	Anapc13	8	+	111107358	111115774	616	protein_coding	anaphase	233	276	212	166	151	94	15.1626	16.1796	9.80046	18.5766	24.6518	18.6673
ENSRNOG00000017777	1596.64	1558.52	1700.02	1353.94	1033.07	1323.95	0.35857	0.0036789	0.034329	Ahcy	3	-	150587833	150603082	2054	protein_coding	adenosylhomocysteinase	1788	1600	1753	1396	983	1171	38.2412	31.5881	36.6147	42.7522	42.8588	46.2923
ENSRNOG00000018211	910.835	974.077	973.656	775.896	719.894	752.987	0.32486	0.0036732	0.034329	Urod	5	-	135855433	135859643	1340	protein_coding	uroporphyrinogen	1020	1000	1004	800	685	666	33.5916	33.7409	31.9204	37.384	41.0597	40.6402
ENSRNOG00000045918	330.401	331.186	273.477	367.581	489.738	477.118	-0.44841	0.0036783	0.034329	Jarid2	17	-	20184245	20364714	4227	protein_coding	jumonji	370	340	282	379	466	422	5.04491	7.27653	6.41179	4.29893	4.42554	3.61863
ENSRNOG00000021689	64.2942	70.1335	46.5493	87.2883	174.456	96.102	-0.64545	0.0036872	0.034382	Rps6kb2	1	-	219406202	219412888	1781	protein_coding	ribosomal	72	72	48	90	166	85	3.76781	8.15229	4.0618	2.63102	2.9475	1.93718
ENSRNOG00000016897	1059.96	1197.14	1148.22	995.087	606.392	812.91	0.43749	0.0036919	0.034403	Rlbp1	1	-	141097695	141111400	2413	protein_coding	retinaldehyde	1187	1229	1184	1026	577	719	23.9241	15.783	19.1369	24.1593	28.023	26.6147
ENSRNOG00000008116	5047.99	5456.78	5627.61	4209.24	3802.3	4774.57	0.31623	0.0037074	0.034524	Plpp3	5	+	124690214	124765498	3079	protein_coding	phospholipid	5653	5602	5803	4340	3618	4223	79.3097	77.5585	88.0867	90.1696	100.104	102.228
ENSRNOG00000034269	57.1504	75.978	68.8541	75.6499	162.896	151.502	-0.63736	0.0037239	0.034655	Ago3	5	-	144364269	144436509	3138	protein_coding	argonaute	64	78	71	78	155	134	1.39858	3.26024	2.74253	1.00165	1.36761	1.22725
ENSRNOG00000022054	1977.05	1889.71	1820.27	1533.36	1481.82	1589.64	0.29016	0.0037307	0.034694	Paqr7	5	+	152708775	152720229	2233	protein_coding	progestin	2214	1940	1877	1581	1410	1406	39.8372	41.6774	40.4386	48.6945	47.8006	45.5935
ENSRNOG00000007044	25.0033	30.1964	33.9422	50.4332	77.7695	62.1836	-0.66326	0.0037341	0.034703	L3mbtl1	3	+	159321310	159347631	2525	protein_coding	L3MBTL	28	31	35	52	74	55	1.39992	2.33699	1.69011	0.657965	0.816085	0.908341
ENSRNOG00000004826	733.133	760.754	751.577	896.16	941.642	1036.77	-0.33299	0.003779	0.035073	Sos2	6	-	91883425	92007957	5604	protein_coding	SOS	821	781	775	924	896	917	11.3515	12.9126	12.8589	8.80377	9.38222	9.17832
ENSRNOG00000022289	1324.28	1330.59	1258.77	1151.24	921.674	951.975	0.34524	0.0037766	0.035073	Aip	1	-	219361860	219374014	2139	protein_coding	aryl-hydrocarbon	1483	1366	1298	1187	877	842	40.8238	35.3824	33.0543	44.5193	45.9396	43.0347
ENSRNOG00000016505	596.508	493.857	695.33	842.817	757.727	829.869	-0.40156	0.0038013	0.035209	Fam169a	2	+	27905535	27938525	1992	protein_coding	family	668	507	717	869	721	734	24.5458	23.89	23.665	16.4694	14.0036	19.5235
ENSRNOG00000016935	287.538	299.042	276.386	321.027	456.108	480.51	-0.46732	0.0037981	0.035209	Mapk1ip1	1	-	211195452	211196868	1417	protein_coding	mitogen-activated	322	307	285	331	434	425	13.1433	20.2158	19.2627	11.1603	11.9203	10.9094
ENSRNOG00000052116	340.224	356.512	336.513	428.682	606.392	436.416	-0.44688	0.0038012	0.035209	Atp11b	2	+	122368265	122444878	3381	protein_coding	ATPase	381	366	347	442	577	386	7.35569	11.2642	7.33232	5.5344	5.95602	5.56687
ENSRNOG00000008036	144.662	257.156	253.112	274.473	518.113	329.008	-0.58472	0.0038166	0.035326	Dennd4c	5	+	105114433	105193988	5902	protein_coding	DENN	162	264	261	283	493	291	3.02954	6.19102	3.5558	1.51374	2.76356	2.69347
ENSRNOG00000001098	2986.11	2406.94	2761.92	3369.33	3227.44	3822.6	-0.33078	0.0038256	0.035386	Pds5b	12	+	660011	794042	8870	protein_coding	PDS5	3344	2471	2848	3474	3071	3381	37.4245	38.8088	41.5742	31.444	26.0299	29.5765
ENSRNOG00000010349	27.6822	33.1186	47.5191	61.1018	101.941	66.7061	-0.66049	0.0038476	0.035528	Ghrl	4	-	145674157	145678066	500	protein_coding	ghrelin	31	34	49	63	97	59	7.08952	12.8048	7.57846	3.04497	3.74136	5.31561
ENSRNOG00000039241	172.344	140.267	165.832	211.432	280.601	231.775	-0.49938	0.0038472	0.035528	Ythdc2	1	-	182085899	182140570	3828	protein_coding	YTH	193	144	171	218	267	205	3.20428	4.60373	3.43939	2.47615	2.06972	2.42299
ENSRNOG00000056585	2107.42	2308.56	1989.01	1621.62	1248.52	1868.9	0.3942	0.0038486	0.035528	Fscn1	12	-	13656554	13668515	1479	protein_coding	fascin	2360	2370	2051	1672	1188	1653	63.6084	53.0175	71.7801	78.3673	88.1658	75.2185
ENSRNOG00000007089	2344.06	2831.64	2640.7	2149.23	1761.37	2151.55	0.34151	0.0038713	0.035642	Lgmn	6	-	126282233	126320726	1984	protein_coding	legumain	2625	2907	2723	2216	1676	1903	62.8455	55.7575	61.6022	64.9798	80.6164	74.4446
ENSRNOG00000018824	1976.15	2130.31	2285.76	1747.71	1574.31	1770.54	0.30967	0.0038683	0.035642	Slc7a5	19	-	54693959	54722563	3458	protein_coding	solute	2213	2187	2357	1802	1498	1566	29.3208	28.5928	29.0848	31.4302	34.7972	36.971
ENSRNOG00000039050	41.9698	28.2482	26.184	74.68	76.7186	53.1387	-0.6599	0.003869	0.035642	AABR07051878.1	3	-	25201596	25212049	471	protein_coding	-	47	29	27	77	73	47	9.19848	10.2299	6.40879	4.90081	3.38764	3.10935
ENSRNOG00000053007	101.799	57.4705	91.159	148.39	154.488	131.151	-0.58994	0.0038671	0.035642	AABR07067950.1	9	-	73682708	73686406	318	antisense	-	114	59	94	153	147	116	27.0714	30.5113	23.4277	17.6063	10.2081	16.0335
ENSRNOG00000020155	208.956	195.789	244.384	260.895	388.848	323.355	-0.49193	0.0038868	0.035761	Mapk8	16	-	9625177	9709347	1655	protein_coding	mitogen-activated	234	201	252	269	370	286	13.3236	21.4978	16.1691	10.1165	9.73504	12.0323
ENSRNOG00000027623	1835.96	1790.35	1819.3	2101.71	2526.46	2199.04	-0.30819	0.0038905	0.035771	LOC680039	14	+	79261092	79325896	6702	protein_coding	hypothetical	2056	1838	1876	2167	2404	1945	18.1928	23.6756	18.6386	15.0664	15.089	15.1829
ENSRNOG00000004777	303.612	313.653	324.875	425.773	429.834	411.543	-0.38905	0.0039037	0.035869	Esf1	3	-	133178561	133232322	3549	protein_coding	ESF1	340	322	335	439	409	364	6.95993	7.60655	6.5871	4.70505	4.99195	5.11995
ENSRNOG00000052445	59.8294	74.0298	63.0355	75.6499	163.947	136.804	-0.63176	0.0039068	0.035873	Kdm7a	4	-	66922013	66955732	2604	protein_coding	lysine	67	76	65	78	156	121	1.68539	3.95416	2.98431	1.26364	1.6058	1.35394
ENSRNOG00000017206	2902.17	2829.69	2860.84	2503.23	2179.65	2301.93	0.28482	0.0039281	0.035997	Igfbp5	9	-	80150211	80167033	5866	protein_coding	insulin-like	3250	2905	2950	2581	2074	2036	38.8088	36.5827	34.944	42.6551	42.7132	42.7607
ENSRNOG00000020996	812.608	809.458	756.426	651.753	517.062	629.751	0.37018	0.0039243	0.035997	Vps51	1	-	221430648	221440467	2346	protein_coding	VPS51	910	831	780	672	492	557	16.1171	13.8423	15.2485	19.0504	19.4892	18.0341
ENSRNOG00000043513	92.8694	137.345	158.074	181.366	228.054	222.73	-0.55366	0.0039265	0.035997	Cyp4x1	5	-	133929532	133959447	1524	protein_coding	cytochrome	104	141	163	187	217	197	6.90403	9.39821	8.30196	3.3515	5.09043	5.80136
ENSRNOG00000004526	3786.22	3858.32	3616.3	3412.97	2710.37	2717.99	0.32693	0.0039343	0.03603	Cox7a2l	6	-	6695827	6709783	1235	protein_coding	cytochrome	4240	3961	3729	3519	2579	2404	160.324	137.834	125.016	168.613	176.465	163.777
ENSRNOG00000001295	34758.2	38922.2	29505.5	27777.1	27117.4	26909.7	0.31559	0.0039496	0.036122	S100b	20	-	13130636	13142856	1484	protein_coding	S100	38924	39958	30425	28640	25803	23801	1085.89	1147.64	1030.06	1288.17	1481.46	1112.05
ENSRNOG00000018690	722.417	606.85	759.335	898.1	829.191	1135.13	-0.40792	0.0039484	0.036122	Rgs17	1	-	42492761	42587721	2494	protein_coding	regulator	809	623	783	926	789	1004	30.1518	30.1373	37.3155	22.993	19.8365	24.5779
ENSRNOG00000046420	139.304	156.826	148.376	193.974	239.614	230.645	-0.48891	0.0039842	0.036414	AABR07006458.1	1	-	235387153	235405831	1302	protein_coding	-	156	161	153	200	228	204	8.64301	11.5583	10.0628	5.88443	6.80354	6.37393
ENSRNOG00000052894	524.177	606.85	637.143	651.753	988.934	843.436	-0.43304	0.0040071	0.036599	Epg5	18	+	74299931	74395547	8057	protein_coding	ectopic	587	623	657	672	941	746	4.69291	7.7088	5.94654	3.57813	4.25436	4.42302
ENSRNOG00000017032	18427.4	17847	19774.7	15946.6	14945.4	15663.5	0.25758	0.0040163	0.036659	Atp5f1a	18	+	74156553	74164495	1853	protein_coding	ATP	20636	18322	20391	16442	14221	13854	499.258	506.553	480.174	546.942	544.023	596.884
ENSRNOG00000005307	1669.86	1361.76	1819.3	2140.5	2128.15	2012.49	-0.3463	0.0040239	0.03666	Slc4a10	3	+	47995959	48287910	5854	protein_coding	solute	1870	1398	1876	2207	2025	1780	32.6015	35.0901	30.0129	24.1114	20.1937	26.7146
ENSRNOG00000017801	1841.32	1773.79	1542.91	2358.72	2704.07	1862.12	-0.38666	0.0040232	0.03666	Atf4	7	+	121480723	121482772	1940	protein_coding	activating	2062	1821	1591	2432	2573	1647	127.529	158.274	98.581	94.38	93.3749	80.4262
ENSRNOG00000055853	337.545	650.683	311.298	271.564	201.78	292.828	0.57733	0.0040244	0.03666	Gorasp2	3	+	56966654	56995369	2148	protein_coding	golgi	378	668	321	280	192	259	7.33449	5.8998	7.74399	8.64268	17.1105	8.10583
ENSRNOG00000047165	11.6087	19.4815	11.6373	62.0717	24.1716	38.4408	-0.6694	0.0040278	0.036667	Fgd1	X	+	20216587	20225955	1191	protein_coding	FYVE,	13	20	12	64	23	34	3.02353	1.27464	1.83344	0.536071	0.923928	0.546508
ENSRNOG00000007076	55.3645	42.8594	38.7911	76.6197	95.6355	85.9265	-0.62485	0.0040331	0.036671	AABR07055919.1	7	-	15850985	15852930	1946	protein_coding	-	62	44	40	79	91	76	2.28418	3.08652	2.50824	1.56473	1.24403	1.11492
ENSRNOG00000021175	4822.96	4230.41	4567.65	3956.1	2981.52	3646.22	0.3392	0.0040335	0.036671	Otub1	1	-	222451674	222459952	1687	protein_coding	OTU	5401	4343	4710	4079	2837	3225	136.046	110.998	122.776	157.235	141.643	151.437
ENSRNOG00000021318	5510.55	6305.2	5237.76	4235.42	4428.66	4917.03	0.31014	0.0040398	0.036704	Epas1	6	+	10306405	10387265	4898	protein_coding	endothelial	6171	6473	5401	4367	4214	4349	72.1414	81.6621	82.0057	88.9819	104.564	86.0115
ENSRNOG00000011508	75.9029	80.8484	101.827	132.872	145.03	144.718	-0.55515	0.0040502	0.036774	Zc3h12b	X	+	65040104	65074712	3186	protein_coding	zinc	85	83	105	137	138	128	5.38675	6.36517	5.74473	2.91723	3.19123	3.97994
ENSRNOG00000013353	478.635	425.671	388.88	518.88	622.156	616.183	-0.3984	0.0040593	0.036823	Tmem260	15	+	25294425	25361623	5148	protein_coding	transmembrane	536	437	401	535	592	545	5.84738	7.59021	6.79919	5.11349	4.6705	4.22506
ENSRNOG00000020635	446.488	384.76	397.608	318.117	255.378	308.657	0.4248	0.0040609	0.036823	Exosc5	1	+	82452469	82461606	1025	protein_coding	exosome	500	395	410	328	243	273	18.0051	15.6478	17.1056	23.9573	21.2028	21.6964
ENSRNOG00000029910	1427.87	1299.42	1188.95	1564.4	2268.98	1556.85	-0.41241	0.0040827	0.036996	Golga4	8	+	127171537	127248538	7260	protein_coding	golgin	1599	1334	1226	1613	2159	1377	13.0642	20.5128	12.7302	11.3043	10.5652	9.57238
ENSRNOG00000042094	801.892	760.754	744.789	625.566	603.239	563.045	0.33954	0.0040984	0.037114	Prr13	7	+	144064931	144098101	812	protein_coding	proline	898	781	768	645	574	498	61.4071	64.1055	54.1179	74.6242	72.7082	70.4856
ENSRNOG00000009661	108.05	101.304	64.0053	142.571	205.984	133.412	-0.59658	0.0041127	0.037199	Tgds	15	-	103319268	103340240	1948	protein_coding	TDP-glucose	121	104	66	147	196	118	4.71557	7.37559	4.32067	3.38803	3.2623	2.04099
ENSRNOG00000017619	2238.69	2490.71	1695.17	1611.92	1740.36	1338.64	0.40721	0.0041132	0.037199	Aldh1a1	1	+	238222521	238264330	2205	protein_coding	aldehyde	2507	2557	1748	1662	1656	1184	42.41	49.5704	34.486	55.8389	63.8032	42.9991
ENSRNOG00000007286	124.124	121.76	104.736	169.727	222.799	161.677	-0.53182	0.0041326	0.037326	Mdm1	7	+	61165640	61200879	3579	protein_coding	Mdm1	139	125	108	175	212	143	3.07225	4.36595	2.86554	2.12999	2.14586	1.82777
ENSRNOG00000024795	8.03678	18.5075	2.90933	24.2467	79.8714	21.4816	-0.62632	0.0041303	0.037326	AC123494.1	4	+	78140483	78160638	3306	protein_coding	-	9	19	3	25	76	19	0.425484	1.51733	0.369105	0.1337	0.316207	0.0492204
ENSRNOG00000012960	483.1	563.99	483.919	384.068	397.255	355.012	0.38959	0.0041367	0.037339	Uap1l1	3	-	2579258	2584523	2699	protein_coding	UDP-N-acetylglucosamine	541	579	499	396	378	314	8.25541	9.24399	7.47181	9.84431	11.8031	10.0282
ENSRNOG00000002932	219.672	284.43	233.716	302.599	451.904	345.967	-0.48701	0.0041593	0.037518	Wdr19	14	-	44705012	44767120	4315	protein_coding	WD	246	292	241	312	430	306	4.06836	6.57746	4.55449	2.79992	3.72325	3.02945
ENSRNOG00000004403	130.374	131.5	109.585	160.029	224.901	197.857	-0.52564	0.0041677	0.03752	Slc25a32	7	-	77987212	78004975	2308	protein_coding	solute	146	135	113	165	214	175	4.02248	6.11996	4.86969	3.10676	3.21824	2.65564
ENSRNOG00000017491	104.478	80.8484	122.192	140.631	202.831	167.331	-0.56374	0.0041676	0.03752	Carf	9	+	66888393	66926377	3663	protein_coding	calcium	117	83	126	145	193	148	2.75348	4.29928	3.20796	1.9393	1.54123	2.30657
ENSRNOG00000031965	915.3	901.995	933.895	779.775	686.264	684.02	0.33184	0.0041658	0.03752	Impdh2	8	+	117347029	117351610	1639	protein_coding	inosine	1025	926	963	804	653	605	27.6009	26.2969	23.7069	30.714	31.0851	31.8694
ENSRNOG00000027271	194.669	148.06	210.442	123.173	116.654	110.8	0.53006	0.0041793	0.0376	RGD1359290	10	+	95642640	95657977	663	protein_coding	Ribosomal_L22	218	152	217	127	111	98	10.778	11.0505	9.49318	16.1486	12.6139	17.7531
ENSRNOG00000016980	101.799	118.837	128.011	73.7101	70.4129	59.9224	0.57895	0.0041937	0.037705	Qprt	1	-	198544262	198559568	1203	protein_coding	quinolinate	114	122	132	76	67	53	3.55463	3.67604	2.8295	4.65404	5.57974	5.95162
ENSRNOG00000059968	490.244	465.609	457.735	571.253	621.105	667.061	-0.36313	0.0042031	0.037765	Jak2	1	+	247398598	247458509	4788	protein_coding	Janus	549	478	472	589	591	590	6.92161	8.14712	7.91402	5.63131	5.4928	5.34706
ENSRNOG00000026604	76.7959	58.4446	61.0959	95.0473	155.539	105.147	-0.60778	0.0042117	0.037818	Cercam	3	+	8430829	8444851	2724	protein_coding	cerebral	86	60	63	98	148	93	2.19422	3.88723	2.37678	1.68073	1.31365	1.3598
ENSRNOG00000020643	859.935	802.639	824.31	720.613	602.188	557.392	0.36922	0.0042235	0.037899	Bub3	1	+	203524426	203557337	2723	protein_coding	BUB3	963	824	850	743	573	493	24.8547	22.4853	18.8244	28.1184	26.9539	27.4107
ENSRNOG00000018586	5165.86	4902.53	5701.32	4507.96	3376.67	4298.59	0.34558	0.0042295	0.037928	Retreg2	9	+	82345719	82351802	2776	protein_coding	reticulophagy	5785	5033	5879	4648	3213	3802	103.288	83.7563	96.4379	112.21	109.366	125.941
ENSRNOG00000011059	789.39	948.751	959.109	960.171	1326.29	1464.14	-0.42216	0.0042412	0.037959	Ttbk2	3	-	112684152	112789289	4440	protein_coding	tau	884	974	989	990	1262	1295	13.1873	19.72	19.69	10.2783	12.6869	12.6999
ENSRNOG00000017595	434.879	489.961	453.856	316.178	327.893	373.102	0.39684	0.0042406	0.037959	Rsu1	17	-	80389157	80577027	831	protein_coding	Ras	487	503	468	326	312	330	22.0731	24.7813	25.5042	28.7819	33.3033	30.5472
ENSRNOG00000021087	1875.25	2495.58	1932.77	1523.67	1723.54	1556.85	0.36096	0.0042384	0.037959	Lgi4	1	+	89491654	89502974	4056	protein_coding	leucine-rich	2100	2562	1993	1571	1640	1377	21.7934	26.688	21.8039	25.428	34.7537	26.6524
ENSRNOG00000055089	5374.82	5428.53	4119.61	3547.78	3685.64	4223.97	0.35284	0.004252	0.038031	Slc44a1	5	+	70245843	70424112	5377	protein_coding	solute	6019	5573	4248	3658	3507	3736	56.0973	63.0897	65.3971	80.5689	83.5721	62.8006
ENSRNOG00000012414	151.806	160.723	136.739	197.853	315.282	202.379	-0.53637	0.0042733	0.038123	Rhobtb3	2	-	2627393	2683116	4931	protein_coding	Rho-related	170	165	141	204	300	179	2.32778	4.01566	2.3314	1.69319	1.84106	1.551
ENSRNOG00000031651	26.7893	24.3519	22.3049	51.4031	65.1582	45.2245	-0.6603	0.0042667	0.038123	AC133270.1	9	+	44003322	44013633	384	protein_coding	-	30	25	23	53	62	40	7.76588	10.6569	6.69003	3.8369	3.58203	3.2488
ENSRNOG00000051977	236.638	321.445	286.084	172.637	195.475	204.641	0.47655	0.0042725	0.038123	Mmrn2	16	+	10727571	10749382	3962	protein_coding	multimerin	265	330	295	178	186	181	2.52785	3.09863	2.93402	3.2849	4.58268	4.03863
ENSRNOG00000061760	12.5017	6.81854	11.6373	23.2769	44.1395	29.3959	-0.65976	0.0042689	0.038123	AABR07006736.1	1	-	250660087	250662721	806	lincRNA	-	14	7	12	24	42	26	1.67541	3.43942	2.07175	0.853069	0.477841	0.807557
ENSRNOG00000018396	804.571	703.283	804.915	935.924	1053.04	982.502	-0.33669	0.0042767	0.038128	Prpf18	17	+	77601877	77663980	7286	protein_coding	pre-mRNA	901	722	830	965	1002	869	13.0239	15.8638	13.3871	10.6141	9.52852	10.7987
ENSRNOG00000006916	402.732	535.742	458.704	307.449	317.384	371.971	0.43047	0.0042842	0.03817	Sardh	3	-	5737200	5802129	4112	protein_coding	sarcosine	451	550	473	317	302	329	4.33763	4.84757	5.13857	5.3866	7.35918	6.23929
ENSRNOG00000007583	7681.37	9042.35	9826.75	6872.5	7073.87	7237.05	0.30755	0.0042947	0.03824	Pygb	3	+	146582752	146634535	4147	protein_coding	glycogen	8602	9283	10133	7086	6731	6401	96.142	107.131	99.1318	101.872	123.161	132.535
ENSRNOG00000011798	1393.04	1524.43	1260.71	1125.05	980.527	1140.79	0.33898	0.0043018	0.03824	Mapre1	3	+	149221377	149249273	2288	protein_coding	microtubule-associated	1560	1565	1300	1160	933	1009	47.3647	44.6892	47.0263	55.5989	62.4864	51.1707
ENSRNOG00000017326	436.665	415.931	490.707	557.675	609.545	612.792	-0.37162	0.0042979	0.03824	Ctbp2	1	-	205001396	205040755	3826	protein_coding	C-terminal	489	427	506	575	580	542	12.1949	14.4298	13.1208	9.05238	8.85545	10.3452
ENSRNOG00000052513	400.053	453.92	452.886	475.236	678.907	689.673	-0.43599	0.0043031	0.03824	Wapl	16	+	11032531	11106589	3597	protein_coding	WAPL	448	466	467	490	646	610	7.66482	11.8539	10.8915	6.11686	7.12796	7.04212
ENSRNOG00000013271	467.026	486.064	578.957	624.596	717.792	704.371	-0.38066	0.0043242	0.038351	Ireb2	8	+	59420123	59501118	3382	protein_coding	iron	523	499	597	644	683	623	11.1665	13.8924	12.3303	7.91549	8.46069	9.97899
ENSRNOG00000015278	533.999	643.865	497.495	388.918	434.038	408.151	0.40031	0.0043266	0.038351	Myl12a	9	-	119325283	119332967	974	protein_coding	myosin	598	661	513	401	413	361	23.165	27.9873	23.8039	30.1532	37.339	28.5684
ENSRNOG00000022598	231.281	226.96	273.477	319.087	339.453	370.841	-0.43328	0.0043258	0.038351	Trerf1	9	-	15655735	15700312	4191	protein_coding	transcriptional	259	233	282	329	323	328	4.6418	5.34586	5.28224	3.1896	3.21455	3.83549
ENSRNOG00000049269	447.381	445.153	458.704	362.731	291.11	339.183	0.39983	0.0043197	0.038351	RGD1563294	4	-	149800312	149802033	1719	pseudogene	similar	501	457	473	374	277	300	12.2417	10.6359	11.2084	14.3137	14.6272	14.9249
ENSRNOG00000028166	551.859	526.975	554.712	484.935	335.25	324.486	0.44609	0.0043306	0.038362	Asmtl	12	+	18531990	18534836	1075	protein_coding	acetylserotonin	618	541	572	500	319	287	26.1702	19.5863	17.1464	28.2339	27.6891	28.8612
ENSRNOG00000002496	235.746	318.523	334.573	323.937	569.609	485.032	-0.51698	0.004348	0.038441	Stxbp5l	11	+	66316606	66566331	3273	protein_coding	syntaxin	264	327	345	334	542	429	5.74178	10.9301	8.41803	3.9614	5.49695	5.71742
ENSRNOG00000010747	282.18	371.123	290.933	208.522	231.207	213.686	0.45843	0.0043452	0.038441	Dap	2	+	84275884	84328998	1591	protein_coding	death-associated	316	381	300	215	220	189	7.60351	9.1269	7.62941	9.75456	13.1757	10.2277
ENSRNOG00000020010	1042.1	1075.38	1098.76	920.407	605.341	824.216	0.40585	0.0043504	0.038441	Kctd13	1	+	198360627	198378934	1698	protein_coding	potassium	1167	1104	1133	949	576	729	31.4467	22.3901	27.5733	33.7539	35.7727	36.1926
ENSRNOG00000042333	447.381	501.649	518.831	593.56	686.264	659.147	-0.36833	0.0043507	0.038441	Dnal1	6	+	107596782	107625214	2857	protein_coding	dynein,	501	515	535	612	653	583	12.1721	15.2353	13.2353	8.69753	10.016	10.2576
ENSRNOG00000001750	62.5083	51.6261	55.2773	88.2582	127.164	90.4489	-0.60508	0.0043633	0.038528	Chrd	11	-	83858503	83867203	3267	protein_coding	chordin	70	53	57	91	121	80	1.56725	2.44459	1.57268	1.0523	0.892579	0.946352
ENSRNOG00000016054	842.076	815.302	781.64	925.256	1081.42	1150.96	-0.34504	0.0043707	0.038569	Tab2	1	-	1999596	2073896	4574	protein_coding	TGF-beta	943	837	806	954	1029	1018	16.1291	20.4081	19.6455	13.9162	13.8376	13.1365
ENSRNOG00000000473	1254.63	1404.62	1036.69	1011.57	941.642	654.624	0.44006	0.0043765	0.038595	Pfdn6	20	+	5455974	5457444	991	protein_coding	prefoldin	1405	1442	1069	1043	896	579	102.239	103.031	64.7837	120.214	138.221	101.017
ENSRNOG00000002827	3479.03	2889.11	3230.33	4044.36	3826.47	4017.06	-0.29287	0.0043828	0.038615	Rbfox1	10	-	8312961	8654892	4479	protein_coding	RNA	3896	2966	3331	4170	3641	3553	77.1299	79.0009	75.0128	62.9	53.6453	59.394
ENSRNOG00000012573	96.4414	90.5891	76.6124	116.384	137.673	202.379	-0.58435	0.0043844	0.038615	Dlgap2	16	-	79872323	79973877	3345	protein_coding	DLG	108	93	79	120	131	179	2.13804	2.73798	3.64032	1.67959	1.62028	1.35688
ENSRNOG00000008688	310.755	327.29	363.666	437.411	521.266	419.457	-0.41175	0.004393	0.038655	Usp45	5	+	35916804	35984524	3827	protein_coding	ubiquitin	348	336	375	451	496	371	8.66666	11.181	8.13771	5.83713	6.31376	6.94684
ENSRNOG00000021132	1064.43	1064.67	926.137	897.13	665.245	719.069	0.38268	0.0043945	0.038655	Trmt112	1	+	222167927	222168776	572	protein_coding	tRNA	1192	1093	955	925	633	636	90.9896	73.0429	71.4102	102.346	105.134	90.5596
ENSRNOG00000048291	674.196	682.828	606.11	575.133	431.936	416.065	0.4131	0.0044036	0.03871	Tbcc	9	-	16405185	16406338	1154	protein_coding	tubulin	755	701	625	593	411	368	28.9131	23.5075	20.4805	32.1316	33.422	29.3766
ENSRNOG00000060312	103.585	104.226	110.555	76.6197	54.6489	44.0939	0.60575	0.0044105	0.038746	LOC108348197	1	+	90919076	90921047	495	protein_coding	calpain	116	107	114	79	52	39	8.97983	6.93376	5.06009	11.5092	11.8932	12.4918
ENSRNOG00000001111	111.622	93.5114	108.615	170.697	154.488	162.808	-0.51857	0.0044274	0.038796	Brca2	12	+	504007	544748	10344	protein_coding	BRCA2,	125	96	112	176	147	144	0.957349	0.937993	0.894073	0.593489	0.510626	0.587295
ENSRNOG00000012654	331.294	324.368	391.79	463.598	528.623	442.069	-0.4068	0.0044268	0.038796	Vps36	16	-	74719553	74743927	1393	protein_coding	vacuolar	371	333	404	478	503	391	19.3074	23.8335	18.0271	13.0802	13.1526	15.731
ENSRNOG00000018179	129.481	117.863	126.071	169.727	282.703	165.069	-0.55975	0.0044225	0.038796	Glt8d1	16	+	7082450	7097401	1715	protein_coding	glycosyltransferase	145	121	130	175	269	146	6.99329	12.6101	6.65962	5.05774	4.72828	5.00804
ENSRNOG00000059041	32.1471	21.4297	22.3049	50.4332	74.6167	46.3551	-0.66099	0.0044193	0.038796	AC141169.5	9	+	69896213	69903782	4444	lincRNA	-	36	22	23	52	71	41	0.658378	1.05452	0.592528	0.39785	0.272376	0.280725
ENSRNOG00000013974	722.417	642.891	609.99	519.85	509.706	471.465	0.36392	0.0044361	0.038798	Fahd2a	3	-	120002364	120011364	2070	protein_coding	fumarylacetoacetate	809	660	629	536	485	417	14.5694	15.4647	12.9379	19.1942	17.5426	16.4819
ENSRNOG00000016957	929.587	1796.2	1063.85	450.02	800.816	504.253	0.6554	0.004433	0.038798	Igfbp2	9	+	80118029	80144789	1280	protein_coding	insulin-like	1041	1844	1097	464	762	446	20.3964	39.293	22.3781	39.9422	79.2631	46.4862
ENSRNOG00000049032	46.4347	61.3668	55.2773	100.866	92.4827	94.9714	-0.59604	0.0044341	0.038798	AABR07029573.1	10	-	35146730	35146991	258	pseudogene	-	52	63	57	104	88	84	22.6809	22.513	20.9102	9.89862	13.4351	11.9835
ENSRNOG00000003680	722.417	498.727	814.612	829.239	955.304	1187.14	-0.46693	0.0044565	0.038903	Gabrb2	10	+	27973681	28187565	2098	protein_coding	gamma-aminobutyric	809	512	840	855	909	1050	22.9301	28.5976	32.1427	18.938	13.4272	21.717
ENSRNOG00000019075	647.407	592.239	603.201	812.751	735.658	825.346	-0.33946	0.0044512	0.038903	Stat5b	10	-	88686207	88754829	2674	protein_coding	signal	725	608	622	838	700	730	18.2826	17.915	18.179	13.8063	12.971	13.0818
ENSRNOG00000019319	809.036	757.832	748.668	970.84	960.559	984.763	-0.31297	0.0044548	0.038903	Fchsd2	1	+	166125474	166395915	4469	protein_coding	FCH	906	778	772	1001	914	871	16.4541	17.6242	16.3422	12.9991	12.5053	12.2331
ENSRNOG00000014000	758.136	821.147	860.192	984.418	1027.82	1089.91	-0.32466	0.0044609	0.038917	Kif2a	2	-	38147601	38208719	2112	protein_coding	kinesin	849	843	887	1015	978	964	27.0407	30.5644	29.3145	19.7426	21.9611	22.7802
ENSRNOG00000002682	42.8628	62.3409	47.5191	71.7704	155.539	83.6653	-0.64358	0.0044737	0.039004	Zfp692	10	+	43744731	43752242	2196	protein_coding	zinc	48	64	49	74	148	74	2.12216	4.9789	2.42232	1.20153	1.79474	1.35464
ENSRNOG00000009812	576.862	638.02	630.355	662.421	918.521	954.236	-0.40928	0.0044946	0.039161	Sbf2	1	-	174948913	175420160	6858	protein_coding	SET	646	655	650	683	874	844	8.80002	13.2099	12.4125	7.26508	8.25236	8.07341
ENSRNOG00000011104	575.969	648.735	466.463	459.718	376.236	366.318	0.43237	0.0045106	0.039251	LOC100360057	5	+	169506138	169512871	464	protein_coding	ribosomal	645	666	481	474	358	324	57.4786	50.9255	44.8463	68.2704	78.9726	56.2282
ENSRNOG00000054155	105.371	131.5	110.555	54.3127	77.7695	68.9673	0.58403	0.0045103	0.039251	AC120594.1	5	-	159981267	159981949	683	TEC	-	118	135	114	56	74	61	5.76032	8.92925	7.16212	10.5946	13.579	11.3043
ENSRNOG00000014148	99.1203	132.474	120.252	136.752	269.041	195.596	-0.5778	0.0045219	0.039318	Ap5m1	15	+	25933483	25955745	2999	protein_coding	adaptor	111	136	124	141	256	173	2.64538	5.63422	3.70483	1.81776	2.49507	2.24271
ENSRNOG00000048622	959.949	1072.46	1031.84	844.757	774.542	798.212	0.32042	0.0045239	0.039318	Sin3b	16	-	18842456	18860086	1103	protein_coding	SIN3	1075	1101	1064	871	737	706	44.4313	44.1024	41.1082	47.8656	54.9202	52.3231
ENSRNOG00000048509	1056.39	989.662	1088.09	872.883	738.81	836.653	0.33231	0.0045302	0.039347	Ubxn6	9	+	10995198	11000642	2120	protein_coding	UBX	1183	1016	1122	900	703	740	27.0654	24.8	25.4014	31.0529	29.8772	32.5272
ENSRNOG00000015630	4964.94	4807.07	5107.81	4492.44	3570.04	3810.16	0.30715	0.004535	0.039364	Cct7	4	+	117235023	117252265	2486	protein_coding	chaperonin	5560	4935	5267	4632	3397	3370	104.837	90.1914	87.0619	109.841	109.221	114.918
ENSRNOG00000006523	746.527	654.58	828.189	959.201	1051.99	910.142	-0.35922	0.0045511	0.039446	Atl2	6	+	2568990	2610437	4043	protein_coding	atlastin	836	672	854	989	1001	805	28.8178	34.2155	26.774	21.2625	19.1473	23.9885
ENSRNOG00000010938	1220.7	1183.5	1212.22	942.714	1042.53	858.134	0.3246	0.0045552	0.039446	Slc7a10	1	+	91433030	91448564	1877	protein_coding	solute	1367	1215	1250	972	992	759	29.1372	34.8833	25.9703	35.768	35.6149	36.1221
ENSRNOG00000011294	2027.95	1622.81	1797	2224.88	2625.25	2174.17	-0.34062	0.0045615	0.039446	Usp33	2	+	257568613	257602810	3796	protein_coding	ubiquitin	2271	1666	1853	2294	2498	1923	34.0027	43.4347	32.5351	29.382	24.1473	26.4775
ENSRNOG00000014004	1444.83	1285.78	1574.92	1762.25	1775.04	1902.82	-0.31686	0.0045644	0.039446	Ncoa7	1	+	29225707	29385199	3334	protein_coding	nuclear	1618	1320	1624	1817	1689	1683	30.6645	33.4376	32.4203	23.8344	21.7835	26.4209
ENSRNOG00000016963	3160.24	3092.69	3286.57	3646.71	3859.05	4117.69	-0.27239	0.0045579	0.039446	Trip12	9	-	92305051	92435365	9894	protein_coding	thyroid	3539	3175	3389	3760	3672	3642	34.0567	39.0159	37.6537	27.9795	28.1211	29.5915
ENSRNOG00000020716	745.635	1019.86	859.222	614.898	638.971	699.849	0.38631	0.0045608	0.039446	Axl	1	-	82549420	82580761	4335	protein_coding	Axl	835	1047	886	634	608	619	11.1721	12.5683	12.4506	12.8434	18.0413	15.0509
ENSRNOG00000059875	321.471	375.02	369.485	425.773	513.909	516.69	-0.40368	0.0045558	0.039446	Zfyve26	6	-	102409881	102472926	9504	protein_coding	zinc	360	385	381	439	489	457	2.59899	3.39604	3.08822	1.86032	2.22882	2.17443
ENSRNOG00000005206	222.351	221.115	260.87	281.262	325.791	460.159	-0.49725	0.0045731	0.039447	Kcnq3	7	-	106717229	107009330	2873	protein_coding	potassium	249	227	269	290	310	407	6.57154	8.24054	10.5273	4.92508	5.03001	5.87628
ENSRNOG00000019677	46.4347	22.4038	26.184	55.2826	96.6864	62.1836	-0.65846	0.0045721	0.039447	Arid3b	8	-	62569528	62616828	4083	protein_coding	AT-rich	52	23	27	57	92	55	0.785492	1.48723	0.865132	0.625482	0.309933	0.358683
ENSRNOG00000020202	2382.46	2618.32	2374.98	2007.63	1930.58	2072.41	0.2814	0.0045702	0.039447	Asrgl1	1	-	225309246	225329770	1634	protein_coding	asparaginase	2668	2688	2449	2070	1837	1833	71.2795	74.2041	72.0459	80.1908	90.5101	81.295
ENSRNOG00000016015	321.471	280.534	304.51	381.159	441.395	413.804	-0.40137	0.0046013	0.039654	Dcp1a	16	+	6542216	6587619	5768	protein_coding	decapping	360	288	314	393	420	366	3.83366	4.80612	4.07526	3.06527	2.74718	2.95278
ENSRNOG00000018220	2193.15	2402.07	2173.27	2452.8	3497.53	2932.81	-0.36067	0.0046057	0.039654	Pde4dip	2	-	199867972	200003443	8400	protein_coding	phosphodiesterase	2456	2466	2241	2529	3328	2594	19.3391	29.8534	22.6417	16.393	18.4397	16.52
ENSRNOG00000028677	102.692	154.878	128.011	179.426	234.36	195.596	-0.52983	0.004605	0.039654	LOC361346	18	-	68957553	68983619	3400	protein_coding	similar	115	159	132	185	223	173	3.06153	4.32909	3.26788	1.66115	2.57299	2.10582
ENSRNOG00000061216	19179.3	17117.4	19766	15803.1	10521	15480.3	0.38431	0.0046151	0.03971	Tubb5	20	+	3422461	3426371	2156	protein_coding	tubulin,	21478	17573	20382	16294	10011	13692	560.733	404.139	537.834	645.159	591.355	676.17
ENSRNOG00000007706	52.6856	68.1854	96.9777	129.963	142.928	113.061	-0.59574	0.0046196	0.039724	Prkaa2	5	-	124574079	124642569	2652	protein_coding	protein	59	70	100	134	136	100	2.843	3.38482	2.42173	1.09262	1.45226	2.04528
ENSRNOG00000009000	404.518	383.786	299.661	453.899	614.8	483.902	-0.44592	0.0046263	0.039757	Foxj2	4	+	155653718	155679793	5189	protein_coding	forkhead	453	394	309	468	585	428	5.6266	8.25051	5.8735	4.75383	4.63202	3.58129
ENSRNOG00000052376	4254.14	3245.62	4031.36	5036.53	4757.6	4846.93	-0.32268	0.0046324	0.03976	Bend6	9	+	38297322	38351024	2009	protein_coding	BEN	4764	3332	4157	5193	4527	4287	203.474	208.078	191.734	162.933	127.665	157.019
ENSRNOG00000060407	784.032	652.631	975.595	909.738	1179.15	1353.34	-0.44593	0.0046318	0.03976	Cacna1i	7	+	121511097	121619283	6954	processed_transcript	calcium	878	670	1006	938	1122	1197	8.19399	11.4977	11.9355	6.69472	5.72323	8.47172
ENSRNOG00000005043	596.508	546.457	717.635	820.51	769.288	893.183	-0.37888	0.0046442	0.039812	Cpeb2	14	-	72331705	72380330	2652	protein_coding	cytoplasmic	668	561	740	846	732	790	21.5487	21.8719	22.9684	14.8515	13.9729	18.1703
ENSRNOG00000023593	939.41	763.676	743.819	967.93	1149.73	1113.65	-0.36693	0.0046439	0.039812	Upf2	17	-	76175643	76287186	5143	protein_coding	UPF2,	1052	784	767	998	1094	985	26.0452	33.4918	29.3418	23.9639	20.0072	19.2963
ENSRNOG00000006587	2405.68	2373.82	2581.55	1791.35	2233.25	1668.78	0.34369	0.0046538	0.039869	Setd3	6	-	132023945	132075875	1791	protein_coding	SET	2694	2437	2662	1847	2125	1476	58.0253	78.313	52.9285	73.8742	74.8652	80.6194
ENSRNOG00000012121	1156.4	1188.37	1200.58	1060.07	838.65	812.91	0.35574	0.0046681	0.039942	Sdf2	10	+	65507364	65517838	1262	protein_coding	stromal	1295	1220	1238	1093	798	719	48.7312	41.7363	36.5905	50.3966	53.1888	53.2094
ENSRNOG00000027739	91.9765	108.123	83.4008	57.2223	53.5979	47.4857	0.5985	0.0046656	0.039942	Cndp1	18	-	81466716	81499051	2928	protein_coding	carnosine	103	111	86	59	51	42	1.13378	1.14966	0.92125	1.72766	2.0858	1.59314
ENSRNOG00000007992	259.856	287.353	289.963	342.364	406.714	405.89	-0.41322	0.0046846	0.040059	Srsf10	5	+	154205402	154213801	1192	protein_coding	serine	291	295	299	353	387	359	16.6627	21.4292	19.3427	11.9897	13.6165	13.6057
ENSRNOG00000048174	2255.66	2330.97	2079.2	1881.55	1336.8	1820.28	0.36941	0.0047025	0.040187	Uqcrq	10	-	38779132	38782419	1494	protein_coding	ubiquinol-cytochrome	2526	2393	2144	1940	1272	1610	73.063	56.1962	69.2109	83.0374	88.1276	77.8397
ENSRNOG00000018097	2656.6	2561.82	2856.96	2200.63	2106.08	2283.84	0.2795	0.0047213	0.040322	Emc1	5	+	157820908	157846226	6364	protein_coding	ER	2975	2630	2946	2269	2004	2020	20.0609	20.7844	20.3855	22.9587	22.7377	25.109
ENSRNOG00000002358	602.758	761.728	704.058	533.428	533.877	491.816	0.37185	0.0047395	0.04043	Scpep1	10	-	76230373	76263866	2016	protein_coding	serine	675	782	726	550	508	435	15.3503	16.632	13.8579	16.4439	21.3421	19.5332
ENSRNOG00000006444	5555.2	5294.11	5270.74	4607.85	3920	4577.85	0.28421	0.0047397	0.04043	Fkbp4	4	-	161748993	161757447	2845	protein_coding	FKBP	6221	5435	5435	4751	3730	4049	93.9613	86.5361	91.4039	107.391	105.108	103.62
ENSRNOG00000052549	7212.56	6922.76	6372.4	5795.94	5798.03	4642.29	0.31634	0.004749	0.040483	Chga	6	+	126434226	126445568	1882	protein_coding	chromogranin	8077	7107	6571	5976	5517	4106	178.664	193.488	140.119	210.776	207.772	189.382
ENSRNOG00000049484	10185.3	9905.39	12068.9	8527.1	6731.27	9321.89	0.3571	0.0047545	0.040506	AABR07054639.1	3	-	165412803	165477771	2424	protein_coding	ATPase	11406	10169	12445	8792	6405	8245	204.08	174.404	218.453	231.096	230.816	278.477
ENSRNOG00000003220	2675.35	2631.96	2356.56	2259.8	1946.34	1865.51	0.31538	0.0047671	0.040513	H3f3b	13	-	99091763	99101208	411	protein_coding	H3	2996	2702	2430	2330	1852	1650	318.978	297.42	257.835	358.007	361.713	320.694
ENSRNOG00000019957	490.244	450.023	500.405	580.952	658.939	646.71	-0.3576	0.0047619	0.040513	Lrig2	2	-	206931204	206997519	4609	protein_coding	leucine-rich	549	462	516	599	627	572	7.31251	8.97907	7.97055	5.85001	5.51512	6.07253
ENSRNOG00000032807	199.134	186.049	170.681	134.812	92.4827	126.629	0.52401	0.0047629	0.040513	AABR07039448.1	X	-	77298974	77299218	245	processed_pseudogene	40S	223	191	176	139	88	112	31.9223	23.7076	29.3597	44.7023	42.8931	38.9649
ENSRNOG00000058912	11.6087	13.6371	11.6373	27.1564	49.3942	28.2653	-0.6576	0.004766	0.040513	LOC499407	20	+	7330250	7361559	2706	protein_coding	LRRGT00097	13	14	12	28	47	25	0.582206	1.14641	0.593351	0.235943	0.284656	0.240536
ENSRNOG00000002434	523.284	452.946	479.07	373.4	303.722	386.669	0.40514	0.0047898	0.040681	Tmem100	10	+	77537340	77543192	1396	protein_coding	transmembrane	586	465	494	385	289	342	15.5175	13.6642	15.734	20.6159	18.3268	19.1941
ENSRNOG00000009642	3538.86	3292.38	3394.22	2929.01	2359.36	2854.79	0.3094	0.0047982	0.040727	Cct4	14	+	107767392	107780270	2110	protein_coding	chaperonin	3963	3380	3500	3020	2245	2525	80.5324	70.2271	76.8561	92.2428	88.1362	89.9731
ENSRNOG00000011317	454.525	529.898	406.336	568.344	627.411	694.196	-0.39741	0.0048278	0.040903	Pkn2	2	-	248735699	248840735	5623	protein_coding	protein	509	544	419	586	597	614	8.03604	9.60381	9.61094	6.09266	7.29487	5.5391
ENSRNOG00000016790	608.116	658.476	535.317	745.83	839.701	773.338	-0.35749	0.0048277	0.040903	Kmt5b	1	+	219000844	219050211	6095	protein_coding	lysine	681	676	552	769	799	684	7.09903	8.65254	7.20745	5.48737	6.10229	4.91238
ENSRNOG00000037435	743.849	552.301	713.756	957.262	844.955	885.269	-0.38066	0.0048248	0.040903	Tmem196	6	+	147876237	147940226	3790	protein_coding	transmembrane	833	567	736	987	804	783	21.6678	20.7051	19.6206	15.962	12.1718	15.576
ENSRNOG00000004118	429.521	417.879	449.007	486.875	630.564	646.71	-0.39851	0.0048341	0.040926	Frmpd4	X	+	28072826	28204260	5118	protein_coding	FERM	481	429	463	502	600	572	5.51886	7.73787	7.17786	4.61568	4.61187	4.90691
ENSRNOG00000013388	316.113	297.093	378.213	401.526	454.006	546.085	-0.43634	0.0048377	0.040926	Pgap1	9	-	61066175	61134963	3251	protein_coding	post-GPI	354	305	390	414	432	483	7.16522	8.77076	9.54178	5.34783	5.16182	6.50691
ENSRNOG00000056907	550.073	701.335	495.556	617.807	1000.49	946.322	-0.4707	0.0048415	0.040926	Nipbl	2	-	57509428	57600820	8394	protein_coding	NIPBL,	616	720	511	637	952	837	4.26989	7.48581	6.40406	3.60415	4.71937	3.30201
ENSRNOG00000060436	1598.43	1481.57	1529.34	1362.67	947.947	1169.05	0.37041	0.0048424	0.040926	Vti1b	6	-	102339857	102353403	1159	protein_coding	vesicle	1790	1521	1577	1405	902	1034	68.2086	51.3681	57.2976	75.8509	72.2048	73.8032
ENSRNOG00000011622	939.41	1070.51	846.615	768.137	690.467	731.506	0.35325	0.0048631	0.041076	Echdc1	1	-	30874418	30917882	1863	protein_coding	ethylmalonyl-CoA	1052	1099	873	792	657	647	23.9198	23.2768	22.3044	27.7328	32.4567	25.4172
ENSRNOG00000009571	192.883	157.8	181.348	248.287	293.212	236.298	-0.46704	0.0048668	0.041082	Wipf3	4	+	84597323	84676775	4472	protein_coding	WAS/WASL	216	162	187	256	279	209	4.62559	5.91366	4.31049	3.40664	2.86231	3.25724
ENSRNOG00000038372	5850.78	5769.46	5970.92	5207.23	4498.02	4768.92	0.26904	0.004871	0.041092	Ndufs2	13	-	89606840	89619398	1607	protein_coding	NADH:ubiquinone	6552	5923	6157	5369	4280	4218	187.985	175.792	168.574	200.239	202.79	207.817
ENSRNOG00000012264	166.986	144.163	160.983	231.799	266.939	202.379	-0.4807	0.0048759	0.041109	Alkbh1	6	-	111456187	111477090	4111	protein_coding	alkB	187	148	166	239	254	179	3.27112	4.07809	2.79643	2.23401	1.98077	2.19022
ENSRNOG00000009723	659.016	645.813	619.687	547.976	466.617	438.677	0.36945	0.0048801	0.041119	Ptpmt1	3	-	79734961	79743737	1629	protein_coding	protein	738	663	639	565	444	388	19.5152	17.9901	15.2971	22.2498	22.393	21.2768
ENSRNOG00000012953	1059.07	1177.66	1024.08	784.625	935.336	810.649	0.33965	0.0048943	0.041188	Arsa	7	-	130446668	130451283	3613	protein_coding	arylsulfatase	1186	1209	1056	809	890	717	12.5987	16.259	12.7453	16.1216	18.411	15.8534
ENSRNOG00000029582	99.1203	77.9261	126.071	154.209	181.813	158.286	-0.54836	0.0048935	0.041188	Lrch2	X	-	118534912	118615798	2319	protein_coding	leucine	111	80	130	159	173	140	3.85782	4.92398	3.87727	2.35079	1.89806	3.04067
ENSRNOG00000004327	522.391	765.624	715.695	527.609	337.352	491.816	0.47542	0.004912	0.041312	Ddc	14	-	91905919	91996774	5198	protein_coding	dopa	585	786	738	544	321	435	6.03484	4.17731	5.50819	5.66458	8.52635	7.89231
ENSRNOG00000029956	157.164	147.086	142.557	209.492	214.392	228.384	-0.46522	0.0049195	0.04134	AABR07033023.1	11	-	1835185	1836897	1713	protein_coding	-	176	151	147	216	204	202	7.09484	7.86038	7.57344	5.04599	4.84998	4.65465
ENSRNOG00000051039	124.124	102.278	103.766	164.878	187.067	159.416	-0.51284	0.0049213	0.04134	LOC108349594	1	-	134873400	134887841	2277	lincRNA	uncharacterized	139	105	107	170	178	141	10.8082	13.2754	10.2323	7.7137	6.52779	6.55794
ENSRNOG00000004292	780.461	973.103	694.36	610.048	611.647	595.832	0.38812	0.0049391	0.041464	Sptssa	6	-	75540174	75551625	1293	protein_coding	serine	874	999	716	629	582	527	27.3715	29.7095	26.1765	33.1974	42.5096	30.036
ENSRNOG00000005016	1625.22	1495.21	1531.28	1319.99	1141.32	1258.37	0.30429	0.0049506	0.041536	Tmed4	14	-	86390338	86395135	2189	protein_coding	transmembrane	1820	1535	1579	1361	1086	1113	40.5175	37.9261	37.821	47.2934	44.6855	45.3156
ENSRNOG00000010977	224.137	259.104	193.955	161.968	156.59	128.89	0.49454	0.0049887	0.04183	Igfbp6	7	+	143749221	143754054	1069	protein_coding	insulin-like	251	266	200	167	149	114	8.78992	9.19982	6.84899	11.5315	13.6906	10.148
ENSRNOG00000042592	511.675	518.209	472.281	432.562	318.435	335.792	0.4138	0.0049992	0.041892	Rgs10	1	-	199782078	199823386	841	protein_coding	regulator	573	532	487	446	303	297	29.839	23.7803	22.6809	33.4618	34.8045	31.4094
ENSRNOG00000003542	1796.67	1654.96	1655.41	1539.18	1248.52	1092.17	0.36297	0.0050128	0.041981	AABR07029198.1	10	+	12994683	12995457	294	protein_coding	host	2012	1699	1707	1587	1188	966	303.722	266.71	211.023	336.102	317.955	314.929
ENSRNOG00000049944	36.612	33.1186	29.0933	208.522	51.496	31.6571	-0.64985	0.0050241	0.04205	Slc25a22	1	-	214410417	214414897	2426	protein_coding	solute	41	34	30	215	49	28	7.76456	2.07587	1.15422	1.29243	1.20069	1.04443
ENSRNOG00000015226	566.146	500.675	596.413	710.915	670.499	821.955	-0.36993	0.0050394	0.042152	Man1a2	2	-	202891537	203043847	3479	protein_coding	mannosidase,	634	514	615	733	638	727	11.8548	12.1042	13.4208	8.95006	8.12884	9.58843
ENSRNOG00000025155	2619.99	2565.72	2555.36	2914.46	3291.54	3227.9	-0.27231	0.0050503	0.042219	Lmtk2	12	-	12409876	12546111	8372	protein_coding	lemur	2934	2634	2635	3005	3132	2855	24.9896	30.5535	27.1002	21.297	21.4192	21.124
ENSRNOG00000003549	981.38	927.321	1018.27	838.937	629.513	756.379	0.3625	0.0050652	0.042317	Cnpy2	7	+	2737765	2742369	998	protein_coding	canopy	1099	952	1050	865	599	669	48.7676	39.6157	43.0521	54.0827	52.4839	57.0671
ENSRNOG00000009104	641.156	714.972	605.141	860.275	814.478	842.306	-0.33491	0.0051253	0.042793	AABR07029605.1	10	+	39850818	39870188	5148	protein_coding	-	718	734	624	887	775	745	9.69463	9.93651	9.2943	6.84978	7.84472	6.57466
ENSRNOG00000043102	192.883	189.945	261.84	277.383	354.167	317.702	-0.47259	0.0051308	0.042814	Bahcc1	10	+	109446444	109479891	7806	protein_coding	BAH	216	195	270	286	337	281	2.0615	2.84952	2.31194	1.35899	1.37444	1.87613
ENSRNOG00000005323	208.956	198.712	210.442	289.021	395.153	244.212	-0.48918	0.0051405	0.042869	AABR07064873.1	6	+	98844926	99153551	20660	processed_transcript	-	234	204	217	298	376	216	6.84099	10.1255	5.65991	4.68882	4.57938	4.80223
ENSRNOG00000011655	224.137	233.778	266.689	300.66	384.644	339.183	-0.43618	0.0051476	0.042876	Dcaf10	5	+	60900450	60937547	5066	protein_coding	DDB1	251	240	275	310	366	300	3.44304	4.76855	3.80325	2.43332	2.60655	2.94438
ENSRNOG00000014434	180.381	255.208	209.472	299.69	342.606	293.959	-0.46083	0.0051446	0.042876	Chd1	1	+	57692836	57755485	6004	protein_coding	chromodomain	202	262	216	309	326	260	3.36811	4.16841	3.23485	1.92187	2.79257	2.26967
ENSRNOG00000004538	853.685	720.817	786.489	973.749	1004.7	1025.46	-0.32419	0.0051559	0.042919	Brd1	7	-	129676120	129724303	4500	protein_coding	bromodomain	956	740	811	1004	956	907	12.5536	14.0222	12.9448	10.4337	9.04772	9.77542
ENSRNOG00000020567	688.484	639.968	677.874	548.946	504.451	501.992	0.34022	0.0051792	0.043087	Fibp	1	+	220840118	220844405	1176	protein_coding	FGF1	771	657	699	566	480	444	27.0804	26.9404	24.2479	32.1987	30.7382	32.2401
ENSRNOG00000003773	2068.13	2134.2	2086.96	1802.99	1669.94	1689.13	0.27188	0.0051856	0.043113	Hmox2	10	-	10990034	11035484	1946	protein_coding	heme	2316	2191	2152	1859	1589	1494	57.5666	57.7218	52.8074	62.6	66.3449	64.2413
ENSRNOG00000051170	1906.5	1748.47	2041.38	2094.92	3202.21	2396.9	-0.39078	0.0051885	0.043113	Ddx17	7	-	120761826	120780641	4423	protein_coding	DEAD-box	2135	1795	2105	2160	3047	2120	84.6341	140.052	94.8158	73.0188	68.7749	79.5105
ENSRNOG00000015332	98.2273	132.474	108.615	153.239	299.518	148.11	-0.59043	0.0052001	0.043183	Thoc1	18	+	1142782	1176974	1500	protein_coding	THO	110	136	112	158	285	131	5.92669	12.5408	5.60892	3.60157	4.98847	4.04999
ENSRNOG00000017822	2438.72	2288.11	2460.32	2992.05	2944.73	2782.44	-0.26677	0.0052161	0.04329	Oga	1	-	265507451	265542276	4194	protein_coding	O-GlcNAcase	2731	2349	2537	3085	2802	2461	41.3878	44.0971	37.6862	31.9804	30.8159	32.811
ENSRNOG00000004883	1372.5	1290.65	1258.77	1141.54	935.336	1007.37	0.32368	0.0052215	0.043308	Erh	6	-	104280408	104290579	776	protein_coding	ERH,	1537	1325	1298	1177	890	891	121.737	107.985	105.191	138.761	134.01	129.42
ENSRNOG00000005358	2129.75	2182.91	2182.97	1985.32	1401.95	1583.99	0.35466	0.0052324	0.043373	Pmm1	7	-	123183506	123193761	1196	protein_coding	phosphomannomutase	2385	2241	2251	2047	1334	1401	96.3014	73.6199	75.2326	97.9373	103.093	102.087
ENSRNOG00000031889	340.224	315.601	323.905	255.076	178.66	245.343	0.45445	0.0052453	0.043454	AABR07065438.1	6	+	128738388	128739319	932	protein_coding	ribosomal	381	324	334	263	170	217	15.8776	12.0394	14.9535	20.0771	19.1271	19.4383
ENSRNOG00000045647	684.912	659.45	750.607	578.042	518.113	515.559	0.3486	0.0052502	0.043469	Hax1	2	-	189330902	189333322	1116	protein_coding	HCLS1	767	677	774	596	493	456	53.7413	52.1474	46.9331	60.3673	59.6931	67.2796
ENSRNOG00000056362	25.0033	12.663	5.81866	29.0961	58.8526	44.0939	-0.64443	0.0052589	0.043514	Ttll13	1	+	142034423	142050071	3367	protein_coding	tubulin	28	13	6	30	56	39	0.501331	1.09778	0.74391	0.408419	0.212432	0.0966574
ENSRNOG00000001551	2497.65	2511.17	2020.04	2108.5	1658.38	1472.06	0.38337	0.0052704	0.043558	Atp5pf	11	-	24286787	24294179	909	protein_coding	ATP	2797	2578	2083	2174	1578	1302	134.568	114.581	91.9912	151.119	156.041	124.295
ENSRNOG00000011632	5134.61	4803.17	5105.87	4235.42	3623.64	4337.03	0.28738	0.00527	0.043558	Cct5	2	-	84667633	84678790	1744	protein_coding	chaperonin	5750	4931	5265	4367	3448	3836	140.891	130.494	141.264	161.924	155.564	163.749
ENSRNOG00000013072	361.655	500.675	511.072	493.664	777.695	755.249	-0.47378	0.0052846	0.043649	Plxna4	4	-	59445767	59809321	5682	protein_coding	plexin	405	514	527	509	740	668	5.04037	8.59609	7.55048	3.50062	4.97716	5.03079
ENSRNOG00000036839	4537.21	4221.65	4291.26	3875.6	3468.1	3283.3	0.28168	0.0053045	0.043786	Hnrnpa1	7	+	144865608	144871585	1948	protein_coding	heterogeneous	5081	4334	4425	3996	3300	2904	152.64	147.871	126.617	169.409	161.885	162.944
ENSRNOG00000028884	2785.19	2818.98	2342.98	2316.05	2049.33	1805.59	0.33825	0.0053299	0.04397	Atp5mg	8	-	49220443	49227273	477	protein_coding	ATP	3119	2894	2416	2388	1950	1597	281.684	269.828	215.023	321.135	333.811	274.73
ENSRNOG00000023529	4888.15	4776.87	4443.52	4168.5	3334.63	3802.25	0.30144	0.0053368	0.044001	Rpl5	14	-	2860965	2867397	1069	protein_coding	ribosomal	5474	4904	4582	4298	3173	3363	226.222	195.913	202.045	251.488	252.402	232.49
ENSRNOG00000001643	984.059	852.317	867.95	731.282	612.698	733.767	0.35075	0.0053424	0.044021	Psmg1	11	-	36327800	36337256	1004	protein_coding	proteasome	1102	875	895	754	583	649	42.2555	38.3271	41.5155	53.9062	47.9506	48.3522
ENSRNOG00000016794	515.247	545.483	491.677	379.219	437.191	314.31	0.40665	0.0053526	0.044058	Phyhd1	3	+	8832740	8846125	1262	protein_coding	phytanoyl-CoA	577	560	507	391	416	278	17.4327	21.7573	14.1477	22.4547	24.4146	21.7909
ENSRNOG00000020102	5113.18	5289.24	4474.55	3920.21	3821.22	4294.06	0.28998	0.0053534	0.044058	Sirt2	1	+	86948918	86971952	2158	protein_coding	sirtuin	5726	5430	4614	4042	3636	3798	134.892	142.343	144.676	166.796	177.199	148.439
ENSRNOG00000011295	2868.24	2885.22	3134.32	2598.28	2125	2400.29	0.30104	0.0053749	0.044197	Anapc2	3	+	2490518	2502248	2688	protein_coding	anaphase	3212	2962	3232	2679	2022	2123	56.0776	49.6504	50.7247	58.6864	60.6284	65.2182
ENSRNOG00000017660	1020.67	1103.63	1233.56	1223.01	1784.5	1507.11	-0.38563	0.0053766	0.044197	Inpp4a	9	+	43889473	44004325	3405	protein_coding	inositol	1143	1133	1272	1261	1698	1333	20.8374	32.9148	25.1427	16.4862	18.3077	20.2627
ENSRNOG00000006472	937.624	1210.78	709.877	662.421	600.086	737.159	0.44587	0.0053972	0.044315	Hspa2	6	+	99433550	99436289	2499	protein_coding	heat	1050	1243	732	683	571	652	15.7628	15.4587	17.1756	21.1518	28.0516	16.2856
ENSRNOG00000009140	2693.21	2246.22	2672.7	2186.09	1739.3	2012.49	0.33314	0.0053974	0.044315	C1qtnf4	3	+	79713567	79718025	1365	protein_coding	C1q	3016	2306	2756	2254	1655	1780	92.911	80.0269	83.7503	108.515	92.9494	109.515
ENSRNOG00000017445	3546.01	3927.48	3289.48	2994.96	2092.42	2993.86	0.37561	0.0054319	0.044572	Tubb2b	17	+	31441630	31482759	1800	protein_coding	tubulin,	3971	4032	3392	3088	1991	2648	106.726	80.7212	104.463	119.794	136.266	113.013
ENSRNOG00000020652	348.26	397.423	348.15	156.149	239.614	308.657	0.51422	0.0054388	0.044602	Tgfb1	1	+	82480195	82497199	2140	protein_coding	transforming	390	408	359	161	228	273	4.2331	7.03221	8.1931	8.95039	10.4898	9.09929
ENSRNOG00000015895	1767.2	1486.44	1464.36	2132.74	1785.55	2126.68	-0.33231	0.0054478	0.044608	B4galt6	18	+	15462913	15525579	6182	protein_coding	beta-1,4-galactosyltransferase	1979	1526	1510	2199	1699	1881	35.7082	32.3639	34.8646	28.05	24.231	23.6375
ENSRNOG00000018317	3949.63	3768.7	4122.52	4337.26	5412.34	4999.56	-0.29906	0.0054446	0.044608	Aak1	4	+	118655728	118795774	7976	protein_coding	AP2	4423	3869	4251	4472	5150	4422	31.5473	42.618	35.6068	27.2347	26.6891	28.909
ENSRNOG00000033881	287.538	184.1	235.656	317.147	376.236	345.967	-0.46895	0.0054497	0.044608	Insyn2a	1	-	207116717	207171760	4422	protein_coding	inhibitory	322	189	243	327	358	306	4.16078	5.34361	4.44428	3.57625	2.3516	2.98067
ENSRNOG00000042271	21023.3	21925.5	21056.8	18759.2	12578.7	17481.5	0.35847	0.0054524	0.044608	Ubb	10	+	48881049	48881881	824	pseudogene	ubiquitin	23543	22509	21713	19342	11969	15462	1320.75	958.741	1205.14	1403.22	1502.97	1429.29
ENSRNOG00000007405	244.675	254.234	275.417	351.093	382.542	329.008	-0.4071	0.0054784	0.044609	Krba1	4	+	78024765	78046066	3830	protein_coding	KRAB-A	274	261	284	362	364	291	5.31809	6.27297	4.8797	3.51352	3.7494	4.02204
ENSRNOG00000010488	1989.55	1888.73	2120.9	2303.44	2487.57	2603.8	-0.28617	0.0054731	0.044609	Zmiz1	16	+	1749191	1954614	7520	protein_coding	zinc	2228	1939	2187	2375	2367	2303	17.7702	20.7755	19.6687	14.5508	14.1867	15.7746
ENSRNOG00000011189	755.457	808.484	676.904	619.747	530.724	563.045	0.3553	0.00547	0.044609	Acy1	8	-	115134765	115140080	1576	protein_coding	aminoacylase	846	830	698	639	505	498	22.8134	21.1498	20.2942	26.3636	28.9762	24.0229
ENSRNOG00000017194	2987.9	3276.79	2870.54	2629.32	2067.2	2500.91	0.32143	0.0054753	0.044609	Prdx1	5	+	135536413	135551990	889	protein_coding	peroxiredoxin	3346	3364	2960	2711	1967	2212	171.583	146.04	159.802	184.848	208.197	180.6
ENSRNOG00000017914	365.227	459.764	382.092	329.756	263.786	263.433	0.43079	0.0054696	0.044609	Cavin3	1	-	170317113	170318935	1282	protein_coding	caveolae	409	472	394	340	251	233	14.9223	12.9228	11.6726	15.6685	20.2569	16.67
ENSRNOG00000018166	277.715	301.964	270.568	375.34	488.687	342.575	-0.43926	0.005459	0.044609	Prkab2	2	+	199831990	199847629	4979	protein_coding	protein	311	310	279	387	465	303	6.39311	9.01112	5.71343	4.48442	5.00769	4.4431
ENSRNOG00000042359	1742.2	1523.46	2243.09	1478.08	1306.32	1338.64	0.37878	0.0054699	0.044609	Pigk	2	+	257911126	257997733	1530	protein_coding	phosphatidylinositol	1951	1564	2313	1524	1243	1184	56.0454	53.6229	49.7003	62.6263	56.2426	81.9995
ENSRNOG00000045532	4.46488	3.89631	12.6071	64.9813	1.05094	76.8816	-0.54576	0.0054637	0.044609	Gpr1	9	-	69959025	69960086	1062	protein_coding	G	5	4	13	67	1	68	3.54974	0.0621507	4.11229	0.231226	0.207231	0.663966
ENSRNOG00000004783	1468.05	1578.98	1560.37	1846.63	1779.24	2174.17	-0.31162	0.0054914	0.044688	Fam171b	3	+	71210301	71262615	2605	protein_coding	family	1644	1621	1609	1904	1693	1923	41.1249	42.8963	47.4101	30.9945	34.237	33.5024
ENSRNOG00000003011	1411.79	1159.15	1437.21	1186.15	830.242	950.844	0.39008	0.0055179	0.044878	Gadd45gip1	19	+	25946979	25949528	1212	protein_coding	GADD45G	1581	1190	1482	1223	790	841	56.7767	43.0224	44.5649	64.0649	54.0212	66.3243
ENSRNOG00000016212	989.417	1245.84	1123	1286.05	1701.47	1441.53	-0.3649	0.0055563	0.045164	Ankfy1	10	+	59259955	59331669	7181	protein_coding	ankyrin	1108	1279	1158	1326	1619	1275	10.3897	14.881	11.4031	7.57785	9.79954	8.74683
ENSRNOG00000003786	854.578	851.343	917.409	715.764	529.674	719.069	0.37817	0.0055801	0.04528	Tspan6	X	-	104719940	104726816	1606	protein_coding	tetraspanin	957	874	946	738	504	636	25.8557	20.7136	25.4338	29.2656	29.9424	31.9501
ENSRNOG00000026542	532.213	577.627	523.679	674.06	672.601	772.208	-0.34604	0.0055755	0.04528	Suco	13	-	79736482	79801561	5766	protein_coding	SUN	596	593	540	695	640	683	11.0031	11.8859	12.3425	8.23607	9.18031	8.24144
ENSRNOG00000045764	892.082	635.098	725.393	979.569	950.049	1082	-0.37888	0.0055805	0.04528	Cxxc4	2	+	239415046	239439568	5374	protein_coding	CXXC	999	652	748	1010	904	957	10.5747	11.103	11.437	9.12975	6.67529	7.54972
ENSRNOG00000010915	2091.35	2234.53	2157.75	1697.27	1818.13	1810.11	0.27102	0.005603	0.045356	Ermp1	1	-	247787582	247821728	5088	protein_coding	endoplasmic	2342	2294	2225	1750	1730	1601	19.3525	22.4424	20.2089	22.6064	24.8066	23.7197
ENSRNOG00000019990	634.906	541.587	627.446	515.001	427.732	382.147	0.3976	0.0056001	0.045356	Rex1bd	16	+	20672374	20674846	592	protein_coding	required	711	556	647	531	407	338	50.4683	45.3778	36.6686	58.9846	51.6741	59.2802
ENSRNOG00000020442	1652.9	1657.88	1541.95	1482.93	1116.1	1114.78	0.3541	0.0055987	0.045356	Ubl5	8	+	21663325	21665038	463	protein_coding	ubiquitin-like	1851	1702	1590	1529	1062	986	185.812	151.396	136.771	196.343	202.255	186.27
ENSRNOG00000037595	551.859	617.565	612.899	740.981	728.301	829.869	-0.34003	0.0056021	0.045356	Gpbp1l1	5	+	135412256	135439577	2488	protein_coding	GC-rich	618	634	632	764	693	734	21.9547	23.361	24.0759	15.5013	17.8154	17.5078
ENSRNOG00000004473	222.351	251.312	286.084	289.021	507.604	361.796	-0.49878	0.0056204	0.045367	Ppargc1a	14	+	63095720	63187009	2737	protein_coding	PPARG	249	258	295	298	483	320	6.12615	11.6478	7.50887	4.46802	5.18639	5.84621
ENSRNOG00000005021	425.949	442.231	513.012	601.319	607.443	601.485	-0.35822	0.0056158	0.045367	Orc4	3	-	33037034	33075685	1645	protein_coding	origin	477	454	529	620	578	532	21.2066	23.1917	20.7704	14.2411	15.1848	17.4428
ENSRNOG00000047307	1896.68	1779.64	2018.11	1599.32	1302.11	1583.99	0.32165	0.0056208	0.045367	Cntfr	5	-	58041146	58078545	1862	protein_coding	ciliary	2124	1827	2081	1649	1239	1401	49.8296	43.92	48.3234	56.0229	53.9857	60.6205
ENSRNOG00000048194	259.856	239.623	196.865	166.818	138.724	162.808	0.47929	0.0056117	0.045367	Capns1	1	-	88652446	88657845	729	protein_coding	calpain,	291	246	203	172	132	144	13.2754	11.9514	12.6863	19.6045	18.5664	15.1041
ENSRNOG00000057367	13655.4	14191.3	14328.5	12397.8	11184.1	11739.1	0.24626	0.005611	0.045367	Glud1	16	+	10662021	10695557	2867	protein_coding	glutamate	15292	14569	14775	12783	10642	10383	250.871	245	232.592	261.956	279.59	279.529
ENSRNOG00000009125	182.167	217.219	201.714	255.076	296.365	303.004	-0.43989	0.005631	0.04537	Dis3	15	-	83466428	83494423	4043	protein_coding	DIS3	204	223	208	263	282	268	3.66014	4.60379	4.25726	2.47809	3.03474	2.79053
ENSRNOG00000009934	2038.66	2057.25	1965.74	1750.62	1499.69	1657.48	0.28861	0.0056265	0.04537	Emc3	4	-	145471454	145487426	1961	protein_coding	ER	2283	2112	2027	1805	1427	1466	51.79	48.0305	48.0126	57.1767	59.2566	56.0665
ENSRNOG00000023807	303.612	295.145	296.752	360.792	434.038	419.457	-0.39349	0.0056291	0.04537	Ccnyl1	9	+	71398710	71434493	3097	protein_coding	cyclin	340	303	306	372	413	371	6.75846	8.80196	7.69364	5.39174	5.38296	5.35929
ENSRNOG00000003928	675.982	642.891	635.204	546.037	435.089	504.253	0.36176	0.0056376	0.045397	Tmco1	13	+	85465792	85559087	1321	protein_coding	transmembrane	757	660	655	563	414	446	35.3941	30.5315	32.0045	41.5397	40.5734	39.6959
ENSRNOG00000059500	208.063	461.712	207.532	165.848	186.016	148.11	0.58256	0.0056472	0.045447	Cdkn1c	1	-	216661080	216663721	2042	protein_coding	cyclin-dependent	233	474	214	171	177	131	4.91896	5.97276	4.30132	5.8503	13.3331	5.93433
ENSRNOG00000018686	1355.54	1119.21	1390.66	1506.21	1964.21	1607.73	-0.36028	0.0056756	0.045649	Atxn2l	1	-	197908094	197919560	4361	protein_coding	ataxin	1518	1149	1434	1553	1869	1422	22.6787	32.017	23.7028	19.3492	16.4074	20.1872
ENSRNOG00000013257	339.331	334.108	365.606	399.586	511.808	506.514	-0.3999	0.0056841	0.045691	Hecw2	9	-	60457215	60672246	5296	protein_coding	HECT,	380	343	377	412	487	448	4.37719	6.06948	5.43287	3.52392	3.56341	3.86118
ENSRNOG00000014630	191.097	209.426	235.656	264.774	319.486	322.224	-0.44187	0.005701	0.045774	Iws1	18	+	24849545	24880317	2938	protein_coding	interacts	214	215	243	273	304	285	5.41439	7.07269	6.45186	3.70463	4.16965	4.64594
ENSRNOG00000015479	827.788	785.106	757.396	673.09	471.872	612.792	0.38811	0.0056997	0.045774	Mrps34	10	+	14257001	14258132	901	protein_coding	mitochondrial	927	806	781	694	449	542	43.3392	32.8921	38.6344	50.5296	49.2187	47.0168
ENSRNOG00000004753	1885.96	1711.45	2137.39	2233.61	2500.19	2504.3	-0.31458	0.0057177	0.045775	Napb	3	-	143020454	143063983	1174	protein_coding	NSF	2112	1757	2204	2303	2379	2215	110.375	133.751	121.173	88.3521	82.3424	101.829
ENSRNOG00000018604	1710.94	1676.39	1770.81	1517.85	1232.75	1355.6	0.30882	0.0057165	0.045775	Tufm	1	+	197903582	197907189	1884	protein_coding	Tu	1916	1721	1826	1565	1173	1199	46.739	41.0949	40.8731	49.9466	50.2597	52.5711
ENSRNOG00000021181	879.581	916.606	1029.9	751.649	679.958	772.208	0.33315	0.0057152	0.045775	Sf3b4	2	+	198312428	198317180	1533	protein_coding	splicing	985	941	1062	775	647	683	28.445	27.8569	28.6139	31.5562	33.7728	37.5759
ENSRNOG00000052968	2131.53	2052.38	2119.93	1707.94	1829.69	1600.95	0.28023	0.005706	0.045775	Hnrnpa3	3	+	62481323	62487227	1140	protein_coding	heterogeneous	2387	2107	2186	1761	1741	1416	86.9162	100.801	79.7733	102.834	101.69	104.009
ENSRNOG00000055760	469.705	505.546	467.432	389.888	367.829	318.832	0.38076	0.0057131	0.045775	AABR07010649.1	2	+	145936827	145937813	984	pseudogene	eukaryotic	526	519	482	402	350	282	22.9867	23.477	18.4057	26.2532	29.0197	26.5692
ENSRNOG00000008055	191.99	183.126	173.59	201.733	336.301	300.743	-0.4994	0.0057347	0.045884	Ccne2	5	+	24434872	24446406	3027	protein_coding	cyclin	215	188	179	208	320	266	3.86631	6.97763	5.64376	3.48833	3.41716	3.20751
ENSRNOG00000016660	3222.75	2490.71	2224.67	2380.06	1737.2	1545.55	0.42662	0.0057499	0.045979	Cox5b	9	+	43259709	43262040	484	protein_coding	cytochrome	3609	2557	2294	2454	1653	1367	285.283	225.423	181.394	366.212	290.673	257.084
ENSRNOG00000009155	1703.8	1735.8	1805.72	1553.73	1304.22	1336.38	0.30332	0.0057566	0.046006	Ndufs3	3	-	79721694	79728879	1064	protein_coding	NADH:ubiquinone	1908	1782	1862	1602	1241	1182	84.7163	76.984	71.3469	88.0699	92.148	94.9216
ENSRNOG00000010951	241.103	326.316	262.809	187.185	194.424	192.204	0.45519	0.0057907	0.046252	Cmtm6	8	+	122789453	122807560	3254	protein_coding	CKLF-like	270	335	271	193	185	170	3.33723	3.75253	3.35529	4.07509	5.66431	4.5173
ENSRNOG00000005715	617.046	645.813	654.599	743.89	860.719	849.089	-0.33043	0.0058221	0.046476	Lgr4	3	+	101051955	101152119	3499	protein_coding	leucine-rich	691	663	675	767	819	751	12.3338	15.4494	13.7846	9.69896	10.4253	10.4637
ENSRNOG00000025423	319.685	343.849	336.513	370.49	520.215	504.253	-0.42122	0.0058577	0.046733	Map3k13	11	-	82745735	82938357	5589	protein_coding	mitogen-activated	358	353	347	382	495	446	6.11657	9.29767	8.1514	5.00348	5.52705	5.35617
ENSRNOG00000039994	403.625	331.186	322.936	482.025	582.22	418.326	-0.42622	0.0058941	0.046996	Upf3b	X	-	123713339	123731385	4732	protein_coding	UPF3B,	452	340	333	497	554	370	23.401	30.5994	19.8853	18.5764	15.6542	15.1148
ENSRNOG00000016249	112.515	126.63	104.736	152.27	291.11	149.241	-0.57289	0.0058986	0.047005	Cep85	5	-	152359700	152406518	4556	protein_coding	centrosomal	126	130	108	157	277	132	2.13119	4.41089	2.04526	1.49292	1.7256	1.41327
ENSRNOG00000004269	1002.81	923.425	1286.89	1285.08	1370.43	1701.57	-0.39348	0.0059144	0.047104	Myt1l	6	+	48452369	48857936	4501	protein_coding	myelin	1123	948	1327	1325	1304	1505	20.7033	23.9015	26.8419	15.3161	14.4846	19.9882
ENSRNOG00000034233	642.049	573.731	601.262	781.715	810.274	730.375	-0.32918	0.0059208	0.047127	Fyttd1	11	-	71116579	71136673	1012	protein_coding	forty-two-three	719	589	620	806	771	646	72.0992	80.9048	65.9601	56.1396	51.5211	53.4648
ENSRNOG00000003463	1748.45	1917.96	1886.22	1413.1	1556.44	1541.02	0.28457	0.0059405	0.047217	Srebf1	10	-	46570996	46593009	4435	protein_coding	sterol	1958	1969	1945	1457	1481	1363	18.9724	22.6225	20.2587	22.2546	25.0716	24.4153
ENSRNOG00000010763	422.377	475.349	350.089	316.178	260.633	312.049	0.4277	0.005938	0.047217	Fam181b	1	+	157920786	157922274	1489	protein_coding	family	473	488	361	326	248	276	12.3188	10.9933	11.9046	15.6012	18.0321	13.1504
ENSRNOG00000048978	43.7558	41.8853	48.4888	64.9813	126.113	72.3591	-0.61953	0.0059423	0.047217	Nphp3	8	+	112526553	112575745	4413	protein_coding	nephrocystin	49	43	50	67	120	64	0.854254	1.79481	0.931419	0.545322	0.536111	0.614558
ENSRNOG00000021793	187.525	171.437	166.802	263.805	244.869	238.559	-0.43913	0.0059824	0.047508	Tmem136	8	-	47396741	47404010	3320	protein_coding	transmembrane	210	176	172	272	233	211	4.60975	4.63221	4.08172	3.10651	2.91672	2.81007
ENSRNOG00000001621	126.803	133.448	104.736	136.752	231.207	227.253	-0.5416	0.0060002	0.047611	C2cd2	11	-	38357424	38420119	3877	protein_coding	C2	142	137	108	141	220	201	2.65246	4.85486	4.31597	2.33165	2.52014	1.95855
ENSRNOG00000005931	433.986	450.997	474.221	374.37	312.129	326.747	0.38153	0.0060083	0.047611	Cpq	7	+	71709157	72167417	1908	protein_coding	carboxypeptidase	486	463	489	386	297	289	11.383	10.2742	9.72789	12.5098	13.3513	13.9014
[truncated: 19,872 more rows]
