# Supplementary material for: Comparing Gene Expression in the Parabrachial and Amygdala of Diestrus and Proestrus Female Rats after Orofacial Varicella Zoster Injection
Source: Int J Mol Sci. 2020 Aug 11;21(16):5749. doi: 10.3390/ijms21165749 (PMC7461146; doi:10.3390/ijms21165749)
Supplement: Supplementary file 1 [file ijms-21-05749-s001.zip › Supplementary Tables/Parabrachial supp table 1b.xlsx]

## Sheet: VPPvsVDP_DEG
Gene_ID	G1R1_VPP	G1R2_VPP	G1R3_VPP	G2R4_VDP	G2R7_VDP	log2FoldChange	pvalue	padj	GeneName	gene_chr	gene_strand	gene_start	gene_end	gene_length	gene_biotype	gene_description	G1R1_VPP_readcount	G1R2_VPP_readcount	G1R3_VPP_readcount	G2R4_VDP_readcount	G2R7_VDP_readcount	VZV diestrus rat #1 (fpkm)	VZV diestrus rat #2 (fpkm)	VZV proestrus rat #4 (fpkm)	VZV proestrus rat #5 (fpkm)	VZV proestrus rat #6 (fpkm)
ENSRNOG00000017286	208.227	169.182	242.514	13.0151	17.0738	2.451	5.5e-21	7.26e-17	Ephx2	15	-	42757235	42794279	2125	protein_coding	epoxide	211	183	225	14	16	0.371007	0.450806	6.20096	4.88709	6.80189
ENSRNOG00000059539	172.7	105.392	215.568	1375.89	1672.17	-2.3538	9.13e-21	7.26e-17	Tagln3	11	+	60072727	60086553	1400	protein_coding	transgelin	175	114	200	1480	1567	71.2343	80.1884	9.34087	5.52939	10.9812
ENSRNOG00000016444	428.297	447.453	368.622	19.5227	54.4229	2.1305	2.93e-15	1.55e-11	AABR07067506.1	9	-	49795475	49795936	462	processed_pseudogene	-	434	484	342	21	51	2.55971	6.60931	58.6655	59.4513	47.5544
ENSRNOG00000060898	12.8292	4.62245	6.46704	175.704	105.644	-2.0287	7.49e-13	2.98e-09	LOC100910418	16	+	73755539	73763312	927	protein_coding	tissue-type	13	5	6	189	99	11.4814	6.39416	0.875787	0.306089	0.415794
ENSRNOG00000003645	425.336	252.386	319.041	44.6234	67.2283	1.7567	1.14e-11	3.61e-08	LOC103689931	10	-	34955716	34961608	1733	protein_coding	heterogeneous	431	273	296	48	63	1.92115	2.68086	19.1301	11.011	13.5146
ENSRNOG00000054165	92.7648	325.42	164.91	1.85931	5.33558	1.791	2.2e-10	5.83e-07	LOC103692570	6	-	26426869	26445787	1449	protein_coding	dihydropyrimidinase-related	94	352	153	2	5	0.0777276	0.2066	4.0513	13.7858	6.78312
ENSRNOG00000009300	176.648	184.898	165.987	50.2013	42.6846	1.4558	1.08e-09	2.46e-06	LOC103690017	3	-	57318795	57389901	4064	protein_coding	serine/threonine-protein	179	200	154	54	40	0.779327	0.613763	2.86484	2.90871	2.53536
ENSRNOG00000054489	44.4087	121.108	72.2153	395.103	455.658	-1.5164	3.38e-08	6.71e-05	AABR07042821.1	19	+	10984053	10984433	378	pseudogene	-	45	131	67	425	427	63.3156	67.6339	7.43457	19.667	11.3865
ENSRNOG00000009437	164.805	180.276	261.915	29.7489	54.4229	1.4272	1.22e-07	0.00021606	Ewsr1	14	-	85322296	85350948	2364	protein_coding	EWS	167	195	243	32	51	0.794899	1.34694	4.60045	4.88136	6.88591
ENSRNOG00000050535	55.2641	64.7143	60.3591	166.408	253.973	-1.3012	3.23e-07	0.00051274	LOC108348096	X	-	19336372	19369746	3947	protein_coding	ras-related	56	70	56	179	238	2.55387	3.61026	0.886045	1.00644	0.911438
ENSRNOG00000005505	188.49	163.635	137.964	456.46	372.423	-1.0819	1.5e-06	0.002165	Wbp11	4	-	170154227	170186942	2628	protein_coding	WW	191	177	128	491	349	11.1989	8.46316	4.83111	4.06827	3.33039
ENSRNOG00000046120	46.3824	31.4327	5.3892	281.685	217.691	-1.285	3.93e-06	0.0052122	Uchl3	3	-	171092946	171134655	693	protein_coding	ubiquitin	47	34	5	303	204	24.622	17.6248	4.23545	2.78422	0.463493
ENSRNOG00000000957	1451.67	1428.34	1081.07	2381.77	2580.28	-0.7806	8.14e-05	0.099585	Rpl21	12	-	9996951	9998779	483	protein_coding	ribosomal	1471	1545	1003	2562	2418	298.707	299.735	190.196	181.526	133.401
ENSRNOG00000053037	1.97372	4.62245	2.15568	130.151	12.8054	-0.94263	0.00010818	0.12285	AABR07024139.1	KL568432.1	+	4535	39528	4531	protein_coding	neuroendocrine	2	5	2	140	12	1.73999	0.158568	0.0275658	0.062623	0.0283558
ENSRNOG00000051483	32.5664	29.5837	39.8801	79.9502	155.799	-1.0644	0.00013223	0.14015	LOC103689961	1	-	77803475	77808513	673	protein_coding	selenoprotein	33	32	37	86	146	10.415	18.7987	4.43196	3.90531	5.11158
ENSRNOG00000036827	276.321	355.004	291.017	581.033	545.296	-0.74005	0.00028224	0.28044	Ppp1r1a	7	-	145146481	145154131	1549	protein_coding	protein	280	384	270	625	511	22.7218	19.7514	11.2886	14.0682	11.1974
ENSRNOG00000037897	287.176	1212.01	340.598	2274.86	2672.06	-0.99379	0.00044413	0.41534	Rps19	1	+	81750928	81756627	527	protein_coding	ribosomal	291	1311	316	2447	2504	261.479	284.48	34.484	141.172	38.5197
ENSRNOG00000024730	828.962	906	805.147	549.425	486.604	0.62574	0.00056472	0.48901	Ppm1e	10	-	74548270	74679858	2743	protein_coding	protein	840	980	747	591	456	12.1332	9.9533	19.1244	20.2749	17.4945
ENSRNOG00000014317	613.826	704.461	783.59	1084.91	1498.23	-0.73265	0.00058442	0.48901	Arpc5l	3	+	23301455	23309072	1264	protein_coding	actin	622	762	727	1167	1404	51.9921	66.5041	30.7311	34.211	36.9482
ENSRNOG00000024923	16886.1	20020.8	16624.6	26078.6	38121.6	-0.7079	0.00076737	0.60086	Nnat	3	+	154043873	154046330	1260	protein_coding	neuronatin	17111	21656	15424	28052	35724	1294.84	1753.19	875.892	1007.34	812.164
ENSRNOG00000047387	22.6978	58.2429	93.7721	9.29653	6.40269	0.92218	0.00079369	0.60086	Lnpep	1	-	59297294	59347472	2944	protein_coding	leucyl	23	63	87	10	6	0.191283	0.122023	0.487894	1.2144	1.8984
ENSRNOG00000001746	16.7766	18.4898	18.3233	176.634	27.745	-0.8926	0.00098161	0.70935	Ncbp2	11	-	72071839	72080928	1839	protein_coding	nuclear	17	20	17	190	26	5.81816	0.846486	0.577301	0.617172	0.593846
ENSRNOG00000002556	146.055	143.296	135.808	257.514	244.369	-0.68715	0.0011457	0.79191	NEWGENE_1562416	X	-	20144432	20232639	1912	protein_coding	TSR2,	148	155	126	277	229	14.2066	12.4871	8.41772	8.01101	7.37182
ENSRNOG00000021400	48.3561	67.4878	45.2693	111.558	141.926	-0.84547	0.0013497	0.89404	Magee2	X	+	75792931	75795055	2125	protein_coding	MAGE	49	73	42	120	133	3.18006	3.74732	1.44003	1.94949	1.26969
ENSRNOG00000048199	1298.71	364.249	1280.47	147.815	357.484	0.90364	0.0014065	0.89439	Rps19l2	9	-	16802319	16807966	474	protein_coding	ribosomal	1316	394	1188	159	335	18.89	42.315	173.385	47.1711	161.007
ENSRNOG00000003738	82.8962	18.4898	113.173	11.1558	8.53692	0.82399	0.0022429	0.99878	Ush2a	13	+	106751625	107427329	15650	protein_coding	usherin	84	20	105	12	8	0.0431798	0.0306058	0.335197	0.0725226	0.431004
ENSRNOG00000051456	29.6058	78.5816	80.8381	13.0151	18.141	0.84689	0.0026568	0.99878	AABR07013729.1	2	+	254022079	254039326	5367	lincRNA	afadin-	30	85	75	14	17	0.249886	0.32261	0.593823	1.52889	1.5271
ENSRNOG00000008055	225.991	196.916	216.646	121.785	123.785	0.65161	0.0026928	0.99878	Ccne2	5	+	24434872	24446406	3027	protein_coding	cyclin	229	213	201	131	116	2.43709	2.29442	4.72452	3.99324	4.2657
ENSRNOG00000015550	5186.93	8525.65	9699.49	30587.5	10446	-0.8336	0.0027395	0.99878	Ptgds	3	-	2686123	2689084	786	protein_coding	prostaglandin	5256	9222	8999	32902	9789	2357.29	745.665	417.607	665.826	735.492
ENSRNOG00000023148	80.9224	12.9429	107.784	7.43723	2.13423	0.76257	0.0027812	0.99878	Col11a1	2	+	216863428	217056523	7673	protein_coding	collagen	82	14	100	8	2	0.0587135	0.0156061	0.667396	0.103543	0.837223
ENSRNOG00000046785	81.9093	40.6776	63.5926	19.5227	3.20135	0.81147	0.0031496	0.99878	Col23a1	10	+	34903343	34933539	1197	protein_coding	collagen	83	44	59	21	3	0.987958	0.150057	4.33031	2.08601	3.16639
ENSRNOG00000020636	839.817	928.188	608.98	1243.88	1539.85	-0.65718	0.003228	0.99878	Spint2	1	-	87199313	87221892	1470	protein_coding	serine	851	1004	565	1338	1443	57.0815	65.4517	40.2616	43.1636	27.4967
ENSRNOG00000050401	1426.01	1756.53	2004.78	2892.15	2679.53	-0.58842	0.0032287	0.99878	Vbp1	1	-	148424977	148443358	1112	protein_coding	VHL	1445	1900	1860	3111	2511	157.546	135.198	81.1518	96.9632	107.452
ENSRNOG00000008720	39.4744	96.1469	82.9937	10.2262	26.6779	0.82568	0.0033607	0.99878	LOC103692173	4	-	113951870	113954297	1308	protein_coding	WW	40	104	77	11	25	0.498752	1.20517	2.01128	4.75193	3.98268
ENSRNOG00000047574	2306.29	1616.93	1905.62	1296.87	926.256	0.6499	0.0035013	0.99878	Nrxn3	6	+	112133204	114067564	7021	protein_coding	neurexin	2337	1749	1768	1395	868	26.1249	17.2828	48.5356	33.0076	37.7707
ENSRNOG00000048365	409.547	302.308	309.34	1277.34	428.98	-0.80532	0.0036666	0.99878	Eno2	9	+	20251521	20260505	2357	protein_coding	enolase	415	327	287	1374	402	32.8277	10.2116	10.9957	7.87311	7.82219
ENSRNOG00000011955	85.8567	97.9959	103.473	143.167	267.846	-0.75427	0.0042139	0.99878	AABR07026997.1	17	-	9233514	9234766	345	protein_coding	-	87	106	96	154	251	25.1371	43.5595	15.7484	17.4359	17.8755
ENSRNOG00000046308	10.8555	14.7918	12.9341	165.478	10.6712	-0.70358	0.004556	0.99878	LOC100910308	14	-	33968759	33977277	1083	protein_coding	multifunctional	11	16	12	178	10	9.25561	0.55284	0.634307	0.838397	0.711802
ENSRNOG00000055049	95.7253	62.8653	49.5807	456.46	73.6309	-0.7852	0.0046335	0.99878	Aldh1a2	8	+	77640222	77719489	2257	protein_coding	aldehyde	97	68	46	491	69	12.2508	1.8304	2.68396	1.70976	1.30928
ENSRNOG00000016204	760.868	730.347	912.931	1139.75	1350.97	-0.54862	0.0049835	0.99878	Lrrc24	7	-	117779620	117786872	2013	protein_coding	leucine	771	790	847	1226	1266	35.9025	39.4169	25.0386	23.3134	28.295
ENSRNOG00000011647	23.6846	19.4143	16.1676	68.7943	42.6846	-0.79254	0.0050552	0.99878	S100a6	2	+	190007216	190008511	472	protein_coding	S100	24	21	15	74	40	8.82883	5.07395	3.17544	2.52485	2.04153
ENSRNOG00000003833	762.842	934.659	724.309	1107.22	1674.3	-0.63072	0.0051049	0.99878	Nenf	13	-	109990294	109997092	654	protein_coding	neudesin	773	1011	672	1191	1569	102.553	143.639	73.8137	87.7266	66.0082
ENSRNOG00000018454	44682	52516.6	50953.8	66209.9	79334.7	-0.49714	0.0052859	0.99878	Apoe	1	-	80612895	80617057	1555	protein_coding	apolipoprotein	45277	56806	47274	71220	74345	3255.4	3613.01	2295.1	2616.63	2465.01
ENSRNOG00000049814	122.371	66.5633	9.70057	5.57792	6.40269	0.70202	0.0054769	0.99878	Rbm39	3	-	152226710	152259156	1977	protein_coding	RNA	124	72	9	6	6	0.170906	0.181707	3.91697	2.06673	0.292444
ENSRNOG00000016164	197.372	159.937	74.371	356.987	310.53	-0.7607	0.0055786	0.99878	Fcrl2	2	-	186595051	186606172	1530	protein_coding	Fc	200	173	69	384	291	14.1336	11.3875	8.16345	6.41671	2.8971
ENSRNOG00000007743	492.443	534.355	613.291	801.361	862.229	-0.52733	0.0055995	0.99878	Mgst1	4	+	172119331	172134607	950	protein_coding	microsomal	499	578	569	862	808	51.0972	50.9232	32.8029	34.5273	38.4764
ENSRNOG00000003786	576.326	624.955	621.914	817.165	1063.91	-0.54209	0.0057285	0.99878	Tspan6	X	-	104719940	104726816	1606	protein_coding	tetraspanin	584	676	577	879	997	30.8217	37.1687	22.7092	23.8869	23.08
ENSRNOG00000043866	77658.9	105965	74352.7	120684	172806	-0.62077	0.0057738	0.99878	AY172581.24	MT	+	1094	2664	1571	Mt_rRNA	-	78693	114620	68983	129816	161938	4653.35	6171.64	3128.2	4140.4	2820.8
ENSRNOG00000010418	148.029	141.447	143.353	79.9502	85.3692	0.63186	0.0062952	0.99878	Nek1	16	-	32321010	32439421	4976	protein_coding	NIMA-related	150	153	133	86	80	1.14356	1.13101	2.21194	2.0502	2.01746
ENSRNOG00000003183	53.2904	35.1306	23.7125	355.128	26.6779	-0.70105	0.0067218	0.99878	Fmod	13	+	50873605	50885563	3547	protein_coding	fibromodulin	54	38	22	382	25	6.06479	0.421995	0.950753	0.607968	0.398444
ENSRNOG00000004756	4356	3991.95	5022.74	3219.39	1863.18	0.63113	0.0069952	0.99878	Syt2	13	+	51534025	51578052	3091	protein_coding	synaptotagmin	4414	4318	4660	3463	1746	63.0909	33.82	89.1802	79.276	96.8486
ENSRNOG00000048456	81.9093	63.7898	106.706	151.533	179.275	-0.69412	0.0070289	0.99878	LOC100360117	7	+	118507224	118509256	774	protein_coding	ribosomal	83	69	99	163	168	11.8593	12.9956	6.69688	5.05902	8.21676
ENSRNOG00000002886	8262.97	6519.5	7343.33	5399.43	4286.6	0.52345	0.0070726	0.99878	Myh10	10	+	55275411	55406732	7630	protein_coding	myosin	8373	7052	6813	5808	4017	42.8663	31.5214	68.5317	52.45	57.3615
ENSRNOG00000033734	4.9343	3.69796	3.23352	51.1309	7.46981	-0.64142	0.0072548	0.99878	Tnnt2	13	+	52662996	52680990	1209	protein_coding	troponin	5	4	3	55	7	3.13804	0.424628	0.316365	0.229986	0.195259
ENSRNOG00000018200	5122.79	3775.62	6679.38	2906.1	3105.3	0.61963	0.0074247	0.99878	Gad2	17	+	89171250	89238040	5561	protein_coding	glutamate	5191	4084	6197	3126	2910	31.6555	31.3306	58.2953	41.6765	71.5871
ENSRNOG00000028014	896.068	927.263	962.512	1235.51	1426.73	-0.46472	0.007524	0.99878	Cryzl1	11	-	31847745	31892531	1828	protein_coding	crystallin	908	1003	893	1329	1337	40.9414	43.7909	31.0202	31.1374	31.3821
ENSRNOG00000020620	125.331	39.7531	158.443	29.7489	34.1477	0.75108	0.0077148	0.99878	Ppp1r32	1	-	226518406	226526959	1497	protein_coding	protein	127	43	147	32	32	1.20376	1.27984	5.29806	1.63006	6.30815
ENSRNOG00000030478	50268.6	53764.6	58411.4	68084.1	111641	-0.59206	0.0078235	0.99878	AY172581.9	MT	+	68	1025	958	Mt_rRNA	-	50938	58156	54193	73236	104619	4304.99	6538.43	3320.56	3444.98	3633.99
ENSRNOG00000026260	1738.85	1750.98	1929.33	2323.2	3245.1	-0.53244	0.0079857	0.99878	Rpl11	5	-	154388140	154394328	3845	protein_coding	ribosomal	1762	1894	1790	2499	3041	85.1863	110.213	66.6087	65.0621	69.6064
ENSRNOG00000004402	1983.59	1745.44	1860.35	1405.64	1110.87	0.49458	0.008356	0.99878	Lpgat1	13	+	110398800	110467834	3761	protein_coding	lysophosphatidylglycerol	2010	1888	1726	1512	1041	22.6392	16.572	33.3755	28.4877	29.4811
ENSRNOG00000005270	111.515	61.0163	103.473	46.4827	28.8121	0.7351	0.008384	0.99878	Sycp3	7	+	29029263	29044251	1653	protein_coding	synaptonemal	113	66	96	50	27	1.70338	0.977956	4.26914	2.26584	3.73082
ENSRNOG00000026432	1531.61	973.488	1214.73	843.196	539.96	0.63604	0.0086497	0.99878	Syt7	1	+	226435979	226493377	2545	protein_coding	synaptotagmin	1552	1053	1127	907	506	28.0949	16.6642	53.313	32.8695	39.8232
ENSRNOG00000005041	1119.1	1411.7	1015.33	1704.98	1972.03	-0.53831	0.0086956	0.99878	Crip2	6	+	137953545	137958490	1154	protein_coding	cysteine-rich	1134	1527	942	1834	1848	89.4967	95.8792	61.3681	75.0916	52.4386
ENSRNOG00000019848	211.188	231.122	173.532	250.077	663.746	-0.7202	0.0087785	0.99878	LOC100910882	3	-	151691514	151724654	2671	protein_coding	RNA-binding	214	250	161	269	622	5.67142	13.9426	5.00351	5.31158	3.8722
ENSRNOG00000007250	127.305	88.751	189.7	68.7943	46.9531	0.72506	0.0087831	0.99878	Six4	6	-	95984868	95998529	5970	protein_coding	SIX	129	96	176	74	44	0.698025	0.441272	1.34943	0.912546	1.89385
ENSRNOG00000015269	181.582	113.712	132.574	79.0205	66.1611	0.67803	0.008787	0.99878	Atf7	7	-	144136325	144223429	2223	protein_coding	activating	184	123	123	85	62	2.15324	1.66986	5.16908	3.13996	3.55445
ENSRNOG00000046159	422.376	840.361	587.423	317.941	337.208	0.6603	0.0088284	0.99878	LOC100909505	7	+	65616177	65653052	3926	protein_coding	N-acetylglucosamine-6-sulfatase-like	428	909	545	342	316	4.90557	4.81909	6.80814	13.1393	8.91769
ENSRNOG00000042499	2144.44	3604.59	1754.72	3629.37	6665.2	-0.69514	0.0093545	0.99878	Tmsb10	4	-	100882216	100883275	610	protein_coding	thymosin,	2173	3899	1628	3904	6246	433.626	737.602	267.662	436.419	206.278
ENSRNOG00000050090	7119.2	5876.98	6749.44	4911.36	4238.58	0.465	0.0095381	0.99878	Slc6a17	2	-	210249663	210299770	6270	protein_coding	solute	7214	6357	6262	5283	3972	94.8979	75.8577	143.706	115.073	128.316
ENSRNOG00000032929	344.414	138.673	461.316	119.925	131.255	0.72479	0.0098829	0.99878	Incenp	1	-	225925773	225952516	3566	protein_coding	inner	349	150	428	129	123	2.20603	2.23636	6.61864	2.58498	8.34946
ENSRNOG00000008169	5639.9	5634.77	5728.72	4361.93	2800.11	0.54848	0.010002	0.99878	Slc24a2	5	-	105336262	105582375	8901	protein_coding	solute	5715	6095	5315	4692	2624	46.923	27.9002	63.382	61.4251	60.6351
ENSRNOG00000011138	2722.74	3133.1	3215.2	3932.43	4962.09	-0.48596	0.010017	0.99878	Rpl29	8	+	115131367	115133401	630	protein_coding	ribosomal	2759	3389	2983	4230	4650	378.106	441.917	273.493	305.273	304.172
ENSRNOG00000006966	810.211	572.259	684.429	483.42	283.853	0.63038	0.010075	0.99878	Nfia	5	+	116420690	116751416	3581	protein_coding	nuclear	821	619	635	520	266	13.3044	7.23585	23.2948	15.9598	18.5336
ENSRNOG00000020982	1809.9	2833.56	1028.26	2966.52	5497.78	-0.70978	0.010318	0.99878	Fau	1	+	221420271	221421842	572	protein_coding	FAU,	1834	3065	954	3191	5152	314.155	539.272	200.234	304.083	107.142
ENSRNOG00000026055	317.769	72.1102	297.484	83.6688	64.0269	0.72123	0.010639	0.99878	Neurod6	4	-	85911861	85915099	1945	protein_coding	neuronal	322	78	276	90	60	2.60577	1.84697	10.3388	2.27579	9.11582
ENSRNOG00000046021	430.271	600.918	502.274	707.466	951.867	-0.56635	0.010757	0.99878	LOC108348172	X	-	15425078	15428518	939	protein_coding	proSAAS	436	650	466	761	892	45.6386	56.8758	28.9972	39.2831	31.8806
ENSRNOG00000014874	654.288	430.812	585.267	375.58	275.316	0.59961	0.010875	0.99878	Zfyve28	14	+	81725513	81811142	3980	protein_coding	zinc	663	466	543	404	258	5.71626	3.88119	10.4032	6.64448	8.76442
ENSRNOG00000021104	18.7503	24.9612	11.8562	82.7391	33.0806	-0.71095	0.011119	0.99878	Emp3	1	-	101900733	101903910	729	protein_coding	epithelial	19	27	11	89	31	6.87505	2.54602	1.62765	2.10181	0.96933
ENSRNOG00000024186	2025.03	2032.03	2204.18	2643	3475.59	-0.48095	0.011148	0.99878	Eef1b2	9	+	69953440	69956160	1017	protein_coding	eukaryotic	2052	2198	2045	2843	3257	157.423	191.745	126.006	122.649	129.175
ENSRNOG00000014859	1684.57	561.165	1046.58	583.822	372.423	0.70148	0.011559	0.99878	Rnf152	13	-	25186106	25262469	5487	protein_coding	ring	1707	607	971	628	349	6.44523	3.80819	19.4282	6.27786	11.3682
ENSRNOG00000053577	1111.2	755.308	848.261	636.812	403.37	0.60736	0.011571	0.99878	Gramd1b	8	-	44165367	44327551	2898	protein_coding	GRAM	1126	817	787	685	378	13.3108	7.80947	24.2647	15.9986	17.4455
ENSRNOG00000011028	131.252	48.0735	115.329	38.1158	36.2819	0.71329	0.011608	0.99878	AABR07054096.1	3	+	140141779	140421626	4175	processed_transcript	-	133	52	107	41	34	1.14413	1.00876	4.11591	1.46231	3.40619
ENSRNOG00000033528	256.583	67.4878	303.951	75.3019	62.9598	0.71061	0.011873	0.99878	Tll1	16	+	27399467	27597240	4723	protein_coding	tolloid-like	260	73	282	81	59	0.965785	0.747932	3.43788	0.877128	3.83564
ENSRNOG00000016653	487.508	746.988	466.705	857.14	1080.99	-0.59757	0.011883	0.99878	Ngef	9	-	94569286	94601852	2675	protein_coding	neuronal	494	808	433	922	1013	19.4098	22.6733	11.5329	17.1414	10.3985
ENSRNOG00000018241	4776.4	2525.71	3897.47	2445.92	957.202	0.69116	0.01194	0.99878	Ank1	16	-	73681422	73827488	5124	protein_coding	ankyrin	4840	2732	3616	2631	897	28.9151	10.4812	58.989	30.2573	45.3342
ENSRNOG00000025815	1148.7	983.657	1280.47	834.829	643.47	0.52123	0.012047	0.99878	Cdr2l	10	+	103934797	103948322	3417	protein_coding	cerebellar	1164	1064	1188	898	603	14.7994	10.5658	21.2737	17.6707	22.3346
ENSRNOG00000015807	37.5006	17.5653	29.1017	58.5682	80.0336	-0.70825	0.012093	0.99878	Pyroxd2	1	-	261961379	261986759	1969	protein_coding	pyridine	38	19	27	63	75	1.80181	2.28057	1.20524	0.547603	0.880895
ENSRNOG00000020117	75.0013	135.9	176.766	14.8745	62.9598	0.70295	0.01219	0.99878	Brms1	1	+	220325352	220334615	1260	protein_coding	BRMS1,	76	147	164	16	59	0.715094	2.80356	3.76685	6.62071	8.36141
ENSRNOG00000015505	1.97372	2.77347	3.23352	24.171	9.60404	-0.59976	0.012247	0.99878	Mfap5	4	+	155313671	155336228	1088	protein_coding	microfibril	2	3	3	26	9	1.58802	0.58444	0.135467	0.18465	0.209024
ENSRNOG00000000007	6068.2	2189.19	6817.34	2499.84	1950.69	0.69401	0.012306	0.99878	Gad1	3	+	56861396	56902157	3866	protein_coding	glutamate	6149	2368	6325	2689	1828	56.6931	40.9761	143.769	50.3113	152.122
ENSRNOG00000019802	519.088	526.035	458.082	652.617	888.907	-0.52093	0.012328	0.99878	Zfp428	1	+	81372650	81382079	1420	protein_coding	zinc	526	569	425	702	833	35.4231	44.6899	29.4345	28.9338	24.4642
ENSRNOG00000013902	204.28	219.104	171.377	302.137	318	-0.53396	0.012365	0.99878	P2ry12	2	-	149441598	149444548	1254	protein_coding	purinergic	207	237	159	325	298	14.5948	14.2281	10.3088	10.7253	8.14528
ENSRNOG00000001227	3978.03	3599.04	5960.46	3103.18	1899.46	0.62381	0.012373	0.99878	Adarb1	20	+	11972381	12101047	6680	protein_coding	adenosine	4031	3893	5530	3338	1780	29.5558	16.7568	39.5814	34.7364	55.8566
ENSRNOG00000007947	762.842	446.529	874.129	425.781	314.799	0.64121	0.012382	0.99878	Fam13a	4	-	89183768	89281222	3686	protein_coding	family	773	483	811	458	295	6.99719	4.79176	13.0966	7.43618	14.1342
ENSRNOG00000011290	350.335	449.302	396.645	546.636	686.155	-0.52486	0.012383	0.99878	Tm2d3	1	+	126586543	126595603	774	protein_coding	TM2	355	486	368	588	643	42.7809	49.7391	28.6433	35.6331	30.5431
ENSRNOG00000020821	136.187	110.939	262.993	74.3723	75.7652	0.69289	0.012506	0.99878	LOC108348122	1	+	88750462	88765220	2123	protein_coding	CAP-Gly	138	120	244	80	71	2.12204	2.00233	4.05942	3.20767	7.38323
ENSRNOG00000003109	488.495	519.563	525.986	680.506	782.195	-0.45545	0.012509	0.99878	Btbd17	10	-	103334052	103340922	2749	protein_coding	BTB	495	562	488	732	733	14.9951	15.9646	11.2452	11.6016	11.4038
ENSRNOG00000056716	198.359	172.88	170.299	122.714	67.2283	0.64486	0.012618	0.99878	Zbtb20	11	-	62014925	62451184	6101	protein_coding	zinc	201	187	158	132	63	2.45489	1.2457	4.14548	3.50464	3.35203
ENSRNOG00000030449	416.455	501.074	523.831	654.476	804.605	-0.50982	0.012668	0.99878	Gsta4	8	+	85497557	85518879	1010	protein_coding	glutathione	422	542	486	704	754	50.9573	58.0256	33.8741	39.5346	40.1294
ENSRNOG00000020774	1.97372	2.77347	7.54488	19.5227	22.4094	-0.62338	0.012903	0.99878	LOC103690163	1	+	87790104	87801872	2813	protein_coding	zinc	2	3	7	21	21	0.4204	0.446969	0.0444013	0.0605215	0.159858
ENSRNOG00000009022	218.096	289.365	316.885	404.399	488.739	-0.5615	0.013105	0.99878	LOC103692165	4	+	114835064	114850701	2570	protein_coding	rhotekin	221	313	294	435	458	9.53168	10.6699	5.37025	6.91145	7.34887
ENSRNOG00000004932	1589.83	401.229	1183.47	473.194	375.625	0.69821	0.01327	0.99878	Sel1l3	14	+	60123169	60229734	4133	protein_coding	SEL1L	1611	434	1098	509	352	6.93531	5.09924	24.3425	5.95912	17.0665
ENSRNOG00000005659	73.0276	9.2449	185.389	12.0855	4.26846	0.59818	0.013467	0.99878	Aurkb	10	+	55626741	55634991	4404	protein_coding	aurora	74	10	172	13	4	0.241769	0.079092	1.5262	0.187414	3.64904
ENSRNOG00000053805	338.493	108.165	282.394	116.207	80.0336	0.69429	0.013769	0.99878	Akain1	9	+	117795132	117842270	2615	protein_coding	A-kinase	343	117	262	125	75	2.69186	1.71719	8.19139	2.53906	6.43629
ENSRNOG00000014882	390.796	377.192	795.446	298.419	207.02	0.66593	0.013901	0.99878	Fgf11	10	-	56403256	56409017	2925	protein_coding	fibroblast	396	408	738	321	194	6.18006	3.97104	8.45482	7.91575	16.2083
ENSRNOG00000023708	497.377	675.802	746.944	918.497	1121.54	-0.54551	0.013997	0.99878	Tmem176a	4	+	78458625	78462423	1080	protein_coding	transmembrane	504	731	693	988	1051	51.5165	58.2649	29.1435	38.4106	41.2207
ENSRNOG00000013389	227.964	145.145	236.047	129.222	69.3625	0.66213	0.01413	0.99878	AABR07007916.1	2	-	35077504	35104963	516	protein_coding	regulator	231	157	219	139	65	15.1698	7.54209	27.9574	17.2666	27.2647
ENSRNOG00000059401	60.1984	21.2633	61.4369	16.7338	10.6712	0.68286	0.014249	0.99878	Ccdc40	10	+	108340240	108372862	3665	protein_coding	coiled-coil	61	23	57	18	10	0.276574	0.163363	1.03942	0.356133	0.999096
ENSRNOG00000057558	161.845	164.559	190.778	231.484	351.081	-0.58319	0.014399	0.99878	AC128792.2	1	+	101449902	101450071	165	pseudogene	-	164	178	177	249	329	84.9824	119.382	62.0719	61.2201	68.9121
ENSRNOG00000046271	98.6859	53.6204	395.568	32.5379	51.2215	0.66033	0.014404	0.99878	Gspt1	10	+	4312863	4446200	5122	protein_coding	G1	100	58	367	35	48	0.818172	1.19298	2.59238	1.36631	9.78668
ENSRNOG00000010839	703.631	513.092	802.991	399.751	435.383	0.55131	0.014507	0.99878	Krt222	10	-	87142116	87153982	3188	protein_coding	keratin	713	555	745	430	408	7.59563	7.66249	13.9671	9.87945	15.0122
ENSRNOG00000018735	122.371	61.9408	112.095	246.358	157.933	-0.66462	0.014585	0.99878	Cd74	18	+	56071478	56080849	1391	protein_coding	CD74	124	67	104	265	148	14.6162	8.67889	7.58457	3.72398	6.54356
ENSRNOG00000028543	247.702	339.288	368.622	169.197	211.289	0.57531	0.014891	0.99878	AABR07052523.1	3	+	59408546	59410211	1666	protein_coding	-	251	367	342	182	198	6.15191	7.11571	9.40879	12.5011	13.1873
ENSRNOG00000055714	89.8042	4.62245	174.61	4.64827	7.46981	0.57038	0.015051	0.99878	Ak7	6	+	129538982	129606932	2999	protein_coding	adenylate	91	5	162	5	7	0.100202	0.149149	2.02241	0.100977	3.70352
ENSRNOG00000002120	54.2773	2.77347	78.6824	0.929653	0	0.53502	0.015345	0.99878	Spata18	14	-	37081427	37108341	2105	protein_coding	spermatogenesis	55	3	73	1	0	0.0267523	0	1.63172	0.0808774	2.2278
ENSRNOG00000019741	680.933	879.19	633.77	1143.47	1060.71	-0.49902	0.01537	0.99878	Isyna1	16	-	20589481	20592449	1997	protein_coding	inositol-3-phosphate	690	951	588	1230	994	34.6849	29.8014	21.5777	27.0247	18.915
ENSRNOG00000013263	22.6978	10.1694	28.0239	2.78896	4.26846	0.62947	0.015384	0.99878	Ccdc151	8	-	23000872	23014499	2225	protein_coding	coiled-coil	23	11	26	3	4	0.0759285	0.107636	0.645554	0.280557	0.750671
ENSRNOG00000000824	55.2641	57.3184	45.2693	114.347	85.3692	-0.63597	0.015584	0.99878	Dse	20	-	27703732	27782586	4388	protein_coding	dermatan	56	62	42	123	80	1.71492	1.18589	0.865863	0.871116	0.668008
ENSRNOG00000011019	5.92115	1.84898	1.07784	95.7543	1.06712	-0.47468	0.015758	0.99878	Faahl	5	-	134331929	134348995	1740	protein_coding	fatty-acid	6	2	1	103	1	3.33351	0.0344095	0.215346	0.0652287	0.0369196
ENSRNOG00000061910	105.594	105.392	56.0477	161.76	184.611	-0.64334	0.015777	0.99878	Igfbp3	14	-	87457647	87465374	2407	protein_coding	insulin-like	107	114	52	174	173	4.07086	4.30327	2.77615	2.68774	1.38782
ENSRNOG00000010646	1456.6	1091.82	3276.64	977.066	787.531	0.66708	0.016318	0.99878	Tmem229b	6	-	102152147	102196138	3767	protein_coding	transmembrane	1476	1181	3040	1051	738	15.7116	11.7298	24.4695	17.7915	51.8423
ENSRNOG00000009431	380.928	255.159	435.448	239.851	123.785	0.64007	0.016608	0.99878	Tbc1d4	15	-	85930044	86105273	3927	protein_coding	TBC1	386	276	404	258	116	3.79246	1.8129	6.29231	4.08841	6.77447
ENSRNOG00000011425	533.891	253.31	363.232	229.624	170.738	0.63127	0.016877	0.99878	Ptpn3	5	-	74248996	74368186	7601	protein_coding	protein	541	274	337	247	160	2.68782	1.85113	6.52863	3.00468	4.18337
ENSRNOG00000024494	53.2904	9.2449	67.904	9.29653	5.33558	0.61094	0.0172	0.99878	AABR07056633.1	7	-	33702770	33793565	3618	protein_coding	-	54	10	63	10	5	0.155648	0.0827427	0.932095	0.156852	1.11861
ENSRNOG00000018760	140.134	111.863	140.119	85.5281	59.7584	0.60471	0.01722	0.99878	Mpp7	17	+	60059949	60250352	2201	protein_coding	membrane	142	121	130	92	56	2.35386	1.52334	4.02906	3.11978	3.79428
ENSRNOG00000042519	437.179	322.647	353.532	267.74	159	0.5889	0.017376	0.99878	Peak1	8	-	60867819	61079526	7011	protein_coding	pseudopodium-enriched	443	349	328	288	149	2.31327	1.27243	3.94602	2.8249	3.00539
ENSRNOG00000024707	55.2641	3.69796	64.6704	3.71861	1.06712	0.5451	0.017859	0.99878	Tp73	5	-	171355876	171415354	4749	protein_coding	tumor	56	4	60	4	1	0.047432	0.0126074	0.736412	0.0477987	0.811625
ENSRNOG00000042139	9.86859	7.39592	14.0119	27.8896	34.1477	-0.66023	0.017923	0.99878	Clec4a1	4	-	155947453	155959993	1625	protein_coding	C-type	10	8	13	30	32	1.03964	1.17903	0.38431	0.27938	0.513921
ENSRNOG00000002385	15.7897	30.5082	7.54488	113.418	25.6108	-0.62265	0.017924	0.99878	Prg4	13	-	67672878	67688477	3183	protein_coding	proteoglycan	16	33	7	122	24	2.15842	0.451443	0.31392	0.588349	0.141276
ENSRNOG00000012733	878.305	571.335	546.465	448.093	337.208	0.57339	0.018237	0.99878	Ankrd12	9	+	113605657	113682482	9777	protein_coding	ankyrin	890	618	507	482	316	2.77623	1.93513	5.68486	3.58708	3.33126
ENSRNOG00000042333	713.499	537.129	563.711	448.093	262.51	0.57553	0.018259	0.99878	Dnal1	6	+	107596782	107625214	2857	protein_coding	dynein,	723	581	523	482	246	9.59461	5.20631	15.9603	11.6547	11.8761
ENSRNOG00000015781	292.11	59.1674	107.784	46.4827	51.2215	0.66036	0.018328	0.99878	Ndst3	2	-	227738650	227890077	2776	protein_coding	N-deacetylase	296	64	100	50	48	1.01429	1.03526	6.65897	1.30833	2.31413
ENSRNOG00000014633	1475.35	1432.03	1547.78	1844.43	2335.91	-0.43389	0.018432	0.99878	Vps28	7	-	117684339	117688187	977	protein_coding	VPS28	1495	1549	1436	1984	2189	114.356	134.147	95.5612	89.9736	94.4205
ENSRNOG00000019959	11233.4	7193.46	13340.4	7427.93	3766.92	0.62141	0.018519	0.99878	Kcnc3	1	+	100593680	100607874	5754	protein_coding	potassium	11383	7781	12377	7990	3530	126.888	59.6025	200.472	124.524	224.224
ENSRNOG00000030776	8.88173	16.6408	10.7784	57.6385	21.3423	-0.64452	0.018558	0.99878	Sytl2	1	+	154579949	154599430	2043	protein_coding	synaptotagmin-like	9	18	10	62	20	1.70898	0.586124	0.275112	0.499991	0.31444
ENSRNOG00000022870	348.361	295.837	295.328	223.117	191.014	0.49622	0.018573	0.99878	Smad5	17	-	8311796	8331032	2302	protein_coding	SMAD	353	320	274	240	179	5.8711	4.6556	9.57645	7.88865	7.6463
ENSRNOG00000029988	7.89487	12.9429	14.0119	42.7641	25.6108	-0.65653	0.018624	0.99878	AABR07007675.1	2	-	23260651	23260965	315	protein_coding	-	8	14	13	46	24	8.22358	4.56172	1.58604	2.52218	2.65118
ENSRNOG00000061199	23.6846	18.4898	9.70057	45.553	45.8859	-0.66427	0.018717	0.99878	Tcfl5	3	-	176125482	176144531	1467	protein_coding	transcription	24	20	9	49	43	1.88096	1.75496	1.02168	0.773674	0.394111
ENSRNOG00000010996	205.267	174.729	169.221	128.292	86.4363	0.5744	0.018868	0.99878	Mob1b	14	-	20960052	20992753	2704	protein_coding	MOB	208	189	157	138	81	2.87399	1.79352	4.80388	3.96655	3.72992
ENSRNOG00000015201	525.996	143.296	314.729	127.362	147.262	0.66216	0.018911	0.99878	Tmem266	8	+	59900651	60014363	2402	protein_coding	transmembrane	533	155	292	137	138	3.21189	3.43981	13.8576	3.66199	7.80937
ENSRNOG00000019987	1192.13	996.6	1233.05	1480.01	1810.89	-0.45661	0.018955	0.99878	Scand1	3	-	152381665	152382529	766	protein_coding	SCAN	1208	1078	1144	1592	1697	117.038	132.642	98.4857	79.8634	95.9409
ENSRNOG00000047261	84.8699	316.176	336.286	103.192	83.235	0.66378	0.019006	0.99878	AABR07031445.1	18	+	14756684	14964991	1747	protein_coding	-	86	342	312	111	78	7.84293	5.85955	6.73869	24.3515	25.148
ENSRNOG00000019568	4962.91	4779.61	4315.67	5892.14	7031.22	-0.41318	0.019054	0.99878	Jund	16	-	20485029	20486707	1679	protein_coding	JunD	5029	5170	4004	6338	6589	212.576	234.962	187.054	174.742	153.197
ENSRNOG00000049829	22.6978	34.2061	9.70057	1.85931	5.33558	0.59484	0.019059	0.99878	AABR07060872.1	4	+	98337367	98523473	1127	protein_coding	-	23	37	9	2	5	0.150571	0.400218	1.92027	2.8071	0.772943
ENSRNOG00000055889	23.6846	9.2449	46.3471	4.64827	4.26846	0.59861	0.019123	0.99878	AABR07030901.1	10	+	108387789	108393442	1468	protein_coding	-	24	10	43	5	4	0.191804	0.163141	1.02099	0.386573	1.88169
ENSRNOG00000006000	431.257	293.988	329.819	238.921	196.349	0.54259	0.019284	0.99878	Cdk12	10	+	86157608	86222707	5832	protein_coding	cyclin-dependent	437	318	306	257	184	2.88414	2.19541	5.43858	3.59629	3.91739
ENSRNOG00000018937	2296.42	2572.86	1950.89	3164.54	3264.31	-0.43744	0.019359	0.99878	Gstm2	2	-	210720704	210782856	1992	protein_coding	glutathione	2327	2783	1810	3404	3059	180.671	172.62	136.967	148.852	109.59
ENSRNOG00000017022	3499.4	1034.5	2969.45	1396.34	730.974	0.65868	0.019415	0.99878	Cerk	7	-	127015162	127058056	4319	protein_coding	ceramide	3546	1119	2755	1502	685	19.5839	9.49589	51.2732	14.703	40.9774
ENSRNOG00000034246	1278.97	3259.75	1553.17	4139.75	3805.33	-0.63148	0.019503	0.99878	Rps27a	5	-	138628482	138629026	545	protein_coding	ribosomal	1296	3526	1441	4453	3566	460.118	391.754	148.506	367.15	169.853
ENSRNOG00000011387	207.24	149.767	105.628	91.106	64.0269	0.63166	0.019702	0.99878	Tet3	4	-	115066309	115157263	6073	protein_coding	tet	210	162	98	98	60	0.908733	0.591529	2.15949	1.5138	1.03664
ENSRNOG00000026914	104.607	7.39592	95.9278	11.1558	9.60404	0.58262	0.019756	0.99878	Dnah1	16	-	7345978	7408265	13792	protein_coding	dynein,	106	8	89	12	9	0.0511554	0.0407913	0.501116	0.0343673	0.432806
ENSRNOG00000014661	429.284	161.786	247.903	158.041	94.9732	0.65038	0.019929	0.99878	Zfp385d	15	-	6200829	6587367	1733	protein_coding	zinc	435	175	230	170	89	5.52413	3.07482	15.6757	5.73057	8.52581
ENSRNOG00000012405	800.343	474.263	521.675	402.54	292.39	0.5778	0.020008	0.99878	Tcf4	18	+	65155685	65507977	2745	protein_coding	transcription	811	513	484	433	274	11.7286	7.89086	24.3614	14.003	14.9554
ENSRNOG00000019199	5.92115	13.8673	53.892	1.85931	1.06712	0.53263	0.020087	0.99878	LOC100911692	1	+	214440503	214445874	1583	protein_coding	EF-hand	6	15	50	2	1	0.071148	0.0378222	0.236704	0.537735	2.02906
ENSRNOG00000030355	1432.92	1146.37	1825.86	1042.14	793.934	0.53417	0.020358	0.99878	Mroh1	7	+	117445144	117514612	5363	protein_coding	maestro	1452	1240	1694	1121	744	20.0024	14.1145	28.7319	22.2968	34.4812
ENSRNOG00000020151	16.7766	4.62245	11.8562	133.87	5.33558	-0.52919	0.020478	0.99878	Cdh1	19	+	38768467	38838395	4396	protein_coding	cadherin	17	5	11	144	5	1.84467	0.068099	0.241505	0.0645461	0.160746
ENSRNOG00000028505	1883.91	2276.09	2434.84	2692.28	4167.08	-0.5179	0.020689	0.99878	Rps18	20	+	5441876	5445553	2490	protein_coding	ribosomal	1909	2462	2259	2896	3905	224.017	321.157	163.761	191.918	199.338
ENSRNOG00000013459	80.9224	61.0163	62.5148	29.7489	38.4161	0.6299	0.020696	0.99878	Ints9	15	+	48327461	48411462	2546	protein_coding	integrator	82	66	58	32	36	0.707791	0.846588	2.01136	1.4711	1.46344
ENSRNOG00000046863	129.279	270.876	37.7244	377.439	451.39	-0.64697	0.020697	0.99878	C1ql2	13	+	36378356	36380302	1364	protein_coding	complement	131	293	35	406	423	16.762	18.5675	5.9978	12.1902	1.64839
ENSRNOG00000005309	2326.03	2457.29	2386.34	1895.56	1046.84	0.54326	0.020813	0.99878	Scn8a	7	+	142575672	142684114	6847	protein_coding	sodium	2357	2658	2214	2039	981	17.989	9.20179	23.0606	23.6313	22.2823
ENSRNOG00000002079	2019.11	1956.22	2121.19	1606.44	1403.26	0.39022	0.02086	0.99878	Mapk10	14	+	8080275	8368254	3040	protein_coding	mitogen	2046	2116	1968	1728	1315	55.6057	44.99	73.0134	68.6176	72.2426
ENSRNOG00000013752	1755.62	1704.76	1554.25	1328.47	920.92	0.47937	0.020882	0.99878	Elavl3	8	-	23030118	23063041	1761	protein_coding	ELAV	1779	1844	1442	1429	863	45.6969	29.3413	63.0887	59.4237	52.6032
ENSRNOG00000017864	352.309	237.594	238.203	181.282	148.329	0.5605	0.020996	0.99878	Bdp1	2	-	30250633	30340208	8106	protein_coding	B	357	257	221	195	139	3.28188	2.48724	6.66312	4.35878	4.243
ENSRNOG00000015749	297.045	414.171	315.807	446.234	678.685	-0.55074	0.021103	0.99878	Nme3	10	+	14258380	14259336	645	protein_coding	NME/NM23	301	448	293	480	636	41.9078	59.0372	29.1435	39.4163	29.1819
ENSRNOG00000034221	286.189	212.633	362.154	192.438	128.054	0.59189	0.021173	0.99878	Cfap126	13	+	89480058	89495949	1087	protein_coding	cilia	290	230	336	207	120	10.7239	6.60967	16.6611	12.0076	19.8571
ENSRNOG00000018320	2320.11	2517.39	2623.46	2995.34	4350.63	-0.47427	0.021457	0.99878	Rps15a	1	-	187759480	187766709	1438	protein_coding	ribosomal	2351	2723	2434	3222	4077	291.24	391.815	235.667	248.038	250.98
ENSRNOG00000002593	1427	917.094	3250.77	919.427	730.974	0.64589	0.021503	0.99878	Esrrg	13	+	106463368	106683436	5330	protein_coding	estrogen-related	1446	992	3016	989	685	10.4492	7.6947	16.9424	10.5619	36.3505
ENSRNOG00000049758	416.455	302.308	266.227	228.695	145.128	0.58297	0.021513	0.99878	Tbc1d16	10	-	108258240	108321644	2605	protein_coding	TBC1	422	327	247	246	136	5.31791	3.12579	10.1167	7.12358	6.0911
ENSRNOG00000037688	62.1721	5.54694	130.419	9.29653	3.20135	0.54065	0.021685	0.99878	Ak9	20	+	46044892	46162073	6589	protein_coding	adenylate	63	6	121	10	3	0.0854661	0.0272603	0.597112	0.0516761	1.1797
ENSRNOG00000006388	35.5269	27.7347	18.3233	63.2164	57.6242	-0.64546	0.02171	0.99878	Pygl	6	-	92597706	92643847	2878	protein_coding	glycogen	36	30	17	68	54	1.33055	1.12339	0.781172	0.591546	0.379459
ENSRNOG00000003284	277.307	197.841	501.196	195.227	70.4296	0.64891	0.021784	0.99878	Epn3	10	-	82220762	82229140	3495	protein_coding	epsin	281	214	465	210	66	3.38365	1.13064	5.02105	3.47476	8.54697
ENSRNOG00000014689	1827.66	1909.07	2071.61	1546.01	1082.05	0.47101	0.021899	0.99878	Zbtb4	10	+	56381813	56385960	3228	protein_coding	zinc	1852	2065	1922	1663	1014	29.0116	18.8076	35.8296	36.3032	38.2495
ENSRNOG00000011000	2364.51	1195.37	1265.38	1055.16	661.611	0.60721	0.021932	0.99878	Rims1	9	-	28442229	28973246	5870	protein_coding	regulating	2396	1293	1174	1135	620	12.6142	7.32604	29.5305	14.4812	14.8841
ENSRNOG00000018427	36.5138	18.4898	30.1795	11.1558	3.20135	0.61819	0.022112	0.99878	Lhx3	3	-	3654755	3661810	1297	protein_coding	LIM	37	20	28	12	3	0.560335	0.148937	1.91597	0.941111	1.49148
ENSRNOG00000007387	491.456	294.912	480.717	255.655	251.839	0.55473	0.02214	0.99878	Per1	10	+	55687050	55695994	4049	protein_coding	period	498	319	446	275	236	3.82471	3.48974	7.68098	4.47096	7.07609
ENSRNOG00000033844	920.74	1202.76	719.998	1179.73	2179.05	-0.58752	0.022254	0.99878	LOC100912195	1	-	116565790	116567189	709	protein_coding	protein	933	1301	668	1269	2042	100.793	172.44	82.1808	104.133	60.5252
ENSRNOG00000053812	1.97372	4.62245	15.0898	101.332	5.33558	-0.49705	0.022427	0.99878	LOC103689947	2	-	196105569	196113149	2011	protein_coding	selenium-binding	2	5	14	109	5	3.0523	0.148863	0.0621088	0.141096	0.447221
ENSRNOG00000030530	21.7109	34.2061	7.54488	61.3571	60.8256	-0.63599	0.022432	0.99878	Gzmm	7	-	12893432	12899004	934	protein_coding	granzyme	22	37	7	66	57	3.97934	3.6539	1.47099	2.24809	0.481457
ENSRNOG00000020481	229.938	404.002	301.795	432.289	650.94	-0.57653	0.022932	0.99878	Pafah1b3	1	-	82163595	82166363	1050	protein_coding	platelet-activating	233	437	280	465	610	24.9389	34.7831	13.858	23.6184	17.1307
ENSRNOG00000033299	1283.9	1229.57	1628.62	1810.03	2231.34	-0.46507	0.022983	0.99878	Mt-atp8	MT	+	7758	7961	204	protein_coding	mitochondrially	1301	1330	1511	1947	2091	537.464	613.694	398.274	369.981	475.818
ENSRNOG00000003661	716.46	802.457	620.836	900.834	1253.86	-0.49019	0.023005	0.99878	Jpt1	10	-	104057697	104075777	1384	protein_coding	Jupiter	726	868	576	969	1175	39.4277	50.8312	32.7594	35.5911	26.7358
ENSRNOG00000016391	20.724	25.8857	6.46704	2.78896	2.13423	0.55943	0.023034	0.99878	Arid4b	17	-	53629839	53713408	5331	protein_coding	AT-rich	21	28	6	3	2	0.0394261	0.0279452	0.306058	0.370822	0.0899512
ENSRNOG00000030069	3.94744	7.39592	20.479	3.71861	153.665	-0.49295	0.023044	0.99878	Faim	8	+	106816152	106827580	1155	protein_coding	Fas	4	8	19	4	144	0.195026	7.46464	0.216278	0.393066	1.05676
ENSRNOG00000025594	1750.69	1652.99	2805.62	1482.8	802.471	0.5918	0.023132	0.99878	Scrt1	7	-	117583453	117587103	1725	protein_coding	scratch	1774	1788	2603	1595	752	52.0697	26.101	64.2243	58.8215	96.9374
ENSRNOG00000005724	26.6452	131.278	47.425	20.4524	18.141	0.62106	0.023155	0.99878	Map3k7	5	+	47186558	47244416	4540	protein_coding	mitogen	27	142	44	22	17	0.272885	0.224193	0.371401	1.77497	0.622591
ENSRNOG00000020424	427.31	574.108	447.304	628.446	866.497	-0.50798	0.023262	0.99878	Plpp4	1	+	202432366	202560628	1242	protein_coding	phospholipid	433	621	415	676	812	30.6506	39.1438	21.7722	28.3745	21.4651
ENSRNOG00000016000	17.7635	19.4143	36.6466	34.3972	105.644	-0.63188	0.02339	0.99878	Atp5pb	2	-	208408890	208420163	2063	protein_coding	ATP	18	21	34	37	99	2.86603	8.15322	1.54623	1.63924	3.00435
ENSRNOG00000027145	158.884	87.8265	75.4488	61.3571	29.8792	0.64017	0.023394	0.99878	Rora	8	+	75516904	75607212	1690	protein_coding	RAR-related	161	95	70	66	28	2.19923	0.991972	5.94941	3.19003	2.66083
ENSRNOG00000019203	191.451	171.955	156.287	300.278	235.832	-0.50826	0.023409	0.99878	Eya2	3	+	162346490	162470065	2842	protein_coding	EYA	194	186	145	323	221	8.98237	6.53425	5.9829	5.2125	4.59991
ENSRNOG00000020936	41.4481	54.5449	14.0119	70.6536	125.92	-0.63706	0.023483	0.99878	Nradd	8	-	118890399	118893702	1201	protein_coding	neurotrophin	42	59	13	76	118	3.56356	5.88257	2.18394	2.78783	0.695355
ENSRNOG00000046001	225.004	42.5265	447.304	74.3723	51.2215	0.61217	0.023518	0.99878	AABR07030823.1	10	-	105282095	105283854	1758	pseudogene	-	228	46	415	80	48	2.56262	1.63475	8.09937	1.4849	15.1648
ENSRNOG00000005825	349.348	474.263	308.262	621.938	555.967	-0.51357	0.023613	0.99878	Lyz2	7	-	60335969	60341264	1190	protein_coding	lysozyme	354	513	286	669	521	31.6587	26.2131	18.5777	24.4641	15.4392
ENSRNOG00000026420	63.159	10.1694	65.7483	9.29653	10.6712	0.59128	0.023769	0.99878	Iqcg	11	+	70967223	71105403	2900	protein_coding	IQ	64	11	61	10	10	0.274433	0.291777	1.94777	0.30421	1.90967
ENSRNOG00000052445	234.872	94.298	119.64	82.7391	46.9531	0.63743	0.0238	0.99878	Kdm7a	4	-	66922013	66955732	2604	protein_coding	lysine	238	102	111	89	44	1.9247	1.01167	5.70783	2.22289	2.73835
ENSRNOG00000015447	113.489	530.657	530.298	185.931	46.9531	0.6223	0.023825	0.99878	Calcoco1	7	-	145435584	145450301	3101	protein_coding	calcium	115	574	492	200	44	6.704	1.56809	4.27488	19.3892	18.8132
ENSRNOG00000045949	104.607	94.298	87.3051	6.50757	50.1544	0.62153	0.023912	0.99878	Faah	5	-	134852875	134871775	3574	protein_coding	fatty	106	102	81	7	47	0.110295	0.787357	1.85219	1.61958	1.45592
ENSRNOG00000054724	540.799	640.671	544.31	747.441	888.907	-0.43858	0.023938	0.99878	Pycr3	7	-	116949879	116955148	1467	protein_coding	pyrroline-5-carboxylate	548	693	505	804	833	30.8631	33.9972	23.3284	26.8078	22.114
ENSRNOG00000019711	3.94744	5.54694	5.3892	71.5833	2.13423	-0.48784	0.024045	0.99878	Isoc1	18	+	53727209	53745200	894	protein_coding	isochorismatase	4	6	5	77	2	4.85028	0.133943	0.27942	0.380866	0.359285
ENSRNOG00000017628	334.545	227.425	339.52	645.179	386.296	-0.56917	0.024067	0.99878	Tagln	8	-	50222896	50231357	1254	protein_coding	transgelin	339	246	315	694	362	37.7236	20.9207	20.435	13.4751	19.5325
ENSRNOG00000014037	121.384	143.296	118.562	74.3723	81.1007	0.54471	0.024078	0.99878	Dcun1d3	1	-	189627972	189666440	1473	protein_coding	defective	123	155	110	80	76	3.05845	3.08915	5.2148	5.97155	4.79729
ENSRNOG00000060662	28.6189	28.6592	12.9341	66.935	46.9531	-0.63805	0.024166	0.99878	Pou4f1	15	-	88620470	88622413	1254	protein_coding	POU	29	31	12	72	44	3.23332	2.10079	1.44423	1.40289	0.614738
ENSRNOG00000033579	4.9343	14.7918	4.31136	37.1861	22.4094	-0.58902	0.024406	0.99878	Glt8d2	7	+	27174882	27192882	1053	protein_coding	glycosyltransferase	5	16	4	40	21	2.13917	1.19404	0.296536	0.862283	0.244027
ENSRNOG00000019474	180.595	224.651	81.9159	276.107	388.43	-0.62378	0.024491	0.99878	Rsph9	9	+	17225122	17245093	1126	protein_coding	radial	183	243	76	297	364	18.0812	23.5607	12.355	14.9081	5.27811
ENSRNOG00000019549	4621.46	4354.35	4385.73	3612.63	2999.66	0.3857	0.024529	0.99878	Akap12	1	+	40816107	40906581	6589	protein_coding	A-kinase	4683	4710	4069	3886	2811	36.0816	27.7497	48.2201	44.0705	43.0986
ENSRNOG00000003887	1816.81	2440.65	3167.77	1616.67	1517.44	0.51916	0.024537	0.99878	Lgi2	14	+	60764409	60796116	5983	protein_coding	leucine-rich	1841	2640	2939	1739	1422	16.3679	14.2301	19.2163	25.0405	31.5564
ENSRNOG00000057384	132.239	96.1469	125.03	71.5833	65.094	0.5669	0.02455	0.99878	Nfatc2ip	1	-	197785968	197801634	2163	protein_coding	nuclear	134	104	116	77	61	2.00469	1.6885	3.86886	2.72857	3.44515
ENSRNOG00000002496	663.169	355.929	350.298	303.997	123.785	0.62727	0.024562	0.99878	Stxbp5l	11	+	66316606	66566331	3273	protein_coding	syntaxin	672	385	325	327	116	5.6262	2.12197	12.8221	6.67533	6.37887
ENSRNOG00000051819	71.0539	109.09	82.9937	118.996	215.557	-0.6069	0.024596	0.99878	Sdr42e1	19	-	50207980	50220455	2612	protein_coding	short	72	118	77	128	202	2.75963	4.63027	1.72145	2.5637	1.89376
ENSRNOG00000054764	367.112	294.912	516.286	265.881	187.812	0.56884	0.024667	0.99878	Flt3	12	+	9360672	9436570	3006	protein_coding	fms-related	372	319	479	286	176	5.35785	3.50552	7.72839	6.02226	10.2365
ENSRNOG00000021130	478.627	297.686	330.897	253.795	183.544	0.55654	0.024801	0.99878	Abcc8	1	-	102110708	102191287	4749	protein_coding	ATP	485	322	307	273	172	3.27656	2.19482	6.45534	3.89454	4.20326
ENSRNOG00000015997	203.293	211.708	145.508	262.162	345.745	-0.53751	0.024875	0.99878	Ccdc106	1	-	72331491	72335855	1020	protein_coding	coiled-coil	206	229	135	282	324	15.5691	19.0184	12.6125	12.7407	8.50237
ENSRNOG00000013874	4380.67	5020.9	5181.18	6065.06	7311.87	-0.40699	0.024963	0.99878	Rplp1	8	-	66862143	66863476	496	protein_coding	ribosomal	4439	5431	4807	6524	6852	740.706	827.111	558.906	621.378	622.585
ENSRNOG00000010819	4207.97	3647.11	5058.31	3027.88	3028.47	0.43718	0.024968	0.99878	Hspa4l	2	+	127625683	127677503	4866	protein_coding	heat	4264	3945	4693	3257	2838	98.1871	90.9628	142.553	119.847	161.391
ENSRNOG00000003845	153.95	75.8082	139.041	73.4426	41.6175	0.62516	0.025089	0.99878	Wnt3	10	+	91830654	91874793	2951	protein_coding	Wnt	156	82	129	79	39	1.50755	0.791268	3.30134	1.57689	2.80819
ENSRNOG00000014202	44.4087	34.2061	36.6466	74.3723	70.4296	-0.60178	0.025364	0.99878	Snx20	19	+	19395655	19404835	1368	protein_coding	sorting	45	37	34	80	66	3.29319	2.88859	2.05429	1.53488	1.59661
ENSRNOG00000024159	159.871	197.841	243.592	303.997	327.604	-0.51784	0.025372	0.99878	Fcer1g	13	-	89601896	89606326	631	protein_coding	Fc	162	214	226	327	307	29.1831	29.1298	16.0332	19.2461	23.0083
ENSRNOG00000022698	187.503	154.39	146.586	103.192	101.376	0.52246	0.025681	0.99878	Vsig10	12	-	44966119	44999159	3214	protein_coding	V-set	190	167	136	111	95	2.44746	2.22706	4.64588	3.71068	3.42077
ENSRNOG00000024693	48.3561	44.3755	64.6704	25.1006	24.5436	0.62094	0.025859	0.99878	Zfp831	3	+	172692452	172804916	6956	protein_coding	zinc	49	48	60	27	23	0.259333	0.234875	0.521929	0.4646	0.657412
ENSRNOG00000019147	227.964	230.198	275.927	351.409	359.618	-0.45639	0.025888	0.99878	Stom	3	-	14514868	14538241	2514	protein_coding	stomatin	231	249	256	378	337	8.4672	8.02588	5.73828	5.62072	6.54156
ENSRNOG00000024635	200.332	172.88	179.999	133.87	92.839	0.53387	0.025952	0.99878	Cramp1	10	-	14326802	14373334	5498	protein_coding	cramped	203	187	167	144	87	1.47493	0.94742	2.30583	1.93017	1.95127
ENSRNOG00000053751	42.4349	30.5082	62.5148	13.9448	21.3423	0.62975	0.026005	0.99878	AABR07043453.1	19	-	28665506	28666993	309	protein_coding	-	43	33	58	15	20	2.73367	3.87525	8.69051	6.06057	12.058
ENSRNOG00000001843	638.498	298.61	793.291	329.097	257.175	0.60764	0.026191	0.99878	Bcl6	11	+	80255790	80279075	3389	protein_coding	BCL6,	647	323	736	354	241	5.88227	4.25769	11.9225	5.40865	13.9512
ENSRNOG00000012356	690.801	671.18	665.028	539.199	358.551	0.48269	0.026216	0.99878	Slc36a1	10	+	40543288	40574444	3089	protein_coding	solute	700	726	617	580	336	13.7293	8.45616	18.3755	17.3181	16.6608
ENSRNOG00000016961	928.634	1023.41	999.158	1100.71	2168.38	-0.54767	0.026277	0.99878	Rps27	2	-	189572176	189573280	342	protein_coding	ribosomal	941	1107	927	1184	2032	194.957	355.734	171.83	183.687	174.125
ENSRNOG00000015986	1204.96	1079.8	1266.46	936.161	740.578	0.42965	0.026371	0.99878	Rassf8	4	+	180062799	180135966	5241	protein_coding	Ras	1221	1168	1175	1007	694	17.2417	12.6335	23.1839	20.1529	22.9499
ENSRNOG00000023226	369.085	472.414	413.891	498.294	881.437	-0.54296	0.026401	0.99878	S100a10	2	+	193892589	193901236	573	protein_coding	S100	374	511	384	536	826	52.6773	86.3085	40.7617	50.6086	43.051
ENSRNOG00000008516	324.677	295.837	343.831	344.901	854.759	-0.59501	0.026729	0.99878	AABR07049516.1	5	-	125345343	125345726	384	protein_coding	-	329	320	319	371	801	54.4072	124.891	53.5057	47.2908	53.3661
ENSRNOG00000012876	51.3167	45.3	92.6943	373.721	40.5504	-0.59357	0.026833	0.99878	Slc6a13	4	+	153874852	153912155	2436	protein_coding	solute	52	49	86	402	38	10.4419	1.04943	1.49789	1.28261	2.54827
ENSRNOG00000000133	1061.86	1083.5	1023.95	1311.74	1534.51	-0.38442	0.026909	0.99878	Txndc15	17	-	9429175	9441526	1521	protein_coding	thioredoxin	1076	1172	950	1411	1438	52.241	56.6054	44.1792	43.7277	40.1237
ENSRNOG00000058827	27.6321	49.9225	1.07784	105.051	124.852	-0.54566	0.026929	0.99878	Six2	6	-	8952572	8956276	1327	protein_coding	SIX	28	54	1	113	117	4.79536	5.2789	1.31772	2.3093	0.04841
ENSRNOG00000017874	103.62	140.522	127.185	188.72	201.685	-0.51537	0.027005	0.99878	Cd53	2	-	209489279	209537087	1699	protein_coding	Cd53	105	152	118	203	189	6.72847	6.66034	3.8595	5.07701	4.46164
ENSRNOG00000009599	70.067	83.2041	43.1136	110.629	138.725	-0.59922	0.027071	0.99878	Rwdd2a	8	+	94243372	94246496	1513	protein_coding	RWD	71	90	40	119	130	4.42916	5.14438	2.93059	3.37568	1.69835
ENSRNOG00000026336	112.502	145.145	132.574	183.142	228.363	-0.51651	0.027349	0.99878	Tmem255b	16	+	81189073	81209429	1009	protein_coding	transmembrane	114	157	123	197	214	13.5125	15.6063	8.67155	10.8521	9.62428
ENSRNOG00000018337	6324.78	7516.1	3166.7	8204.19	12693.3	-0.58794	0.028029	0.99878	Caly	1	-	212537848	212549477	1548	protein_coding	calcyon	6409	8130	2938	8825	11895	407.017	583.28	327.801	377.862	154.576
ENSRNOG00000032546	355.269	219.104	234.969	184.071	126.987	0.56252	0.028032	0.99878	Dot1l	7	-	11786105	11824742	6015	protein_coding	DOT1	360	237	218	198	119	1.85372	1.18451	3.73768	2.23599	2.32824
ENSRNOG00000051382	111.515	175.653	195.089	278.896	259.309	-0.54797	0.028427	0.99878	Ntan1	10	+	3218466	3235229	1442	protein_coding	N-terminal	113	190	181	300	243	32.3023	27.8184	13.4931	20.6163	22.2322
ENSRNOG00000049132	10.8555	8.32041	12.9341	35.3268	23.4765	-0.61057	0.028449	0.99878	Map2k3	10	+	45089464	45110787	2319	protein_coding	mitogen	11	9	12	38	22	0.922776	0.568002	0.296229	0.220242	0.33242
ENSRNOG00000019221	162.832	156.239	144.431	220.328	236.9	-0.46776	0.028538	0.99878	Gstm4	2	-	210833884	210839295	1745	protein_coding	glutathione	165	169	134	237	222	7.64833	7.61703	5.90505	5.49603	4.93305
ENSRNOG00000027756	303.953	191.369	199.401	161.76	73.6309	0.60007	0.028665	0.99878	Usf3	11	-	61432064	61499557	8062	protein_coding	upstream	308	207	185	174	69	1.31102	0.552744	2.57355	1.57172	1.5901
ENSRNOG00000016110	566.457	199.69	408.502	240.78	113.114	0.61595	0.028731	0.99878	Kcnk12	6	-	11373917	11494459	1891	protein_coding	potassium	574	216	379	259	106	7.71297	3.35616	18.9564	6.48217	12.8752
ENSRNOG00000015581	131.252	10.1694	192.933	16.7338	24.5436	0.54978	0.028867	0.99878	Dnah6	4	-	100936978	101156576	12429	protein_coding	dynein,	133	11	179	18	23	0.0815548	0.110795	0.668268	0.0502244	0.925173
ENSRNOG00000026702	68.0933	21.2633	121.796	24.171	17.0738	0.59626	0.028923	0.99878	Jaml	8	+	49378644	49410088	2682	protein_coding	junction	69	23	113	26	16	0.545919	0.357182	1.60667	0.486662	2.70661
ENSRNOG00000006663	420.402	125.731	308.262	163.619	66.1611	0.61795	0.028978	0.99878	Usp2	8	+	48406260	48430885	2552	protein_coding	ubiquitin	426	136	286	176	62	5.51235	2.06457	14.7964	4.29247	10.2184
ENSRNOG00000014363	727.315	492.753	1017.48	477.842	386.296	0.5586	0.029043	0.99878	Arhgef3	16	+	2743823	3026760	4277	protein_coding	Rho	737	533	944	514	362	9.74586	7.29761	15.4969	10.1842	20.4184
ENSRNOG00000021109	24.6715	12.9429	40.9579	4.64827	8.53692	0.58069	0.029047	0.99878	Ccdc114	1	+	101906903	101932998	2591	protein_coding	coiled-coil	25	14	38	5	8	0.108672	0.184863	0.60257	0.306633	0.942155
ENSRNOG00000005348	306.913	243.141	259.76	386.736	392.698	-0.44777	0.029102	0.99878	Pamr1	3	+	92403582	92502089	2811	protein_coding	peptidase	311	263	241	416	368	8.33386	7.83818	6.90931	5.30949	5.5076
ENSRNOG00000001009	547.707	538.053	586.345	680.506	920.92	-0.44328	0.029109	0.99878	Bri3	12	-	12322243	12330939	1555	protein_coding	brain	555	582	544	732	863	65.5351	82.1464	55.1033	52.5086	55.559
ENSRNOG00000011180	226.978	259.782	203.712	316.082	363.886	-0.46544	0.02922	0.99878	Irx5	19	+	16415636	16421191	2400	protein_coding	iroquois	230	281	189	340	341	10.6076	11.3111	7.95767	8.8346	6.72653
ENSRNOG00000018748	193.424	171.031	105.628	333.746	223.027	-0.57188	0.029381	0.99878	Slc16a11	10	+	56822756	56826479	1918	protein_coding	solute	196	185	98	359	209	12.9428	8.01112	7.83628	6.72123	4.03043
ENSRNOG00000061348	890.147	523.261	732.932	481.56	422.578	0.51307	0.029386	0.99878	Fam53b	1	-	204714473	204817080	5978	protein_coding	family	902	566	680	518	396	7.63624	6.20669	14.7461	8.40836	11.4354
ENSRNOG00000019453	2852.02	3105.36	3232.44	3740	4566.19	-0.38975	0.029388	0.99878	Rps5	1	-	65660470	65664767	765	protein_coding	ribosomal	2890	3359	2999	4023	4279	316.41	357.814	252.069	266.229	269.073
ENSRNOG00000001766	1090.48	842.21	1100.48	776.26	596.517	0.46267	0.029529	0.99878	Tfrc	11	-	71397383	71419223	4787	protein_coding	transferrin	1105	911	1021	835	559	9.82283	6.9916	14.4156	10.7997	13.7015
ENSRNOG00000004757	426.323	609.239	203.712	684.225	954.001	-0.60216	0.029534	0.99878	Tmem158	8	-	132344710	132345708	999	protein_coding	transmembrane	432	659	189	736	894	41.4883	53.5797	27.0056	37.435	12.1535
ENSRNOG00000042233	2238.2	3058.21	3391.96	3536.4	5770.96	-0.52344	0.029616	0.99878	Rpl41	7	-	2972900	2973977	443	protein_coding	ribosomal	2268	3308	3147	3804	5408	483.56	730.905	319.723	423.76	456.351
ENSRNOG00000053172	565.47	633.276	695.207	790.205	1025.5	-0.44378	0.029649	0.99878	Ssr4	X	-	156995779	156999650	732	protein_coding	signal	573	685	645	850	961	65.3915	78.6033	48.8853	53.1053	56.605
ENSRNOG00000006911	4616.53	1945.13	2321.67	1986.67	789.665	0.60952	0.029724	0.99878	Sptb	6	-	99659651	99783047	7313	protein_coding	spectrin,	4678	2104	2154	2137	740	16.4559	6.05849	39.9484	16.3271	18.9215
ENSRNOG00000040273	146.055	146.994	161.676	173.845	375.625	-0.577	0.030155	0.99878	RGD1562402	1	+	93242050	93242493	444	protein_coding	similar	148	159	150	187	352	23.7177	47.4666	20.8168	20.3223	21.7027
ENSRNOG00000029574	851.659	793.212	951.733	1070.96	1378.71	-0.42946	0.030259	0.99878	Rps4x-ps9	4	-	35729628	35730599	972	protein_coding	ribosomal	863	858	883	1152	1292	66.7421	79.5838	55.4472	50.0932	58.358
ENSRNOG00000004828	408.56	70.2612	256.526	115.277	29.8792	0.58964	0.030513	0.99878	Acvr1c	3	-	44270653	44342355	3959	protein_coding	activin	414	76	238	124	28	1.7638	0.423449	6.53055	1.0894	3.86187
ENSRNOG00000019361	1351.01	478.886	1686.82	657.265	423.645	0.60844	0.030519	0.99878	Inpp5j	14	-	83730862	83741969	3323	protein_coding	inositol	1369	518	1565	707	397	11.9813	7.153	25.7281	8.84621	30.2545
ENSRNOG00000007666	1860.23	644.369	740.477	630.305	376.692	0.60729	0.030624	0.99878	Cacnb4	3	-	37955069	38090526	3781	protein_coding	calcium	1885	697	687	678	353	10.098	5.5898	31.1343	10.4613	11.6723
ENSRNOG00000021102	6138.26	4107.51	7215.07	4200.17	3032.74	0.52132	0.030625	0.99878	Scn1b	1	-	89550738	89560719	1630	protein_coding	sodium	6220	4443	6694	4518	2842	178.544	119.409	272.59	176.937	301.771
ENSRNOG00000017786	120.397	137.749	89.4608	162.689	231.564	-0.55036	0.030655	0.99878	Acta1	19	-	56674074	56677084	1436	protein_coding	actin,	122	149	83	175	217	6.86273	9.0476	5.30567	5.8883	3.71304
ENSRNOG00000019559	427.31	338.363	365.388	269.599	252.906	0.44508	0.030827	0.99878	Eaf1	16	+	7588217	7602966	4853	protein_coding	ELL	433	366	339	290	237	3.36512	2.92393	5.57202	4.27985	4.48741
ENSRNOG00000001276	660.209	547.298	539.998	441.585	376.692	0.4335	0.030989	0.99878	Pcnt	20	+	12944786	13038431	9447	protein_coding	pericentrin	669	592	501	475	353	2.83148	2.23722	4.42249	3.5562	3.40683
ENSRNOG00000020684	2811.56	3919.84	1946.58	4149.97	5505.25	-0.54156	0.031033	0.99878	Vat1	10	-	89366899	89374516	2611	protein_coding	vesicle	2849	4240	1806	4464	5159	96.2788	118.301	68.1429	92.1546	44.4342
ENSRNOG00000007957	913.832	683.198	682.273	589.4	328.671	0.53535	0.031047	0.99878	Tspoap1	10	+	75055020	75076434	5538	protein_coding	TSPO	926	739	633	634	308	6.44688	3.32986	10.4422	7.57268	7.34272
ENSRNOG00000008943	4209.94	3877.31	1102.63	5483.1	7693.9	-0.60792	0.031065	0.99878	Penk	5	-	17056419	17061837	1702	protein_coding	proenkephalin	4266	4194	1023	5898	7210	237.411	308.564	190.431	170.125	46.9747
ENSRNOG00000017241	1072.72	1550.37	1577.96	1742.17	2684.86	-0.51131	0.031166	0.99878	Dpcd	1	+	265298868	265317860	880	protein_coding	deleted	1087	1677	1464	1874	2516	119.922	171.181	77.1404	108.145	106.872
ENSRNOG00000011160	3927.7	1907.22	2815.32	1901.14	1536.65	0.54189	0.031197	0.99878	AC126641.1	1	-	136664204	136842247	5281	processed_transcript	synaptic	3980	2063	2612	2045	1440	39.3042	29.4255	84.8302	39.9567	57.268
ENSRNOG00000003549	687.841	788.59	685.507	866.437	1248.52	-0.4588	0.031205	0.99878	Cnpy2	7	+	2737765	2742369	998	protein_coding	canopy	697	853	636	932	1170	52.5895	70.1913	43.6151	48.5039	40.9386
ENSRNOG00000024505	2.96058	6.47143	3.23352	33.4675	7.46981	-0.51052	0.031212	0.99878	Ppp1r35	12	-	21727485	21728678	940	protein_coding	protein	3	7	3	36	7	2.15669	0.44586	0.19931	0.422599	0.205022
ENSRNOG00000019175	380.928	359.627	340.598	255.655	260.376	0.41693	0.031228	0.99878	Ercc6l2	17	+	1305016	1421685	5569	protein_coding	ERCC	386	389	316	275	244	2.78079	2.62326	4.32858	3.96397	3.64516
ENSRNOG00000016740	1108.24	1067.79	1291.25	878.522	818.477	0.39264	0.031619	0.99878	Fam210a	18	-	64045432	64084556	9145	protein_coding	family	1123	1155	1198	945	767	10.4325	9.00261	13.7486	12.8495	15.0872
ENSRNOG00000013654	859.554	1494.9	270.538	1867.67	2223.87	-0.60748	0.031812	0.99878	Cbln2	18	+	83777665	83782930	2348	protein_coding	cerebellin	871	1617	251	2009	2084	48.1832	53.1408	23.1662	39.0814	6.86724
ENSRNOG00000002089	1306.6	337.439	740.477	409.047	316.933	0.60477	0.031869	0.99878	Ccng2	14	-	16267573	16276068	2471	protein_coding	cyclin	1324	365	687	440	297	10.0275	7.19634	33.4619	8.38259	17.8604
ENSRNOG00000012167	15.7897	24.0367	3.23352	46.4827	46.9531	-0.57221	0.03195	0.99878	Pou4f2	19	+	33160180	33163821	3210	protein_coding	POU	16	26	3	50	44	0.877159	0.820684	0.311279	0.459649	0.0600375
ENSRNOG00000006200	999.688	240.367	414.969	270.529	198.483	0.606	0.032259	0.99878	St18	5	-	12437525	12563429	5691	protein_coding	ST18	1013	260	385	291	186	3.87956	2.63644	14.9769	3.49307	5.85522
ENSRNOG00000020595	3232.95	3465.91	3575.2	3988.21	5859.53	-0.44152	0.032337	0.99878	Rps11	1	-	101116635	101118825	1359	protein_coding	ribosomal	3276	3749	3317	4290	5491	251.39	342.103	212.89	221.386	221.732
ENSRNOG00000032130	10.8555	12.0184	25.8682	19.5227	87.5034	-0.56754	0.032398	0.99878	LOC691427	1	-	183763482	183763664	183	protein_coding	similar	11	13	24	21	82	6.46222	26.8282	3.75385	4.03135	8.42493
ENSRNOG00000043085	776.658	804.306	1051.97	658.195	542.094	0.45419	0.032497	0.99878	Clstn2	8	-	105323837	105462168	2729	protein_coding	calsyntenin	787	870	976	708	508	14.7941	11.2858	18.2369	18.3197	23.2647
ENSRNOG00000008005	94.7385	93.3735	104.551	67.8647	37.349	0.57478	0.032647	0.99878	Akna	5	-	79184088	79222687	5353	protein_coding	AT-hook	96	101	97	73	35	0.767961	0.391471	1.11998	1.07074	1.16407
ENSRNOG00000006102	555.602	789.514	675.806	842.266	1217.58	-0.48754	0.032752	0.99878	Pole4	4	-	113491644	113497455	2603	protein_coding	DNA	563	854	627	906	1141	27.5785	36.9268	19.0052	26.1966	21.7722
ENSRNOG00000037146	179.608	381.814	195.089	357.917	599.719	-0.58395	0.032835	0.99878	Ctxn2	3	+	117416345	117416786	442	protein_coding	cortexin	182	413	181	385	562	49.0515	76.1276	25.7149	53.0256	26.3065
ENSRNOG00000062272	667.117	434.51	453.771	750.23	831.283	-0.48578	0.033001	0.99878	LOC100361933	17	+	15656555	15656954	400	processed_pseudogene	ribosomal	676	470	421	807	779	113.613	116.602	105.541	66.68	67.6127
ENSRNOG00000003742	172.7	118.335	95.9278	83.6688	50.1544	0.58395	0.033049	0.99878	Cdkl5	X	+	35599258	35771711	2947	protein_coding	cyclin-dependent	175	128	89	90	47	1.79597	0.99717	3.87272	2.57401	2.026
ENSRNOG00000048363	55.2641	39.7531	45.2693	26.9599	13.8725	0.60232	0.033168	0.99878	Dnah5	2	+	80948658	81143447	10410	protein_coding	dynein,	56	43	42	29	13	0.156878	0.0747689	0.335948	0.23441	0.259182
ENSRNOG00000018205	427.31	465.943	438.681	354.198	231.564	0.47966	0.03331	0.99878	Ttl	3	+	121596791	121624048	2004	protein_coding	tubulin	433	504	407	381	217	10.7063	6.48321	13.4935	14.2722	13.0468
ENSRNOG00000027799	256.583	376.267	240.358	378.369	587.98	-0.53444	0.033431	0.99878	Tmie	8	-	119142434	119157071	2599	protein_coding	transmembrane	260	407	223	407	551	8.81864	12.6933	6.24744	8.88682	5.51195
ENSRNOG00000011253	503.298	94.298	282.394	149.674	46.9531	0.58615	0.034275	0.99878	Trmt9b	16	-	59317699	59366824	2491	protein_coding	tRNA	510	102	262	161	44	3.6397	1.05757	12.7859	2.32372	6.75669
ENSRNOG00000018220	3114.53	2546.97	2746.34	2264.64	1740.46	0.4163	0.034343	0.99878	Pde4dip	2	-	199867972	200003443	8400	protein_coding	phosphodiesterase	3156	2755	2548	2436	1631	18.6437	13.2716	26.7863	21.2481	22.2457
ENSRNOG00000048686	149.016	208.01	160.598	216.609	361.752	-0.53733	0.034352	0.99878	AABR07066379.1	9	+	8349033	8442298	1988	protein_coding	-	151	225	149	233	339	12.082	18.6895	8.68325	11.7574	8.81379
ENSRNOG00000015393	4006.65	3754.35	7501.77	3211.95	2804.38	0.53987	0.034495	0.99878	Slc32a1	3	+	155103150	155107817	2385	protein_coding	solute	4060	4061	6960	3455	2628	81.578	65.9728	106.31	96.6279	187.468
ENSRNOG00000000728	0.986859	2.77347	4.31136	9.29653	19.2081	-0.48455	0.034516	0.99878	Clic2	20	+	295250	310380	1300	protein_coding	chloride	1	3	4	10	18	0.433182	0.829005	0.0480388	0.130959	0.197662
ENSRNOG00000004050	2883.6	1717.7	2055.44	1613.88	1221.85	0.49929	0.034702	0.99878	Snrk	8	+	130749838	130803597	3115	protein_coding	SNF	2922	1858	1907	1736	1145	34.9769	24.5274	65.288	37.7244	43.8304
ENSRNOG00000026605	67.1064	112.788	72.2153	102.262	241.168	-0.59163	0.034739	0.99878	Ifi27l2b	6	-	127336305	127337791	451	protein_coding	interferon,	68	122	67	110	226	13.735	30.0027	9.41602	15.3512	9.54343
ENSRNOG00000021729	49.343	25.8857	36.6466	18.5931	9.60404	0.59362	0.034917	0.99878	Iqub	4	-	51482170	51586881	3033	protein_coding	IQ	50	28	34	20	9	0.371339	0.177664	1.02951	0.523894	0.720133
ENSRNOG00000000306	120.397	102.618	97.0057	142.237	204.886	-0.52145	0.035046	0.99878	Smpd2	20	-	46211892	46215120	1666	protein_coding	sphingomyelin	122	111	90	153	192	5.17166	6.90009	4.5732	3.78099	3.47035
ENSRNOG00000008775	25.6583	15.7163	50.6585	4.64827	11.7383	0.5605	0.03507	0.99878	Lrguk	4	+	61420009	61544446	3391	protein_coding	leucine-rich	26	17	47	5	11	0.0980732	0.229397	0.565556	0.336027	1.05165
ENSRNOG00000013057	31.5795	13.8673	143.353	13.0151	11.7383	0.52851	0.035157	0.99878	Prc1	1	+	142087208	142108746	2928	protein_coding	protein	32	15	133	14	11	0.269259	0.224931	0.682518	0.290722	2.91801
ENSRNOG00000053680	856.594	661.01	632.692	562.44	330.806	0.51284	0.035216	0.99878	Kansl1	10	-	92389530	92476109	3102	protein_coding	KAT8	868	715	587	605	310	10.9832	5.9834	17.4748	13.0804	12.1563
ENSRNOG00000049355	314.808	361.476	297.484	421.133	504.745	-0.43191	0.035217	0.99878	Arxes2	X	+	106523278	106523820	543	protein_coding	adipocyte-related	319	391	276	453	473	46.9799	52.1542	36.6882	40.8634	32.6524
ENSRNOG00000042603	375.006	289.365	362.154	261.233	181.41	0.49034	0.035221	0.99878	Ttc39b	5	-	101304982	101405656	2676	protein_coding	tetratricopeptide	380	313	336	281	170	5.91335	3.80357	8.86814	6.63768	8.06602
ENSRNOG00000055023	146.055	216.331	194.011	251.936	335.074	-0.50599	0.035349	0.99878	AABR07006258.2	1	+	226258417	226258557	141	protein_coding	-	148	234	180	271	314	108.234	133.333	65.5508	94.1791	82.0087
ENSRNOG00000007112	72.0407	19.4143	19.4011	138.518	67.2283	-0.57967	0.0354	0.99878	LOC108348172	X	-	15324400	15327684	783	protein_coding	proSAAS	73	21	18	149	63	10.7161	4.81734	5.82232	1.522	1.47678
ENSRNOG00000007551	2606.3	1310.93	2135.2	1398.2	1021.23	0.53193	0.035474	0.99878	Patj	5	+	117052260	117340336	7592	protein_coding	PATJ,	2641	1418	1981	1504	957	11.1559	7.54717	21.7244	10.5993	16.7623
ENSRNOG00000060340	551.654	583.353	604.669	448.093	410.839	0.38205	0.03554	0.99878	Psme4	14	+	115166416	115269056	7130	protein_coding	proteasome	559	631	561	482	385	4.28802	3.64154	5.51497	5.65697	5.69332
ENSRNOG00000028456	49.343	22.1878	56.0477	20.4524	7.46981	0.58003	0.035644	0.99878	Ush1g	10	-	103869377	103873246	1393	protein_coding	USH1	50	24	52	22	7	0.889375	0.300867	2.24158	0.977728	2.39805
ENSRNOG00000024632	1293.77	852.38	1195.33	854.351	551.699	0.50513	0.03565	0.99878	Atf6	13	-	89055983	89242443	4684	protein_coding	activating	1311	922	1109	919	517	11.0487	6.60848	17.4792	11.1705	15.2097
ENSRNOG00000038616	8.88173	12.9429	6.46704	25.1006	27.745	-0.57906	0.035742	0.99878	Cox6b2	1	+	72661211	72662434	470	protein_coding	cytochrome	9	14	6	27	26	3.23504	3.3121	1.19586	1.69039	0.820087
ENSRNOG00000011427	987.846	634.2	810.536	601.486	454.591	0.4859	0.035801	0.99878	Hr	15	+	52241801	52261276	6044	protein_coding	HR,	1001	686	752	647	426	6.74346	4.72066	11.57	7.20522	8.94106
ENSRNOG00000003054	77.9619	7.39592	137.964	13.9448	13.8725	0.52089	0.03582	0.99878	AABR07037009.1	X	+	9436707	9467884	1071	protein_coding	peripheral	79	8	128	15	13	0.788706	0.726745	4.60652	0.423895	7.67762
ENSRNOG00000054843	25.6583	4.62245	24.7903	1.85931	3.20135	0.49841	0.035827	0.99878	AABR07005593.1	1	-	189688872	189703841	1646	lincRNA	-	26	5	23	2	3	0.0684248	0.109124	0.986458	0.172384	0.897644
ENSRNOG00000056184	105.594	66.5633	85.1494	54.8495	34.1477	0.5766	0.035869	0.99878	Lrp2	3	-	55665145	55822551	15512	protein_coding	LDL	107	72	79	59	32	0.214189	0.123512	0.430776	0.263404	0.327164
ENSRNOG00000015026	1927.34	1853.6	1808.62	1538.58	1218.65	0.38268	0.036386	0.99878	Arhgef11	2	+	186980793	187101768	5130	protein_coding	Rho	1953	2005	1678	1655	1142	19.1926	14.0804	25.1165	23.4312	22.1983
ENSRNOG00000021688	4.9343	3.69796	9.70057	13.0151	32.0135	-0.53264	0.036416	0.99878	AABR07056686.1	7	+	36826360	36826788	429	protein_coding	-	5	4	9	14	30	1.83774	4.1869	0.72786	0.529128	1.34769
ENSRNOG00000013014	96.7122	94.298	143.353	211.961	160.067	-0.53355	0.036459	0.99878	Cyba	19	-	55249616	55257876	768	protein_coding	cytochrome	98	102	133	228	150	16.7181	11.6939	7.96893	7.53697	11.1249
ENSRNOG00000010259	59.2115	57.3184	239.281	51.1309	24.5436	0.57332	0.036478	0.99878	Esrrb	6	+	110410141	110455906	1302	protein_coding	estrogen-related	60	62	222	55	23	2.37884	1.05766	2.8779	2.70233	10.9534
ENSRNOG00000025881	132.239	183.973	142.275	92.0357	99.2417	0.50951	0.036575	0.99878	Rbms3	8	-	124661839	125645898	1491	protein_coding	RNA	134	199	132	99	93	4.40715	4.4017	6.6153	8.92731	6.70332
ENSRNOG00000000955	437.179	171.955	375.089	209.172	115.248	0.58278	0.036764	0.99878	Lnx2	12	+	9728486	9793428	4496	protein_coding	ligand	443	186	348	225	108	2.81819	1.43822	6.15336	2.34771	4.97232
ENSRNOG00000009411	5304.37	1003.07	2588.97	1509.76	965.739	0.59033	0.03691	0.99878	Chn2	4	+	84194347	84454500	2491	protein_coding	chimerin	5375	1085	2402	1624	905	55.969	33.1608	205.429	37.6822	94.4338
ENSRNOG00000028087	249.675	392.908	363.232	420.203	682.954	-0.52478	0.036979	0.99878	Sdhaf4	9	-	30243610	30251388	315	protein_coding	succinate	253	425	337	452	640	80.8056	121.646	50.1586	76.5661	68.7267
ENSRNOG00000031760	82.8962	73.0347	90.5386	55.7792	30.9463	0.57007	0.037012	0.99878	Fmn1	3	+	104816987	105086436	5530	protein_coding	formin	84	79	84	60	29	0.911961	0.468639	1.41588	1.21003	1.45646
ENSRNOG00000001611	2988.21	3066.53	3481.43	3786.48	5014.37	-0.4053	0.037069	0.99878	Rpl24	11	-	47116886	47122095	509	protein_coding	ribosomal	3028	3317	3230	4073	4699	450.62	552.734	371.512	369.816	407.653
ENSRNOG00000010146	5925.1	8508.08	5373.04	8465.42	11867.4	-0.48744	0.037252	0.99878	Ndn	1	+	122981755	122983351	1597	protein_coding	necdin,	6004	9203	4985	9106	11121	321.097	416.934	234.785	327.026	200.524
ENSRNOG00000018054	0.986859	1.84898	0	7.43723	11.7383	-0.40626	0.037272	0.99878	F2rl2	2	+	26240385	26245533	1505	protein_coding	coagulation	1	2	0	8	11	0.299342	0.437607	0.0414953	0.0754139	0
ENSRNOG00000038600	56.251	29.5837	98.0835	25.1006	22.4094	0.58652	0.037281	0.99878	Dnaaf3	1	+	72874404	72883002	2370	protein_coding	dynein,	57	32	91	27	21	0.790675	0.653835	1.8511	0.944341	3.03996
ENSRNOG00000000288	325.664	365.174	196.167	500.153	460.994	-0.51814	0.037323	0.99878	Scarf2	11	+	87722350	87733734	3313	protein_coding	scavenger	330	395	182	538	432	9.1448	7.80711	6.22053	6.76603	3.52904
ENSRNOG00000006509	2940.84	2094.89	2305.5	1960.64	1005.22	0.5237	0.037604	0.99878	Srgap3	4	-	144638335	144869919	5621	protein_coding	SLIT-ROBO	2980	2266	2139	2109	942	21.1289	10.0338	33.1084	22.8773	24.4458
ENSRNOG00000009906	20.724	25.8857	11.8562	5.57792	5.33558	0.55574	0.037728	0.99878	Slfnl1	5	+	139468546	139473017	1742	protein_coding	schlafen-like	21	28	11	6	5	0.193962	0.17185	0.752846	0.912153	0.405649
ENSRNOG00000005975	1482.26	1373.79	1464.79	1657.57	2500.25	-0.44041	0.037738	0.99878	LOC100362027	7	-	73213581	73216251	348	protein_coding	ribosomal	1502	1486	1359	1783	2343	288.526	403.108	269.542	242.325	250.869
ENSRNOG00000014253	103.62	85.9776	170.299	77.1612	37.349	0.58328	0.037915	0.99878	Pax2	1	+	264504591	264583329	1622	protein_coding	paired	105	93	158	83	35	4.43878	1.99007	6.22725	5.01202	9.63907
ENSRNOG00000006899	14.8029	8.32041	34.4909	4.64827	2.13423	0.51027	0.037955	0.99878	Akap14	X	-	123773430	123788898	1852	protein_coding	A-kinase	15	9	32	5	2	0.152035	0.0646573	0.505808	0.275778	1.10998
ENSRNOG00000020455	140.134	171.031	98.0835	191.509	272.114	-0.53697	0.038109	0.99878	Cst6	1	-	220727292	220729000	835	protein_coding	cystatin	142	185	91	206	255	13.8929	18.2845	10.6203	12.5731	7.00102
ENSRNOG00000011613	327.637	401.229	693.052	303.067	235.832	0.5482	0.03814	0.99878	Ppip5k2	9	+	111220858	111286185	6080	protein_coding	diphosphoinositol	332	434	643	326	221	11.1804	8.05837	12.627	14.9994	25.1561
ENSRNOG00000014214	3118.47	3460.37	3322.98	3738.14	5989.72	-0.45612	0.038152	0.99878	Rpl27a	1	+	174132798	174135816	1057	protein_coding	ribosomal	3160	3743	3083	4021	5613	214.226	317.942	186.701	200.957	187.372
ENSRNOG00000016088	626.656	718.329	547.543	788.346	1027.63	-0.43748	0.03817	0.99878	Cdk10	19	+	56024903	56032605	2193	protein_coding	cyclin-dependent	635	777	508	848	963	25.496	30.7834	21.1724	23.5419	17.4234
ENSRNOG00000014272	3146.11	2975.01	3157	3509.44	5433.75	-0.4411	0.038681	0.99878	Rpl35	3	-	23294814	23297774	446	protein_coding	ribosomal	3188	3218	2929	3775	5092	476.646	683.568	446.394	409.458	421.882
ENSRNOG00000011407	1119.1	817.249	881.674	705.607	611.457	0.42944	0.03877	0.99878	Prag1	16	-	59666775	59721227	4759	protein_coding	PEAK1	1134	884	818	759	573	8.98131	7.20887	14.881	10.5413	11.0419
ENSRNOG00000046744	719.42	512.167	711.375	425.781	464.195	0.4454	0.038845	0.99878	Ankrd29	18	-	3673915	3676188	2274	protein_coding	ankyrin	729	554	660	458	435	11.342	11.4532	20.0204	13.8254	18.6449
ENSRNOG00000013064	1116.14	659.161	867.662	659.124	428.98	0.51255	0.03887	0.99878	Lrp8	5	+	127404450	127476641	7406	protein_coding	LDL	1131	713	805	709	402	5.39108	3.2499	9.53705	5.46341	6.98262
ENSRNOG00000056106	1561.21	1579.95	1466.94	1277.34	908.115	0.41708	0.038885	0.99878	Dip2b	7	+	141702038	141879951	7222	protein_coding	disco-interacting	1582	1709	1361	1374	851	10.7138	7.05505	13.6799	13.429	12.1062
ENSRNOG00000010037	901.002	370.72	494.729	378.369	250.772	0.5641	0.038944	0.99878	Epb41	5	-	150084611	150167077	2661	protein_coding	erythrocyte	913	401	459	407	235	9.64631	5.92174	23.9971	9.57758	12.41
ENSRNOG00000061519	472.706	327.269	411.735	312.364	148.329	0.54541	0.038994	0.99878	Asap2	6	+	43234526	43343551	2928	protein_coding	ArfGAP	479	354	382	336	139	6.46222	2.84231	10.2164	6.86104	8.38105
ENSRNOG00000004003	213.162	150.692	156.287	105.98	113.114	0.50047	0.039144	0.99878	Dusp10	13	+	104284660	104321455	2704	protein_coding	dual	216	163	145	114	106	2.37417	2.34708	4.98864	3.42089	3.44483
ENSRNOG00000013653	685.867	925.414	532.453	976.136	1260.26	-0.49482	0.03922	0.99878	Pdlim7	17	+	9653561	9668712	1692	protein_coding	PDZ	695	1001	494	1050	1181	34.9464	41.7905	25.6519	33.5731	18.7557
ENSRNOG00000007605	25.6583	28.6592	30.1795	43.6937	69.3625	-0.5765	0.039616	0.99878	AABR07052430.1	3	-	52997922	52998650	729	protein_coding	-	26	31	28	47	65	3.63064	5.33844	2.22731	2.41319	2.46738
ENSRNOG00000022691	929.621	230.198	580.956	324.449	198.483	0.58101	0.039963	0.99878	St8sia5	18	+	73564247	73625137	1500	protein_coding	ST8	942	249	539	349	186	14.9342	8.46224	44.7023	10.7375	26.3111
ENSRNOG00000003207	1423.05	635.125	1105.86	736.285	435.383	0.55198	0.040028	0.99878	Fmnl1	10	+	91254058	91281418	3874	protein_coding	formin-like	1442	687	1026	792	408	12.0087	6.57728	24.247	10.4972	17.7465
ENSRNOG00000008680	126.318	189.52	64.6704	257.514	235.832	-0.5713	0.04005	0.99878	Loxl1	8	-	63067300	63092009	2793	protein_coding	lysyl	128	205	60	277	221	5.58499	4.7375	2.86203	4.16525	1.38002
ENSRNOG00000010396	363.164	311.553	284.55	249.147	163.269	0.4868	0.040087	0.99878	Eya3	5	+	150787043	150913757	4167	protein_coding	EYA	368	337	264	268	153	5.02064	3.04741	7.64529	6.36208	5.64185
ENSRNOG00000016387	2171.09	2031.1	2282.87	2537.95	3421.17	-0.39964	0.040087	0.99878	Rpl34	2	-	235850334	235852708	354	protein_coding	ribosomal	2200	2197	2118	2730	3206	435.513	543.772	389.209	353.194	385.441
ENSRNOG00000061607	77.9619	67.4878	78.6824	41.8344	44.8188	0.53783	0.040096	0.99878	Lmbr1l	7	-	140585832	140600818	1867	protein_coding	limb	79	73	73	45	42	1.35732	1.34689	2.64252	2.21889	2.5118
ENSRNOG00000009035	292.11	351.306	336.286	404.399	543.162	-0.44207	0.040304	0.99878	Malsu1	4	+	78735279	78744102	747	protein_coding	mitochondrial	296	380	312	435	509	32.7931	40.7967	24.7461	28.8683	26.8312
ENSRNOG00000032328	2622.08	556.543	1608.14	931.513	368.155	0.57883	0.040318	0.99878	Diras2	17	+	12762752	12763952	1201	protein_coding	DIRAS	2657	602	1492	1002	345	46.9827	17.199	138.16	28.4454	79.8054
ENSRNOG00000000490	2379.32	2211.38	2498.43	2756.42	3822.41	-0.4083	0.040358	0.99878	Rps10	20	-	7215774	7219548	465	protein_coding	ribosomal	2411	2392	2318	2965	3582	359.075	461.212	323.802	291.922	320.234
ENSRNOG00000018317	4560.28	4423.68	4190.64	3679.57	2793.71	0.38459	0.040403	0.99878	Aak1	4	+	118655728	118795774	7976	protein_coding	AP2	4621	4785	3888	3958	2618	27.945	19.6523	36.1814	34.0451	31.3146
ENSRNOG00000007687	3725.39	2889.96	6800.1	2933.06	2119.29	0.54631	0.040416	0.99878	Sema7a	8	+	62723788	62745868	2622	protein_coding	semaphorin	3775	3126	6309	3155	1986	67.7611	45.3497	89.9124	67.6572	154.573
ENSRNOG00000024603	3380.98	3332.79	4050.53	4167.64	6239.42	-0.44214	0.040427	0.99878	Rps15	7	-	12282109	12283608	552	protein_coding	ribosomal	3426	3605	3758	4483	5847	457.344	634.194	387.6	370.616	437.345
ENSRNOG00000027006	40.4612	26.8102	25.8682	44.6234	88.5706	-0.57941	0.040437	0.99878	LOC100911361	10	+	80953006	80954332	1071	protein_coding	heterogeneous	41	29	24	48	83	2.52386	4.63999	2.39072	1.53662	1.43955
ENSRNOG00000014226	558.562	122.957	187.544	148.745	70.4296	0.5742	0.04046	0.99878	Plch2	5	-	172388598	172424081	3605	protein_coding	phospholipase	566	133	174	160	66	2.49936	1.09614	9.80497	2.09365	3.10063
ENSRNOG00000009656	30.5926	38.8286	5.3892	62.2868	82.1679	-0.55573	0.040525	0.99878	Rspo1	5	+	142986526	143007831	1705	protein_coding	R-spondin	31	42	5	67	77	2.21291	2.70392	1.13546	1.39792	0.188387
ENSRNOG00000061174	0.986859	3.69796	1.07784	11.1558	11.7383	-0.44686	0.040584	0.99878	AC128986.1	3	-	156722879	156726222	490	lincRNA	-	1	4	1	12	11	1.37911	1.34408	0.12745	0.463257	0.131102
ENSRNOG00000000583	1415.16	563.014	795.446	605.204	386.296	0.55982	0.04059	0.99878	Cdk19	20	+	45458558	45598798	5776	protein_coding	cyclin-dependent	1434	609	738	651	362	6.34698	3.7524	15.5045	5.9834	8.20796
ENSRNOG00000014215	1402.33	659.161	1022.87	704.677	503.678	0.53194	0.040709	0.99878	Klf9	1	+	240908483	240933198	2508	protein_coding	Kruppel-like	1421	713	949	758	472	17.0198	11.2679	35.3836	16.1332	24.3078
ENSRNOG00000007334	2219.45	3416.91	784.668	3622.86	5433.75	-0.57807	0.040787	0.99878	Ly6h	7	-	116605558	116607674	1088	protein_coding	lymphocyte	2249	3696	728	3897	5092	278.142	386.402	178.011	265.835	59.2735
ENSRNOG00000000321	345.401	197.841	891.374	175.704	231.564	0.57847	0.040887	0.99878	Cd24	20	+	48335540	48340846	1846	protein_coding	CD24	350	214	827	189	217	5.76559	7.03811	11.8405	6.5787	28.7793
ENSRNOG00000004221	122.371	149.767	185.389	105.98	76.8323	0.52253	0.041055	0.99878	Lgr5	7	-	58448277	58587787	3130	protein_coding	leucine	124	162	172	114	72	2.05104	1.37726	2.47407	2.93717	3.53013
ENSRNOG00000011901	48.3561	52.6959	31.2574	77.1612	85.3692	-0.55773	0.041059	0.99878	Rrad	19	+	561727	564930	1515	protein_coding	RRAD,	49	57	29	83	80	3.18178	3.26059	2.0831	2.20197	1.26818
ENSRNOG00000016057	0	0	0	34.3972	1.06712	-0.31566	0.041187	0.99878	Kcnj13	9	-	94487224	94495333	1257	protein_coding	potassium	0	0	0	37	1	1.6576	0.0476314	0	0	0
ENSRNOG00000021395	330.598	378.116	486.106	550.355	614.658	-0.44806	0.04138	0.99878	LOC100363452	3	+	103192683	103193333	651	protein_coding	ribosomal	335	409	451	592	576	51.2099	52.9749	32.1365	35.6533	44.5043
ENSRNOG00000017854	542.773	595.371	709.219	815.306	887.84	-0.40206	0.041435	0.99878	Ucp2	1	+	165506361	165512744	1614	protein_coding	uncoupling	550	644	658	877	832	30.5992	30.8637	21.2811	22.6433	26.1896
ENSRNOG00000001547	311.847	327.269	305.029	248.217	187.812	0.43645	0.041437	0.99878	Agps	3	+	62648447	62749153	1935	protein_coding	alkylglycerone	316	354	283	267	176	7.77041	5.44578	10.1986	10.382	9.39532
ENSRNOG00000015822	263.491	121.108	173.532	124.574	60.8256	0.56999	0.041474	0.99878	Klf13	1	-	124772596	124803363	602	protein_coding	Kruppel-like	267	131	161	134	57	12.5349	5.669	27.6981	12.349	17.1805
ENSRNOG00000058317	892.121	1604.91	374.011	1642.7	2394.61	-0.57589	0.041545	0.99878	Pnck	X	+	157150655	157154555	1619	protein_coding	pregnancy	904	1736	347	1767	2244	61.4615	82.9859	34.8704	60.85	13.7686
ENSRNOG00000020431	690.801	1068.71	725.387	1086.76	1441.67	-0.47696	0.041568	0.99878	Matk	7	-	11325254	11330278	1630	protein_coding	megakaryocyte-associated	700	1156	673	1169	1351	40.3869	49.6245	26.8192	40.2465	26.5237
ENSRNOG00000001128	723.368	172.88	617.603	237.991	217.691	0.57643	0.041595	0.99878	Tesc	12	-	44141422	44174583	645	protein_coding	tescalcin	733	187	573	256	204	22.3508	18.9365	70.9707	16.4528	57.0691
ENSRNOG00000027503	1255.28	1286.89	1312.81	1473.5	2177.98	-0.42478	0.041675	0.99878	Rps25	8	+	48727618	48729580	375	protein_coding	ribosomal	1272	1392	1218	1585	2041	238.019	325.867	211.832	210.652	208.652
ENSRNOG00000009832	549.681	404.002	560.477	368.143	324.403	0.4438	0.041722	0.99878	Slc39a14	15	-	51982982	52029816	4724	protein_coding	solute	557	437	520	396	304	4.72062	3.85294	7.36343	5.24964	7.07131
ENSRNOG00000007018	641.458	179.351	269.46	203.594	120.584	0.57613	0.041773	0.99878	Mapkbp1	3	+	111767161	111818089	7238	protein_coding	mitogen	650	194	250	219	113	1.70388	0.934734	5.60828	1.52104	2.21885
ENSRNOG00000020421	68.0933	31.4327	53.892	27.8896	14.9396	0.57559	0.041792	0.99878	Fndc7	2	-	211655482	211690716	3577	protein_coding	fibronectin	69	34	50	30	14	0.472298	0.234335	1.20466	0.539409	0.897961
ENSRNOG00000019578	5263.91	5983.3	7010.28	6986.34	11287.9	-0.46598	0.041972	0.99878	Rps16	1	-	85405512	85408444	1793	protein_coding	ribosomal	5334	6472	6504	7515	10578	593.544	888.264	467.195	515.118	586
ENSRNOG00000006871	601.984	786.741	477.483	787.416	1175.96	-0.49628	0.042048	0.99878	Slc25a14	X	+	135470915	135509221	1801	protein_coding	solute	610	851	443	847	1102	26.484	36.635	21.152	26.8148	15.8014
ENSRNOG00000048169	1082.58	319.873	1130.65	468.545	331.873	0.57312	0.042102	0.99878	Tuba8	4	+	153774486	153791328	1581	protein_coding	tubulin,	1097	346	1049	504	311	17.952	11.7776	43.3321	12.4194	42.6236
ENSRNOG00000050828	151.976	208.935	228.502	278.896	320.135	-0.47584	0.042147	0.99878	Vkorc1	1	-	199337138	199341302	2385	protein_coding	vitamin	154	226	212	300	300	7.08347	7.53115	4.03244	5.37747	5.71023
ENSRNOG00000012207	8344.88	7700.08	6730.04	6313.28	4104.12	0.44389	0.042158	0.99878	Dst	9	-	37902303	38196273	23724	protein_coding	dystonin	8456	8329	6244	6791	3846	16.1198	9.70621	22.2593	19.9234	16.9076
ENSRNOG00000008360	3.94744	29.5837	5.3892	33.4675	64.0269	-0.50681	0.04218	0.99878	Pcgf1	4	+	113910685	113913687	1253	protein_coding	polycomb	4	32	5	36	60	1.61795	2.867	0.199363	1.4493	0.256345
ENSRNOG00000015335	3640.52	4286.86	4497.83	4934.6	6592.64	-0.40697	0.042218	0.99878	Rpl13	19	+	55917736	55919996	636	protein_coding	ribosomal	3689	4637	4173	5308	6178	469.989	581.593	362.232	413.75	421.5
ENSRNOG00000000145	1390.48	401.229	563.711	460.178	262.51	0.57352	0.042485	0.99878	Pik3r3	5	+	135074297	135142488	2046	protein_coding	phosphoinositide-3-kinase	1409	434	523	495	246	13.6243	7.19876	43.0071	12.0377	16.4211
ENSRNOG00000016414	16855.6	23102.1	16758.3	24182.1	29513.2	-0.42398	0.042489	0.99878	Slc22a17	15	-	33569843	33576331	2337	protein_coding	solute	17080	24989	15548	26012	27657	626.799	708.557	456.42	606.804	427.388
ENSRNOG00000011096	9.86859	4.62245	7.54488	33.4675	13.8725	-0.53095	0.042525	0.99878	Hmgb3	14	-	51458443	51462721	1519	protein_coding	high	10	5	7	36	13	1.33462	0.512406	0.411128	0.186797	0.296037
ENSRNOG00000025338	465.798	375.343	523.831	358.846	201.685	0.50832	0.042643	0.99878	Msi2	10	-	75681393	76039964	984	protein_coding	musashi	472	406	486	386	189	22.0905	11.4999	29.9559	23.4147	31.7284
ENSRNOG00000020478	1050.02	191.369	362.154	265.881	146.195	0.56846	0.042684	0.99878	Camk4	18	+	25749098	25965957	1920	protein_coding	calcium/calmodulin-dependent	1064	207	336	286	137	12.2198	6.22348	50.4152	8.91278	16.3768
ENSRNOG00000006689	1112.19	323.571	545.387	401.61	213.423	0.57246	0.042715	0.99878	Chd7	5	+	21830882	21950696	9883	protein_coding	chromodomain	1127	350	506	432	200	2.46155	1.21163	7.12148	2.00973	3.28903
ENSRNOG00000056228	206.254	208.01	309.34	155.252	152.597	0.48965	0.042993	0.99878	Atp10a	1	+	115975324	116141892	5098	protein_coding	ATPase	209	225	287	167	143	1.84472	1.67944	2.56025	2.50461	3.6165
ENSRNOG00000021887	225.991	287.516	261.915	322.59	444.987	-0.45683	0.04301	0.99878	Cyb561d2	8	-	116295329	116297858	1471	protein_coding	cytochrome	229	311	243	347	417	15.8354	20.2325	11.5893	14.3022	12.6502
ENSRNOG00000007765	40.4612	79.5061	26.946	90.1764	120.584	-0.57244	0.043043	0.99878	Frzb	3	-	67635607	67668772	2737	protein_coding	frizzled-related	41	86	25	97	113	1.99577	2.47191	0.935501	1.78312	0.586775
ENSRNOG00000006876	120.397	12.0184	195.089	30.6786	20.2752	0.51603	0.04306	0.99878	Msx1	14	+	77712240	77716059	1781	protein_coding	msh	122	13	181	33	19	1.04343	0.638731	4.2779	0.414226	6.52861
ENSRNOG00000020233	3260.58	3780.24	3594.6	4092.33	5873.4	-0.41499	0.043063	0.99878	Rabac1	1	-	81843649	81846804	877	protein_coding	Rab	3304	4089	3335	4402	5504	282.66	375.757	235.275	264.591	244.288
ENSRNOG00000055221	43.4218	49.9225	42.0358	79.0205	75.7652	-0.53269	0.043155	0.99878	Acot1	6	+	107485249	107493798	2134	protein_coding	acyl-CoA	44	54	39	85	71	2.24304	1.99201	1.28764	1.43601	1.17402
ENSRNOG00000009460	2173.06	2049.59	2339.99	1739.38	1641.22	0.3362	0.043397	0.99878	Pdzd8	1	-	280458041	280515650	7183	protein_coding	PDZ	2202	2217	2171	1871	1538	14.6684	12.8197	19.1446	17.5153	19.416
ENSRNOG00000000942	407.573	129.429	172.455	130.151	88.5706	0.57093	0.043401	0.99878	Pan3	12	-	9216536	9331195	2482	protein_coding	poly(A)	413	140	160	140	83	3.17643	2.00219	10.3916	3.20099	4.14118
ENSRNOG00000050437	1242.46	898.604	760.956	700.029	577.309	0.46933	0.043433	0.99878	Bod1l1	14	+	73738137	73791656	9123	protein_coding	biorientation	1259	972	706	753	541	4.64805	3.55049	8.61833	6.04626	4.97134
ENSRNOG00000025551	190.464	99.8449	179.999	87.3874	90.7048	0.53873	0.04356	0.99878	Rgs22	7	-	74783019	74901997	5118	protein_coding	regulator	193	108	167	94	85	1.03429	0.994367	2.35501	1.19752	2.09615
ENSRNOG00000050200	843.765	626.804	646.704	552.214	405.504	0.45051	0.043601	0.99878	Kdm3b	18	+	27576129	27631088	6478	protein_coding	lysine	855	678	600	594	380	5.16368	3.51213	8.24252	5.93946	5.95
ENSRNOG00000024964	442.113	338.363	298.562	250.077	232.631	0.45847	0.04369	0.99878	Nufip2	10	-	65176648	65200109	2076	protein_coding	nuclear	448	366	277	269	218	7.2969	6.2872	13.4768	10.0049	8.57154
ENSRNOG00000016716	44.4087	20.3388	89.4608	9.29653	22.4094	0.54443	0.043718	0.99878	Armc3	17	+	85914410	86009396	2844	protein_coding	armadillo	45	22	83	10	21	0.198009	0.442097	0.988139	0.438986	1.8748
ENSRNOG00000025040	851.659	874.567	767.423	994.729	1290.14	-0.39482	0.043718	0.99878	Gng10	5	+	76182121	76189013	1072	protein_coding	G	863	946	712	1070	1209	56.2086	67.5242	50.2749	50.0789	42.6669
ENSRNOG00000030247	697.709	486.282	485.028	406.258	340.41	0.45818	0.043749	0.99878	Eif4ebp3	18	+	29386809	29492718	8986	protein_coding	eukaryotic	707	526	450	437	319	4.35173	3.37743	7.80768	5.27851	5.11195
ENSRNOG00000011789	498.364	94.298	133.652	106.91	68.2954	0.55967	0.043904	0.99878	Cdon	8	+	36625733	36710949	6166	protein_coding	cell	505	102	124	115	64	1.05029	0.621448	5.11473	0.93876	1.29189
ENSRNOG00000002625	2260.89	1095.52	1407.66	1126.74	741.645	0.52645	0.043956	0.99878	Ptpn4	13	-	35678240	35858390	10570	protein_coding	protein	2291	1185	1306	1212	695	6.45715	3.93675	13.5358	6.36211	7.93733
ENSRNOG00000048172	456.916	580.58	241.436	602.415	920.92	-0.54475	0.043971	0.99878	Rac3	10	+	109904259	109906232	576	protein_coding	Rac	463	628	224	648	863	63.3528	89.705	50.1988	61.8721	24.9823
ENSRNOG00000058688	8.88173	8.32041	15.0898	0.929653	2.13423	0.47291	0.043981	0.99878	AABR07015517.2	14	+	61116674	61122664	307	lincRNA	-	9	9	14	1	2	0.183432	0.39005	1.83079	1.66365	2.92952
ENSRNOG00000019262	2236.22	1843.43	1937.96	1646.42	1248.52	0.4017	0.044104	0.99878	Trak1	8	+	130009573	130106382	4788	protein_coding	trafficking	2266	1994	1798	1771	1170	20.8295	14.6305	29.5557	23.6336	24.1236
ENSRNOG00000019615	47.3692	40.6776	62.5148	20.4524	28.8121	0.56549	0.044105	0.99878	Colq	16	-	7627603	7681576	1368	protein_coding	collagen	48	44	58	22	27	0.905628	1.1817	2.19124	1.82526	2.72363
ENSRNOG00000000245	171.713	100.769	148.742	90.1764	74.6981	0.52631	0.044129	0.99878	Slc16a6	10	-	97735548	97756521	2533	protein_coding	solute	174	109	138	97	70	2.60736	2.00052	5.18681	2.95257	4.23157
ENSRNOG00000001621	193.424	141.447	242.514	122.714	113.114	0.50851	0.044322	0.99878	C2cd2	11	-	38357424	38420119	3877	protein_coding	C2	196	153	225	132	106	2.48526	2.12186	4.09237	2.90291	4.83251
ENSRNOG00000024266	208.227	100.769	226.347	92.9653	100.309	0.5497	0.044446	0.99878	Haus5	1	-	89109750	89124132	5083	protein_coding	HAUS	211	109	210	100	94	1.10788	1.10723	2.59237	1.21693	2.65403
ENSRNOG00000038610	127.305	171.955	169.221	188.72	327.604	-0.51528	0.044973	0.99878	AABR07034445.1	11	-	72108963	72109964	1002	protein_coding	-	129	186	157	203	307	11.4088	18.3442	8.04002	10.5342	10.0656
ENSRNOG00000015886	320.729	177.502	269.46	169.197	142.993	0.5098	0.044996	0.99878	Cnnm4	9	+	43049587	43088702	4674	protein_coding	cyclin	325	192	250	182	134	2.22275	1.73995	4.40173	2.363	3.48298
ENSRNOG00000019922	432.244	648.992	561.555	700.959	929.457	-0.4572	0.045042	0.99878	Ntpcr	19	+	58565576	58579265	1019	protein_coding	nucleoside-triphosphatase,	438	702	521	754	871	41.6688	51.1767	26.8432	39.095	32.845
ENSRNOG00000060984	42.4349	5.54694	57.1256	8.36688	5.33558	0.49266	0.045141	0.99878	Dnah7	9	-	60070739	60330125	11139	protein_coding	dynein,	43	6	53	9	5	0.068731	0.0405971	0.364167	0.0461749	0.46172
ENSRNOG00000010538	305.926	385.512	286.706	420.203	530.356	-0.4417	0.04516	0.99878	Commd7	3	-	149101243	149115209	957	protein_coding	COMM	310	417	266	452	497	26.5974	31.0937	20.2295	24.7276	17.8557
ENSRNOG00000028064	320.729	276.422	204.79	332.816	525.021	-0.50096	0.045253	0.99878	Fhad1	5	-	160437896	160555083	5513	protein_coding	forkhead	325	299	190	358	492	3.65686	5.34325	3.68155	3.07781	2.21397
ENSRNOG00000025923	148.029	236.669	128.263	79.0205	114.181	0.53822	0.045286	0.99878	Zmiz2	14	+	86514214	86530701	4368	protein_coding	zinc	150	256	119	85	107	1.09585	1.46666	2.14459	3.32595	1.75013
ENSRNOG00000011029	402.639	441.906	380.478	507.591	618.927	-0.39693	0.045344	0.99878	Sec11a	1	-	142733434	142759882	1201	protein_coding	SEC11	408	478	353	546	580	25.6014	28.9143	21.2154	22.5862	18.8816
ENSRNOG00000012490	356.256	274.573	462.394	526.184	581.578	-0.47109	0.045407	0.99878	Amph	17	-	48304322	48562905	2248	protein_coding	amphiphysin	361	297	429	566	545	14.8803	15.2337	10.525	7.86856	12.866
ENSRNOG00000061508	307.9	203.388	271.616	198.946	103.51	0.52866	0.045577	0.99878	Reps2	X	+	33884499	34057399	1785	protein_coding	RALBP1	312	220	252	214	97	7.73499	3.72763	12.5061	8.01333	10.3906
ENSRNOG00000014509	1774.37	2050.52	2241.91	1673.38	1107.67	0.4394	0.04566	0.99878	Sacs	15	+	41448064	41530398	15769	protein_coding	sacsin	1798	2218	2080	1800	1038	6.42809	3.94114	7.12067	7.98207	8.47355
ENSRNOG00000002855	976.004	844.059	890.296	668.421	703.229	0.35386	0.045678	0.99878	Rfc1	14	+	44580216	44702203	4723	protein_coding	replication	989	913	826	719	659	11.4896	11.1964	17.5265	14.7026	15.0574
ENSRNOG00000014893	104.607	15.7163	128.263	31.6082	13.8725	0.52512	0.045714	0.99878	Wdr63	2	-	251912368	251970768	3179	protein_coding	WD	106	17	119	34	13	0.602285	0.244839	2.08233	0.30347	2.40471
ENSRNOG00000025860	45.3955	3.69796	76.5267	5.57792	7.46981	0.47103	0.045747	0.99878	Drc7	19	-	10363108	10380809	2824	protein_coding	dynein	46	4	71	6	7	0.119647	0.148409	1.01725	0.080381	1.6151
ENSRNOG00000047406	162.832	249.612	101.317	236.132	409.772	-0.55348	0.04581	0.99878	RGD1308544	1	-	37702041	37726151	1001	protein_coding	LOC361192	165	270	94	254	384	14.2894	22.9681	10.294	15.3069	6.03254
ENSRNOG00000014550	435.205	266.253	317.963	251.006	167.537	0.50429	0.045882	0.99878	Plcxd3	2	+	54191538	54360780	1882	protein_coding	phosphatidylinositol-specific	441	288	295	270	157	8.079	4.99469	14.6337	8.68422	10.0695
ENSRNOG00000020093	241.78	297.686	278.083	316.082	533.558	-0.48459	0.046167	0.99878	LOC100360573	19	+	38619764	38620298	399	protein_coding	ribosomal	245	322	258	340	500	47.9865	75.0283	38.3467	45.7974	41.5387
ENSRNOG00000046536	135.2	271.8	91.6165	277.966	371.356	-0.55812	0.046184	0.99878	AABR07016141.1	14	+	94590765	94602088	507	protein_coding	-	137	294	85	299	348	33.2106	41.096	16.8752	32.9077	10.77
ENSRNOG00000021872	265.465	257.008	302.873	357.917	406.571	-0.40342	0.046287	0.99878	Zfp213	10	-	12885533	12892446	2401	protein_coding	zinc	269	278	281	385	381	9.02988	9.50082	6.99673	6.57069	7.51831
ENSRNOG00000038150	413.494	670.255	574.489	621.008	1249.59	-0.5231	0.04631	0.99878	RGD1560394	14	-	82053685	82055290	665	protein_coding	RGD1560394	419	725	533	668	1171	56.5677	105.43	39.3484	61.8692	51.4887
ENSRNOG00000008465	644.419	962.394	1086.46	1321.04	1357.37	-0.45764	0.046492	0.99878	Tmem176b	4	-	78450724	78458179	1683	protein_coding	transmembrane	653	1041	1008	1421	1272	56.6325	53.8981	28.8606	41.8087	45.8273
ENSRNOG00000011696	560.536	665.633	944.188	561.511	250.772	0.53697	0.046586	0.99878	Lifr	2	+	56426367	56489415	5388	protein_coding	LIF	568	720	876	604	235	6.31281	2.61137	6.58348	7.58338	10.4444
ENSRNOG00000004210	14.8029	5.54694	6.46704	69.724	6.40269	-0.46899	0.046706	0.99878	Osr1	6	+	35314444	35321667	2188	protein_coding	odd-skipped	15	6	6	75	6	1.93031	0.164185	0.428133	0.155619	0.176161
ENSRNOG00000010634	1364.83	263.48	559.399	392.314	208.087	0.56061	0.046727	0.99878	Megf11	8	+	69971778	70184742	3492	protein_coding	multiple	1383	285	519	422	195	7.97194	3.91652	28.9731	5.42551	11.1844
ENSRNOG00000030269	11327.2	7981.12	8804.88	7515.32	5391.07	0.43758	0.046852	0.99878	Atp2b2	4	-	145703046	146016325	9124	protein_coding	ATPase	11478	8633	8169	8084	5052	56.6994	37.673	89.2771	61.018	65.3603
ENSRNOG00000000277	63.159	50.8469	46.3471	30.6786	25.6108	0.55017	0.046895	0.99878	Tet1	20	+	27366213	27437427	6102	protein_coding	tet	64	55	43	33	24	0.306962	0.237354	0.660196	0.515559	0.456281
ENSRNOG00000003280	1852.33	981.808	1820.47	1133.25	726.705	0.51484	0.046911	0.99878	Grin2c	10	-	103798291	103816287	4669	protein_coding	glutamate	1877	1062	1689	1219	681	14.7026	8.73276	25.1059	12.908	23.2387
ENSRNOG00000050855	5.92115	2.77347	53.892	79.0205	94.9732	-0.47053	0.047095	0.99878	LOC100911994	4	+	31333970	31351942	1032	protein_coding	coiled-coil	6	3	50	85	89	4.63823	5.16343	0.363084	0.164968	3.11241
ENSRNOG00000042788	27.6321	38.8286	25.8682	13.9448	1.06712	0.50877	0.047161	0.99878	AABR07006480.1	1	-	236884534	236900904	723	protein_coding	2-like	28	42	24	15	1	1.16833	0.0828114	2.41855	3.29662	2.13245
ENSRNOG00000047450	538.825	727.574	323.352	753.949	1045.77	-0.52279	0.047358	0.99878	Lmo3	4	+	172942020	173005634	2386	protein_coding	LIM	546	787	300	811	980	19.141	24.5914	14.2908	18.7181	8.07713
ENSRNOG00000053285	1167.45	810.778	725.387	695.381	436.45	0.49342	0.047396	0.99878	Mllt6	10	+	85608544	85625854	4501	protein_coding	MLLT6,	1183	877	673	748	409	9.3585	5.44055	16.4139	11.0573	9.60533
ENSRNOG00000004377	690.801	751.61	848.261	629.375	396.967	0.45365	0.047459	0.99878	Lpin1	6	-	41799749	41870046	3090	protein_coding	lipin	700	813	787	677	372	13.0162	7.60417	14.925	15.7518	17.2608
ENSRNOG00000012450	62.1721	6.47143	111.018	3.71861	16.0067	0.46921	0.047557	0.99878	Dynlrb2	19	+	49016891	49028404	565	protein_coding	dynein	63	7	103	4	15	0.398681	1.58954	6.96349	0.703085	11.711
ENSRNOG00000029321	120.397	73.0347	81.9159	42.7641	58.6913	0.53968	0.047572	0.99878	Ccser1	4	+	91373942	91972325	3296	protein_coding	coiled-coil	122	79	76	46	55	0.78593	0.999088	2.31157	1.36018	1.48126
ENSRNOG00000002525	102.633	60.0918	92.6943	54.8495	35.2148	0.54736	0.04776	0.99878	Ptgs2	13	+	67351087	67359335	4373	protein_coding	prostaglandin-endoperoxide	104	65	86	59	33	0.759777	0.451817	1.48521	0.843513	1.26335
ENSRNOG00000043328	1046.07	1088.12	1037.96	1218.78	1707.38	-0.39873	0.04778	0.99878	Chmp2a	1	+	65541322	65543707	917	protein_coding	charged	1060	1177	963	1311	1600	80.5094	104.467	72.1891	72.8392	67.4626
ENSRNOG00000062110	25.6583	48.0735	1.07784	66.935	128.054	-0.47975	0.047798	0.99878	AABR07058133.1	7	+	101938141	101938885	745	processed_pseudogene	-	26	52	1	72	120	5.44239	9.64391	2.17948	3.961	0.0862283
ENSRNOG00000011184	106.581	61.9408	85.1494	460.178	38.4161	-0.52661	0.048044	0.99878	Slc13a4	4	-	62797677	62840357	2070	protein_coding	solute	108	67	79	495	36	13.4663	1.04126	3.25828	1.8368	2.45168
ENSRNOG00000021245	908.897	1253.61	877.362	1212.27	1858.91	-0.46617	0.048085	0.99878	RGD1311739	3	-	123688634	123702732	1510	protein_coding	similar	921	1356	814	1304	1742	62.9785	89.4495	49.3283	65.9962	44.8469
ENSRNOG00000022331	36.5138	8.32041	75.4488	9.29653	9.60404	0.50149	0.048107	0.99878	Ccdc78	10	+	15156207	15159894	1275	protein_coding	coiled-coil	37	9	70	10	9	0.441675	0.42263	1.81229	0.400581	3.52691
ENSRNOG00000032410	749.026	394.757	328.741	340.253	179.275	0.54697	0.048219	0.99878	Mtus2	12	-	8111667	8418966	6987	protein_coding	microtubule	759	427	305	366	168	4.90499	2.39376	11.2803	5.76673	4.66284
ENSRNOG00000016660	1753.65	2004.29	2721.55	2385.49	4686.77	-0.50711	0.048251	0.99878	Cox5b	9	+	43259709	43262040	484	protein_coding	cytochrome	1777	2168	2525	2566	4392	298.555	543.307	229.286	254.198	335.137
ENSRNOG00000009050	17.7635	36.9796	9.70057	37.1861	76.8323	-0.5431	0.048303	0.99878	Amn	6	+	135724455	135731896	1759	protein_coding	amnion	18	40	9	40	72	1.28058	2.45073	0.63906	1.29048	0.328687
ENSRNOG00000000886	380.928	208.935	240.358	200.805	60.8256	0.55789	0.048344	0.99878	Caln1	12	-	29308341	29743705	786	protein_coding	calneuron	386	226	223	216	57	15.4755	4.34191	30.669	16.3171	18.2259
ENSRNOG00000049203	215.135	281.045	291.017	205.453	97.1075	0.52596	0.048358	0.99878	Pex5	4	-	156983915	157009674	3281	protein_coding	peroxisomal	218	304	270	221	91	4.85576	2.12579	5.31182	6.73105	6.76739
ENSRNOG00000023385	2655.64	2865.92	3186.1	3278.89	5076.27	-0.43037	0.048577	0.99878	Rpl37a	9	+	80002045	80005027	1269	protein_coding	ribosomal	2691	3100	2956	3527	4757	156.515	224.44	132.43	138.63	149.64
ENSRNOG00000043094	3258.61	2647.74	4170.17	2511.92	2124.63	0.43451	0.048662	0.99878	Oxct1	2	+	53859737	54007756	3331	protein_coding	3-oxoacid	3302	2864	3869	2702	1991	45.6798	35.787	61.9067	48.7929	74.6157
ENSRNOG00000053640	119.41	164.559	74.371	183.142	239.034	-0.53297	0.04876	0.99878	Kcng2	18	-	76809144	76878981	1838	protein_coding	potassium	121	178	69	197	224	6.03579	7.29677	4.11126	5.49582	2.41163
ENSRNOG00000011599	79.9356	30.5082	88.3829	29.7489	27.745	0.55719	0.04881	0.99878	Gldc	1	-	248297331	248377093	3787	protein_coding	glycine	81	33	82	32	26	0.555669	0.480015	1.55982	0.577464	1.62433
ENSRNOG00000014597	297.045	177.502	163.832	147.815	93.9061	0.52988	0.04882	0.99878	Irs1	9	-	88033668	88086488	5354	protein_coding	insulin	301	192	152	159	88	1.67237	0.984085	3.51094	2.03508	1.82378
ENSRNOG00000002318	1438.84	1525.41	1520.83	1268.98	727.772	0.45688	0.048854	0.99878	Limch1	14	-	42762587	43072843	3918	protein_coding	LIM	1458	1650	1411	1365	682	19.6192	10.4219	23.2396	23.8989	23.135
ENSRNOG00000010694	704.617	762.704	414.969	1019.83	932.659	-0.48091	0.048929	0.99878	Tpbg	8	+	93491761	93495130	2368	protein_coding	trophoblast	714	825	385	1097	874	26.5019	22.449	19.1289	20.0849	10.6102
ENSRNOG00000000860	213.162	227.425	285.628	186.86	119.517	0.48693	0.04893	0.99878	Vwa7	20	+	5008508	5017669	2976	protein_coding	von	216	246	265	201	112	3.80344	2.25327	4.53269	4.69094	5.72031
ENSRNOG00000017178	237.833	136.825	278.083	140.378	110.98	0.52438	0.049012	0.99878	Hydin	19	-	41036510	41379588	16438	protein_coding	Hydin,	241	148	258	151	104	1.03674	0.759175	1.83498	1.024	2.02072
ENSRNOG00000002456	247.702	156.239	209.101	139.448	120.584	0.48415	0.049312	0.99878	Hlf	10	-	77840568	77918191	888	protein_coding	HLF	251	169	194	150	113	9.51244	7.61893	17.6521	10.8002	14.0344
ENSRNOG00000020501	80.9224	11.0939	72.2153	18.5931	11.7383	0.51469	0.049477	0.99878	Tjp3	7	+	11295892	11315615	4543	protein_coding	tight	82	12	67	20	11	0.306052	0.178967	1.39156	0.185051	1.16959
ENSRNOG00000050742	150.989	90.6	131.497	79.9502	67.2283	0.51546	0.04948	0.99878	Dnmbp	1	-	263625501	263718745	6075	protein_coding	dynamin	153	98	122	86	63	0.797197	0.620901	1.57282	0.915457	1.29009
ENSRNOG00000018052	879.291	401.229	651.016	426.711	342.544	0.51212	0.049746	0.99878	Cnksr3	1	-	43789791	43884267	4596	protein_coding	Cnksr	891	434	604	459	321	8.32194	6.18774	17.9148	7.92951	12.4923
ENSRNOG00000027722	498.364	639.747	534.609	730.707	790.732	-0.38523	0.049831	0.99878	H1fx	4	-	119889371	119889949	579	protein_coding	H1	505	692	496	786	741	76.4465	76.6245	54.4688	67.8243	55.0313
ENSRNOG00000013605	0	3.69796	1.07784	8.36688	16.0067	-0.38867	0.049858	0.99878	AC120568.1	4	-	100374096	100380578	900	protein_coding	-	0	4	1	9	15	0.563136	0.997877	0	0.252218	0.0713779
ENSRNOG00000047943	164.805	25.8857	84.0716	30.6786	33.0806	0.53825	0.049867	0.99878	Alkbh6	1	-	90957133	90962466	1442	protein_coding	alkB	167	28	78	33	31	1.72069	1.71857	9.65668	1.47127	4.63956
ENSRNOG00000025502	163.819	57.3184	176.766	73.4426	48.0202	0.55481	0.049954	0.99878	Arhgef37	18	-	56817988	56870839	7706	protein_coding	Rho	166	62	164	79	45	0.84417	0.511246	1.96713	0.667635	1.99912
ENSRNOG00000013623	483.561	385.512	473.172	357.917	253.973	0.43954	0.04999	0.99878	Amer2	15	+	40665041	40667173	1755	protein_coding	APC	490	417	439	385	238	12.3537	8.11948	17.4363	13.4839	16.0692
ENSRNOG00000020280	249.675	306.931	268.382	352.339	420.443	-0.40992	0.050131	0.99878	Armc6	16	+	20939655	20954246	1885	protein_coding	armadillo	253	332	249	379	394	11.3225	12.5145	8.38193	9.99504	8.48583
ENSRNOG00000042086	376.98	680.425	277.005	612.642	992.417	-0.53636	0.050143	0.99878	Rab26	10	-	13893290	13898855	2321	protein_coding	RAB26,	382	736	257	659	930	15.9891	23.9903	10.2783	17.9954	7.11319
ENSRNOG00000001348	770.737	916.169	770.656	951.035	1393.65	-0.42468	0.050194	0.99878	Erp29	12	+	40619377	40625883	1230	protein_coding	endoplasmic	781	991	715	1023	1306	61.4822	83.4511	52.0531	60.0195	49.0199
ENSRNOG00000018285	6104.71	6906.86	5911.96	5359.45	3477.73	0.42236	0.05033	0.99878	Kcna2	2	+	209838869	209852471	11672	protein_coding	potassium	6186	7471	5485	5765	3259	78.6644	47.2801	93.6075	102.731	85.3785
ENSRNOG00000053968	47.3692	63.7898	42.0358	28.8193	23.4765	0.5474	0.050334	0.99878	AABR07019086.1	15	-	87453035	87540474	4095	lincRNA	-	48	69	39	31	22	0.432003	0.325958	0.741801	0.968988	0.619986
ENSRNOG00000010189	2335.9	2542.35	2900.47	3000.92	4298.34	-0.41175	0.050436	0.99878	Rps24	16	+	757403	762075	778	protein_coding	ribosomal	2367	2750	2691	3228	4028	300.463	398.623	244.331	257.95	285.736
ENSRNOG00000057729	660.209	243.141	353.532	276.107	152.597	0.54722	0.0505	0.99878	Strip2	4	+	57204944	57246675	2526	protein_coding	striatin	669	263	328	297	143	6.6212	3.38946	16.5397	5.90854	8.34155
ENSRNOG00000015590	47.3692	6.47143	81.9159	10.2262	9.60404	0.48653	0.05051	0.99878	Dnaaf1	19	+	52217984	52245929	2505	protein_coding	dynein,	48	7	76	11	9	0.275311	0.23949	1.33227	0.176552	2.16989
ENSRNOG00000033119	2746.43	1412.62	1692.21	1388.9	1031.9	0.49538	0.050561	0.99878	Plcb4	3	+	128756799	128971746	5391	protein_coding	phospholipase	2783	1528	1570	1494	967	17.8701	12.2975	36.9158	18.4181	21.4225
ENSRNOG00000011015	2219.45	986.431	1194.25	1004.03	688.289	0.52233	0.050894	0.99878	Hivep2	1	+	8310577	8333885	9395	protein_coding	human	2249	1067	1108	1080	645	6.47352	4.11047	14.9495	6.44504	7.57616
ENSRNOG00000010746	2520.44	2940.8	2879.99	3178.48	4588.59	-0.40516	0.0509	0.99878	Rpl32	4	-	147715473	147719072	541	protein_coding	ribosomal	2554	3181	2672	3419	4300	355.89	475.882	294.821	333.676	317.282
ENSRNOG00000028569	346.388	377.192	431.136	294.7	257.175	0.40301	0.050914	0.99878	Arhgap27	10	-	91419912	91448477	2610	protein_coding	Rho	351	408	400	317	241	6.83962	5.52847	8.3985	8.8711	9.84523
ENSRNOG00000017938	565.47	376.267	411.735	327.238	281.718	0.44823	0.050923	0.99878	Btaf1	1	+	255564409	255654932	8477	protein_coding	B-TFIID	573	407	382	352	264	2.41619	1.92667	4.36178	2.81531	2.99119
ENSRNOG00000003622	20.724	22.1878	18.3233	53.9199	32.0135	-0.55223	0.051017	0.99878	Cybb	X	+	14578264	14612547	4277	protein_coding	cytochrome	21	24	17	58	30	0.763664	0.419962	0.30663	0.318442	0.255338
ENSRNOG00000018478	8.88173	12.0184	11.8562	2.78896	1.06712	0.46795	0.051188	0.99878	Myo3a	17	+	88963981	89167018	4866	protein_coding	myosin	9	13	11	3	1	0.0347186	0.0123043	0.115506	0.15161	0.14522
ENSRNOG00000055795	159.871	199.69	94.85	217.539	305.195	-0.52208	0.051196	0.99878	AABR07035832.1	12	+	24091218	24091580	330	protein_coding	-	162	216	88	234	286	39.9315	51.8896	30.6575	37.1448	17.1307
ENSRNOG00000011411	455.929	432.661	481.795	682.366	554.9	-0.3788	0.051234	0.99878	Adgrg6	1	-	8593075	8751198	6855	protein_coding	adhesion	462	468	447	734	520	6.02979	4.54176	4.20891	3.87433	4.18896
ENSRNOG00000005705	290.137	471.49	156.287	470.405	677.618	-0.54202	0.051281	0.99878	Qpct	6	+	1657331	1689559	1526	protein_coding	glutaminyl-peptide	294	510	145	506	635	23.0913	30.8097	14.8788	23.4538	7.54847
ENSRNOG00000039300	1953.98	1741.74	2374.48	1590.64	1342.43	0.39406	0.051314	0.99878	Ahcyl2	4	+	57050214	57199900	5074	protein_coding	adenosylhomocysteinase-like	1980	1884	2203	1711	1258	18.9895	14.8443	24.3697	21.0712	27.8914
ENSRNOG00000047611	846.725	772.874	766.345	627.516	592.249	0.34159	0.051345	0.99878	Top1	3	+	156642464	156717686	2331	protein_coding	DNA	858	836	711	675	555	44.8251	39.1855	63.1868	55.9459	53.8617
ENSRNOG00000001141	214.148	125.731	104.551	94.8246	67.2283	0.53471	0.051435	0.99878	Srrm4	12	+	45727112	45882548	1806	protein_coding	serine/arginine	217	136	97	102	63	3.1805	2.08858	7.50373	4.27346	3.45033
ENSRNOG00000001796	1840.49	499.225	818.081	616.36	405.504	0.54951	0.051531	0.99878	Dgkg	11	+	81972219	82163165	3467	protein_coding	diacylglycerol	1865	540	759	663	380	10.7689	6.56233	33.5939	8.83889	14.0635
ENSRNOG00000050995	25.6583	13.8673	19.4011	6.50757	6.40269	0.52829	0.051598	0.99878	AABR07002774.4	1	+	84652632	84653384	753	protein_coding	-	26	15	18	7	6	0.5235	0.477073	2.15632	1.13046	1.53562
ENSRNOG00000014007	567.444	328.194	439.759	341.183	110.98	0.54573	0.051612	0.99878	Gfod1	17	-	23823632	23923792	1473	protein_coding	glucose-fructose	575	355	408	367	104	14.0306	4.22726	24.3781	13.6768	17.7936
ENSRNOG00000009896	851.659	1182.42	769.578	1149.98	1671.1	-0.46033	0.051732	0.99878	Tmem199	10	-	65775715	65780349	1344	protein_coding	transmembrane	863	1279	714	1237	1566	51.8303	69.7623	40.1002	54.0044	34.1276
ENSRNOG00000018645	6804.39	6565.73	7389.68	8169.79	9843.07	-0.33977	0.051736	0.99878	Rpsa	8	+	128806129	128809986	1017	protein_coding	ribosomal	6895	7102	6856	8788	9224	486.612	543.033	423.398	396.294	433.068
ENSRNOG00000038864	26.6452	31.4327	33.4131	36.2565	96.0404	-0.55044	0.051749	0.99878	AC135409.1	8	+	50604768	50605053	255	protein_coding	-	27	34	31	39	90	8.61267	21.1315	6.61239	7.56653	7.80958
ENSRNOG00000023459	264.478	201.539	204.79	174.775	97.1075	0.50179	0.051957	0.99878	Lurap1	5	-	134991997	135001720	1408	protein_coding	leucine	268	218	190	188	91	7.51915	3.86961	11.8869	8.78642	8.66877
ENSRNOG00000002671	2033.92	2765.15	2587.9	2820.57	4463.74	-0.44731	0.051974	0.99878	Nme2	10	-	81648216	81653717	746	protein_coding	NME/NM23	2061	2991	2401	3034	4183	229.029	335.72	172.534	227.528	206.757
ENSRNOG00000050932	337.506	386.437	343.831	394.173	707.497	-0.47451	0.052043	0.99878	Pfdn4	3	+	168124673	168132786	751	protein_coding	prefoldin	342	418	319	424	663	31.7936	52.8569	28.4395	31.586	27.2871
ENSRNOG00000020344	23.6846	20.3388	14.0119	8.36688	2.13423	0.5064	0.052057	0.99878	Sntb2	19	+	39126589	39209152	1698	protein_coding	syntrophin,	24	22	13	9	2	0.298482	0.0705213	0.882691	0.735264	0.491827
ENSRNOG00000057378	901.002	501.074	583.112	509.45	240.101	0.52526	0.052254	0.99878	Clec16a	10	-	5009826	5196892	3115	protein_coding	C-type	913	542	541	548	225	9.90686	4.32467	18.3041	9.87414	11.157
ENSRNOG00000001643	654.288	746.063	671.495	819.954	1064.98	-0.38422	0.052355	0.99878	Psmg1	11	-	36327800	36337256	1004	protein_coding	proteasome	663	807	623	882	998	49.4707	59.5148	41.2396	45.614	39.8621
ENSRNOG00000011155	94.7385	91.5245	92.6943	117.136	178.208	-0.4871	0.052495	0.99878	AABR07072207.1	10	+	105564535	105565162	624	pseudogene	-	96	99	86	126	167	11.371	16.0236	9.60775	9.00344	8.85361
ENSRNOG00000016394	4.9343	15.7163	8.62273	13.0151	52.2886	-0.49327	0.05258	0.99878	Wdr77	2	+	208420309	208587260	2929	protein_coding	WD	5	17	8	14	49	0.455717	1.69581	0.180492	0.557649	0.297064
ENSRNOG00000004708	100.66	166.408	67.904	172.916	236.9	-0.53534	0.052627	0.99878	Aard	7	+	91588458	91593297	1244	protein_coding	alanine	102	180	63	186	222	8.41988	10.6847	5.12053	8.21127	3.25332
ENSRNOG00000029996	1051.99	1079.8	998.08	1214.13	1601.74	-0.37411	0.052709	0.99878	AABR07054368.1	3	-	150154677	150156839	1233	protein_coding	-	1066	1168	926	1306	1501	59.6477	72.8863	53.992	53.7573	48.2452
ENSRNOG00000017833	28.6189	54.5449	22.6347	66.935	77.8994	-0.54747	0.052787	0.99878	Actn2	17	-	66304501	66397653	2978	protein_coding	actinin	29	59	21	72	73	1.36151	1.46766	0.608147	1.12431	0.453003
ENSRNOG00000051615	1026.33	957.772	932.332	1136.04	1491.83	-0.37548	0.052809	0.99878	Hmgn2	5	-	152195361	152198813	1226	protein_coding	high	1040	1036	865	1222	1398	56.1299	68.2724	52.9759	47.9543	45.3244
ENSRNOG00000046313	3507.3	5316.74	1935.8	5212.57	7432.46	-0.52622	0.052847	0.99878	Basp1	2	-	77586424	77632628	1021	protein_coding	brain	3554	5751	1796	5607	6965	309.256	408.436	217.384	319.651	113.002
ENSRNOG00000025185	348.361	231.122	292.095	222.187	147.262	0.48054	0.052859	0.99878	Nup188	3	+	8873933	8908438	4860	protein_coding	nucleoporin	353	250	271	239	138	2.76933	1.70009	4.536	2.91919	3.58211
ENSRNOG00000013045	630.603	582.429	639.16	517.817	258.242	0.48645	0.052876	0.99878	Setd7	2	-	140576188	140618405	1977	protein_coding	SET	639	630	593	557	242	15.8658	7.32887	20.185	18.0839	19.2688
ENSRNOG00000004109	762.842	183.049	381.556	264.022	129.121	0.54734	0.052992	0.99878	Zfpm2	7	+	79638046	79964405	4290	protein_coding	zinc	773	198	354	284	121	3.72799	1.68871	11.2527	2.61918	5.30093
ENSRNOG00000007258	16.7766	38.8286	39.8801	71.5833	59.7584	-0.54731	0.053001	0.99878	Sbspon	5	+	2813131	2843483	1213	protein_coding	somatomedin	17	42	37	77	56	3.57473	2.76411	0.875232	1.96493	1.95951
ENSRNOG00000012985	920.74	980.884	1165.15	1154.63	1859.98	-0.44422	0.053188	0.99878	Pfdn5	7	+	143924662	143929397	643	protein_coding	prefoldin	933	1061	1081	1242	1743	108.774	162.299	90.6162	93.6402	107.999
ENSRNOG00000025394	1289.82	1066.86	1335.44	1020.76	703.229	0.42025	0.053265	0.99878	Tanc1	3	+	45683993	45917745	7459	protein_coding	tetratricopeptide	1307	1154	1239	1098	659	8.28963	5.28972	10.9428	8.77977	10.6708
ENSRNOG00000024846	142.108	163.635	169.221	216.609	234.765	-0.41989	0.053297	0.99878	Ier5l	3	-	9036373	9037942	1570	protein_coding	immediate	144	177	157	233	220	8.35737	8.38979	5.72793	6.39781	6.42401
ENSRNOG00000010748	2944.79	1077.03	1823.71	1292.22	878.236	0.52744	0.053519	0.99878	Mtus1	16	+	54291251	54386129	6805	protein_coding	microtubule	2984	1165	1692	1390	823	30.199	19.0105	71.895	25.5064	41.9345
ENSRNOG00000001057	1370.75	2101.37	372.933	2322.27	3249.37	-0.54602	0.053539	0.99878	Ctxn1	12	+	2534212	2535822	1208	protein_coding	cortexin	1389	2273	346	2498	3045	116.45	150.921	71.8076	106.78	18.3999
ENSRNOG00000015703	469.745	759.006	791.135	813.447	1345.63	-0.49107	0.053634	0.99878	Hypk	3	+	113423693	113424846	390	protein_coding	Huntingtin	476	821	734	875	1261	126.345	193.588	76.2215	119.464	120.903
ENSRNOG00000011967	184.543	154.39	175.688	128.292	101.376	0.45042	0.053645	0.99878	Nphp4	5	+	169659188	169744660	5037	protein_coding	nephrocystin	187	167	163	138	95	1.54284	1.12922	2.31849	1.88149	2.07884
ENSRNOG00000027645	154.937	232.971	94.85	269.599	294.524	-0.52302	0.053677	0.99878	Syndig1l	6	-	108393628	108415093	1763	protein_coding	synapse	157	252	88	290	276	9.26316	9.37314	5.56138	8.11159	3.20654
ENSRNOG00000001455	1058.9	763.629	818.081	701.888	511.148	0.43184	0.05378	0.99878	Kif13a	17	+	18151982	18335019	6733	protein_coding	kinesin	1073	826	759	755	479	6.31469	4.25947	9.95236	6.96193	7.24168
ENSRNOG00000047396	11.8423	116.486	20.479	11.1558	9.60404	0.47188	0.053823	0.99878	Rmnd5b	10	-	34979923	34990943	1854	protein_coding	required	12	126	19	12	9	0.364489	0.290644	0.40421	3.85673	0.65834
ENSRNOG00000045941	818.106	448.378	576.645	470.405	258.242	0.50895	0.053902	0.99878	Susd6	6	+	104437159	104530403	3152	protein_coding	sushi	829	485	535	506	242	23.054	11.7226	41.8862	22.268	27.8062
ENSRNOG00000007900	581.26	628.653	497.962	673.069	950.8	-0.4195	0.053963	0.99878	Tspan33	4	+	56981283	57004792	1983	protein_coding	tetraspanin	589	680	462	724	891	20.5603	26.9019	18.5493	19.4601	14.9667
ENSRNOG00000000636	69.0801	98.9204	145.508	60.4275	53.3558	0.53034	0.054358	0.99878	Rtkn2	20	-	21932878	22004279	3541	protein_coding	rhotekin	70	107	135	65	50	1.33835	1.09456	1.59836	2.22016	3.1709
ENSRNOG00000042414	409.547	470.565	340.598	526.184	622.128	-0.41084	0.054379	0.99878	Nat14	1	-	72462405	72464492	1519	protein_coding	N-acetyltransferase	415	509	316	566	583	20.9832	22.9794	17.0618	19.0159	13.364
ENSRNOG00000015303	1141.8	1032.66	695.207	1191.82	1725.53	-0.46414	0.054396	0.99878	Fbll1	10	-	20620957	20622600	1644	protein_coding	fibrillarin-like	1157	1117	645	1282	1617	43.9137	58.8893	43.9508	38.5575	25.2037
ENSRNOG00000010771	1458.58	1020.64	813.77	855.281	467.396	0.50272	0.054422	0.99878	Pkd1	10	+	13915214	13962008	13813	protein_coding	polycystin	1478	1104	755	920	438	3.75071	1.89852	6.68223	4.53565	3.51128
ENSRNOG00000016997	10.8555	9.2449	5.3892	23.2413	22.4094	-0.52375	0.05452	0.99878	AABR07044442.1	20	-	6150814	6160963	1710	processed_transcript	-	11	10	5	25	21	0.831566	0.742661	0.405761	0.335198	0.189723
ENSRNOG00000016574	432.244	339.288	404.19	288.193	278.517	0.39434	0.054521	0.99878	Fiz1	1	+	72380711	72387301	3091	protein_coding	FLT3-interacting	438	367	375	310	261	5.64776	5.05557	8.84933	6.73791	7.79361
ENSRNOG00000055226	3602.04	1640.97	2010.17	1742.17	1062.85	0.51515	0.054606	0.99878	Dab2ip	3	+	14889510	15060286	6251	protein_coding	DAB2	3650	1775	1865	1874	996	22.0916	12.4834	47.717	21.0863	25.0801
ENSRNOG00000010027	172.7	135.9	135.808	108.769	81.1007	0.47461	0.054609	0.99878	Atr	8	+	103673411	103770947	8759	protein_coding	ATR	175	147	126	117	76	0.75222	0.519502	1.24772	0.952403	0.924107
ENSRNOG00000016189	467.771	470.565	537.842	356.987	378.826	0.36497	0.054638	0.99878	Frmd5	3	-	113483269	113525864	1506	protein_coding	FERM	474	509	499	384	355	15.912	15.64	21.7818	21.2548	23.5878
ENSRNOG00000002724	811.198	779.345	665.028	903.623	1155.69	-0.38622	0.054679	0.99878	Prpsap2	10	-	48008802	48044344	1836	protein_coding	phosphoribosyl	822	843	617	972	1083	34.7315	41.1434	32.5725	30.3549	25.1498
ENSRNOG00000001397	222.043	201.539	197.245	150.604	141.926	0.41254	0.054798	0.99878	Rbm19	12	-	41907740	41993957	4295	protein_coding	RNA	225	218	183	162	133	2.12405	1.85403	3.27156	2.88039	2.73712
ENSRNOG00000032951	7.89487	12.0184	2.15568	16.7338	33.0806	-0.48503	0.054949	0.99878	Jsrp1	7	+	11769400	11774387	1723	protein_coding	junctional	8	13	2	18	31	0.588302	1.07722	0.289961	0.42817	0.0745677
ENSRNOG00000027156	1004.62	1188.89	869.817	1249.45	1613.48	-0.40565	0.054973	0.99878	Morn4	1	-	261323083	261333383	1695	protein_coding	MORN	1018	1286	807	1344	1512	44.6522	53.4085	37.5071	43.0556	30.5851
ENSRNOG00000059883	416.455	136.825	229.58	111.558	154.732	0.53861	0.055027	0.99878	LOC100912578	3	-	74226407	74229066	2084	lincRNA	stress-70	422	148	213	120	145	3.43027	4.40687	13.3777	4.26337	6.94576
ENSRNOG00000003533	2145.43	2107.84	2378.79	1800.74	1648.69	0.32276	0.05513	0.99878	Clcn4	X	+	25016401	25080410	4332	protein_coding	chloride	2174	2280	2207	1937	1545	25.1799	21.3535	31.3405	29.8679	32.7281
ENSRNOG00000038074	541.786	481.659	577.723	605.204	958.269	-0.43812	0.055167	0.99878	LOC498555	15	+	75067297	75067723	427	protein_coding	similar	549	521	536	651	898	85.8552	125.915	80.2933	69.2417	80.6386
ENSRNOG00000023238	1296.73	610.163	662.872	605.204	372.423	0.51882	0.055178	0.99878	Dgkd	9	+	94980409	95069714	3766	protein_coding	diacylglycerol	1314	660	615	651	349	9.73451	5.54847	21.7896	9.94539	10.4906
ENSRNOG00000011921	204.28	188.596	301.795	128.292	164.336	0.4815	0.055365	0.99878	Dusp4	16	-	61078175	61091169	3976	protein_coding	dual	207	204	280	138	154	1.95455	2.31901	3.25132	2.91167	4.52395
ENSRNOG00000039297	530.93	584.278	600.357	645.179	1010.56	-0.42975	0.055374	0.99878	Mrpl52	15	+	33069382	33072777	1167	protein_coding	mitochondrial	538	632	557	694	947	33.489	48.5856	28.7903	30.7329	30.6613
ENSRNOG00000031167	116.449	82.2796	136.886	56.7088	74.6981	0.51018	0.055404	0.99878	AABR07054319.1	3	+	147609095	147632801	732	protein_coding	sulfiredoxin	118	89	127	61	70	4.6928	5.72552	10.0671	6.89981	11.1455
ENSRNOG00000058821	2.96058	2.77347	3.23352	13.0151	10.6712	-0.45673	0.055474	0.99878	Nat8f1	4	-	117767077	117767772	696	protein_coding	N-acetyltransferase	3	3	3	14	10	1.13275	0.860239	0.269183	0.244608	0.276897
ENSRNOG00000007814	532.904	439.133	578.8	386.736	362.819	0.39144	0.055484	0.99878	Kdm3a	4	-	99503176	99546905	4665	protein_coding	lysine	540	475	537	416	340	5.40528	4.69698	7.78108	6.2196	7.95961
ENSRNOG00000013397	326.65	203.388	244.67	193.368	128.054	0.48778	0.055509	0.99878	Foxo1	2	+	141451234	141527016	2560	protein_coding	forkhead	331	220	227	208	120	4.57548	2.80653	8.07464	4.87686	5.69629
ENSRNOG00000009617	49.343	10.1694	99.1613	46.4827	307.329	-0.48157	0.055845	0.99878	Exoc7	10	-	105242152	105259795	2085	protein_coding	exocyst	50	11	92	50	288	1.35045	8.27017	1.49761	0.299395	2.83458
ENSRNOG00000042340	69.0801	45.3	22.6347	19.5227	18.141	0.53674	0.055999	0.99878	LOC679894	14	-	6581983	6587141	5159	protein_coding	similar	70	49	21	21	17	0.229228	0.197293	0.847359	0.539	0.261493
ENSRNOG00000047796	123.357	170.106	182.155	189.649	328.671	-0.49621	0.056141	0.99878	Pcbd2	17	-	8929810	8980571	384	protein_coding	pterin-4	125	184	169	204	308	29.9166	48.0228	20.3289	27.1922	28.2723
ENSRNOG00000004642	205.267	157.163	72.2153	305.856	231.564	-0.5312	0.056221	0.99878	Lmx1a	13	+	85918252	86061176	3252	protein_coding	LIM	208	170	67	329	217	5.69717	3.99519	3.99437	2.96658	1.32352
ENSRNOG00000013959	311.847	36.9796	182.155	73.4426	51.2215	0.5215	0.056407	0.99878	Skor1	8	-	68030621	68038533	2895	protein_coding	SKI	316	40	169	79	48	1.53671	0.992707	6.81669	0.784096	3.75011
ENSRNOG00000002907	1648.05	1760.23	1892.69	1480.94	1182.36	0.35668	0.056523	0.99878	Plekha6	13	-	50555454	50578720	5846	processed_transcript	pleckstrin	1670	1904	1756	1593	1108	40.8691	30.2227	47.5135	49.2255	51.3921
ENSRNOG00000017695	275.334	330.043	416.046	440.656	560.235	-0.43968	0.056568	0.99878	AABR07012795.1	2	+	208738132	208739047	880	protein_coding	-	279	357	386	474	525	30.3326	35.7195	19.7996	23.022	28.1781
ENSRNOG00000046494	17.7635	3.69796	19.4011	1.85931	2.13423	0.43734	0.05658	0.99878	LOC100361018	20	+	29951637	29952023	387	protein_coding	rCG22048-like	18	4	18	2	2	0.291026	0.309419	2.90467	0.586553	2.98791
ENSRNOG00000011634	53.2904	35.1306	25.8682	20.4524	11.7383	0.53697	0.05662	0.99878	Xkr6	15	+	46784963	47173335	2800	protein_coding	XK	54	38	24	22	11	0.442464	0.235214	1.2044	0.770165	0.55063
ENSRNOG00000027940	839.817	1319.25	561.555	1298.73	1730.86	-0.50373	0.056862	0.99878	Plppr3	7	+	12652415	12663819	2910	protein_coding	phospholipid	851	1427	521	1397	1622	43.4642	53.6538	29.362	44.7408	18.4912
ENSRNOG00000018903	991.793	1117.71	1104.79	896.186	696.826	0.36905	0.056985	0.99878	Pik3r1	2	-	31745088	31826867	4154	protein_coding	phosphoinositide-3-kinase	1005	1209	1025	964	653	20.0541	14.4429	23.1853	25.3452	24.3244
ENSRNOG00000004709	774.684	894.906	686.585	656.335	361.752	0.46674	0.057195	0.99878	Foxn3	6	-	123187726	123577695	3791	protein_coding	forkhead	785	968	637	706	339	14.7852	7.54809	18.2311	20.4288	15.2179
ENSRNOG00000026124	225.004	213.557	300.718	413.696	314.799	-0.44356	0.057306	0.99878	Id3	5	+	154489590	154491223	1006	protein_coding	inhibitor	228	231	279	445	295	24.9101	17.5571	14.1538	13.0308	17.8161
ENSRNOG00000046662	58.2247	37.9041	58.2034	28.8193	24.5436	0.53215	0.057308	0.99878	Ints6l	X	+	158835811	158886220	2658	protein_coding	integrator	59	41	54	31	23	0.898467	0.708734	1.89633	1.19748	1.78537
ENSRNOG00000003835	1852.33	1071.48	1140.36	1003.1	745.913	0.46864	0.057583	0.99878	Slc43a2	10	+	63677396	63719283	4492	protein_coding	solute	1877	1159	1058	1079	699	13.5268	9.31678	26.0951	14.642	15.1305
ENSRNOG00000012749	438.165	495.527	661.794	794.854	723.504	-0.41857	0.057848	0.99878	C1qb	5	-	155246447	155252003	1083	protein_coding	complement	444	536	614	855	678	44.4581	37.4826	25.6029	28.0863	36.4205
ENSRNOG00000013484	375.006	792.288	1047.66	1626.89	1025.5	-0.52252	0.057974	0.99878	LOC108348061	9	-	27368272	27452902	1453	protein_coding	glutathione	380	857	972	1750	961	123.805	72.2834	29.813	61.0978	78.444
ENSRNOG00000023935	2961.56	4529.08	1210.42	4498.59	6606.51	-0.53233	0.057982	0.99878	Nrsn2	3	-	147843077	147851768	1819	protein_coding	neurensin	3001	4899	1123	4839	6191	172.797	235.048	118.842	176.292	45.7461
ENSRNOG00000000991	204.28	271.8	313.652	381.158	385.229	-0.4323	0.057985	0.99878	Arpc1b	12	-	11252296	11265865	1516	protein_coding	actin	207	294	291	410	361	15.2299	14.2573	8.5272	11.0054	12.3311
ENSRNOG00000019381	1831.61	2176.25	1671.73	2296.24	2843.86	-0.37722	0.05808	0.99878	Eri3	5	+	136406130	136533389	1935	protein_coding	ERI1	1856	2354	1551	2470	2665	126.45	145.055	105.371	121.443	90.5786
ENSRNOG00000004473	424.349	261.631	427.903	290.052	119.517	0.5218	0.058081	0.99878	Ppargc1a	14	+	63095720	63187009	2737	protein_coding	PPARG	430	283	397	312	112	6.41938	2.45003	9.81135	5.86772	9.31799
ENSRNOG00000020354	303.953	329.118	349.22	372.791	592.249	-0.43979	0.058142	0.99878	Mrpl23	1	+	215701544	215709313	540	protein_coding	mitochondrial	308	356	324	401	555	41.8181	61.5357	35.6198	37.4123	38.5441
ENSRNOG00000009439	37358.5	43219	38073.6	46915.9	55337.4	-0.33095	0.05826	0.99878	Eef1a1	8	-	85838869	85840818	1389	protein_coding	eukaryotic	37856	46749	35324	50466	51857	2046.02	2235.29	1702.03	1909.98	1633.71
ENSRNOG00000011831	408.56	502.922	423.591	515.958	773.658	-0.42814	0.058329	0.99878	Nudt18	15	+	52265557	52268079	1386	protein_coding	nudix	414	544	393	555	725	22.5498	31.3186	18.654	22.2738	18.2153
ENSRNOG00000017602	316.782	465.018	170.299	485.279	637.068	-0.5181	0.058428	0.99878	Il34	19	+	40855433	40904121	1751	protein_coding	interleukin	321	503	158	522	597	16.788	20.4135	11.4486	16.302	5.79665
ENSRNOG00000012697	29.6058	1.84898	77.6045	1.85931	5.33558	0.40775	0.058489	0.99878	Spaca9	3	-	7269853	7278758	649	protein_coding	sperm	30	2	72	2	5	0.17354	0.461268	2.88677	0.174881	7.12679
ENSRNOG00000055401	6877.42	3511.21	4385.73	3531.75	2772.37	0.47185	0.058762	0.99878	Kcnc1	1	+	102414625	102456411	3973	protein_coding	potassium	6969	3798	4069	3799	2598	53.8473	39.1515	109.544	54.2493	65.7924
ENSRNOG00000006110	239.807	36.9796	109.94	54.8495	41.6175	0.52164	0.058818	0.99878	Jph1	5	+	1417478	1511416	4463	protein_coding	junctophilin	243	40	102	59	39	1.00257	0.704596	4.57919	0.68496	1.97722
ENSRNOG00000014508	852.646	496.451	756.644	541.988	345.745	0.4772	0.058865	0.99878	Mgll	4	+	120671489	120771088	1352	protein_coding	monoglyceride	864	537	702	583	324	27.6587	16.3427	45.4567	25.6733	37.992
ENSRNOG00000031802	222.043	257.933	423.591	271.459	931.591	-0.53351	0.059013	0.99878	LOC691427	1	+	141218095	141218277	183	protein_coding	similar	225	279	393	292	873	89.8556	285.622	76.7833	86.5189	137.958
ENSRNOG00000025787	115.463	27.7347	151.976	21.382	49.0873	0.51658	0.059018	0.99878	Spag6l	11	+	88424414	88508601	1650	protein_coding	sperm	117	30	141	23	46	0.784978	1.66918	4.4283	1.0318	5.48961
ENSRNOG00000011494	1147.72	1070.56	1358.08	1288.5	2312.44	-0.4546	0.059024	0.99878	Rpl36al	X	+	105402867	105405580	669	protein_coding	ribosomal	1163	1158	1260	1386	2167	116.668	193.937	108.565	98.2292	120.99
ENSRNOG00000039744	135.2	106.316	129.341	80.8798	81.1007	0.45908	0.059028	0.99878	RT1-CE4	20	-	4673658	4935887	4582	protein_coding	RT1	137	115	120	87	76	2.94251	2.73292	5.13856	3.9196	4.62992
ENSRNOG00000048650	2.96058	21.2633	15.0898	1.85931	0	0.39511	0.059092	0.99878	Phf6	X	-	158268653	158288109	855	protein_coding	PHD	3	23	14	2	0	0.131728	0	0.219124	1.52658	1.05188
ENSRNOG00000027032	394.744	503.847	473.172	597.767	638.135	-0.37281	0.059097	0.99878	Rhbdd3	14	+	85351358	85357023	1849	protein_coding	rhomboid	400	545	439	643	598	19.5834	19.3639	13.5101	16.727	15.2523
ENSRNOG00000012557	7.89487	11.0939	30.1795	3.71861	3.20135	0.46067	0.059118	0.99878	Lgals5	10	-	66225995	66229311	908	protein_coding	lectin,	8	12	28	4	3	0.248078	0.197817	0.550224	0.749986	1.98097
ENSRNOG00000024445	330.598	191.369	210.179	166.408	138.725	0.48208	0.059144	0.99878	Slx4	10	+	11786121	11807928	5999	protein_coding	SLX4	335	207	195	179	130	1.6803	1.29746	3.48739	1.95817	2.08815
ENSRNOG00000018226	513.167	230.198	236.047	224.976	119.517	0.52698	0.059265	0.99878	Zcchc14	19	-	53647815	53688597	3465	protein_coding	zinc	520	249	219	242	112	3.93301	1.93528	9.37206	4.07806	4.0602
ENSRNOG00000016580	2706.95	3590.72	3735.8	3789.27	6063.35	-0.43891	0.059388	0.99878	Rps23	2	+	19823234	19824804	510	protein_coding	ribosomal	2743	3884	3466	4076	5682	450.067	667.051	335.885	432.182	436.581
ENSRNOG00000062142	0	0.92449	0	20.4524	1.06712	-0.29376	0.059396	0.99878	AABR07029963.1	10	+	61527462	61540774	2679	unprocessed_pseudogene	SMG6	0	1	0	22	1	0.462449	0.0223489	0	0.0211829	0
ENSRNOG00000003848	449.021	357.778	420.358	338.394	185.678	0.47018	0.059422	0.99878	Med12	X	+	71174699	71197812	7481	protein_coding	mediator	455	387	390	364	174	3.70605	1.88354	5.13739	3.97068	4.52968
ENSRNOG00000056458	207.24	148.843	156.287	129.222	84.3021	0.48125	0.059452	0.99878	Cep290	7	+	40217269	40306327	9103	protein_coding	centrosomal	210	161	145	139	79	0.934861	0.564903	1.56629	1.0912	1.11248
ENSRNOG00000018570	22.6978	24.9612	23.7125	48.342	41.6175	-0.52811	0.059496	0.99878	C1qtnf3	2	+	60920257	60942500	1920	protein_coding	C1q	23	27	22	52	39	1.52516	1.21616	0.748104	0.798032	0.736085
ENSRNOG00000020577	3674.08	2262.23	2496.28	2158.65	1628.42	0.44272	0.059595	0.99878	Pip5k1c	7	-	11267218	11294249	4322	protein_coding	phosphatidylinositol-4-phosphate	3723	2447	2316	2322	1526	30.8106	21.5282	54.7839	32.7202	35.0566
ENSRNOG00000027864	12642.7	15693.2	14712.5	16045.8	24481.8	-0.40904	0.059607	0.99878	Ppia	14	+	86673775	86677443	779	protein_coding	peptidylprolyl	12811	16975	13650	17260	22942	1560.15	2204.81	1284.19	1546.25	1407.51
ENSRNOG00000023280	3208.28	966.092	1392.57	1132.32	789.665	0.52814	0.059835	0.99878	Als2	9	-	65961346	66033871	6302	protein_coding	alsin	3251	1045	1292	1218	740	12.1269	7.8334	35.8957	10.4849	14.6744
ENSRNOG00000002983	1418.12	408.625	862.273	600.556	274.249	0.53199	0.059844	0.99878	Nf1x	19	-	25821780	25914696	1747	protein_coding	nuclear	1437	442	800	646	257	22.9518	9.70805	56.6191	15.8253	32.424
ENSRNOG00000019065	1338.18	355.004	985.146	521.535	384.161	0.52984	0.059873	0.99878	Zfp385b	3	-	64269817	64543100	4922	protein_coding	zinc	1356	384	914	561	360	8.5801	5.85392	22.9991	5.91842	15.9466
ENSRNOG00000015538	884.226	752.535	887.063	683.295	578.376	0.35985	0.060064	0.99878	Abcd2	7	-	132294562	132343169	5518	protein_coding	ATP	896	814	823	735	542	7.501	5.88093	10.1405	8.37145	9.5813
ENSRNOG00000001682	9087.99	7636.29	6448.72	6174.76	5080.53	0.38557	0.06008	0.99878	Ttc3	11	+	34598492	34738791	6003	protein_coding	tetratricopeptide	9209	8260	5983	6642	4761	62.308	47.4852	95.803	78.0854	64.0261
ENSRNOG00000051458	54.2773	65.6388	45.2693	32.5379	27.745	0.52011	0.060085	0.99878	Hic2	11	-	87988213	88016825	4518	protein_coding	HIC	55	71	42	35	26	0.43625	0.344552	0.760241	0.891805	0.597186
ENSRNOG00000033653	3274.4	713.706	1205.03	948.246	656.276	0.5319	0.060182	0.99878	Mpp3	10	-	89930241	89959176	3219	protein_coding	membrane	3318	772	1118	1020	615	19.1722	12.2903	69.1623	14.6229	23.9721
ENSRNOG00000011074	13.816	5.54694	5.3892	20.4524	26.6779	-0.49856	0.060227	0.99878	Calcb	1	+	184271590	184276475	961	protein_coding	calcitonin-related	14	6	5	22	25	1.28918	1.55756	0.909787	0.354312	0.334236
ENSRNOG00000048226	60.1984	51.7714	70.0596	85.5281	113.114	-0.49208	0.060269	0.99878	Hmgn1	11	+	39482408	39488326	1181	protein_coding	high	61	56	65	92	106	4.38684	5.37383	3.22563	2.69089	3.53565
ENSRNOG00000056996	33.5532	0.92449	58.2034	0.929653	3.20135	0.38833	0.060328	0.99878	Cfap65	9	-	82163075	82195722	5613	protein_coding	cilia	34	1	54	1	3	0.0162147	0.0517184	0.611377	0.01634	0.998839
ENSRNOG00000017417	2706.95	3001.82	3222.74	3502	4352.76	-0.3502	0.060424	0.99878	Gabarap	10	+	56601288	56604221	822	protein_coding	GABA	2743	3247	2990	3767	4079	258.07	297.105	208.396	224.165	233.671
ENSRNOG00000010902	535.865	416.02	505.507	388.595	301.994	0.40448	0.0605	0.99878	Eloa	5	-	154347391	154363329	3491	protein_coding	elongin	543	450	469	418	283	6.74279	4.85361	9.71371	7.31511	8.63037
ENSRNOG00000037607	25.6583	35.1306	136.886	898.045	57.6242	-0.36142	0.060555	0.99878	Rplp2	1	+	214428526	214430515	348	protein_coding	ribosomal	26	38	127	966	54	156.319	9.29058	4.66583	6.19673	23.444
ENSRNOG00000011803	128.292	258.857	90.5386	263.092	328.671	-0.52378	0.060625	0.99878	Lrfn2	9	-	13845757	13877130	2699	protein_coding	leucine	130	280	84	283	308	5.90469	6.83244	3.00798	5.88726	1.99932
ENSRNOG00000003011	1025.35	992.902	1054.13	1135.11	1743.67	-0.40458	0.060775	0.99878	Gadd45gip1	19	+	25946979	25949528	1212	protein_coding	GADD45G	1039	1074	978	1221	1634	56.7318	80.7194	53.5363	50.2875	51.8373
ENSRNOG00000017646	50.3298	70.2612	53.892	87.3874	103.51	-0.4916	0.060812	0.99878	RGD1309651	19	-	54184946	54210515	336	protein_coding	similar	51	76	50	94	97	15.7544	17.2847	9.47908	12.8361	9.55954
ENSRNOG00000010320	735.21	806.155	201.556	1039.35	1258.13	-0.52947	0.060837	0.99878	Efnb3	10	-	56161432	56167426	3143	protein_coding	ephrin	745	872	187	1118	1179	20.0314	22.4594	14.8029	15.7445	3.82211
ENSRNOG00000008666	731.263	873.643	1302.03	719.552	539.96	0.46188	0.060864	0.99878	Etl4	17	+	87274944	87681317	7413	protein_coding	enhancer	741	945	1208	774	506	5.87977	4.08681	6.24251	7.23429	10.4684
ENSRNOG00000012827	67.1064	3.69796	137.964	1.85931	14.9396	0.41165	0.060864	0.99878	Mlf1	2	+	164549455	164582643	1112	protein_coding	myeloid	68	4	128	2	14	0.101283	0.753792	3.81891	0.204133	7.39455
ENSRNOG00000021602	76.975	12.0184	157.365	16.7338	27.745	0.47994	0.060947	0.99878	Zmynd10	8	+	116302513	116306870	1729	protein_coding	zinc	78	13	146	18	26	0.586261	0.90034	2.81731	0.426684	5.42456
ENSRNOG00000000541	1790.16	1982.11	2141.67	2298.1	2981.52	-0.36393	0.060998	0.99878	Glo1	20	-	9273594	9291610	1045	protein_coding	glyoxalase	1814	2144	1987	2472	2794	133.213	160.08	108.407	116.43	122.148
ENSRNOG00000056371	1552.33	1229.57	1319.28	1081.19	986.014	0.35215	0.061002	0.99878	Pik3ca	2	+	118831350	118861454	6391	protein_coding	phosphatidylinositol-4,5-bisphosphate	1573	1330	1224	1163	924	10.2477	8.65628	15.3707	11.8098	12.3032
ENSRNOG00000005982	407.573	511.243	299.64	523.395	713.9	-0.45733	0.061006	0.99878	C1d	14	+	100415668	100427260	3245	protein_coding	C1D	413	553	278	563	669	18.0653	22.8232	14.6963	17.8816	10.1759
ENSRNOG00000010545	683.893	1433.88	485.028	1250.38	1941.08	-0.52173	0.061036	0.99878	Mrap2	8	+	94801336	94857443	1673	protein_coding	melanocortin	693	1551	450	1345	1819	59.8277	86.0255	34.1849	69.5242	22.8342
ENSRNOG00000016411	1465.49	1714.93	1832.33	1881.62	2864.14	-0.41234	0.061076	0.99878	Rps12	1	+	22758212	22760370	543	protein_coding	ribosomal	1485	1855	1700	2024	2684	209.906	295.945	170.79	193.866	201.12
ENSRNOG00000010484	279.281	236.669	184.311	177.564	122.718	0.4667	0.061152	0.99878	Zdhhc21	5	-	100924622	100977902	3599	protein_coding	zinc	283	256	171	191	115	5.04498	3.22953	8.28961	6.81414	5.15247
ENSRNOG00000016315	1073.7	1340.51	1203.95	1442.82	1799.16	-0.36703	0.061219	0.99878	Cnpy3	9	+	16543688	16558456	1813	protein_coding	canopy	1088	1450	1117	1552	1686	48.2067	55.6786	37.4771	45.3867	39.5787
ENSRNOG00000061216	14780.2	16309.9	12520.2	17491.4	21414.9	-0.36326	0.061253	0.99878	Tubb5	20	+	3422461	3426371	2156	protein_coding	tubulin,	14977	17642	11616	18815	20068	648.037	734.877	572.061	612.334	456.4
ENSRNOG00000010868	524.022	271.8	307.185	264.951	172.873	0.49776	0.061339	0.99878	Rims4	3	-	160241619	160301552	981	protein_coding	regulating	531	294	285	285	162	16.3602	9.88722	33.8034	17.0073	18.663
ENSRNOG00000011471	642.445	531.582	781.434	489.927	433.249	0.40696	0.061419	0.99878	Fgf9	15	+	38341089	38387316	2000	protein_coding	fibroblast	651	575	725	527	406	14.8386	12.1541	20.3276	16.3153	23.287
ENSRNOG00000008480	618.761	494.602	1074.61	512.239	356.416	0.49749	0.061524	0.99878	Kcnab3	10	+	55927223	55933653	2111	protein_coding	potassium	627	535	997	551	334	14.6986	9.47298	18.5487	14.3821	30.3398
ENSRNOG00000001861	331.585	386.437	275.927	404.399	562.37	-0.43046	0.061533	0.99878	Ydjc	11	-	88090921	88093516	1410	protein_coding	YdjC	336	418	256	435	527	18.4322	23.7418	15.7888	17.8488	12.3743
ENSRNOG00000026649	375.006	201.539	186.466	177.564	110.98	0.51049	0.06166	0.99878	Dnmt3a	6	+	28235695	28340577	4289	protein_coding	DNA	380	218	173	191	104	2.80686	1.62494	6.19289	3.22841	2.90019
ENSRNOG00000007650	1634.24	2056.99	2018.8	2355.74	2681.66	-0.35271	0.061719	0.99878	Cd63	7	+	3320103	3335582	1121	protein_coding	Cd63	1656	2225	1873	2534	2513	147.721	155.756	107.058	130.711	124.557
ENSRNOG00000012804	256.583	353.155	395.568	493.646	471.665	-0.4224	0.061802	0.99878	C1qc	5	-	155255005	155258392	1090	protein_coding	complement	260	382	367	531	442	27.4335	24.2786	14.8964	19.8882	21.6295
ENSRNOG00000029911	24.6715	7.39592	7.54488	55.7792	21.3423	-0.48923	0.061862	0.99878	Cilp	8	+	70760922	70775891	4128	protein_coding	cartilage	25	8	7	60	20	0.818512	0.290081	0.378212	0.109979	0.108934
ENSRNOG00000022975	83.883	113.712	86.2273	139.448	149.396	-0.45739	0.061909	0.99878	Nfam1	7	-	123856567	123892429	3415	protein_coding	NFAT	85	123	80	150	140	2.47351	2.45451	1.5544	2.04396	1.50489
ENSRNOG00000029594	107.568	41.602	80.8381	24.171	46.9531	0.52826	0.061933	0.99878	AABR07064000.1	6	+	59757397	59757964	568	protein_coding	-	109	45	75	26	44	2.57774	4.63802	11.9843	4.49596	8.48241
ENSRNOG00000052668	1.97372	7.39592	1.07784	24.171	8.53692	-0.41253	0.061951	0.99878	Tcf24	5	+	8957405	8961337	513	protein_coding	transcription	2	8	1	26	8	2.8541	0.933686	0.243471	0.884974	0.125224
ENSRNOG00000010953	1471.41	489.98	792.213	628.446	327.604	0.52345	0.06214	0.99878	Icmt	5	+	169475270	169482030	1749	protein_coding	isoprenylcysteine	1491	530	735	676	307	21.7656	10.5094	53.2381	17.1967	26.9963
ENSRNOG00000060728	13923.6	17261.2	13825.5	17097.3	24686.6	-0.39665	0.062294	0.99878	Tuba1a	7	-	140637287	140640953	1617	protein_coding	tubulin,	14109	18671	12827	18391	23134	640.485	856.582	544.906	655.263	509.591
ENSRNOG00000053384	30.5926	12.9429	21.5568	132.94	10.6712	-0.46543	0.062383	0.99878	Bmp7	3	-	170879973	170955399	2026	protein_coding	bone	31	14	20	143	10	3.97475	0.295521	0.955559	0.392145	0.634157
ENSRNOG00000010447	1249.36	1194.44	1419.52	1075.61	846.222	0.36351	0.062386	0.99878	Tmod2	8	-	82506934	82533689	1322	protein_coding	tropomodulin	1266	1292	1317	1157	793	49.2851	35.9145	59.805	55.4612	63.9972
ENSRNOG00000001080	907.91	1335.89	1153.29	1367.52	1881.32	-0.41876	0.062476	0.99878	Arl6ip4	12	-	37904379	37906521	1187	protein_coding	ADP-ribosylation	920	1445	1070	1471	1763	69.7871	88.9262	48.403	69.0836	57.9081
ENSRNOG00000021380	931.595	614.786	1264.31	670.28	504.745	0.4772	0.062495	0.99878	Fads6	10	-	103832838	103848035	1796	protein_coding	fatty	944	665	1173	721	473	22.607	15.7682	32.8247	21.0123	41.9564
ENSRNOG00000002750	550.667	467.792	355.687	368.143	209.155	0.4749	0.0626	0.99878	Rc3h1	13	+	78722763	78789266	5774	processed_transcript	ring	558	506	330	396	196	11.3314	5.96292	17.707	14.5909	10.772
ENSRNOG00000056703	1846.41	845.908	1006.7	858.07	624.262	0.49324	0.062611	0.99878	Atrx	X	-	76820329	76979115	12500	protein_coding	ATRX,	1871	915	934	923	585	11.9957	8.08343	26.9662	11.9837	13.8473
ENSRNOG00000013304	150.003	113.712	86.2273	151.533	234.765	-0.49288	0.062655	0.99878	Arg1	1	+	21525421	21537863	1498	protein_coding	arginase	152	123	80	163	220	6.12758	8.79304	6.33675	4.65963	3.43071
ENSRNOG00000019247	197.372	199.69	212.335	249.147	321.202	-0.40229	0.062818	0.99878	Plekhj1	7	+	11784341	11786475	825	protein_coding	pleckstrin	200	216	197	268	301	18.2934	21.8444	15.1395	14.8579	15.3398
ENSRNOG00000013452	278.294	357.778	196.167	396.962	453.524	-0.45903	0.062895	0.99878	Rcn1	3	-	95406284	95418679	1221	protein_coding	reticulocalbin	282	387	182	427	425	19.6936	20.8402	14.4234	17.9868	9.57551
ENSRNOG00000061304	5160.29	2337.11	2421.91	2341.8	1486.49	0.50391	0.062961	0.99878	Atp2b3	X	-	157239306	157312028	5132	protein_coding	ATPase	5229	2528	2247	2519	1393	31.9923	18.8098	73.6475	32.3549	32.5547
ENSRNOG00000022101	13.816	31.4327	5.3892	105.051	13.8725	-0.45346	0.063016	0.99878	Crabp2	2	+	187322416	187326789	799	protein_coding	cellular	14	34	5	113	13	7.96425	0.974148	1.09425	2.41485	0.402003
ENSRNOG00000008365	3.94744	4.62245	35.5687	0.929653	0	0.36709	0.063126	0.99878	Hoxb2	10	+	84200880	84202688	1068	protein_coding	homeobox	4	5	33	1	0	0.0527281	0	0.233897	0.265679	1.98495
ENSRNOG00000019346	85.8567	13.8673	10.7784	102.262	115.248	-0.48397	0.063151	0.99878	Tmco3	16	-	81549204	81587080	3656	protein_coding	transmembrane	87	15	10	110	108	3.80497	3.97189	3.33734	0.522871	0.394595
ENSRNOG00000025715	2554.98	2767	2815.32	3018.58	4413.59	-0.38293	0.063153	0.99878	Dynlrb1	3	+	150761329	150782493	658	protein_coding	dynein	2589	2993	2612	3247	4136	277.888	376.342	245.72	258.13	255.008
ENSRNOG00000017097	782.579	1014.17	985.146	1189.03	1288.01	-0.36067	0.063341	0.99878	Lhpp	1	+	204617852	204708987	1640	protein_coding	phospholysine	793	1097	914	1279	1207	43.9178	44.0648	30.197	37.9595	35.8021
ENSRNOG00000049783	220.07	154.39	209.101	137.589	122.718	0.44319	0.063381	0.99878	Rcor1	6	+	135549137	135552144	3008	protein_coding	REST	223	167	194	148	115	2.77075	2.28901	4.6298	3.15062	4.14315
ENSRNOG00000026488	40.4612	65.6388	35.5687	45.553	166.47	-0.5217	0.063523	0.99878	Gltpd2	10	+	57125961	57128686	2444	protein_coding	glycolipid	41	71	33	49	156	1.12904	3.82166	1.04765	1.6486	0.867399
ENSRNOG00000020159	1058.9	1148.22	780.357	1245.74	1572.93	-0.40817	0.06354	0.99878	Dalrd3	8	+	117355943	117358818	1736	protein_coding	DALR	1073	1242	724	1340	1474	43.4679	50.8365	38.5998	40.6004	26.7914
ENSRNOG00000053468	19912.8	23570.8	21485.7	25087.6	31865.1	-0.34612	0.063566	0.99878	Tuba1b	7	-	140614752	140617721	1608	protein_coding	tubulin,	20178	25496	19934	26986	29861	945.074	1111.85	783.659	899.796	796.37
ENSRNOG00000019973	1656.94	2234.49	2203.11	2344.59	3472.39	-0.41669	0.063667	0.99878	Arl3	1	-	266287017	266333105	1357	protein_coding	ADP	1679	2417	2044	2522	3254	104.66	143.571	77.2691	101.078	96.7626
ENSRNOG00000020891	49.343	32.3571	58.2034	26.0303	20.2752	0.52354	0.063786	0.99878	Kif9	8	+	118744229	118794992	2575	protein_coding	kinesin	50	35	54	28	19	0.612342	0.441779	1.21263	0.771345	1.34717
ENSRNOG00000019798	1672.73	2050.52	1878.68	2257.2	2627.24	-0.34078	0.063826	0.99878	Stub1	10	-	15197803	15200117	1299	protein_coding	STIP1	1695	2218	1743	2428	2462	105.257	113.477	81.4884	96.897	86.1975
ENSRNOG00000016196	3720.46	1157.46	1723.47	1426.09	891.041	0.51943	0.06384	0.99878	Dlgap1	9	+	118586179	119158196	4946	protein_coding	DLG	3770	1252	1599	1534	835	23.5639	13.6371	64.222	19.3807	28.0196
ENSRNOG00000006992	5314.24	5574.67	6259.02	6677.7	8279.75	-0.34124	0.063911	0.99878	Rpl7	5	+	2632712	2640021	5151	protein_coding	ribosomal	5385	6030	5807	7183	7759	78.5286	90.1867	65.2874	66.433	72.4213
ENSRNOG00000024526	20.724	5.54694	30.1795	4.64827	0	0.40745	0.06407	0.99878	Ttc34	5	+	172259520	172269213	1665	protein_coding	tetratricopeptide	21	6	28	5	0	0.16911	0	0.787662	0.204501	1.08031
ENSRNOG00000007032	714.486	758.082	293.173	952.895	1066.05	-0.50241	0.064081	0.99878	Amigo2	7	-	138704126	138707221	3096	protein_coding	adhesion	724	820	272	1025	999	18.6439	19.3194	14.604	15.0304	5.64383
ENSRNOG00000031085	1692.46	2239.11	1912.09	2322.27	2992.19	-0.37883	0.064151	0.99878	Ergic3	3	+	151553578	151563364	1398	protein_coding	ERGIC	1715	2422	1774	2498	2804	100.623	120.088	76.6112	98.3162	81.5179
ENSRNOG00000039759	194.411	297.686	149.82	315.152	370.289	-0.47856	0.064163	0.99878	Gpr34	X	-	10023489	10031167	1299	protein_coding	G	197	322	139	339	347	14.6962	15.9937	9.47092	14.0671	6.87404
ENSRNOG00000006846	1215.81	209.859	593.89	348.62	248.638	0.52204	0.064279	0.99878	En2	4	+	438668	444501	2706	protein_coding	engrailed	1232	227	551	375	233	7.80399	5.15533	28.4327	4.76054	13.0807
ENSRNOG00000001443	1070.74	1289.66	659.638	1424.23	1656.16	-0.45711	0.064365	0.99878	Rhbdd2	12	-	24092004	24102084	1322	protein_coding	rhomboid	1085	1395	612	1532	1552	65.2591	70.2892	51.2547	59.8826	29.739
ENSRNOG00000019704	2550.04	3675.77	1878.68	3317	5260.88	-0.47498	0.064427	0.99878	Resp18	9	-	82470759	82477181	892	protein_coding	regulated	2584	3976	1743	3568	4930	249.289	366.218	200.213	279.943	138.921
ENSRNOG00000000161	328.624	232.971	289.939	229.624	120.584	0.48125	0.064455	0.99878	Chm	X	-	84666900	84821775	3498	protein_coding	CHM	333	252	269	247	113	5.23897	2.54825	7.83276	5.38634	6.5087
ENSRNOG00000061132	23.6846	16.6408	15.0898	7.43723	5.33558	0.50066	0.06446	0.99878	LOC103694210	18	-	44029927	44141865	3157	protein_coding	NACHT	24	18	14	8	5	0.142702	0.0948252	0.474757	0.323561	0.284879
ENSRNOG00000017503	196.385	124.806	136.886	115.277	59.7584	0.50373	0.064472	0.99878	Ppargc1b	18	-	56626712	56728968	3281	protein_coding	PPARG	199	135	127	124	56	2.17807	1.04581	3.87636	2.38962	2.54476
ENSRNOG00000003201	2793.8	3057.29	3054.6	3455.52	4186.29	-0.32479	0.0646	0.99878	Rps4x	X	-	72074108	72078551	1317	protein_coding	ribosomal	2831	3307	2834	3717	3923	249.782	280.287	210.975	223.949	217.251
ENSRNOG00000008994	2094.12	2314	2197.72	2505.42	3341.14	-0.35463	0.064634	0.99878	Arpc4	4	+	145330457	145340984	1422	protein_coding	actin	2122	2503	2039	2695	3131	106.727	131.829	93.1925	99.8894	92.1136
ENSRNOG00000011059	1066.79	1095.52	787.902	819.025	479.135	0.45039	0.064689	0.99878	Ttbk2	3	-	112684152	112789289	4440	protein_coding	tau	1081	1185	731	881	449	11.7453	6.3643	15.9822	15.9203	11.1173
ENSRNOG00000011713	40.4612	19.4143	19.4011	13.0151	4.26846	0.49366	0.064757	0.99878	LOC691113	4	+	100209951	100212122	897	protein_coding	hypothetical	41	21	18	14	4	0.878919	0.26699	2.85448	1.32857	1.2891
ENSRNOG00000007644	451.981	273.649	351.376	246.358	236.9	0.43899	0.064966	0.99878	Mbtps2	X	+	40258493	40310563	6106	protein_coding	membrane-bound	458	296	326	265	222	4.26862	3.80198	8.18143	4.80483	5.99035
ENSRNOG00000014179	2116.81	3269	2829.33	3440.65	4311.14	-0.40757	0.065127	0.99878	Rps2	10	+	14088319	14089979	882	protein_coding	ribosomal	2145	3536	2625	3701	4040	236.3	274.246	151.878	227.511	191.191
ENSRNOG00000057957	25.6583	5.54694	35.5687	0	5.33558	0.40203	0.065136	0.99878	Crybg2	5	+	152290084	152321541	5629	protein_coding	crystallin	26	6	33	0	5	0	0.0531823	0.288454	0.0604892	0.376608
ENSRNOG00000018217	1447.72	2192.89	532.453	2361.32	2974.05	-0.51958	0.065165	0.99878	Syt5	1	+	72860218	72867930	1820	protein_coding	synaptotagmin	1467	2372	494	2540	2787	78.5915	91.6841	50.3378	73.9608	17.4366
ENSRNOG00000018997	127.305	74.8837	129.341	66.935	64.0269	0.49389	0.06532	0.99878	Myh7b	3	+	151126591	151150344	6097	protein_coding	myosin	129	81	120	72	60	0.665012	0.589201	1.32132	0.753923	1.26436
ENSRNOG00000018426	100.66	169.182	31.2574	194.298	245.436	-0.51916	0.065429	0.99878	Apoc1	1	-	80606638	80609921	467	protein_coding	apolipoprotein	102	183	29	209	230	28.0896	32.8656	15.2027	24.7854	4.44621
ENSRNOG00000050197	2596.43	3062.83	2870.29	3365.34	4002.75	-0.33123	0.065443	0.99878	Pdia6	6	+	42568220	42585652	1768	protein_coding	protein	2631	3313	2663	3620	3751	115.303	127.026	92.9338	106.34	96.7599
ENSRNOG00000016047	5267.85	3949.42	3275.56	3300.27	2409.55	0.42736	0.06554	0.99878	Macf1	5	-	141039468	141363524	24116	protein_coding	microtubule-actin	5338	4272	3039	3550	2258	10.0997	6.82997	16.8415	12.2477	9.86287
ENSRNOG00000031479	5457.33	5029.22	5361.18	4507.89	3780.79	0.31446	0.065571	0.99878	Hdlbp	9	-	100554563	100624638	6911	protein_coding	high	5530	5440	4974	4849	3543	66.0534	51.3132	83.5391	74.6769	77.2933
ENSRNOG00000015055	9947.54	11469.2	5184.41	12338.4	16047.3	-0.4773	0.065576	0.99878	Scg2	9	-	85237458	85243001	2409	protein_coding	secretogranin	10080	12406	4810	13272	15038	310.251	373.75	261.312	292.249	128.267
ENSRNOG00000010889	718.433	480.735	538.92	418.344	399.101	0.40766	0.065669	0.99878	Fbxw7	2	-	184231260	184309664	3615	protein_coding	F-box	728	520	500	450	374	13.84	12.2296	24.8301	16.1166	17.5424
ENSRNOG00000004863	319.742	329.118	234.969	413.696	415.108	-0.40215	0.065692	0.99878	Mpped2	3	+	97721668	97896422	2346	protein_coding	metallophosphoesterase	324	356	218	445	389	12.8247	11.9194	10.3551	10.3391	7.16701
ENSRNOG00000049497	1267.13	1299.83	1454.01	1549.73	2017.91	-0.35657	0.065701	0.99878	Eif6	3	-	151356868	151363115	1234	protein_coding	eukaryotic	1284	1406	1349	1667	1891	95.693	115.412	81.7393	81.3344	88.3383
ENSRNOG00000039455	165.792	61.9408	157.365	70.6536	61.8927	0.51786	0.065727	0.99878	Pcdhgb6	18	+	30890869	30893286	2418	protein_coding	protocadherin	168	67	146	76	58	1.76999	1.43615	4.33898	1.57245	3.87885
ENSRNOG00000045920	438.165	294.912	413.891	277.037	252.906	0.41954	0.065927	0.99878	Mcu	20	-	29038480	29199224	1948	protein_coding	mitochondrial	444	319	384	298	237	10.6346	8.99228	17.5716	11.4721	15.6326
ENSRNOG00000004731	717.447	437.284	395.568	383.947	262.51	0.47469	0.06593	0.99878	Ano3	3	-	101840630	102151489	5971	protein_coding	anoctamin	727	473	367	413	246	3.89508	2.4667	7.60366	4.49544	3.94844
ENSRNOG00000018792	59.2115	22.1878	92.6943	26.0303	20.2752	0.51124	0.06601	0.99878	Tekt4	10	+	14828597	14833827	1569	protein_coding	tektin	60	24	86	28	19	1.00496	0.725035	2.38816	0.868053	3.52113
ENSRNOG00000015161	363.164	426.19	395.568	331.886	134.457	0.49427	0.066014	0.99878	LOC688754	18	-	51613210	51614057	846	pseudogene	similar	368	461	367	357	126	23.7635	8.9172	27.1652	30.9235	27.8678
ENSRNOG00000039255	3.94744	2.77347	1.07784	15.8041	7.46981	-0.40989	0.066026	0.99878	Gpr31	1	-	53519829	53520788	960	protein_coding	G	4	3	1	17	7	0.99722	0.436571	0.26021	0.177341	0.0669168
ENSRNOG00000005082	124.344	43.451	42.0358	32.5379	27.745	0.51683	0.066042	0.99878	Irf6	13	+	111870121	111889328	4044	protein_coding	interferon	126	47	39	35	26	0.487383	0.384938	1.94578	0.659545	0.619526
ENSRNOG00000022402	2525.37	2783.64	2763.58	2311.12	1775.68	0.34632	0.06613	0.99878	Luzp1	5	+	154868534	154907634	10904	protein_coding	leucine	2559	3011	2564	2486	1664	18.4011	13.0952	21.0056	22.4594	21.6498
ENSRNOG00000021302	280.268	576.882	131.497	467.616	901.712	-0.5198	0.066194	0.99878	Tmem91	1	-	82464024	82468064	519	protein_coding	transmembrane	284	624	122	503	845	54.5776	97.4805	34.1732	68.23	15.1008
ENSRNOG00000015967	718.433	996.6	670.417	898.975	1530.24	-0.45455	0.066267	0.99878	Sh3bgrl3	5	-	152357270	152358643	755	protein_coding	SH3	728	1078	622	967	1434	72.1262	113.718	60.2171	81.027	52.9236
ENSRNOG00000002343	16227.9	27658	21255	25524.6	40271.9	-0.45034	0.066343	0.99878	Uchl1	14	-	43133218	43143973	1064	protein_coding	ubiquitin	16444	29917	19720	27456	37739	1453.15	2123.62	965.164	1595.64	1190.62
ENSRNOG00000007392	1680.62	2491.5	2442.39	2519.36	4064.64	-0.44202	0.066347	0.99878	Atp6v1f	4	+	56744561	56747656	643	protein_coding	ATPase	1703	2695	2266	2710	3809	237.34	354.673	165.401	237.851	226.389
ENSRNOG00000011262	398.691	238.518	311.496	242.64	157.933	0.46862	0.066394	0.99878	Bicra	1	-	77869020	77893509	5516	protein_coding	BRD4	404	258	289	261	148	2.66459	1.60644	4.57396	2.65432	3.36573
ENSRNOG00000012703	124.344	175.653	74.371	149.674	318	-0.51491	0.06653	0.99878	Crh	2	-	104459999	104461863	1196	protein_coding	corticotropin	126	190	69	161	298	7.58068	14.9181	6.57922	9.01531	3.70616
ENSRNOG00000006378	667.117	532.506	425.747	438.796	253.973	0.46443	0.066669	0.99878	Mga	3	+	111699021	111759911	9398	protein_coding	MAX	676	576	395	472	238	2.97782	1.59642	4.72961	3.66204	2.8428
ENSRNOG00000016322	3290.19	3342.03	1777.36	3957.53	4583.26	-0.45292	0.066714	0.99878	Camk2n1	5	+	156876706	156878486	409	protein_coding	calcium/calmodulin-dependent	3334	3615	1649	4257	4295	586.13	628.736	509.07	501.583	259.002
ENSRNOG00000004130	702.644	773.798	647.782	850.633	1025.5	-0.35167	0.066741	0.99878	Anapc4	14	-	60471962	60503803	3048	protein_coding	anaphase	712	837	601	915	961	16.9052	18.8772	14.5881	15.5836	12.6668
ENSRNOG00000021447	253.623	329.118	119.64	340.253	493.007	-0.50694	0.066782	0.99878	Prr7	17	-	9694168	9695292	970	protein_coding	proline	257	356	111	366	462	21.2482	28.5166	16.5461	20.8275	7.35119
ENSRNOG00000010812	1339.17	1224.95	1219.04	1058.88	889.974	0.3293	0.066831	0.99878	Osbpl6	3	+	63353178	63454967	7751	protein_coding	oxysterol	1357	1325	1131	1139	834	11.3044	8.80045	14.9357	13.2521	12.805
ENSRNOG00000028580	1166.47	953.149	1045.51	900.834	579.443	0.41074	0.066862	0.99878	Pcnx2	19	-	58583632	58735173	6375	protein_coding	pecanex	1182	1031	970	969	543	8.55967	5.09974	11.579	9.17776	9.77457
ENSRNOG00000011058	1901.68	1773.17	2437	1695.69	1158.89	0.41175	0.066966	0.99878	Utrn	1	-	6451810	6970040	12734	protein_coding	utrophin	1927	1918	2261	1824	1086	8.86553	5.61209	10.3868	9.39449	12.5364
ENSRNOG00000042653	192.438	267.178	328.741	299.348	562.37	-0.48479	0.067018	0.99878	Ndufaf8	10	+	109278712	109280863	453	protein_coding	NADH:ubiquinone	195	289	305	322	527	40.0287	69.6531	26.8826	36.2041	43.2522
ENSRNOG00000006248	3070.12	2922.31	3790.77	2669.96	2197.19	0.36188	0.06703	0.99878	Trim37	10	+	74436208	74568493	3603	protein_coding	tripartite	3111	3161	3517	2872	2059	51.165	38.9996	61.4626	56.749	71.475
ENSRNOG00000018881	400.665	344.835	358.921	462.038	515.417	-0.35368	0.067067	0.99878	Rnasek	10	-	56848369	56850085	588	protein_coding	ribonuclease	406	373	333	497	483	47.5984	49.1811	43.1205	35.9989	36.3809
ENSRNOG00000013578	84.8699	183.973	102.395	204.524	215.557	-0.49519	0.067202	0.99878	Trem2	9	-	14611561	14618013	1157	protein_coding	triggering	86	199	95	220	202	10.7079	10.4531	4.64195	9.76063	5.27469
ENSRNOG00000046068	7.89487	16.6408	97.0057	7.43723	8.53692	0.432	0.06752	0.99878	AABR07027088.1	17	-	14087182	14091766	462	protein_coding	-	8	18	90	8	8	0.975128	1.03676	1.08139	2.211	12.5143
ENSRNOG00000028422	1159.56	546.374	715.686	610.782	337.208	0.49402	0.067526	0.99878	Rmnd5a	4	-	99253633	99305812	1300	protein_coding	required	1175	591	664	657	316	28.46	14.5537	56.4455	25.799	32.8119
ENSRNOG00000016255	4392.51	6947.54	4124.9	6545.69	8825.04	-0.44016	0.067668	0.99878	Podxl2	4	-	120785495	120817377	2075	protein_coding	podocalyxin-like	4451	7515	3827	7041	8270	191.086	238.625	133.96	205.527	118.48
ENSRNOG00000008086	148.029	30.5082	100.239	43.6937	33.0806	0.51019	0.067752	0.99878	Dpf3	6	-	106721349	106971250	1240	protein_coding	double	150	33	93	47	31	2.13447	1.49682	7.55448	1.51025	4.81801
ENSRNOG00000021839	351.322	150.692	156.287	143.167	91.7719	0.51099	0.067793	0.99878	Cep126	8	-	6255850	6305033	4143	protein_coding	centrosomal	356	163	145	154	86	2.09324	1.24283	5.36624	2.2327	2.24833
ENSRNOG00000010296	24.6715	16.6408	12.9341	35.3268	40.5504	-0.51648	0.06781	0.99878	Slc7a7	15	-	33013504	33051129	1779	protein_coding	solute	25	18	12	38	38	1.20288	1.2789	0.877605	0.574189	0.433323
ENSRNOG00000013456	597.05	539.902	599.279	436.937	455.658	0.33119	0.067835	0.99878	Ighmbp2	1	-	218508950	218532142	3711	protein_coding	immunoglobulin	605	584	556	470	427	7.34593	7.09564	10.4864	9.19828	9.91327
ENSRNOG00000018873	3385.91	2831.71	2642.87	2537.02	1554.79	0.41895	0.067951	0.99878	Fam168a	1	+	165724451	165878652	4391	protein_coding	family	3431	3063	2452	2729	1457	34.9988	19.8666	48.7969	39.586	35.8726
ENSRNOG00000046168	3026.7	1464.39	2107.18	1601.79	1202.64	0.46463	0.067981	0.99878	Ppm1l	2	+	166140112	166218774	8479	protein_coding	protein	3067	1584	1955	1723	1127	11.4434	7.95807	22.5894	10.6015	14.8118
ENSRNOG00000009971	242.767	143.296	229.58	120.855	140.859	0.46444	0.068013	0.99878	Plekha8	4	+	84770375	84820887	6657	protein_coding	pleckstrin	246	155	213	130	132	1.09971	1.1872	2.30777	1.32133	2.05545
ENSRNOG00000000861	170.727	50.8469	139.041	70.6536	41.6175	0.51594	0.068193	0.99878	Zic3	X	+	140878216	140888795	4206	protein_coding	Zic	173	55	129	76	39	1.52906	0.834238	3.85992	1.11511	2.96069
ENSRNOG00000002812	352.309	65.6388	174.61	109.699	53.3558	0.50901	0.068229	0.99878	Lhx1	10	-	71843991	71849293	1904	protein_coding	LIM	357	71	162	118	50	3.49002	1.57229	11.7094	2.11616	5.46581
ENSRNOG00000006500	643.432	884.737	861.195	936.161	1339.23	-0.41215	0.068401	0.99878	Snf8	10	+	83856280	83868598	898	protein_coding	SNF8	652	957	799	1007	1255	63.149	83.675	45.3426	60.4775	57.158
ENSRNOG00000017136	363.164	434.51	172.455	435.078	691.491	-0.50013	0.068504	0.99878	Syt17	1	-	188034495	188101566	3747	protein_coding	synaptotagmin	368	470	160	468	648	12.2013	17.9618	10.6397	12.3482	4.75853
ENSRNOG00000002041	661.196	163.635	382.633	257.514	119.517	0.51513	0.068624	0.99878	Boc	11	+	61083757	61158838	4148	protein_coding	BOC	670	177	355	277	112	3.76058	1.61662	10.0872	2.42154	5.49789
ENSRNOG00000016611	1172.39	1481.96	1416.28	1532.07	2275.09	-0.39897	0.068681	0.99878	Hras	1	-	214178407	214181686	1369	protein_coding	HRas	1188	1603	1314	1648	2132	71.6087	98.4942	57.2462	70.1918	65.1323
ENSRNOG00000026953	139.147	204.312	47.425	242.64	282.786	-0.5152	0.068716	0.99878	Gpr88	2	-	219258347	219262901	4155	protein_coding	G-protein	141	221	44	261	265	3.53739	3.81859	2.11925	3.01842	0.68028
ENSRNOG00000018471	396.717	104.467	528.142	140.378	175.007	0.51391	0.068995	0.99878	LOC100362339	17	+	54057964	54058460	497	protein_coding	ribosomal	402	113	490	151	164	17.1094	19.7568	50.5132	12.9027	63.3353
ENSRNOG00000025528	3867.5	2436.96	5296.51	2713.66	2212.13	0.46411	0.069003	0.99878	Efr3a	7	+	106535434	106616805	5309	protein_coding	EFR3	3919	2636	4914	2919	2073	30.9624	23.3784	46.0996	28.1767	59.4605
ENSRNOG00000020833	1636.21	2604.29	1428.14	2471.02	3264.31	-0.44896	0.069004	0.99878	Cspg5	8	+	118333706	118347582	1716	protein_coding	chondroitin	1658	2817	1325	2658	3059	87.227	106.731	60.3396	93.1596	49.6027
ENSRNOG00000057522	211.188	127.58	102.395	93.895	76.8323	0.49496	0.069064	0.99878	LOC103689968	2	+	78391921	78399987	1044	protein_coding	protein	214	138	95	101	72	5.44797	4.12915	12.8011	7.5013	5.8456
ENSRNOG00000007675	193.424	31.4327	76.5267	51.1309	16.0067	0.48489	0.069121	0.99878	Gpr63	5	+	39329423	39370900	2417	protein_coding	G	196	34	71	55	15	1.28144	0.371572	5.06424	0.798289	1.88707
ENSRNOG00000002425	48.3561	58.2429	71.1375	93.895	96.0404	-0.47443	0.069204	0.99878	Pctp	10	-	77491454	77512032	1918	protein_coding	phosphatidylcholine	49	63	66	101	90	2.96542	2.80946	1.59545	1.86402	2.21056
ENSRNOG00000016629	580.273	404.002	397.723	357.917	268.913	0.42933	0.069205	0.99878	Tut7	17	+	5225835	5271794	5240	protein_coding	terminal	588	437	369	385	252	4.13755	2.87937	7.00779	4.73269	4.52378
ENSRNOG00000007879	62.1721	85.9776	46.3471	92.9653	130.188	-0.4957	0.069237	0.99878	Stk26	X	+	138046494	138096669	3347	protein_coding	serine/threonine	63	93	43	100	122	1.68251	2.18239	1.17549	1.57683	0.825314
ENSRNOG00000009005	5.92115	8.32041	5.3892	36.2565	7.46981	-0.44749	0.069264	0.99878	Slco2a1	8	+	111495331	111577833	4017	protein_coding	solute	6	9	5	39	7	0.647474	0.123558	0.110466	0.150572	0.0946936
ENSRNOG00000008837	667.117	900.453	433.292	848.773	1291.21	-0.47411	0.069329	0.99878	Ass1	3	-	10327414	10375826	2207	protein_coding	argininosuccinate	676	974	402	913	1210	38.8619	54.7588	31.9096	41.7789	19.5197
ENSRNOG00000059865	45.3955	6.47143	59.2812	5.57792	12.8054	0.44983	0.06955	0.99878	Dnah12	16	+	2379480	2534131	12267	protein_coding	dynein,	46	7	55	6	12	0.027544	0.0585694	0.234183	0.032383	0.288025
ENSRNOG00000005703	1723.06	1751.91	1611.37	1445.61	1179.16	0.3269	0.069579	0.99878	Arfgef1	5	+	8666200	8760458	6945	protein_coding	ADP	1746	1895	1495	1555	1105	12.6087	9.52617	15.7003	15.4844	13.8285
ENSRNOG00000034007	255.597	224.651	259.76	205.453	97.1075	0.4776	0.069639	0.99878	Nr3c2	19	-	34448289	34752695	2631	protein_coding	nuclear	259	243	241	221	91	4.73026	2.07085	6.14772	5.24135	5.8844
ENSRNOG00000006761	4816.86	3619.38	4868.61	3500.14	3127.71	0.35979	0.069711	0.99878	Sh3gl2	5	+	103479767	103654247	1491	protein_coding	SH3	4881	3915	4517	3765	2931	142.2	117.697	204.44	149.009	194.616
ENSRNOG00000056487	4970.81	3816.29	5295.43	3502	3532.15	0.35744	0.069719	0.99878	Oxr1	7	+	80351774	80788094	5133	protein_coding	oxidation	5037	4128	4913	3767	3310	64.6354	60.3834	95.8448	71.3771	96.1644
ENSRNOG00000021242	0.986859	4.62245	0	9.29653	14.9396	-0.35616	0.069768	0.99878	Adam33	3	-	123595560	123607352	2391	protein_coding	ADAM	1	5	0	10	14	0.239429	0.356385	0.026552	0.12064	0
ENSRNOG00000004214	4869.16	4437.55	5157.47	5405.93	7557.31	-0.36408	0.069781	0.99878	Rpl26	10	+	55492404	55496012	1191	protein_coding	ribosomal	4934	4800	4785	5815	7082	386.616	500.611	363.79	321.6	362.915
ENSRNOG00000007054	269.413	146.069	242.514	162.689	98.1746	0.48729	0.069806	0.99878	Dhx33	10	-	57622022	57638485	2716	protein_coding	DEAH-box	273	158	225	175	92	3.62845	2.02809	6.27723	3.3013	5.32181
ENSRNOG00000000167	40.4612	39.7531	56.0477	21.382	26.6779	0.50885	0.069908	0.99878	Alas2	X	-	23167696	23187341	1749	protein_coding	5'-aminolevulinate	41	43	52	23	25	0.740545	0.855812	1.46396	1.3952	1.90994
ENSRNOG00000047657	15.7897	12.0184	28.0239	6.50757	0	0.41808	0.069926	0.99878	C4a	20	-	2651599	2678141	5310	protein_coding	complement	16	13	26	7	0	0.11827	0	0.299792	0.221343	0.501123
ENSRNOG00000025808	230.925	229.273	236.047	158.971	180.342	0.37875	0.069986	0.99878	Aars2	9	-	17869124	17880706	3832	protein_coding	alanyl-tRNA	234	248	219	171	169	2.51295	2.64052	3.81351	3.67269	3.67134
ENSRNOG00000026716	3420.45	3411.37	4022.5	4228.99	5239.54	-0.33946	0.070002	0.99878	LOC100364457	14	+	44524416	44527613	1579	protein_coding	ribosomal	3466	3690	3732	4549	4910	451.005	517.561	381.079	368.669	422.085
ENSRNOG00000003891	88.8173	72.1102	120.718	66.0054	40.5504	0.49782	0.070068	0.99878	AC118957.1	6	-	114476142	114476723	582	protein_coding	Putative	90	78	112	71	38	6.86987	3.90921	9.65728	7.60553	12.3624
ENSRNOG00000016423	2417.8	2448.05	2503.82	2147.5	1504.63	0.36408	0.070085	0.99878	Tacc1	16	+	71629525	71681126	7668	protein_coding	transforming,	2450	2648	2323	2310	1410	25.2738	16.4019	29.7267	29.1959	28.9935
ENSRNOG00000008475	211.188	109.09	91.6165	87.3874	60.8256	0.50638	0.070107	0.99878	Fut9	5	-	40032855	40237591	2151	protein_coding	fucosyltransferase	214	118	85	94	57	2.46094	1.58658	6.2131	3.11315	2.53854
ENSRNOG00000019999	22.6978	48.0735	33.4131	55.7792	76.8323	-0.51034	0.070251	0.99878	Lypd3	1	+	81499821	81504318	1684	protein_coding	Ly6/Plaur	23	52	31	60	72	2.00642	2.55987	0.852945	1.75234	1.18257
ENSRNOG00000052707	5167.19	1749.13	2254.84	2145.64	1056.44	0.50905	0.070404	0.99878	Cacna1a	19	+	25526751	25749550	8915	protein_coding	calcium	5236	1892	2092	2308	990	14.579	6.64878	36.6787	12.0436	15.0746
ENSRNOG00000017306	211.188	128.504	148.742	227.765	266.779	-0.44808	0.070497	0.99878	AABR07071876.1	1	+	72624705	72625239	531	pseudogene	-	214	139	138	245	250	25.9827	28.1886	25.1683	14.8552	16.6952
ENSRNOG00000001350	457.903	522.337	423.591	380.228	305.195	0.3763	0.070578	0.99878	Naa25	12	-	40628005	40680397	3257	protein_coding	N(alpha)-acetyltransferase	464	565	393	409	286	7.60894	5.65694	9.57284	10.5924	8.34039
ENSRNOG00000007091	1502.99	1738.97	1318.2	1786.79	2357.26	-0.37527	0.07075	0.99878	Ly6e	7	+	116355698	116359862	2579	protein_coding	lymphocyte	1523	1881	1223	1922	2209	139.298	170.217	122.409	137.381	101.114
ENSRNOG00000015518	97.6991	110.939	278.083	457.389	196.349	-0.51125	0.070877	0.99878	Rbp4	1	-	256806472	256813711	941	protein_coding	retinol	99	120	258	492	184	29.4435	11.7073	6.57023	7.23685	17.6131
ENSRNOG00000007152	751	741.441	814.848	644.25	530.356	0.3392	0.070956	0.99878	Bhlhe40	4	+	140703619	140709319	2376	protein_coding	basic	761	802	756	693	497	16.4248	12.5239	20.002	19.1552	20.44
ENSRNOG00000015865	1510.88	1677.02	1604.9	1775.64	2558.94	-0.37122	0.070996	0.99878	Ap2s1	1	+	78671121	78682871	913	protein_coding	adaptor	1531	1814	1489	1910	2398	117.808	157.256	104.722	112.752	104.768
ENSRNOG00000003386	2931.96	927.263	1205.03	1083.05	708.564	0.50674	0.071124	0.99878	Rbfox3	10	-	107516995	107539658	1628	protein_coding	RNA	2971	1003	1118	1165	664	51.0548	30.9381	144.389	44.2951	55.8914
ENSRNOG00000046343	76.975	89.6755	39.8801	101.332	146.195	-0.50197	0.071198	0.99878	AABR07067896.1	9	-	71835883	71852113	693	protein_coding	crystallin,	78	97	37	109	137	8.97395	11.992	7.12153	8.04773	3.47498
ENSRNOG00000016070	991.793	191.369	551.854	356.057	153.665	0.50747	0.071253	0.99878	Trpc3	2	-	123329875	123407496	3885	protein_coding	transient	1005	207	512	383	144	6.89297	2.7554	20.0584	3.75425	10.5116
ENSRNOG00000011690	408.56	475.188	450.537	327.238	347.88	0.34556	0.071344	0.99878	Rmdn3	3	-	110943826	110964452	2198	protein_coding	regulator	414	514	418	352	326	9.01838	8.88011	11.7627	13.2707	12.2167
ENSRNOG00000026791	1485.22	539.902	1216.88	714.903	531.423	0.49355	0.071347	0.99878	Pgbd5	19	-	57127054	57192095	2006	protein_coding	piggyBac	1505	584	1129	769	498	21.5878	14.8637	46.8534	16.5211	36.1551
ENSRNOG00000016512	193.424	244.99	133.652	315.152	272.114	-0.45392	0.071476	0.99878	Sema3b	8	-	116354073	116361343	2511	protein_coding	semaphorin	196	265	124	339	255	7.60268	6.08025	4.87466	5.98904	3.17235
ENSRNOG00000037518	47.3692	81.3551	40.9579	66.0054	157.933	-0.50992	0.071491	0.99878	Hyi	5	+	137189473	137192240	1039	protein_coding	hydroxypyruvate	48	88	38	71	148	3.84819	8.52853	2.8851	4.80646	2.34949
ENSRNOG00000013162	3540.85	5026.45	1405.5	4739.37	7551.97	-0.50565	0.071556	0.99878	Zcchc12	X	+	122808605	122811789	2089	protein_coding	zinc	3588	5437	1304	5098	7077	137.428	202.833	107.263	147.699	40.1001
ENSRNOG00000013641	39.4744	19.4143	59.2812	15.8041	17.0738	0.50305	0.071699	0.99878	Myo7a	1	-	163001875	163071508	6807	protein_coding	myosin	40	21	55	17	16	0.140639	0.140732	0.366977	0.175074	0.519055
ENSRNOG00000003198	2756.3	4123.22	2776.52	3961.25	5249.14	-0.41138	0.071757	0.99878	RGD1305733	10	+	3411380	3570688	1879	protein_coding	similar	2793	4460	2576	4261	4919	127.702	156.739	92.8281	134.7	88.0695
ENSRNOG00000000964	17.7635	6.47143	31.2574	26.0303	74.6981	-0.47708	0.071777	0.99878	AABR07036087.1	12	-	34003895	34004671	777	processed_pseudogene	FSHD	18	7	29	28	70	2.02932	5.39393	1.44673	0.511252	2.39764
ENSRNOG00000007492	3121.44	2950.97	3089.09	3570.8	4077.45	-0.29463	0.07179	0.99878	Rpn2	3	+	153398130	153445632	2556	protein_coding	ribophorin	3163	3192	2866	3841	3821	97.7409	103.377	89.2592	81.8539	83.1957
ENSRNOG00000029910	1458.58	1441.28	1262.15	1167.64	957.202	0.33661	0.071944	0.99878	Golga4	8	+	127171537	127248538	7260	protein_coding	golgin	1478	1559	1171	1256	897	10.1814	7.73078	13.2865	12.7352	10.8284
ENSRNOG00000055371	3235.91	2880.71	2650.41	2459.86	2001.91	0.3396	0.072055	0.99878	Sptbn4	1	-	84168495	84254645	8736	protein_coding	spectrin,	3279	3116	2459	2646	1876	17.0565	12.8573	23.4403	20.2415	18.0822
ENSRNOG00000019087	540.799	627.729	529.22	677.717	830.216	-0.35485	0.072086	0.99878	Fam174a	9	+	102862890	102881038	1380	protein_coding	family	548	679	491	729	778	41.9332	47.5801	34.9569	39.3591	32.2185
ENSRNOG00000012524	3264.53	2664.38	3145.14	2458.93	2243.08	0.32221	0.072119	0.99878	Zfp91	1	-	229602499	229639187	4886	protein_coding	zinc	3308	2882	2918	2645	2102	30.485	25.7577	42.2812	33.4733	38.3653
ENSRNOG00000026217	122.371	73.0347	141.197	66.935	65.094	0.48732	0.072167	0.99878	Armc2	20	-	46765881	46871946	3723	protein_coding	armadillo	124	79	131	72	61	1.08906	0.980991	2.08	1.20418	2.2604
ENSRNOG00000038228	639.485	830.192	453.771	711.185	1373.38	-0.476	0.072194	0.99878	Serp2	15	-	58687786	58711872	976	protein_coding	stress-associated	648	898	421	765	1287	44.1393	78.9509	41.463	52.2137	27.7101
ENSRNOG00000025423	442.113	375.343	421.436	340.253	261.443	0.37929	0.072234	0.99878	Map3k13	11	-	82745735	82938357	5589	protein_coding	mitogen-activated	448	406	391	366	245	5.86533	4.17439	7.9618	6.55665	7.14795
ENSRNOG00000013061	2135.56	2359.3	1360.23	2417.1	3408.37	-0.43725	0.072245	0.99878	Tusc3	16	+	56247659	56396502	2177	protein_coding	tumor	2164	2552	1262	2600	3194	91.3384	119.297	84.3061	90.3452	50.5746
ENSRNOG00000020519	1430.95	2585.8	926.943	2271.14	3431.84	-0.49358	0.072429	0.99878	Olfm2	8	-	21681266	21743338	5065	protein_coding	olfactomedin	1450	2797	860	2443	3216	27.1617	38.0159	17.8782	31.338	10.9075
ENSRNOG00000017967	250.662	159.012	181.077	127.362	133.389	0.4425	0.072514	0.99878	Asb13	17	-	70215401	70234103	1907	protein_coding	ankyrin	254	172	168	137	125	4.0456	3.92453	8.31798	5.11842	5.65933
ENSRNOG00000012337	311.847	120.184	162.754	125.503	90.7048	0.50142	0.072557	0.99878	Pde1c	4	-	86359820	86630543	3664	protein_coding	phosphodiesterase	316	130	151	135	85	2.80322	1.87654	7.27667	2.72027	3.57679
ENSRNOG00000019937	2393.13	1172.25	2610.53	1367.52	1213.31	0.46706	0.072672	0.99878	Kcnk1	19	+	58823814	58862926	2552	protein_coding	potassium	2425	1268	2422	1471	1137	40.5866	33.3538	74.2	35.2561	76.232
ENSRNOG00000018960	7633.36	2855.75	2916.64	3040.9	1814.1	0.50179	0.072707	0.99878	AABR07001382.1	1	-	41608418	42077535	29464	processed_transcript	spectrin	7735	3089	2706	3271	1700	20.6551	11.4133	54.1661	19.6566	19.4925
ENSRNOG00000012702	232.899	175.653	254.37	152.463	151.53	0.41991	0.072789	0.99878	Nfya	9	+	14551758	14576967	3503	protein_coding	nuclear	236	190	236	164	142	3.83691	3.53216	6.12309	4.47956	6.29857
ENSRNOG00000006733	1294.76	684.123	866.584	728.848	480.202	0.4601	0.072798	0.99878	Srgap2	13	-	48068158	48286720	4328	protein_coding	SLIT-ROBO	1312	740	804	784	450	12.9244	7.8872	23.9856	12.2934	15.1197
ENSRNOG00000012786	4010.6	5092.09	2121.19	5069.4	7106.99	-0.47583	0.072831	0.99878	Pgrmc1	X	+	123205869	123213882	1850	protein_coding	progesterone	4064	5508	1968	5453	6660	244.489	317.477	202.069	248.864	100.656
ENSRNOG00000024879	391.783	381.814	447.304	322.59	287.054	0.35594	0.072892	0.99878	Polrmt	7	+	12840938	12851153	3745	protein_coding	RNA	397	413	415	347	269	5.21784	4.3006	6.62024	6.2583	7.11873
ENSRNOG00000000648	1451.67	669.331	829.937	716.763	480.202	0.47727	0.072893	0.99878	Jmjd1c	20	-	22751743	22882672	8363	protein_coding	jumonji	1471	724	770	771	450	5.19165	3.22165	10.9846	4.91286	5.91473
ENSRNOG00000004186	813.172	753.459	809.458	664.702	554.9	0.3309	0.072904	0.99878	Snx13	6	+	54488038	54588778	3339	protein_coding	sorting	824	815	751	715	520	12.6181	9.75674	16.1263	14.494	15.1189
ENSRNOG00000046156	2.96058	0.92449	1.07784	14.8745	4.26846	-0.36029	0.072963	0.99878	Zbtb33	X	+	124321551	124323960	2410	protein_coding	zinc	3	1	1	16	4	0.373866	0.0993736	0.0777391	0.0235473	0.0266556
ENSRNOG00000008673	1123.05	1298.91	1365.62	1400.99	2118.22	-0.39177	0.073128	0.99878	Arpc3	12	-	39653953	39667849	902	protein_coding	actin	1138	1405	1267	1507	1985	94.085	131.76	78.7899	88.395	90.2353
ENSRNOG00000020468	356.256	458.547	455.927	342.112	261.443	0.39593	0.073304	0.99878	Stard4	18	-	25984638	25997555	2677	protein_coding	StAR-related	361	496	423	368	245	7.74128	5.47956	8.42159	10.5146	10.1508
ENSRNOG00000055340	1634.24	599.994	1056.28	791.135	442.853	0.49571	0.073354	0.99878	Ski	5	-	172559135	172623899	2385	protein_coding	SKI	1656	649	980	851	415	20.0935	10.4181	43.3618	15.4424	26.3964
ENSRNOG00000036688	5491.87	7688.06	5756.75	7735.64	9489.85	-0.37512	0.073367	0.99878	Arhgdia	10	-	109754004	109757550	1880	protein_coding	Rho	5565	8316	5341	8321	8893	249.248	283.217	184.86	251.024	182.503
ENSRNOG00000029410	1064.82	1011.39	1041.19	1084.91	1941.08	-0.42171	0.073405	0.99878	Rpl21	13	-	30799969	30800451	483	protein_coding	ribosomal	1079	1094	966	1167	1819	136.062	225.483	139.511	128.537	128.48
ENSRNOG00000018651	3666.18	3361.45	3452.32	2813.13	2841.73	0.2797	0.0735	0.99878	Agtpbp1	17	+	5511385	5614435	4591	protein_coding	ATP/GTP	3715	3636	3203	3026	2663	39.1916	36.6699	53.3586	47.4561	47.3232
ENSRNOG00000015787	336.519	443.755	374.011	517.817	518.618	-0.36401	0.073524	0.99878	P3h4	10	-	88318817	88325326	1854	protein_coding	prolyl	341	480	347	557	486	19.2434	17.8516	13.0648	16.7114	13.6757
ENSRNOG00000019330	25.6583	15.7163	21.5568	44.6234	37.349	-0.50613	0.073575	0.99878	Procr	3	+	151285249	151289595	1470	protein_coding	protein	26	17	20	48	35	1.83881	1.42554	1.10456	0.656281	0.874015
ENSRNOG00000005616	353.296	404.927	410.657	325.379	229.43	0.39605	0.073599	0.99878	Ncoa3	3	+	162692185	162787548	4611	protein_coding	nuclear	358	438	381	350	215	4.27451	2.79172	4.84867	5.3906	5.30806
ENSRNOG00000028753	283.229	368.871	265.149	369.072	516.484	-0.41762	0.073637	0.99878	B9d2	1	+	82473737	82479900	1221	protein_coding	B9	287	399	246	397	484	18.31	23.7333	14.6792	18.5445	12.9427
ENSRNOG00000051784	32.5664	24.0367	25.8682	35.3268	73.6309	-0.50577	0.073895	0.99878	Apoc1	KL568199.1	+	10857	11406	207	protein_coding	apolipoprotein	33	26	24	38	69	10.3378	19.9575	9.95586	7.12789	7.44813
ENSRNOG00000029756	56.251	81.3551	50.6585	121.785	87.5034	-0.48213	0.073927	0.99878	P2ry13	2	-	149430854	149432106	1253	protein_coding	purinergic	57	88	47	131	82	5.88754	3.91824	2.84092	3.98556	2.40965
ENSRNOG00000060350	5431.67	5532.15	7276.5	5195.83	3255.77	0.413	0.074041	0.99878	Iqsec1	4	+	123307624	123453478	3453	protein_coding	IQ	5504	5984	6751	5589	3051	91.1488	52.9022	99.5444	98.3452	125.597
ENSRNOG00000020423	2686.23	2685.64	2317.36	2229.31	1512.1	0.37764	0.07408	0.99878	Apc	18	+	27047382	27105531	8834	protein_coding	APC	2722	2905	2150	2398	1417	15.5397	9.76289	19.5616	18.9707	15.8937
ENSRNOG00000028996	27.6321	33.2816	22.6347	44.6234	57.6242	-0.50026	0.074236	0.99878	Krt1	7	-	143448318	143453544	2404	protein_coding	keratin	28	36	21	48	54	1.1244	1.34489	0.727375	0.849818	0.561166
ENSRNOG00000012716	1166.47	902.302	632.692	655.406	552.766	0.43414	0.074276	0.99878	Chd2	1	-	134757934	134871167	9282	protein_coding	chromodomain	1182	976	587	705	518	5.68621	4.442	10.5724	7.93283	5.40088
ENSRNOG00000048342	658.235	692.443	817.003	774.401	1347.77	-0.42634	0.074345	0.99878	Tbca	2	+	24449485	24505334	570	protein_coding	tubulin	667	749	758	833	1263	82.2969	132.665	73.0779	74.5701	85.4281
ENSRNOG00000017606	1.97372	2.77347	1.07784	13.9448	5.33558	-0.37674	0.074371	0.99878	P2rx1	10	+	59566223	59581325	2521	protein_coding	purinergic	2	3	1	15	5	0.343655	0.121791	0.050814	0.0692624	0.0261351
ENSRNOG00000018795	3564.54	3530.63	3922.26	4128.59	5537.26	-0.34341	0.074372	0.99878	Rpl18a	16	+	20293229	20295294	662	protein_coding	ribosomal	3612	3819	3639	4441	5189	377.778	469.304	340.741	327.378	353.127
ENSRNOG00000026807	42.4349	45.3	51.7364	77.1612	72.5638	-0.47083	0.074372	0.99878	LOC362863	7	+	27240876	27307580	4828	protein_coding	first	43	49	48	83	68	1.44038	1.25465	0.82754	0.856918	0.950239
ENSRNOG00000056765	4338.23	5312.12	4966.69	5633.7	7189.15	-0.34332	0.074381	0.99878	Rpl10	X	-	156438251	156440461	765	protein_coding	ribosomal	4396	5746	4608	6060	6737	446.092	527.27	358.865	426.248	386.952
ENSRNOG00000009789	231.912	204.312	210.179	168.267	140.859	0.39014	0.074459	0.99878	Topbp1	8	+	111790678	111827151	4336	protein_coding	DNA	235	221	195	181	132	2.35073	1.82269	3.38465	2.89242	2.88903
ENSRNOG00000034254	23032.3	21867	22710.1	25998.7	30205.8	-0.28966	0.07446	0.99878	Actb	12	+	13715843	13718841	1395	protein_coding	actin,	23339	23653	21070	27966	28306	1217.99	1310.71	1127.25	1038.12	1046.82
ENSRNOG00000017460	561.523	563.939	631.615	683.295	872.9	-0.35173	0.074731	0.99878	Imp3	8	+	61607015	61608457	1443	protein_coding	IMP	569	610	586	735	818	28.6837	33.9403	24.6253	23.9895	26.0878
ENSRNOG00000048800	320.729	307.855	246.826	242.64	134.457	0.45199	0.074741	0.99878	AABR07031756.2	18	-	32669427	32670665	1239	protein_coding	-	325	333	229	261	126	11.8627	6.08874	16.3813	15.2521	11.8733
ENSRNOG00000005369	768.763	392.908	537.842	376.51	364.953	0.44646	0.074743	0.99878	Kcnj3	3	+	41019898	41181070	1827	protein_coding	potassium	779	425	499	405	342	12.4833	11.2077	26.6277	13.201	17.5456
ENSRNOG00000033863	2452.34	728.498	1007.78	936.161	491.94	0.50309	0.074962	0.99878	Ajm1	3	-	2800650	2803574	2925	protein_coding	apical	2485	788	935	1007	461	19.3873	9.43633	53.0561	15.2883	20.5349
ENSRNOG00000017676	462.837	241.292	788.979	277.037	271.047	0.49631	0.075238	0.99878	Plvap	16	-	19906318	19918689	2007	protein_coding	plasmalemma	469	261	732	298	254	10.1154	9.16675	17.6547	8.92796	28.3446
ENSRNOG00000042137	31.5795	33.2816	46.3471	59.4978	68.2954	-0.48924	0.075272	0.99878	Tmem173	18	-	28529576	28535828	2040	protein_coding	transmembrane	32	36	43	64	64	1.7667	1.87836	0.979614	1.00145	1.35408
ENSRNOG00000007485	1240.48	1103.84	937.721	918.497	662.678	0.38471	0.07535	0.99878	Arfgef2	3	+	163570532	163656626	8666	protein_coding	ADP	1257	1194	870	988	621	6.42025	4.29043	9.0584	7.81886	6.44922
ENSRNOG00000005291	2373.4	1750.98	1837.72	1692.9	1059.65	0.41436	0.075486	0.99878	Slc38a1	7	-	137975549	138039984	2281	protein_coding	solute	2405	1894	1705	1821	993	49.756	28.8469	72.8739	52.1507	53.1438
ENSRNOG00000019294	580.273	743.29	788.979	864.578	1054.31	-0.373	0.075513	0.99878	Stk16	9	+	82411013	82414240	1480	protein_coding	serine/threonine	588	804	732	930	988	35.3863	39.969	24.8114	30.8285	31.7728
ENSRNOG00000025520	118.423	20.3388	311.496	57.6385	33.0806	0.45854	0.075577	0.99878	Lbx1	1	-	264973315	264975132	1164	protein_coding	ladybird	120	22	289	62	31	2.99952	1.59455	6.43818	1.07258	15.9497
ENSRNOG00000009061	40.4612	4.62245	43.1136	2.78896	9.60404	0.42014	0.075609	0.99878	Cfap206	5	-	50148658	50193571	2274	protein_coding	cilia	41	5	40	3	9	0.0742924	0.236963	1.12597	0.124778	1.12999
ENSRNOG00000016998	232.899	195.067	134.73	143.167	84.3021	0.47491	0.075763	0.99878	Atxn1	17	+	19249952	19533814	4307	protein_coding	ataxin	236	211	125	154	79	2.01354	1.0982	3.42194	2.78013	1.86441
ENSRNOG00000018075	1442.79	1356.23	1340.83	1505.11	2277.22	-0.37746	0.075838	0.99878	Spcs1	16	-	7080454	7082193	876	protein_coding	signal	1462	1467	1244	1619	2134	104.077	145.854	104.227	95.0351	91.2268
ENSRNOG00000030954	4258.3	1550.37	2125.5	1906.72	1038.3	0.49391	0.075873	0.99878	Fat1	16	-	50372128	50501921	15025	protein_coding	FAT	4315	1677	1972	2051	973	7.75944	3.91374	18.1037	6.39355	8.51068
ENSRNOG00000016384	414.481	513.092	411.735	359.776	292.39	0.37613	0.076015	0.99878	Pik3cb	8	-	107275725	107380933	4831	protein_coding	phosphatidylinositol-4,5-bisphosphate	420	555	382	387	274	4.51115	3.3958	5.42934	6.5195	5.07964
ENSRNOG00000016592	5303.38	5781.76	4419.15	6604.26	6768.71	-0.3269	0.076028	0.99878	Gnai2	8	-	116370744	116391307	2203	protein_coding	G	5374	6254	4100	7104	6343	264.585	251.172	221.963	234.728	174.196
ENSRNOG00000014629	344.414	543.6	425.747	495.505	846.222	-0.44768	0.076038	0.99878	Lmo1	1	-	173728184	173764250	1162	protein_coding	LIM	349	588	395	533	793	29.2261	46.2308	21.2222	32.4911	24.7077
ENSRNOG00000019551	1398.38	2101.37	1923.95	2075.92	3169.33	-0.41774	0.076131	0.99878	Psmb6	10	+	57131386	57133637	717	protein_coding	proteasome	1417	2273	1785	2233	2970	175.381	248.008	123.42	179.903	159.928
ENSRNOG00000011575	106.581	2.77347	45.2693	11.1558	1.06712	0.37749	0.076137	0.99878	Adamts18	19	-	46005277	46101250	3165	protein_coding	ADAM	108	3	42	12	1	0.213511	0.0189171	2.13101	0.0537905	0.852475
ENSRNOG00000010780	1660.88	990.129	1046.58	966.839	663.746	0.44001	0.076148	0.99878	Dlc1	16	+	59077574	59247754	7691	protein_coding	DLC1	1683	1071	971	1040	622	23.8462	15.1632	42.7948	24.7468	25.3979
ENSRNOG00000012311	285.202	220.953	35.5687	439.726	387.363	-0.49283	0.076201	0.99878	Slc35d3	1	-	15298526	15301998	2608	protein_coding	solute	289	239	33	473	363	10.2133	8.3335	6.92031	5.20054	0.812854
ENSRNOG00000007818	496.39	468.716	625.148	441.585	291.322	0.41446	0.076277	0.99878	Slc45a4	7	-	114821971	114848414	2945	protein_coding	solute	503	507	580	475	273	9.08284	5.55016	10.6664	9.76969	12.6517
ENSRNOG00000004417	194.411	40.6776	149.82	73.4426	33.0806	0.49313	0.076299	0.99878	Fam117a	10	+	83154423	83198679	2705	protein_coding	family	197	44	139	79	31	1.64465	0.686156	4.54814	0.923089	3.30106
ENSRNOG00000062261	2.96058	0.92449	0	9.29653	8.53692	-0.33669	0.076352	0.99878	AC111804.2	15	+	51761603	51762080	478	lincRNA	-	3	1	0	10	8	1.17811	1.00205	0.391948	0.118722	0
ENSRNOG00000014426	141.121	10.1694	105.628	34.3972	10.6712	0.44099	0.076387	0.99878	Lox	18	-	47500330	47577819	4807	protein_coding	lysyl	143	11	98	37	10	0.82946	0.238346	3.5551	0.248503	2.50618
ENSRNOG00000021175	3392.82	3966.06	3232.44	3930.57	5721.87	-0.37531	0.076387	0.99878	Otub1	1	-	222451674	222459952	1687	protein_coding	OTU	3438	4290	2999	4228	5362	141.135	190.301	127.27	144.311	114.2
ENSRNOG00000012671	102.633	116.486	107.784	86.4578	36.2819	0.49082	0.076417	0.99878	Gan	19	+	49695579	49741965	2730	protein_coding	gigaxonin	104	126	100	93	34	1.91838	0.745666	2.37906	2.61918	2.35312
ENSRNOG00000001717	1711.21	1720.48	1597.36	1419.58	1235.72	0.30222	0.076556	0.99878	Opa1	11	-	74720254	74793803	3243	protein_coding	OPA1,	1734	1861	1482	1527	1158	28.5779	23.0417	35.9884	35.098	31.6397
ENSRNOG00000004578	25.6583	15.7163	23.7125	38.1158	45.8859	-0.50054	0.076751	0.99878	Cthrc1	7	+	77966722	77977004	1216	protein_coding	collagen	26	17	22	41	43	1.89873	2.11721	1.33529	0.793366	1.16224
ENSRNOG00000017478	279.281	250.537	326.586	214.75	198.483	0.38229	0.076799	0.99878	Pcsk7	8	+	50200069	50222630	3460	protein_coding	proprotein	283	271	303	231	186	3.75967	3.21859	5.10794	4.44479	5.62565
ENSRNOG00000017359	12877.5	12673.8	11825	14816.8	15857.3	-0.27521	0.076806	0.99878	Itm2c	9	+	92916469	92930279	1921	protein_coding	integral	13049	13709	10971	15938	14860	467.218	463.148	424.214	404.983	366.881
ENSRNOG00000015002	54.2773	51.7714	65.7483	39.0454	25.6108	0.48947	0.07694	0.99878	Abhd15	10	-	62643453	62648844	3098	protein_coding	abhydrolase	55	56	61	42	24	0.763451	0.463829	1.10871	1.0258	1.2649
ENSRNOG00000049430	81.9093	93.3735	117.485	69.724	51.2215	0.46592	0.076973	0.99878	Mpv17	6	+	26587443	26599511	507	protein_coding	mitochondrial	83	101	109	75	48	8.33042	5.66841	10.2236	11.305	13.811
ENSRNOG00000001273	274.347	312.478	301.795	351.409	455.658	-0.37177	0.077128	0.99878	Psmg3	12	+	16899025	16901934	793	protein_coding	proteasome	278	338	280	378	427	26.8431	32.2391	21.8931	24.1881	22.6825
ENSRNOG00000001418	570.405	634.2	700.596	724.2	1020.16	-0.37852	0.077203	0.99878	Znhit1	12	+	22726643	22732943	1233	protein_coding	zinc	578	686	650	779	956	46.7679	61.0216	38.4822	41.503	44.5161
ENSRNOG00000011222	2431.62	3237.56	2656.88	2965.59	5121.09	-0.41969	0.07723	0.99878	Dynll1	12	+	47074200	47076572	652	protein_coding	dynein	2464	3502	2465	3190	4799	275.522	440.688	236.009	304.808	242.871
ENSRNOG00000004258	311.847	133.127	250.059	169.197	85.3692	0.49349	0.077324	0.99878	Chst7	X	-	2623024	2657155	2305	protein_coding	carbohydrate	316	144	232	182	80	4.44646	2.07801	8.56153	3.54527	6.46582
ENSRNOG00000012371	583.234	74.8837	370.777	189.649	75.7652	0.48372	0.077394	0.99878	Car7	19	-	636545	645937	1534	protein_coding	carbonic	591	81	344	204	71	7.4889	2.77116	24.0601	2.99652	14.4059
ENSRNOG00000024272	86.8436	66.5633	31.2574	37.1861	19.2081	0.49803	0.077422	0.99878	Ino80d	9	-	69830424	69878706	3485	protein_coding	INO80	88	72	29	40	18	0.646354	0.309242	1.57694	1.17243	0.534566
ENSRNOG00000001884	967.122	1197.21	1127.42	1188.1	1938.95	-0.40522	0.077486	0.99878	Ranbp1	11	+	86890585	86898818	1052	protein_coding	RAN	980	1295	1046	1278	1817	68.4114	103.411	58.1762	69.8573	63.8737
ENSRNOG00000028436	61.1853	64.7143	7.54488	101.332	122.718	-0.4773	0.077564	0.99878	Rprml	10	+	91710495	91711499	1005	protein_coding	reprimo-like	62	70	7	109	115	6.10765	6.8511	3.85266	3.95266	0.447444
ENSRNOG00000020667	752.974	746.988	740.477	925.935	941.196	-0.29163	0.077936	0.99878	Shisa5	8	+	117780891	117795919	1999	protein_coding	shisa	763	808	687	996	882	43.3785	40.8412	36.852	35.4626	34.1322
ENSRNOG00000000566	317.769	524.186	151.976	453.671	782.195	-0.49665	0.077949	0.99878	Pcbd1	20	+	30690810	30696476	929	protein_coding	pterin-4	322	567	141	488	733	29.5813	47.2407	21.6459	34.6358	9.75011
ENSRNOG00000007738	1929.31	1962.69	1569.34	2189.33	2569.61	-0.33585	0.078151	0.99878	Hm13	3	+	148150698	148189623	1804	protein_coding	histocompatibility	1955	2123	1456	2355	2408	88.8864	96.6309	81.8301	80.7494	62.6901
ENSRNOG00000016804	12.8292	24.0367	22.6347	32.5379	49.0873	-0.49791	0.078165	0.99878	Il25	15	+	33596301	33599685	1060	protein_coding	interleukin	13	26	21	35	46	1.85941	2.59825	0.765901	1.39196	1.27268
ENSRNOG00000012794	362.177	307.855	471.016	528.973	536.759	-0.39363	0.078199	0.99878	Grhpr	5	+	60528997	60538375	2166	protein_coding	glyoxylate	367	333	437	569	503	34.7532	32.6637	24.8582	20.4961	30.4479
ENSRNOG00000049828	182.569	291.214	181.077	278.896	391.631	-0.44678	0.078207	0.99878	Crlf2	14	-	1456844	1461543	1266	protein_coding	cytokine	185	315	168	300	367	13.3445	17.3564	9.12585	14.12	8.52475
ENSRNOG00000060572	118.423	103.543	101.317	82.7391	54.4229	0.45483	0.078219	0.99878	Tlk1	3	-	57013025	57119001	4130	protein_coding	tousled-like	120	112	94	89	51	1.50327	0.915868	2.24776	1.90638	1.81121
ENSRNOG00000005174	290.137	324.496	265.149	376.51	406.571	-0.35439	0.078233	0.99878	Tmem121	6	+	137997335	137998291	957	protein_coding	transmembrane	294	351	246	405	381	23.8318	23.8364	19.1854	20.8139	16.5131
ENSRNOG00000011492	78.9487	77.6571	59.2812	46.4827	41.6175	0.46953	0.07834	0.99878	LOC108348302	16	+	21399553	21402858	1557	protein_coding	zinc	80	84	55	50	39	1.8084	1.4997	3.20875	3.0616	2.26924
ENSRNOG00000028805	39.4744	10.1694	99.1613	2.78896	19.2081	0.41887	0.078352	0.99878	Cfap77	3	-	7508496	7632345	1745	protein_coding	cilia	40	11	92	3	18	0.0968142	0.617597	1.43153	0.35773	3.38687
ENSRNOG00000011399	0.986859	0	1.07784	4.64827	8.53692	-0.30716	0.078354	NA	AABR07000292.1	1	-	8465333	8466091	759	processed_pseudogene	-	1	0	1	5	8	0.370972	0.631068	0.0822798	0	0.0846378
ENSRNOG00000023318	114.476	70.2612	109.94	59.4978	60.8256	0.46867	0.07861	0.99878	Tigd3	1	-	221248910	221251329	1586	protein_coding	tigger	116	76	102	64	57	2.27243	2.15179	4.56762	2.71937	4.13146
ENSRNOG00000014440	538.825	436.359	459.16	364.424	358.551	0.34626	0.078692	0.99878	Josd1	7	-	120905337	120919261	2705	protein_coding	Josephin	546	472	426	392	336	8.16079	7.43704	12.6055	9.90222	10.1169
ENSRNOG00000056038	318.756	439.133	168.143	462.967	568.772	-0.47726	0.078703	0.99878	Ehbp1l1	1	-	221062147	221084129	5136	protein_coding	EH	323	475	156	498	533	7.55297	8.5947	5.43266	7.25983	2.69902
ENSRNOG00000023492	105.594	48.0735	66.8261	45.553	32.0135	0.49527	0.078734	0.99878	Greb1l	18	+	1723565	1784233	4371	protein_coding	GREB1	107	52	62	49	30	0.63129	0.410931	1.52876	0.675119	0.911207
ENSRNOG00000053240	1122.06	431.737	366.466	451.811	164.336	0.4973	0.07877	0.99878	Soga1	3	-	153125620	153188915	4657	protein_coding	suppressor	1137	467	340	486	154	5.87683	1.9799	15.2472	5.69074	4.69007
ENSRNOG00000056407	23.6846	1.84898	38.8023	0	3.20135	0.35331	0.078861	0.99878	Cfap73	12	+	41463922	41468617	840	protein_coding	cilia	24	2	36	0	3	0	0.213831	1.7843	0.135117	2.75315
ENSRNOG00000005483	419.415	329.118	324.43	282.615	232.631	0.38521	0.078961	0.99878	Rpap1	3	-	111565650	111587151	4816	protein_coding	RNA	425	356	301	304	218	3.55468	2.71018	5.51109	4.1949	4.01501
ENSRNOG00000003983	909.884	1714	1507.9	1608.3	2700.87	-0.45476	0.078974	0.99878	Pfdn2	13	+	89725869	89743848	1667	protein_coding	prefoldin	922	1854	1399	1730	2531	58.4419	90.9044	34.5406	63.1149	53.9124
ENSRNOG00000025970	158.884	177.502	122.874	119.925	72.5638	0.4592	0.079135	0.99878	AABR07068127.1	9	+	84550603	84552964	2358	pseudogene	U3	161	192	114	129	68	3.08077	1.72661	4.264	4.62078	3.10576
ENSRNOG00000011969	2310.24	1659.46	1880.83	1666.87	1043.64	0.40989	0.079169	0.99878	Dock9	15	-	107945664	108210826	9703	protein_coding	dedicator	2341	1795	1745	1793	978	11.8385	6.86545	17.1411	11.9433	13.1433
ENSRNOG00000033215	3.94744	17.5653	8.62273	32.5379	22.4094	-0.4609	0.079196	0.99878	RT1-Db1	20	+	4087618	4097190	3193	protein_coding	RT1	4	19	8	35	21	2.16353	1.38016	0.274206	1.18357	0.564128
ENSRNOG00000018827	0.986859	0	1.07784	13.0151	2.13423	-0.296	0.079224	NA	LOC103694905	1	-	254547620	254671778	3326	protein_coding	5-hydroxytryptamine	1	0	1	14	2	0.258235	0.0392222	0.0204554	0	0.0210416
ENSRNOG00000017456	403.625	701.688	391.256	753.019	749.115	-0.43657	0.079268	0.99878	Vstm2b	1	+	97632473	97660962	2047	protein_coding	V-set	409	759	363	810	702	22.2834	20.5328	12.4779	21.0418	11.3919
ENSRNOG00000006037	33176.2	29499.5	35714.3	24238.8	27461.1	0.30665	0.079376	0.99878	Snap25	3	+	129599353	129788400	2115	protein_coding	synaptosomal-associated	33618	31909	33135	26073	25734	1490.62	1564.23	2131.43	1838.38	2161.01
ENSRNOG00000053201	922.713	833.89	1189.94	726.059	724.571	0.36586	0.079446	0.99878	Gpcpd1	3	-	125169135	125213607	3211	protein_coding	glycerophosphocholine	935	902	1104	781	679	13.697	12.6607	18.1847	15.9413	22.0869
ENSRNOG00000009453	86.8436	104.467	139.041	78.0909	57.6242	0.46537	0.079457	0.99878	Mob3b	5	-	50438576	50638136	2271	protein_coding	MOB	88	113	129	84	54	2.08293	1.42366	2.41992	2.8237	3.64904
ENSRNOG00000028640	71.0539	102.618	90.5386	121.785	146.195	-0.44122	0.079495	0.99878	Siva1	6	+	137210052	137214388	1767	protein_coding	SIVA1,	72	111	84	131	137	6.09173	6.77337	3.71299	5.2016	4.45596
ENSRNOG00000013300	1642.13	2149.44	2359.39	2181.9	3933.39	-0.43153	0.079565	0.99878	Atp5if1	5	-	150719569	150723321	517	protein_coding	ATP	1664	2325	2189	2347	3686	255.644	426.867	201.001	255.206	271.995
ENSRNOG00000058593	208.227	213.557	231.736	169.197	148.329	0.37567	0.07963	0.99878	Zbtb1	6	+	99402360	99424019	2277	protein_coding	zinc	211	231	215	182	139	4.50113	3.65494	5.78701	5.75714	6.06571
ENSRNOG00000031222	358.23	529.733	215.568	492.716	732.041	-0.47507	0.079727	0.99878	RGD1561327	X	+	144445795	144447447	1653	protein_coding	similar	363	573	200	530	686	18.0558	24.8473	13.7141	19.6716	7.77255
ENSRNOG00000002012	143.095	77.6571	113.173	73.4426	60.8256	0.47189	0.079738	0.99878	Donson	11	-	31837839	31847490	2212	protein_coding	downstream	145	84	105	79	57	2.0112	1.54283	4.09372	2.15502	3.04937
ENSRNOG00000000542	103.62	177.502	142.275	13.0151	99.2417	0.4815	0.079873	0.99878	Dnah8	20	+	9313271	9560682	14534	protein_coding	dynein,	105	192	132	14	93	0.0989819	0.699078	0.823263	1.36796	1.06462
ENSRNOG00000054322	176.648	11.0939	70.0596	32.5379	13.8725	0.43652	0.079884	0.99878	AABR07025051.4	16	+	26583539	26583769	228	pseudogene	-	179	12	65	35	13	8.64463	3.41379	49.029	2.98679	18.3141
ENSRNOG00000054563	232.899	305.082	262.993	322.59	425.779	-0.39196	0.079889	0.99878	Selenoh	3	-	72070390	72071895	654	protein_coding	selenoprotein	236	330	244	347	399	29.8789	36.5278	22.5356	28.6348	23.9673
ENSRNOG00000003769	1714.17	1601.22	1223.35	1850.01	2247.34	-0.36611	0.079921	0.99878	Tmem163	13	-	44166306	44345735	1804	protein_coding	transmembrane	1737	1732	1135	1990	2106	62.1198	69.8956	60.131	54.484	40.4171
ENSRNOG00000060429	91.7779	103.543	82.9937	53.9199	66.1611	0.44813	0.080022	0.99878	AABR07002065.2	1	-	65590404	65612490	2476	protein_coding	-	93	112	77	58	62	1.31914	1.49923	2.34567	2.567	1.99777
ENSRNOG00000012342	23.6846	1.84898	44.1915	4.64827	1.06712	0.37271	0.080054	0.99878	Ttc29	19	-	33206026	33424972	2944	protein_coding	tetratricopeptide	24	2	41	5	1	0.118008	0.0250933	0.628168	0.0475683	1.10387
ENSRNOG00000060436	1068.77	1357.15	1235.21	1329.4	2121.42	-0.39845	0.080127	0.99878	Vti1b	6	-	102339857	102353403	1159	protein_coding	vesicle	1083	1468	1146	1430	1988	69.481	102.698	58.3553	71.8788	63.5196
ENSRNOG00000001874	459.876	463.169	255.448	559.651	623.195	-0.43578	0.080158	0.99878	Slc7a4	11	-	87446382	87449940	2353	protein_coding	solute	466	501	237	602	584	14.4075	14.86	12.368	12.083	6.47042
ENSRNOG00000004741	4697.45	4787.93	5418.31	5729.45	7004.54	-0.31668	0.08017	0.99878	Rpl19	10	+	85978691	85981979	703	protein_coding	ribosomal	4760	5179	5027	6163	6564	493.685	559.038	422.85	418.07	459.367
ENSRNOG00000022635	1244.43	1098.29	958.2	952.895	569.839	0.41187	0.080214	0.99878	Dlg2	1	+	156552328	157269747	2531	protein_coding	discs	1261	1188	889	1025	534	22.8058	12.6322	31.1142	26.6368	22.564
ENSRNOG00000019177	3272.42	2375.94	3188.25	2453.35	1824.77	0.3788	0.080218	0.99878	Psd2	18	+	28781349	28832428	4397	protein_coding	pleckstrin	3316	2570	2958	2639	1710	33.7984	23.2846	47.097	33.1692	43.2163
ENSRNOG00000006930	30.5926	13.8673	15.0898	6.50757	7.46981	0.46786	0.080229	0.99878	Casq1	13	-	90592681	90602365	1844	protein_coding	calsequestrin	31	15	14	7	7	0.213772	0.227282	1.04987	0.461624	0.487723
ENSRNOG00000016896	7595.85	8216.87	7835.9	8913.52	11167.4	-0.31049	0.080233	0.99878	Rpl3	7	-	121297355	121311565	3506	protein_coding	ribosomal	7697	8888	7270	9588	10465	666.586	773.539	593.433	622.697	576.575
ENSRNOG00000027869	130.265	106.316	137.964	99.4729	34.1477	0.49178	0.080324	0.99878	Sox5	4	-	178066165	178441547	3465	protein_coding	SRY	132	115	128	107	32	2.43851	0.775364	3.33608	2.64109	3.3277
ENSRNOG00000001368	5297.46	5772.51	5353.63	4843.49	3336.87	0.35602	0.080345	0.99878	Rph3a	12	+	41073824	41148490	2657	protein_coding	rabphilin	5368	6244	4967	5210	3127	110.423	70.4636	126.17	133.361	120.091
ENSRNOG00000051631	0.986859	0.92449	3.23352	3.71861	16.0067	-0.34613	0.080568	0.99878	AABR07024907.1	16	-	21767929	21768267	339	processed_pseudogene	-	1	1	3	4	15	0.664468	2.64923	0.184219	0.167401	0.568497
ENSRNOG00000020635	295.071	304.157	364.31	413.696	441.786	-0.3523	0.080615	0.99878	Exosc5	1	+	82452469	82461606	1025	protein_coding	exosome	299	329	338	445	414	24.4484	24.1827	18.2172	18.215	21.1836
ENSRNOG00000000495	299.018	323.571	311.496	267.74	133.389	0.44807	0.08067	0.99878	Uhrf1bp1	20	+	7431355	7471900	4711	protein_coding	UHRF1	303	350	289	288	125	3.44265	1.58864	4.01666	4.21612	3.94086
ENSRNOG00000036685	42.4349	61.0163	9.70057	66.0054	114.181	-0.47855	0.080912	0.99878	Npb	10	+	109786222	109786656	360	protein_coding	neuropeptide	43	66	9	71	107	11.1063	17.7955	7.45935	10.404	1.606
ENSRNOG00000000801	242.767	323.571	269.46	361.635	399.101	-0.37189	0.081068	0.99878	Msl3l2	20	+	37587687	37589198	1512	protein_coding	male-specific	246	350	250	389	374	14.4881	14.8098	10.1606	13.1363	10.6217
ENSRNOG00000036865	15.7897	38.8286	0	79.9502	62.9598	-0.39378	0.081127	0.99878	Krt77	7	-	143461423	143473783	2964	protein_coding	keratin	16	42	0	86	59	2.14101	1.56166	0.441736	1.05369	0
ENSRNOG00000016680	1647.07	1268.4	964.667	1076.54	575.175	0.45176	0.081151	0.99878	Nsd1	17	-	9844133	9952898	9233	protein_coding	nuclear	1669	1372	895	1158	539	7.06284	3.49522	11.2888	8.43275	6.22711
ENSRNOG00000019057	298.031	429.888	274.849	475.053	479.135	-0.40388	0.081331	0.99878	Prkcq	17	-	70971915	71105286	3370	protein_coding	protein	302	465	255	511	449	8.53895	7.97709	5.59644	7.83035	4.8609
ENSRNOG00000014623	592.115	493.678	573.411	444.374	399.101	0.33741	0.081334	0.99878	Smurf2	10	-	95018059	95062987	4527	protein_coding	SMAD	600	534	532	478	374	5.94608	4.9464	8.27705	6.69405	7.54931
ENSRNOG00000016874	1442.79	474.263	737.243	586.611	405.504	0.48549	0.081337	0.99878	Zfp521	18	-	5032029	5314585	6930	protein_coding	zinc	1462	513	684	631	380	6.55123	4.19462	16.833	5.3673	8.10108
ENSRNOG00000005109	130.265	218.18	92.6943	182.212	337.208	-0.48541	0.081371	0.99878	Rprm	3	-	39595301	39596718	1418	protein_coding	reprimo,	132	236	86	196	316	7.78383	13.3426	5.81343	9.44482	3.89609
ENSRNOG00000008472	802.316	650.841	685.507	559.651	535.692	0.33089	0.081424	0.99878	Rbm10	X	-	1754861	1786978	3353	protein_coding	RNA	813	704	636	602	502	10.8413	9.61179	16.2367	12.7762	13.0658
ENSRNOG00000031045	57.2378	72.1102	50.6585	72.513	132.322	-0.47854	0.08149	0.99878	LOC100911252	4	+	40004654	40005148	495	protein_coding	peptidyl-prolyl	58	78	47	78	124	8.87366	14.9984	7.31742	8.94226	6.09957
ENSRNOG00000055756	1774.37	2229.87	2359.39	2471.95	3258.97	-0.36361	0.081584	0.99878	Bcap31	X	+	157095937	157126393	1201	protein_coding	B-cell	1798	2412	2189	2659	3054	124.678	152.249	93.4936	113.97	117.087
ENSRNOG00000026309	7.89487	1.84898	49.5807	0.929653	2.13423	0.34968	0.081637	0.99878	LOC100911585	4	-	157294287	157304653	1693	protein_coding	leucine-rich	8	2	46	1	2	0.0332626	0.0707296	0.295099	0.0670395	1.74545
ENSRNOG00000000299	1024.36	492.753	645.627	568.018	290.255	0.47347	0.081727	0.99878	Foxo3	20	+	46428124	46519144	2880	protein_coding	forkhead	1038	533	599	611	272	18.234	8.63029	34.3527	16.0293	20.3921
ENSRNOG00000004411	33.5532	43.451	53.892	105.051	53.3558	-0.48868	0.081971	0.99878	Tspan8	7	+	58814805	58847563	1165	protein_coding	tetraspanin	34	47	50	113	50	5.46218	2.56964	1.82259	2.28944	2.75709
ENSRNOG00000006703	236.846	168.257	179.999	153.393	104.577	0.43472	0.08229	0.99878	Zfp398	4	+	77519028	77545589	3456	protein_coding	zinc	240	182	167	165	98	2.68858	1.69778	4.33683	2.98852	3.1042
ENSRNOG00000020567	510.206	564.863	575.567	627.516	847.289	-0.35649	0.08234	0.99878	Fibp	1	+	220840118	220844405	1176	protein_coding	FGF1	517	611	534	675	794	32.3229	40.4242	27.4548	29.4844	29.1703
ENSRNOG00000043390	684.88	563.939	509.819	483.42	362.819	0.38221	0.08234	0.99878	Samd12	7	-	92993330	93502591	4193	protein_coding	sterile	694	610	473	520	340	22.2347	15.4569	32.9086	26.2846	23.0718
ENSRNOG00000021615	145.068	137.749	148.742	166.408	256.108	-0.42048	0.082407	0.99878	Mettl26	10	+	15241590	15252413	1335	protein_coding	methyltransferase	147	149	138	179	240	11.0528	15.756	10.066	9.27149	9.72054
ENSRNOG00000045885	424.349	353.155	420.358	413.696	791.799	-0.43546	0.082504	0.99878	LOC100365810	8	-	105087994	105088401	408	protein_coding	40S	430	382	390	445	742	61.4205	108.886	65.8178	53.1326	61.406
ENSRNOG00000020385	262.505	448.378	224.191	435.078	539.96	-0.45088	0.082902	0.99878	Fads3	1	+	226091774	226108332	1442	protein_coding	fatty	266	485	208	468	506	18.2765	21.0094	11.52	19.0869	9.26626
ENSRNOG00000059445	258.557	411.398	231.736	454.6	442.853	-0.42935	0.082956	0.99878	Aifm2	20	+	31339787	31352906	3416	protein_coding	apoptosis	262	445	215	489	415	8.06129	7.27375	4.78981	7.39265	4.04322
ENSRNOG00000011856	231.912	175.653	219.879	155.252	140.859	0.39517	0.082961	0.99878	LOC108348154	14	+	109533792	109563447	822	protein_coding	ankyrin	235	190	204	167	132	11.4408	9.61458	17.8538	13.1172	15.9428
ENSRNOG00000029876	218.096	182.125	126.107	138.518	62.9598	0.47928	0.083052	0.99878	Gucy1a2	8	+	408001	899974	2780	protein_coding	guanylate	221	197	117	149	59	3.01825	1.27068	4.96458	4.02142	2.70363
ENSRNOG00000020770	123.357	96.1469	132.574	79.0205	76.8323	0.43193	0.083489	0.99878	Arl4d	10	+	89578212	89580368	1382	protein_coding	ADP-ribosylation	125	104	123	85	72	3.46357	3.11927	5.64855	4.27055	5.71746
ENSRNOG00000020915	1287.85	764.553	752.333	705.607	544.229	0.42911	0.083619	0.99878	Setd2	8	+	118803075	118888224	8453	protein_coding	SET	1305	827	698	759	510	5.3548	3.82549	10.2102	5.87965	5.61759
ENSRNOG00000010011	260.531	44.3755	134.73	80.8798	40.5504	0.47856	0.083816	0.99878	Osbpl3	4	-	80025440	80107884	6831	protein_coding	oxysterol	264	48	125	87	38	0.717213	0.333064	2.41354	0.398763	1.17553
ENSRNOG00000032844	27.6321	20.3388	11.8562	35.3268	46.9531	-0.48806	0.083853	0.99878	RT1-Da	20	-	4127644	4132616	2502	protein_coding	RT1	28	22	11	38	44	2.23141	2.74702	1.82337	1.30185	0.736852
ENSRNOG00000005386	1440.81	303.233	742.632	539.199	249.705	0.48824	0.083937	0.99878	Kitlg	7	+	42269784	42351054	5372	protein_coding	KIT	1460	328	689	580	234	8.55471	3.66951	23.881	4.87524	11.5928
ENSRNOG00000016688	158.884	52.6959	244.67	93.895	36.2819	0.48129	0.08403	0.99878	Ston1	6	+	12362813	12379783	3131	protein_coding	stonin	161	57	227	101	34	1.81657	0.650166	3.21128	1.03312	4.65746
ENSRNOG00000059456	479.614	237.594	244.67	238.921	135.524	0.47499	0.084075	0.99878	Grk3	12	+	49626871	49746272	2967	protein_coding	G	486	257	227	257	127	6.20343	3.25925	13.0094	6.25139	6.25054
ENSRNOG00000024525	160.858	157.163	140.119	105.98	110.98	0.39336	0.084149	0.99878	Alkbh8	6	+	18877907	18949393	2586	protein_coding	alkB	163	170	130	114	104	2.68609	2.60534	4.25917	4.03654	3.49423
ENSRNOG00000008911	10.8555	16.6408	21.5568	7.43723	2.13423	0.43952	0.084152	0.99878	Draxin	5	-	164913906	164927869	1029	protein_coding	dorsal	11	18	20	8	2	0.437812	0.11637	0.667594	0.992693	1.24859
ENSRNOG00000001060	352.309	454.849	518.441	506.661	778.994	-0.4143	0.084265	0.99878	Snrnp35	12	-	37531095	37538403	1107	protein_coding	small	357	492	481	545	730	27.7244	39.4824	20.1398	25.2218	27.9128
ENSRNOG00000029980	68.0933	65.6388	241.436	63.2164	48.0202	0.48397	0.084276	0.99878	Zbtb16	8	-	52985313	53146953	2625	protein_coding	zinc	69	71	224	68	45	1.45879	1.02639	1.64155	1.53492	5.48182
ENSRNOG00000016866	84.8699	106.316	82.9937	126.433	142.993	-0.42088	0.084444	0.99878	Fhl2	9	-	49920854	49950093	1061	protein_coding	four	86	115	77	136	134	7.21833	7.56167	5.06195	6.15093	4.6621
ENSRNOG00000042741	30.5926	5.54694	39.8801	7.43723	6.40269	0.42962	0.084481	0.99878	Adgb	1	-	4445027	4560789	7023	protein_coding	androglobin	31	6	37	8	6	0.128131	0.102172	0.550615	0.0968413	0.676019
ENSRNOG00000042421	614.813	965.167	875.207	933.372	1479.02	-0.42158	0.08451	0.99878	RGD1559909	5	-	142844079	142845116	699	protein_coding	RGD1559909	623	1044	812	1004	1386	80.8854	118.717	55.6604	84.7581	74.6251
ENSRNOG00000042271	19118.4	17320.3	18226.3	18703.7	32885.3	-0.39711	0.084517	0.99878	Ubb	10	+	48881049	48881881	824	pseudogene	ubiquitin	19373	18735	16910	20119	30817	1374.97	2239.19	1468.27	1290.28	1318.33
ENSRNOG00000014581	584.221	766.402	727.542	803.22	1094.86	-0.37339	0.084536	0.99878	Trappc2l	19	+	55423350	55427036	595	protein_coding	trafficking	592	829	675	864	1026	81.7731	103.243	62.1355	79.0671	72.8774
ENSRNOG00000007332	540.799	203.388	228.502	209.172	149.396	0.48292	0.084584	0.99878	Sstr3	7	-	119760888	119768082	3878	protein_coding	somatostatin	548	220	212	225	140	3.26729	2.16147	8.82486	3.21938	3.51184
ENSRNOG00000017075	213.162	256.084	234.969	190.579	142.993	0.39179	0.084607	0.99878	Slc35e2b	5	+	173024335	173046194	2401	protein_coding	solute	216	277	218	205	134	4.80812	3.3415	5.61819	6.54705	5.83271
ENSRNOG00000001185	3143.15	3893.03	3387.65	3834.82	5597.02	-0.36618	0.084696	0.99878	RGD1311899	12	-	47433358	47438931	1414	protein_coding	similar	3185	4211	3143	4125	5245	164.281	222.088	140.668	169.003	142.791
ENSRNOG00000013884	1066.79	584.278	403.112	502.942	272.114	0.47968	0.084772	0.99878	Psd3	16	+	23447366	23781604	3615	protein_coding	pleckstrin	1081	632	374	541	255	13.7048	6.86798	30.3684	16.1338	10.8078
ENSRNOG00000033348	57.2378	18.4898	12.9341	12.0855	6.40269	0.44457	0.084779	0.99878	Duox1	3	+	114253637	114286802	5215	protein_coding	dual	58	20	12	13	6	0.140379	0.0688851	0.694558	0.217637	0.14782
ENSRNOG00000049378	624.682	583.353	570.178	514.098	352.148	0.37165	0.084862	0.99878	AABR07062583.1	4	-	183476093	183544850	2934	protein_coding	DENN	633	631	529	553	330	10.614	6.73414	13.4734	12.2047	11.5825
ENSRNOG00000002882	234.872	162.71	174.61	145.956	109.913	0.42589	0.084884	0.99878	Zcchc2	13	+	25966428	26013338	5396	protein_coding	zinc	238	176	162	157	103	2.45522	1.71255	4.12752	2.77362	2.89
ENSRNOG00000002844	295.071	337.439	191.856	362.565	456.725	-0.42693	0.085002	0.99878	Usp27x	X	+	15988604	15990484	1881	protein_coding	ubiquitin	299	365	178	390	428	11.6759	13.6233	9.92699	11.0119	6.07908
ENSRNOG00000021132	686.854	966.092	752.333	892.467	1418.2	-0.408	0.08503	0.99878	Trmt112	1	+	222167927	222168776	572	protein_coding	tRNA	696	1045	698	960	1329	94.5124	139.11	75.9886	103.676	78.3909
ENSRNOG00000017418	4240.53	4533.7	5285.73	5310.18	7121.93	-0.34698	0.085033	0.99878	Rps3	1	-	164435878	164441167	809	protein_coding	ribosomal	4297	4904	4904	5712	6674	397.606	493.931	331.705	344.001	389.411
ENSRNOG00000032729	1890.82	3587.95	2180.47	2988.84	4962.09	-0.44747	0.085099	0.99878	Bex2	X	-	106556838	106558366	775	protein_coding	brain	1916	3881	2023	3215	4650	233.611	359.236	154.393	284.184	167.687
ENSRNOG00000002387	730.276	871.794	730.776	870.155	1255.99	-0.37137	0.08519	0.99878	Tceal1	X	+	107370431	107372338	1173	protein_coding	transcription	740	943	678	936	1177	44.9357	60.0768	39.3975	45.6217	37.1311
ENSRNOG00000059362	21.7109	18.4898	47.425	7.43723	14.9396	0.46771	0.085244	0.99878	Has3	19	+	39063998	39077722	6956	protein_coding	hyaluronan	22	20	44	8	14	0.0974073	0.181236	0.297061	0.245401	0.611149
ENSRNOG00000053362	9472.86	13602.9	12274.4	13242.9	19834.5	-0.39089	0.085307	0.99878	Gabarapl1	4	+	163293724	163302858	1686	protein_coding	GABA	9599	14714	11388	14245	18587	475.793	660.055	355.552	495.258	433.907
ENSRNOG00000001527	0.986859	0.92449	1.07784	7.43723	5.33558	-0.32697	0.085392	NA	Cd80	11	-	64827635	64855353	4433	protein_coding	Cd80	1	1	1	8	5	0.165143	0.109737	0.0228924	0.0208024	0.0235484
ENSRNOG00000014936	101.646	86.902	118.562	165.478	135.524	-0.42077	0.085454	0.99878	Ifitm2	1	-	213750192	213751405	663	protein_coding	interferon	103	94	110	178	127	15.1189	11.4688	9.70194	8.04586	10.6582
ENSRNOG00000047244	92.7648	86.902	61.4369	59.4978	32.0135	0.47756	0.085457	0.99878	Nup214	3	-	9227823	9236736	837	protein_coding	nucleoporin	94	94	57	64	30	4.30594	2.14597	7.01354	6.37324	4.37477
ENSRNOG00000027962	1653.98	1018.79	1161.91	989.151	809.94	0.39813	0.085729	0.99878	Smg7	13	-	70258915	70321752	6081	protein_coding	SMG7	1676	1102	1078	1064	759	13.7869	10.4564	24.0835	14.3896	15.9344
ENSRNOG00000001409	3836.91	4750.95	3695.92	4806.31	5979.05	-0.34052	0.085771	0.99878	Gnb2	12	+	22229079	22234096	1624	protein_coding	G	3888	5139	3429	5170	5603	179.274	206.568	149.512	179.577	135.64
ENSRNOG00000043124	31.5795	44.3755	10.7784	79.9502	48.0202	-0.47878	0.085784	0.99878	Cckar	14	+	59611434	59619783	1502	protein_coding	cholecystokinin	32	48	10	86	45	3.22435	1.79379	1.3305	1.81355	0.427697
ENSRNOG00000016671	1052.98	800.608	952.811	797.643	553.833	0.37992	0.085878	0.99878	Dtna	18	+	14471213	14657332	5001	protein_coding	dystrobrevin,	1067	866	884	858	519	9.66149	6.21353	13.3242	9.82696	11.3554
ENSRNOG00000001585	768.763	334.665	394.49	357.917	235.832	0.46904	0.085935	0.99878	Nrip1	11	-	14658225	14741563	7910	protein_coding	nuclear	779	362	366	385	221	2.74093	1.6728	6.1503	2.59711	2.97243
ENSRNOG00000028822	1965.82	3203.36	2102.87	2864.26	4239.65	-0.41746	0.085956	0.99878	Bex3	X	+	106823491	106825014	766	protein_coding	brain	1992	3465	1951	3081	3973	226.504	310.54	162.404	256.704	163.619
ENSRNOG00000010077	809.224	1464.39	1074.61	1446.54	1803.42	-0.41374	0.085987	0.99878	Smarcd3	4	+	7076759	7108328	1673	protein_coding	SWI/SNF	820	1584	997	1556	1690	52.3754	60.481	30.6093	53.7301	38.283
ENSRNOG00000016302	2041.81	1194.44	988.38	1080.26	691.491	0.45284	0.086088	0.99878	Cnnm1	1	+	263186235	263242468	2777	protein_coding	cyclin	2069	1292	917	1162	648	23.5637	13.971	46.5286	26.4025	21.2129
ENSRNOG00000061774	34.5401	29.5837	12.9341	40.9047	65.094	-0.4842	0.086155	0.99878	AABR07002910.1	1	+	88970768	88977882	3185	lincRNA	-	35	32	12	44	61	0.777959	1.1467	0.686268	0.570162	0.242035
ENSRNOG00000010092	30.5926	10.1694	36.6466	12.0855	2.13423	0.42786	0.086173	0.99878	Magix	X	+	15669191	15676050	1418	protein_coding	MAGI	31	11	34	13	2	0.516274	0.0844466	1.36528	0.440225	1.54031
ENSRNOG00000027833	449.021	192.294	231.736	215.68	106.712	0.48052	0.086207	0.99878	Fnip2	2	-	178225915	178334900	4747	protein_coding	folliculin	455	208	215	232	100	3.18886	1.46138	6.93554	2.88108	3.37116
ENSRNOG00000016957	315.795	930.037	865.506	1909.51	743.779	-0.48485	0.086339	0.99878	Igfbp2	9	+	80118029	80144789	1280	protein_coding	insulin-like	320	1006	803	2054	697	90.3658	32.6025	15.6126	44.6011	40.3006
ENSRNOG00000049007	44.4087	26.8102	179.999	22.3117	36.2819	0.45464	0.086345	0.99878	LOC100911313	3	-	112605768	112614503	897	protein_coding	regulator	45	29	167	24	34	1.50672	2.26942	3.13296	1.83469	11.96
ENSRNOG00000042326	67.1064	43.451	67.904	36.2565	32.0135	0.47506	0.086381	0.99878	Smpdl3b	5	-	150925370	150949931	2461	protein_coding	sphingomyelin	68	47	63	39	30	0.892414	0.729857	1.72557	1.08379	1.64451
ENSRNOG00000054962	831.922	460.396	1872.21	647.968	448.188	0.48478	0.086415	0.99878	Dao	12	-	48354196	48365784	1041	protein_coding	D-amino-acid	843	498	1737	697	420	37.7047	24.1561	50.5722	27.1479	107.19
ENSRNOG00000009378	7466.58	8281.58	7901.65	8997.18	10821.6	-0.29581	0.086507	0.99878	Rpl4	8	+	69121682	69126805	1387	protein_coding	ribosomal	7566	8958	7331	9678	10141	392.937	437.756	340.663	366.516	339.542
ENSRNOG00000018452	1117.12	850.531	631.615	711.185	407.638	0.44257	0.086569	0.99878	Unc13a	16	-	20056765	20097287	5193	protein_coding	unc-13	1132	920	586	765	382	8.29577	4.40426	13.6133	10.0537	7.24913
ENSRNOG00000023467	3454.01	2705.06	2638.55	2366.9	2119.29	0.33348	0.086639	0.99878	Fam168b	9	-	41305570	41337498	4034	protein_coding	family	3500	2926	2448	2546	1986	35.5415	29.4762	54.1835	41.162	38.9836
ENSRNOG00000020021	1445.75	1261	1261.07	1157.42	801.403	0.36077	0.086713	0.99878	Brsk2	1	+	214927172	214947624	2127	protein_coding	BR	1465	1364	1170	1245	751	32.9621	21.1398	43.0135	36.3919	35.3366
ENSRNOG00000015408	0.986859	0	0	3.71861	8.53692	-0.26334	0.086719	NA	Vil1	9	+	81689802	81717621	3301	protein_coding	villin	1	0	0	4	8	0.0682383	0.145102	0.0189186	0	0
ENSRNOG00000004196	1882.93	1662.23	2040.35	1861.17	3659.14	-0.42333	0.086731	0.99878	LOC108351482	6	-	91455333	91456696	305	protein_coding	40S	1908	1798	1893	2002	3429	369.639	673.125	390.673	334.54	398.71
ENSRNOG00000011400	619.748	766.402	465.627	700.029	1150.35	-0.42873	0.086734	0.99878	Ralyl	2	-	89041591	89310946	1452	protein_coding	RALY	628	829	432	753	1078	29.204	44.4509	27.0102	32.4001	19.1128
ENSRNOG00000008688	433.231	330.043	311.496	268.67	249.705	0.37871	0.086766	0.99878	Usp45	5	+	35916804	35984524	3827	protein_coding	ubiquitin	439	357	289	289	234	5.55828	4.7849	9.36329	6.91919	6.34064
ENSRNOG00000007892	1157.59	1077.96	1172.69	1350.79	1484.36	-0.28812	0.086788	0.99878	Tram1	5	+	5215196	5316685	3415	protein_coding	translocation	1173	1166	1088	1453	1391	38.4329	39.1183	34.4078	31.08	32.8291
ENSRNOG00000017365	48.3561	59.1674	30.1795	66.0054	96.0404	-0.478	0.086801	0.99878	Klhl35	1	+	164425475	164430934	1728	protein_coding	kelch-like	49	64	28	71	90	2.31381	3.11837	1.77087	2.10181	1.04093
ENSRNOG00000025110	40.4612	4.62245	88.3829	8.36688	12.8054	0.40948	0.086809	0.99878	Vwa3a	1	+	190681094	190742444	4100	protein_coding	von	41	5	82	9	12	0.123615	0.175237	0.624504	0.0692061	1.2848
ENSRNOG00000046333	1276.01	831.116	857.961	807.869	543.162	0.41499	0.086825	0.99878	AABR07007032.1	1	-	277853875	278042312	3338	protein_coding	-	1293	899	796	869	509	43.9287	27.3565	72.485	45.7965	45.9023
ENSRNOG00000004883	981.925	1005.84	1058.44	1129.53	1547.32	-0.34076	0.087013	0.99878	Erh	6	-	104280408	104290579	776	protein_coding	ERH,	995	1088	982	1215	1450	125.774	159.587	114.224	113.498	115.963
ENSRNOG00000006999	162.832	151.616	204.79	101.332	134.457	0.4171	0.087055	0.99878	Wdr78	5	-	122551405	122642202	3710	protein_coding	WD	165	164	190	109	126	1.6545	2.03341	2.77744	2.50858	3.28993
ENSRNOG00000048213	750.013	798.759	703.83	903.623	997.753	-0.30263	0.087427	0.99878	AABR07039304.1	X	+	73581543	73581810	268	processed_pseudogene	-	760	864	653	972	935	204.242	208.884	177.098	182.952	156.525
ENSRNOG00000016912	2565.83	2555.29	2694.6	2894.01	3833.08	-0.32185	0.087509	0.99878	Btf3	2	-	28417579	28423762	489	protein_coding	basic	2600	2764	2500	3113	3592	358.496	439.8	332.047	320.765	328.426
ENSRNOG00000008898	126.318	115.561	144.431	103.192	60.8256	0.44582	0.087748	0.99878	Trmt44	14	+	80361294	80383138	7094	protein_coding	tRNA	128	125	134	111	57	0.881141	0.481074	1.12682	0.999947	1.21344
ENSRNOG00000008001	816.133	1187.04	250.059	1198.32	1683.91	-0.48307	0.087833	0.99878	Rab3b	5	+	128501847	128568188	1149	protein_coding	RAB3B,	827	1284	232	1289	1578	63.1752	82.2271	44.9491	63.4166	12.971
ENSRNOG00000047756	1471.41	489.98	682.273	606.134	374.557	0.4778	0.087962	0.99878	Mef2a	1	-	128209971	128341263	3398	protein_coding	myocyte	1491	530	633	652	351	17.9105	10.2514	45.4212	14.6717	19.8361
ENSRNOG00000048699	307.9	424.341	243.592	401.61	574.108	-0.42794	0.087973	0.99878	Vps37d	12	+	24651314	24656793	1564	protein_coding	VPS37D	312	459	226	432	538	18.9466	25.0868	15.1749	20.2864	11.3071
ENSRNOG00000005148	146.055	146.069	407.424	143.167	101.376	0.48213	0.087978	0.99878	Scrt2	3	+	147585947	147597660	918	protein_coding	scratch	148	158	378	154	95	9.44695	6.19597	10.0683	9.76725	26.4518
ENSRNOG00000033056	75.0013	77.6571	49.5807	47.4123	28.8121	0.47555	0.087981	0.99878	AABR07055917.1	7	-	15821037	15821927	717	protein_coding	-	76	84	46	51	27	4.00557	2.25462	6.61957	6.64842	4.1214
ENSRNOG00000006736	0.986859	2.77347	1.07784	13.0151	4.26846	-0.34043	0.088023	0.99878	Ccr3	8	+	133029625	133040997	3256	protein_coding	C-C	1	3	1	14	4	0.242135	0.0735536	0.0191801	0.0522871	0.0197298
ENSRNOG00000015699	706.591	751.61	680.117	845.984	961.471	-0.30388	0.088091	0.99878	Lman2l	9	-	42999229	43022999	2197	protein_coding	lectin,	716	813	631	910	901	33.4282	35.1893	29.168	30.0958	26.442
ENSRNOG00000037632	13.816	6.47143	31.2574	4.64827	4.26846	0.41763	0.088096	0.99878	LOC688553	14	+	89253373	89273137	2039	protein_coding	hypothetical	14	7	29	5	4	0.138091	0.117455	0.428791	0.194822	0.913665
ENSRNOG00000000699	361.19	428.039	448.382	579.174	507.947	-0.34062	0.088107	0.99878	Selplg	12	+	48577905	48579196	1266	protein_coding	selectin	366	463	416	623	476	27.712	22.5113	18.0544	20.7542	21.1089
ENSRNOG00000051303	320.729	147.918	246.826	158.041	138.725	0.45416	0.088323	0.99878	AC127084.5	13	+	78976154	78999355	4271	lincRNA	-	325	160	229	170	130	3.04108	2.4725	6.44739	2.88432	4.67312
ENSRNOG00000027405	781.592	1053.92	698.441	1110.01	1200.5	-0.37047	0.088358	0.99878	Ccp110	1	+	188420461	188444991	4882	protein_coding	centriolar	792	1140	648	1194	1125	13.7727	13.7969	10.1312	13.2515	8.52675
ENSRNOG00000019645	1640.16	668.406	1339.76	848.773	659.477	0.45527	0.088436	0.99878	Osbp2	14	-	83943977	84106997	3952	protein_coding	oxysterol	1662	723	1243	913	618	13.0097	9.36267	26.2633	10.382	20.2051
ENSRNOG00000055562	587.181	602.767	537.842	966.839	625.329	-0.3788	0.088458	0.99878	Dkc1	X	-	155844857	155862475	1974	protein_coding	dyskerin	595	652	499	1040	586	31.0038	18.5735	19.6707	19.5873	16.9697
ENSRNOG00000017759	0	0.92449	0	7.43723	4.26846	-0.26003	0.088723	NA	Ucn3	17	+	69960160	69966099	511	protein_coding	urocortin	0	1	0	8	4	0.881622	0.46867	0	0.111055	0
ENSRNOG00000007331	554.615	303.233	427.903	317.012	257.175	0.42409	0.08882	0.99878	Rragd	5	+	48224994	48260685	1443	protein_coding	Ras-related	562	328	397	341	241	13.3077	9.99952	24.3223	12.8993	17.6738
ENSRNOG00000058359	6115.57	7552.16	6657.82	7744.01	9871.88	-0.32797	0.088843	0.99878	Fkbp8	16	-	20645957	20652889	1651	protein_coding	FKBP	6197	8169	6177	8330	9251	284.126	335.482	234.406	280.789	240.346
ENSRNOG00000012807	438.165	711.857	891.374	1028.2	1004.16	-0.4257	0.088939	0.99878	C1qa	5	-	155261250	155264143	1048	protein_coding	complement	444	770	827	1106	941	59.4302	53.7597	26.458	41.6953	50.6933
ENSRNOG00000019201	557.575	648.992	671.495	726.059	931.591	-0.34394	0.089004	0.99878	Naxe	2	-	187424327	187426375	918	protein_coding	NAD(P)HX	565	702	623	781	873	47.9095	56.9377	38.4362	43.3963	43.5965
ENSRNOG00000031453	816.133	771.949	778.201	919.427	1077.79	-0.30235	0.089004	0.99878	Manbal	3	+	153491151	153520735	1083	protein_coding	mannosidase	827	835	722	989	1010	51.4258	55.8369	47.6883	43.7538	42.8267
ENSRNOG00000059149	44.4087	19.4143	35.5687	9.29653	19.2081	0.4726	0.089074	0.99878	AABR07030498.1	10	-	90700111	90709932	1953	lincRNA	-	45	21	33	10	18	0.288344	0.551821	1.43895	0.610204	1.08547
ENSRNOG00000011167	31.5795	31.4327	34.4909	20.4524	11.7383	0.48098	0.089207	0.99878	Wdhd1	15	-	24021674	24056073	4215	protein_coding	WD	32	34	32	22	11	0.293926	0.156251	0.474119	0.457762	0.487707
ENSRNOG00000019310	866.462	1052.07	782.512	1080.26	1322.16	-0.35023	0.089274	0.99878	Eid2	1	-	85516653	85517360	708	protein_coding	EP300	878	1138	726	1162	1239	92.4243	104.777	77.4455	91.2152	65.8733
ENSRNOG00000003088	600.01	353.155	517.364	398.821	240.101	0.4362	0.089301	0.99878	Arhgap31	11	+	64601029	64714252	4643	protein_coding	Rho	608	382	480	429	225	5.20322	2.90143	8.17787	4.66899	6.64124
ENSRNOG00000016917	34.5401	47.149	111.018	39.0454	13.8725	0.46817	0.089499	0.99878	Clcn1	4	+	71675383	71702819	3197	protein_coding	chloride	35	51	103	42	13	0.73981	0.243461	0.683692	0.905285	2.06967
ENSRNOG00000033923	7.89487	3.69796	8.62273	0.929653	0	0.33521	0.089508	0.99878	Aox2	9	+	65177511	65265149	4363	protein_coding	aldehyde	8	4	8	1	0	0.0129071	0	0.114509	0.0520275	0.117791
ENSRNOG00000011994	167.766	99.8449	35.5687	187.79	214.49	-0.47996	0.089627	0.99878	Perp	1	+	14224393	14236846	1879	protein_coding	PERP,	170	108	33	202	201	6.05394	6.40468	5.65011	3.26178	1.12822
ENSRNOG00000001251	18.7503	67.4878	51.7364	71.5833	115.248	-0.47915	0.089633	0.99878	Grifin	12	+	16170162	16172129	568	protein_coding	galectin-related	19	73	48	77	108	7.63406	11.3842	2.08901	7.29344	5.42874
ENSRNOG00000056962	1.97372	1.84898	2.15568	8.36688	8.53692	-0.36813	0.089638	0.99878	Nat8b	4	-	117789006	117790350	904	protein_coding	N-acetyltransferase	2	2	2	9	8	0.560644	0.529846	0.138165	0.125551	0.142124
ENSRNOG00000023721	27.6321	4.62245	37.7244	7.43723	4.26846	0.41054	0.089725	0.99878	LOC502684	3	+	147894558	147912484	1437	protein_coding	hypothetical	28	5	35	8	4	0.313507	0.16666	1.21685	0.197456	1.56465
ENSRNOG00000006025	30.5926	36.9796	99.1613	28.8193	19.2081	0.47234	0.089742	0.99878	Lamb3	13	+	112031594	112073186	4140	protein_coding	laminin	31	40	92	31	18	0.421672	0.260316	0.467624	0.548299	1.42756
ENSRNOG00000046990	25.6583	146.069	177.844	313.293	202.752	-0.47117	0.089808	0.99878	Cpne1	3	-	152150152	152159749	3493	protein_coding	copine	26	158	165	337	190	5.43306	3.25674	0.464847	2.56694	3.03453
ENSRNOG00000023202	965.148	779.345	831.015	676.788	658.41	0.31732	0.08981	0.99878	Usp15	7	+	66595742	66687278	4352	protein_coding	ubiquitin	978	843	771	728	617	11.6865	10.5306	17.4106	13.6372	14.1189
ENSRNOG00000008570	3175.71	3632.32	4700.46	3143.16	2469.3	0.36916	0.089834	0.99878	Cadps	15	+	15275541	15667778	3447	protein_coding	calcium	3218	3929	4361	3381	2314	55.2354	40.193	58.3015	64.6843	81.2739
ENSRNOG00000016242	999.688	271.8	506.585	380.228	253.973	0.47845	0.089948	0.99878	Fzd1	4	+	26470864	26475262	4399	protein_coding	frizzled	1013	294	470	409	238	5.2358	3.2393	14.381	3.79273	6.86357
ENSRNOG00000024145	235.859	199.69	288.861	168.267	173.94	0.39105	0.089966	0.99878	Trim65	10	-	104674932	104681377	2992	protein_coding	tripartite	239	216	268	181	163	3.40667	3.26178	4.98852	4.09685	5.75413
ENSRNOG00000022039	109.541	74.8837	94.85	66.935	50.1544	0.44831	0.090229	0.99878	Zbtb40	5	-	155346965	155381732	4013	protein_coding	zinc	111	81	88	72	47	1.01036	0.701224	1.72738	1.14544	1.4087
ENSRNOG00000015746	2415.83	803.382	3343.46	1545.08	627.464	0.47924	0.0903	0.99878	Kcng4	19	-	52270927	52282877	4063	protein_coding	potassium	2448	869	3102	1662	588	23.0355	8.6648	37.627	12.1375	49.0457
ENSRNOG00000018714	429.284	366.098	375.089	327.238	248.638	0.36162	0.090425	0.99878	Arl5b	17	+	82065937	82091362	5292	protein_coding	ADP-ribosylation	435	396	348	352	233	7.0367	4.95219	9.64356	7.97749	7.93595
ENSRNOG00000014850	84.8699	14.7918	95.9278	32.5379	12.8054	0.44648	0.090502	0.99878	Amhr2	7	+	144052061	144060685	2074	protein_coding	anti-Mullerian	86	16	89	35	12	1.0207	0.372072	2.78132	0.470214	2.96083
ENSRNOG00000014483	364.151	187.671	219.879	187.79	134.457	0.44995	0.090512	0.99878	Ino80	3	-	111187711	111266542	4677	protein_coding	INO80	369	203	204	202	126	2.43219	1.61299	4.92713	2.46313	2.80201
ENSRNOG00000043141	742.118	829.267	685.507	885.03	1070.32	-0.32681	0.090533	0.99878	Ap3s2	1	-	141612963	141655894	1238	protein_coding	adaptor	752	897	636	952	1003	61.1993	68.5528	53.6104	58.1094	46.6401
ENSRNOG00000012850	523.035	332.816	331.975	305.856	229.43	0.41836	0.09057	0.99878	Kat6b	15	-	2813537	2966576	5553	protein_coding	K(lysine)	530	360	308	329	215	6.08446	4.22746	10.8699	6.70924	6.49785
ENSRNOG00000002341	75.9882	72.1102	128.263	67.8647	30.9463	0.47714	0.090607	0.99878	Trim25	10	+	76343847	76362145	2433	protein_coding	tripartite	77	78	119	73	29	1.68964	0.713648	1.97644	1.81933	3.14204
ENSRNOG00000033556	1280.94	1050.22	942.033	944.528	585.846	0.39755	0.090615	0.99878	Spen	5	-	160015454	160070965	12019	protein_coding	spen	1298	1136	874	1016	549	4.80593	2.76103	6.80895	5.41511	4.71616
ENSRNOG00000007147	1413.18	1880.41	1419.52	1933.68	2221.73	-0.34251	0.09067	0.99878	Cyp46a1	6	+	132242328	132273787	2671	protein_coding	cytochrome	1432	2034	1317	2080	2082	50.8829	54.1506	38.8484	50.1422	36.7525
ENSRNOG00000011076	12440.3	10581.7	8655.06	9332.79	4688.9	0.42723	0.090753	0.99878	Ank2	2	-	231226949	231648122	12402	protein_coding	ankyrin	12606	11446	8030	10039	4394	76.3241	35.5178	106.285	87.6939	69.6433
ENSRNOG00000033617	188.49	338.363	134.73	330.027	400.168	-0.46158	0.090791	0.99878	Krt26	10	-	87238723	87248632	2648	protein_coding	keratin	191	366	125	355	375	10.1479	11.3971	6.05483	10.5432	4.07615
ENSRNOG00000046132	57.2378	57.3184	15.0898	87.3874	89.6377	-0.47684	0.090817	0.99878	AABR07024439.1	16	-	43814	45929	480	protein_coding	-	58	62	14	94	84	11.0281	10.4777	7.54609	7.33008	1.87367
ENSRNOG00000024065	205.267	196.916	67.904	269.599	285.987	-0.47381	0.090911	0.99878	Zfp575	1	-	81447987	81450094	1138	protein_coding	zinc	208	213	63	290	268	14.3506	14.1001	11.4145	10.6217	3.55635
ENSRNOG00000022429	1373.71	2073.63	1152.21	1831.42	2740.35	-0.42319	0.091064	0.99878	Minar2	18	+	54108493	54123049	2109	protein_coding	membrane	1392	2243	1069	1970	2568	58.5733	81.1789	45.8981	67.2059	36.258
ENSRNOG00000050500	494.416	252.386	325.508	277.966	166.47	0.45173	0.091104	0.99878	Tob2	7	-	123079537	123088279	2308	protein_coding	transducer	501	273	302	299	156	7.2954	4.04685	13.5562	6.71251	8.40577
ENSRNOG00000015675	1224.69	1687.19	881.674	1744.96	1936.81	-0.41048	0.091105	0.99878	Nell1	1	+	105349069	106218958	2889	protein_coding	neural	1241	1825	818	1877	1815	36.5873	37.6147	26.8262	35.8487	18.1891
ENSRNOG00000020415	189.477	289.365	208.023	268.67	417.242	-0.42496	0.091146	0.99878	Ramp2	10	+	89166890	89168965	840	protein_coding	receptor	192	313	193	289	391	24.2543	34.8885	17.8696	26.4716	18.4774
ENSRNOG00000028526	177.635	170.106	271.616	148.745	125.92	0.42532	0.091163	0.99878	Mansc1	4	-	168363190	168382837	2281	protein_coding	MANSC	180	184	252	160	118	3.9501	3.09731	4.92813	4.57773	7.09711
ENSRNOG00000005451	190.464	90.6	106.706	92.9653	51.2215	0.47323	0.091179	0.99878	Dnah11	6	-	145785275	146099053	13464	protein_coding	dynein,	193	98	99	100	48	0.418253	0.21345	0.895196	0.413057	0.472354
ENSRNOG00000021105	26.6452	12.0184	19.4011	9.29653	4.26846	0.44733	0.091183	0.99878	Gabpb2	2	-	196359243	196377883	1471	protein_coding	GA	27	13	18	10	4	0.382825	0.162808	1.14627	0.501521	0.786079
ENSRNOG00000018092	1164.49	2228.02	699.519	2043.38	2634.71	-0.46869	0.091241	0.99878	Cd83	17	+	24416651	24435790	2119	protein_coding	CD83	1180	2410	649	2198	2469	58.4131	69.7619	34.7765	64.5422	19.6752
ENSRNOG00000022597	73.0276	87.8265	62.5148	50.2013	42.6846	0.45082	0.091251	0.99878	Cenpj	15	-	36746088	36798814	3924	protein_coding	centromere	74	95	58	54	40	0.774958	0.610322	1.17771	1.37389	0.949523
ENSRNOG00000050317	1094.43	647.143	774.967	629.375	546.363	0.39772	0.091261	0.99878	Uhrf1bp1l	7	+	30408519	30455783	7056	protein_coding	UHRF1	1109	700	719	677	512	5.40311	4.3445	9.8154	5.62986	6.54601
ENSRNOG00000049137	265.465	209.859	252.215	170.127	184.611	0.36873	0.091311	0.99878	Zfp35	18	+	15883182	15898821	2810	protein_coding	zinc	269	227	234	183	173	3.68445	3.70324	6.00613	4.60566	5.3744
ENSRNOG00000019697	615.8	600.918	634.848	541.988	361.752	0.36741	0.091319	0.99878	Ankrd28	16	-	7818667	7928518	3633	protein_coding	ankyrin	624	650	589	583	339	9.03684	5.58679	10.7264	10.1533	10.4149
ENSRNOG00000012172	85.8567	96.1469	117.485	132.011	161.134	-0.41519	0.091323	0.99878	Spi1	3	+	79918969	79938301	1978	protein_coding	Spi-1	87	104	109	142	151	4.04274	4.57066	2.74681	2.98377	3.54003
ENSRNOG00000046242	256.583	213.557	181.077	178.493	106.712	0.43095	0.091435	0.99878	Klf7	9	-	70740480	70787913	3207	protein_coding	Kruppel	260	231	168	192	100	3.37144	1.86694	5.06302	4.08762	3.36524
ENSRNOG00000045760	326.65	260.706	9.70057	13.0151	13.8725	0.32735	0.091485	0.99878	LOC108348080	5	+	137670123	137674802	1298	protein_coding	probable	331	282	9	14	13	0.670971	0.66242	17.5924	13.6198	0.492052
ENSRNOG00000024907	1352.98	1292.44	1031.49	1025.41	815.276	0.34786	0.091547	0.99878	Tnrc6b	7	+	121930615	122147934	17566	protein_coding	trinucleotide	1371	1398	957	1103	764	5.30254	3.90496	7.30916	6.77267	5.24823
ENSRNOG00000019992	1982.6	2930.63	1850.65	1514.41	1723.39	0.38199	0.091565	0.99878	AABR07054400.1	3	+	152402520	152465228	3129	protein_coding	cyclic	2009	3170	1717	1629	1615	29.3176	30.9026	40.0968	57.4926	35.251
ENSRNOG00000016619	856.594	878.265	980.835	1012.39	1382.98	-0.34261	0.091603	0.99878	Use1	16	+	19762938	19765782	1032	protein_coding	unconventional	868	950	910	1089	1296	59.424	75.1889	52.5261	52.2398	56.6458
ENSRNOG00000016273	286.189	306.931	189.7	318.871	454.591	-0.4193	0.091616	0.99878	Fam136a	4	+	118160147	118166062	1607	protein_coding	family	290	332	176	343	426	12.0196	15.8716	11.2698	11.7241	7.03563
ENSRNOG00000047848	12.8292	10.1694	17.2455	23.2413	34.1477	-0.47187	0.091708	0.99878	Cbr1	11	+	33812989	33815418	1946	protein_coding	carbonyl	13	11	16	25	32	0.959673	1.30601	0.553412	0.425521	0.700642
ENSRNOG00000003522	30.5926	24.9612	75.4488	14.8745	22.4094	0.46758	0.091746	0.99878	Mr1	13	-	72771984	72789841	1566	protein_coding	major	31	27	70	16	21	0.575363	0.80289	1.23625	0.978431	2.87152
ENSRNOG00000003217	305.926	383.663	392.334	485.279	469.531	-0.3433	0.09176	0.99878	Lgals3bp	10	-	107415326	107424710	2198	protein_coding	galectin	310	415	364	522	440	13.3738	11.9854	8.80783	10.7147	10.6385
ENSRNOG00000000562	6.90801	3.69796	22.6347	0.929653	2.13423	0.35892	0.091795	0.99878	Prf1	20	+	30915213	30921382	2518	protein_coding	perforin	7	4	21	1	2	0.0223644	0.0475557	0.173611	0.0901493	0.53576
ENSRNOG00000003782	576.326	609.239	542.154	708.396	745.913	-0.29897	0.091823	0.99878	Acot9	X	-	43543070	43592200	1622	protein_coding	acyl-CoA	584	659	503	762	699	26.4556	25.8021	22.4852	23.0565	19.9216
ENSRNOG00000011518	1472.39	2669.93	1521.91	2281.37	3463.86	-0.43218	0.091831	0.99878	Dusp26	16	-	64798778	64806050	1838	protein_coding	dual	1492	2888	1412	2454	3246	110.114	154.858	74.2438	130.59	72.2765
ENSRNOG00000025059	1200.02	1537.43	1242.75	1440.03	2265.49	-0.38404	0.091841	0.99878	Nxph4	7	-	70833663	70842405	1564	protein_coding	neurexophilin	1216	1663	1153	1549	2123	55.7735	81.2721	48.5548	60.3411	47.3586
ENSRNOG00000004305	196.385	205.237	123.952	131.081	94.9732	0.43845	0.091906	0.99878	Abl2	13	+	74154835	74333244	3764	protein_coding	ABL	199	222	115	141	89	2.10952	1.41569	3.30171	3.34704	1.9627
ENSRNOG00000008257	13.816	12.9429	11.8562	22.3117	32.0135	-0.47308	0.091935	0.99878	Mfap2	5	+	159534202	159539750	1034	protein_coding	microfibril	14	14	11	24	30	1.30709	1.73712	0.845556	0.768361	0.683405
ENSRNOG00000013508	2144.44	2471.16	2605.14	2636.5	3839.48	-0.35635	0.091957	0.99878	Rpl31	9	+	46086984	46090997	1144	protein_coding	ribosomal	2173	2673	2417	2836	3598	139.603	188.306	118.623	132.596	135.724
ENSRNOG00000019943	199.346	189.52	245.748	155.252	149.396	0.37902	0.091978	0.99878	Slc7a6	19	+	38162515	38179149	3652	protein_coding	solute	202	205	228	167	140	2.57513	2.29523	3.45427	3.18553	4.01061
ENSRNOG00000037060	52.3035	10.1694	62.5148	12.0855	17.0738	0.44405	0.092199	0.99878	Odf3b	7	-	130347945	130350570	964	protein_coding	outer	53	11	58	13	16	0.759416	0.993736	3.43348	0.647551	3.86507
ENSRNOG00000011300	57.2378	44.3755	51.7364	35.3268	22.4094	0.47008	0.092256	0.99878	AABR07031193.1	18	+	3705916	3940838	10044	protein_coding	laminin	58	48	48	38	21	0.574783	0.337718	0.972904	0.731655	0.828237
ENSRNOG00000043465	287.176	180.276	258.682	171.986	161.134	0.40732	0.092587	0.99878	Arc	7	-	115907097	115910541	3026	protein_coding	activity-regulated	291	195	240	185	151	3.4554	2.9986	6.02755	3.67033	5.11364
ENSRNOG00000001309	919.753	391.059	402.035	414.625	243.302	0.46742	0.092624	0.99878	Camkk2	12	+	39253409	39302601	2136	protein_coding	calcium/calmodulin-dependent	932	423	373	446	228	11.7584	6.3909	27.2489	11.2382	11.218
ENSRNOG00000058586	3259.6	2576.55	2944.66	2426.4	2155.57	0.31043	0.092624	0.99878	Tyro3	3	+	111597102	111616142	3726	protein_coding	TYRO3	3303	2787	2732	2610	2020	39.4467	32.4591	55.3606	42.4475	47.1025
ENSRNOG00000005984	81.9093	61.0163	62.5148	51.1309	26.6779	0.46877	0.092751	0.99878	Etv6	4	+	167754525	167992168	1915	protein_coding	ets	83	66	58	55	25	1.61736	0.781627	2.70673	1.95584	1.94565
ENSRNOG00000028956	1642.13	1847.13	1809.69	2039.66	2410.61	-0.2967	0.092817	0.99878	Mbd3	7	+	12179203	12186656	1899	protein_coding	methyl-CpG	1664	1998	1679	2194	2259	65.0617	71.2229	54.7222	59.7075	56.7979
ENSRNOG00000002202	266.452	73.0347	199.401	118.996	57.6242	0.47489	0.093038	0.99878	Sowahb	14	+	16491573	16493876	2304	protein_coding	sosondowah	270	79	185	128	54	3.12853	1.40326	7.3184	1.94582	5.15817
ENSRNOG00000011846	34.5401	9.2449	9.70057	6.50757	2.13423	0.40091	0.093118	0.99878	Krt28	10	-	87276293	87286387	1152	protein_coding	keratin	35	10	9	7	2	0.342183	0.103946	1.89736	0.492613	0.501876
ENSRNOG00000008947	44.4087	25.8857	43.1136	161.76	22.4094	-0.45117	0.093331	0.99878	Cpz	14	+	80403001	80426245	2167	protein_coding	carboxypeptidase	45	28	40	174	21	4.52172	0.580215	1.29685	0.733259	1.18579
ENSRNOG00000020376	157.897	169.182	109.94	173.845	271.047	-0.43168	0.093563	0.99878	Stn1	1	-	267281764	267315729	1608	protein_coding	STN1	160	183	102	187	254	6.54891	9.45749	6.21397	6.45837	4.07493
ENSRNOG00000049070	2.96058	2.77347	3.23352	7.43723	13.8725	-0.38764	0.093638	0.99878	Rack1	12	-	35905358	35906382	1025	protein_coding	receptor	3	3	3	8	13	0.439521	0.75936	0.182782	0.166095	0.18802
ENSRNOG00000047581	168.753	184.898	78.6824	225.906	246.504	-0.45594	0.093752	0.99878	AABR07066700.1	9	+	12472372	12588253	2091	protein_coding	-	171	200	73	243	231	14.3591	14.5127	11.2057	11.9095	4.92081
ENSRNOG00000018774	2286.55	3041.57	3201.19	3235.19	4573.66	-0.37143	0.093823	0.99878	Rps14	18	+	56044369	56047316	456	protein_coding	ribosomal	2317	3290	2970	3480	4286	429.762	562.75	317.319	409.439	418.406
ENSRNOG00000047800	13.816	24.0367	19.4011	49.2716	27.745	-0.47273	0.09384	0.99878	C5ar1	1	-	78186776	78195328	1950	protein_coding	complement	14	26	18	53	26	1.53058	0.798302	0.448362	0.756653	0.592986
ENSRNOG00000006723	161.845	11.0939	71.1375	35.3268	9.60404	0.41208	0.093985	0.99878	Itga11	8	+	67615635	67683973	4618	protein_coding	integrin	164	12	66	38	9	0.463386	0.116685	2.21781	0.147464	0.918113
ENSRNOG00000045968	1.97372	1.84898	7.54488	10.2262	17.0738	-0.38312	0.093988	0.99878	AABR07027545.1	17	-	36438459	36438752	294	protein_coding	similar	2	2	7	11	16	2.10697	3.25837	0.424833	0.386047	1.52953
ENSRNOG00000010224	199.346	193.218	200.478	168.267	96.0404	0.42072	0.094024	0.99878	Rab30	1	+	157573324	157660008	1602	protein_coding	RAB30,	202	209	186	181	90	8.72668	4.61347	10.8005	10.1546	10.23
ENSRNOG00000046858	853.633	785.816	898.919	969.628	1213.31	-0.31936	0.094032	0.99878	MGC109340	X	+	106487870	106489387	1518	protein_coding	similar	865	850	834	1043	1137	38.6924	44.8453	35.586	31.7764	35.294
ENSRNOG00000016378	15.7897	24.9612	16.1676	9.29653	5.33558	0.45315	0.09404	0.99878	Map3k8	17	+	56109549	56129919	2890	protein_coding	mitogen-activated	16	27	15	10	5	0.194857	0.103586	0.345746	0.530181	0.333426
ENSRNOG00000019750	800.343	1126.03	1137.12	897.115	328.671	0.45814	0.094087	0.99878	Kcna1	4	-	159190804	159192526	1723	protein_coding	potassium	811	1218	1055	965	308	31.5395	10.7027	29.3948	40.1162	39.3345
ENSRNOG00000020994	1127.98	1239.74	1113.41	1339.63	1599.61	-0.30161	0.094089	0.99878	Slc25a39	10	-	90351900	90356242	1445	protein_coding	solute	1143	1341	1033	1441	1499	56.1577	62.1101	49.3985	52.6646	45.9239
ENSRNOG00000061764	729.289	648.992	656.405	603.345	339.343	0.40084	0.094124	0.99878	AABR07021812.1	13	+	92569785	92672821	3603	protein_coding	-	739	702	609	649	318	10.1436	5.28434	12.809	11.0568	10.8582
ENSRNOG00000033694	348.361	365.174	208.023	474.123	425.779	-0.41176	0.094197	0.99878	Klf16	7	+	12006710	12016524	2592	protein_coding	Kruppel-like	353	395	193	510	399	11.0802	9.2165	8.50501	8.64809	4.78331
ENSRNOG00000016567	15.7897	31.4327	17.2455	36.2565	49.0873	-0.47316	0.094208	0.99878	Otos	9	-	99820414	99821954	724	protein_coding	otospiralin	16	34	16	39	46	3.76067	4.71599	1.71097	3.30388	1.76
ENSRNOG00000017512	74.0144	189.52	45.2693	158.041	257.175	-0.47229	0.094213	0.99878	Aldh3b1	1	-	219145459	219186860	2207	protein_coding	aldehyde	75	205	42	170	241	5.02273	7.57046	2.45739	6.10364	1.41557
ENSRNOG00000019751	83.883	114.637	131.497	150.604	176.074	-0.41905	0.09431	0.99878	Cyb5r2	1	-	171971701	171979933	1350	protein_coding	cytochrome	85	124	122	162	165	7.73119	8.37202	4.49854	5.96345	6.64177
ENSRNOG00000018680	4358.96	4052.04	4697.23	4870.45	6415.5	-0.32044	0.094357	0.99878	Rpl17	18	+	70970596	70975494	662	protein_coding	ribosomal	4417	4383	4358	5239	6012	500.046	610.092	467.531	421.578	474.506
ENSRNOG00000007489	176.648	123.882	117.485	110.629	59.7584	0.45296	0.094377	0.99878	Zfp41	7	+	116653664	116661942	3454	protein_coding	zinc	179	134	109	119	56	3.30766	1.65492	5.51758	3.75339	3.45616
ENSRNOG00000008834	121.384	78.5816	128.263	78.0909	58.6913	0.44606	0.094792	0.99878	Dach1	15	-	82099159	82482009	1593	protein_coding	dachshund	123	85	119	84	55	2.96946	2.06717	4.82197	3.02804	4.79885
ENSRNOG00000001793	716.46	632.351	773.89	631.235	276.383	0.43804	0.094846	0.99878	Heg1	11	-	70236888	70322690	6224	protein_coding	heart	726	684	718	679	259	6.14347	2.49149	7.28454	6.23655	7.41073
ENSRNOG00000018783	559.549	571.335	603.591	621.008	967.873	-0.37114	0.0949	0.99878	Bcas2	2	+	205662588	205670511	1096	protein_coding	BCAS2,	567	618	560	668	907	34.3225	49.5479	32.3078	31.999	32.8234
ENSRNOG00000014142	680.933	293.063	381.556	330.957	216.624	0.45496	0.09502	0.99878	Ogfrl1	9	-	29634179	29647903	1705	protein_coding	opioid	690	317	354	356	203	11.7582	7.12853	25.2732	10.551	13.3378
ENSRNOG00000015079	2133.59	2264.08	2217.12	2562.12	2858.8	-0.27084	0.095124	0.99878	Ddost	5	+	156668712	156676035	1774	protein_coding	dolichyl-diphosphooligosaccharide--protein	2162	2449	2057	2756	2679	87.4861	90.4164	76.1092	78.3417	74.4881
ENSRNOG00000025235	17560.2	24200.4	7575.06	23796.3	31686.9	-0.46127	0.095187	0.99878	Tmem130	12	+	11814071	11840100	2758	protein_coding	transmembrane	17794	26177	7028	25597	29694	522.647	644.618	402.916	538.621	163.698
ENSRNOG00000058891	157.897	237.594	164.91	265.881	267.846	-0.39663	0.095221	0.99878	Cys1	6	-	43844937	43862131	2964	protein_coding	cystin	160	257	153	286	251	5.43377	5.07018	3.37114	4.92054	3.31604
ENSRNOG00000011778	355.269	473.339	453.771	477.842	730.974	-0.39044	0.095233	0.99878	Blvra	3	+	119561290	119577806	1109	protein_coding	biliverdin	360	512	421	514	685	26.1003	36.9817	20.2724	26.1997	24.3869
ENSRNOG00000017593	182.569	246.839	174.61	165.478	94.9732	0.43422	0.095494	0.99878	Mtr	17	-	66210461	66295014	4607	protein_coding	5-methyltetrahydrofolate-homocysteine	185	267	162	178	89	2.43711	1.29557	2.80898	3.68392	2.53025
ENSRNOG00000016303	193.424	82.2796	93.7721	80.8798	55.49	0.4684	0.095661	0.99878	Zfp236	18	-	79451204	79543219	5856	protein_coding	zinc	196	89	87	87	52	0.836627	0.531656	2.09021	0.862476	0.954387
ENSRNOG00000019179	48.3561	59.1674	57.1256	89.2467	78.9665	-0.43248	0.095737	0.99878	Ggta1	3	-	14614122	14644951	3090	protein_coding	glycoprotein,	49	64	53	96	74	3.16517	2.59401	1.79161	2.12643	1.9934
ENSRNOG00000021536	498.364	186.747	297.484	218.469	169.671	0.4589	0.09586	0.99878	Plxdc1	10	-	85871122	85938085	2874	protein_coding	plexin	505	202	276	235	159	4.60463	3.31237	10.9734	3.98862	6.1692
ENSRNOG00000027852	1.97372	0.92449	0	4.64827	9.60404	-0.29752	0.095871	NA	RGD1311343	10	-	15947253	15960673	1929	protein_coding	similar	2	1	0	5	9	0.145966	0.279343	0.064749	0.0294189	0
ENSRNOG00000055382	829.949	389.21	682.273	497.365	290.255	0.44739	0.095996	0.99878	Hcn1	2	+	50099576	50499799	2762	protein_coding	hyperpolarization-activated	841	421	633	535	272	10.908	5.89622	19.0155	8.65001	14.7227
ENSRNOG00000021185	329.611	329.118	417.124	436.007	526.088	-0.35271	0.096044	0.99878	Bola1	2	-	198338114	198339130	746	protein_coding	bolA	334	356	387	469	493	35.4036	39.5673	27.9604	27.0813	33.3256
ENSRNOG00000032441	236.846	124.806	150.898	118.066	98.1746	0.44148	0.096216	0.99878	Pan2	7	+	2718700	2736157	3896	protein_coding	poly(A)	240	135	140	127	92	1.83569	1.41383	3.84705	1.9664	2.30842
ENSRNOG00000031328	493.43	295.837	515.208	320.73	269.98	0.41201	0.096239	0.99878	Zfp110	1	-	65742089	65756528	2469	protein_coding	zinc	500	320	478	345	253	7.86885	6.13519	12.6469	7.35507	12.4369
ENSRNOG00000012110	1.97372	3.69796	40.9579	0.929653	0	0.30598	0.096302	0.99878	Col17a1	1	-	267417459	267463705	5547	protein_coding	collagen	2	4	38	1	0	0.0102668	0	0.0227713	0.0413848	0.445055
ENSRNOG00000008423	1104.3	505.696	629.459	487.138	477	0.43442	0.096471	0.99878	Gpr22	6	-	51011426	51019407	5534	protein_coding	G	1119	547	584	524	447	6.11572	5.54675	14.4833	6.43351	7.77538
ENSRNOG00000008845	789.487	1145.44	1266.46	1248.52	1800.22	-0.39637	0.096506	0.99878	Pdrg1	3	-	148487059	148493225	1192	protein_coding	p53	800	1239	1175	1343	1687	63.4473	84.7358	41.913	58.9866	63.3239
ENSRNOG00000047219	793.435	558.392	758.8	611.712	321.202	0.42337	0.096515	0.99878	Ube3b	12	-	47948247	47990105	3427	protein_coding	ubiquitin	804	604	704	658	301	11.9299	5.80221	16.1655	11.0355	14.5605
ENSRNOG00000002381	41.4481	92.449	30.1795	97.6136	109.913	-0.47028	0.096587	0.99878	Bmp3	14	-	12359363	12387102	5237	protein_coding	bone	42	100	28	105	103	1.12907	1.17756	0.500843	1.08362	0.343464
ENSRNOG00000012795	547.707	476.112	724.309	447.163	396.967	0.37306	0.096603	0.99878	Cables1	18	+	3317724	3421721	2600	protein_coding	Cdk5	555	515	672	481	372	10.418	8.56639	13.3308	11.2407	16.6036
ENSRNOG00000026679	1348.05	2718.92	4121.66	2011.77	1124.74	0.46322	0.096621	0.99878	Scn4b	8	+	49441106	49456279	4272	protein_coding	sodium	1366	2941	3824	2164	1054	28.5259	14.7719	19.9689	39.0681	57.5033
ENSRNOG00000003334	460.863	446.529	545.387	399.751	332.94	0.33931	0.096794	0.99878	Klhl21	5	+	169181418	169190073	3830	protein_coding	kelch-like	467	483	506	430	312	6.32242	4.87735	7.61471	7.15659	8.48708
ENSRNOG00000017060	1606.61	1237.89	843.949	1032.84	498.343	0.44612	0.096819	0.99878	Ryr2	17	-	65535403	65955606	14817	protein_coding	ryanodine	1628	1339	783	1111	467	4.2259	1.88859	6.86722	5.13251	3.3975
ENSRNOG00000004595	229.938	212.633	164.91	151.533	135.524	0.38788	0.096893	0.99878	Pou6f1	7	-	142204036	142210738	2231	protein_coding	POU	233	230	153	163	127	4.11435	3.40826	6.52216	5.85041	4.40553
ENSRNOG00000004680	12461.1	9170.94	8929.91	8530.5	6564.89	0.35673	0.096941	0.99878	Kif5c	3	+	35014538	35257407	6593	protein_coding	kinesin	12627	9920	8285	9176	6152	115.265	82.1629	175.9	125.574	118.722
ENSRNOG00000002436	1137.85	1306.3	703.83	1385.18	1655.1	-0.40414	0.096983	0.99878	Mmd	10	+	77755216	77783779	2905	protein_coding	monocyte	1153	1413	653	1490	1551	41.8073	46.2693	35.8771	39.9533	20.9012
ENSRNOG00000008519	2216.49	537.129	1109.1	812.517	567.705	0.46887	0.096993	0.99878	Dipk2a	8	-	102088505	102159828	5404	protein_coding	divergent	2246	581	1029	874	532	16.5106	10.6851	47.0525	11.0604	22.1748
ENSRNOG00000045554	66.1196	59.1674	245.748	37.1861	69.3625	0.45934	0.097049	0.99878	LOC102551901	7	-	139047263	139063752	1399	protein_coding	protein	67	64	228	40	65	1.61011	2.78179	2.99083	2.59609	10.4694
ENSRNOG00000010457	434.218	278.271	320.119	261.233	223.027	0.39199	0.097222	0.99878	Vash1	6	+	110624856	110637382	2101	protein_coding	vasohibin	440	301	297	281	209	7.53171	5.95591	13.0786	8.13015	9.08106
ENSRNOG00000034031	1911.55	2873.31	1078.92	2945.14	3263.24	-0.44394	0.097242	0.99878	Vstm2l	3	+	154395187	154424625	663	protein_coding	V-set	1937	3108	1001	3168	3058	269.082	276.155	182.453	266.027	96.99
ENSRNOG00000000373	85.8567	52.6959	52.8142	46.4827	19.2081	0.46926	0.097321	0.99878	AABR07044900.1	20	-	25064702	25826658	1770	protein_coding	-	87	57	49	50	18	1.72213	0.659148	3.32305	1.9784	1.92524
ENSRNOG00000042951	292.11	161.786	133.652	148.745	71.4967	0.46484	0.097355	0.99878	Xrn1	8	+	103774358	103878899	5526	protein_coding	5'-3'	296	175	124	160	67	1.63051	0.725926	3.34515	1.79715	1.44151
ENSRNOG00000008140	3216.17	3163.6	3522.38	3603.34	5011.17	-0.32898	0.097385	0.99878	Rpl15	15	+	8189253	8192152	1865	protein_coding	ribosomal	3259	3422	3268	3876	4696	117.036	150.757	109.129	104.126	112.567
ENSRNOG00000016067	4437.91	3209.83	3649.57	3126.42	2586.69	0.33748	0.09739	0.99878	Ckap5	3	+	80468154	80526593	5650	protein_coding	cytoskeleton	4497	3472	3386	3363	2424	33.5191	25.6869	49.7061	34.873	38.4986
ENSRNOG00000052188	0	0.92449	0	4.64827	6.40269	-0.24975	0.097519	NA	AABR07007026.1	1	+	277540445	277574901	3111	lincRNA	-	0	1	0	5	6	0.0905073	0.115473	0	0.0182414	0
ENSRNOG00000001049	9102.79	9337.35	12546.1	11942.3	15939.5	-0.35695	0.097563	0.99878	Tpt1	15	+	57891680	57894504	793	protein_coding	tumor	9224	10100	11640	12846	14937	912.238	1127.76	726.409	722.78	942.944
ENSRNOG00000012580	379.941	507.545	769.578	400.681	327.604	0.42512	0.09757	0.99878	Ccdc141	3	-	63863951	64024205	7702	protein_coding	coiled-coil	385	549	714	431	307	3.15128	2.38651	3.12171	4.04508	5.95526
ENSRNOG00000049105	135.2	81.3551	98.0835	116.207	230.497	-0.45417	0.097587	0.99878	AC095947.3	10	+	70109549	70109623	75	processed_pseudogene	-	137	88	91	125	216	93.856	172.433	114.076	66.5855	77.9447
ENSRNOG00000060144	290.137	272.725	224.191	224.976	119.517	0.42645	0.097739	0.99878	Ankle2	12	-	52475863	52507126	3068	protein_coding	ankyrin	294	295	208	242	112	4.75502	2.33975	6.40628	5.84122	4.66223
ENSRNOG00000045844	8343.89	11975.8	4871.84	11134.5	15187.2	-0.43914	0.097763	0.99878	Impact	18	+	4325875	4346769	3361	protein_coding	impact	8455	12954	4520	11977	14232	200.675	253.528	157.101	218.722	86.3925
ENSRNOG00000043378	44.4087	54.5449	19.4011	68.7943	78.9665	-0.46832	0.097852	0.99878	Nkpd1	1	+	80426918	80432875	2475	protein_coding	NTPase,	45	59	18	74	74	1.68372	1.79013	1.13546	1.3528	0.467201
ENSRNOG00000001479	3855.66	3438.18	3862.98	3225.9	2699.8	0.29195	0.097861	0.99878	Gtf2i	12	+	25411207	25488156	6271	protein_coding	general	3907	3719	3584	3470	2530	116.176	90.0581	145.062	125.475	136.883
ENSRNOG00000016727	7714.28	10245.2	8943.92	10282.9	13304.8	-0.33563	0.097895	0.99878	Akr1a1	5	-	135482068	135498822	1253	protein_coding	aldo-keto	7817	11082	8298	11061	12468	497.115	595.764	389.605	501.909	425.431
ENSRNOG00000012393	332.572	364.249	565.866	469.475	824.88	-0.4319	0.097975	0.99878	S100a13	2	+	189906022	189912516	484	protein_coding	S100	337	394	525	505	773	58.757	95.623	43.483	46.1965	69.6819
ENSRNOG00000000525	126.318	158.088	62.5148	165.478	225.161	-0.45798	0.098086	0.99878	Pi16	20	+	6923489	6932786	2090	protein_coding	peptidase	128	171	58	178	211	6.85624	8.64099	5.46761	6.63753	2.54851
ENSRNOG00000019940	737.184	861.625	839.638	934.302	1167.42	-0.32026	0.098089	0.99878	Ssr2	2	+	187951344	187960063	1452	protein_coding	signal	747	932	779	1005	1094	72.465	83.8677	59.7317	67.7209	64.0756
ENSRNOG00000028092	37.5006	28.6592	26.946	52.0606	53.3558	-0.45907	0.09811	0.99878	Cpa2	4	+	57855416	57879239	1306	protein_coding	carboxypeptidase	38	31	25	56	50	2.41467	2.29221	1.81709	1.34703	1.22971
ENSRNOG00000008187	2026.02	1205.53	1393.65	1196.46	984.947	0.38826	0.098144	0.99878	Ubash3b	8	-	45223992	45375435	6126	protein_coding	ubiquitin	2053	1304	1293	1287	923	11.8308	9.02096	20.9289	12.0798	13.559
ENSRNOG00000017285	588.168	469.641	518.441	430.429	370.289	0.33305	0.098157	0.99878	Tab1	7	+	121350965	121382088	3429	protein_coding	TGF-beta	596	508	481	463	347	10.161	8.09657	14.5052	11.2348	12.0419
ENSRNOG00000021139	944.424	971.639	2044.66	885.03	789.665	0.43923	0.098203	0.99878	Esrra	1	-	222168730	222178725	2156	protein_coding	estrogen	957	1051	1897	952	740	31.1508	25.7442	34.7269	34.6561	70.8097
ENSRNOG00000015560	538.825	260.706	350.298	291.911	192.081	0.44047	0.098258	0.99878	Emsy	1	-	163545326	163611299	3867	protein_coding	EMSY	546	282	325	314	180	8.57956	5.22905	16.5444	7.76478	10.1301
ENSRNOG00000055984	1637.2	1783.34	1691.13	1972.72	2249.48	-0.27863	0.098354	0.99878	Adrm1	3	+	175548174	175552947	1441	protein_coding	adhesion	1659	1929	1569	2122	2108	82.9268	87.586	71.8981	75.9672	69.9464
ENSRNOG00000027513	307.9	206.161	333.053	191.509	200.618	0.39896	0.098382	0.99878	Rtel1	3	+	176818437	176856531	4381	protein_coding	regulator	312	223	309	206	188	2.72443	2.64351	4.57598	2.97206	4.66186
ENSRNOG00000008931	7.89487	11.0939	22.6347	3.71861	4.26846	0.41048	0.098453	0.99878	Slc25a21	6	-	77624385	77848434	2119	protein_coding	solute	8	12	21	4	4	0.106302	0.113021	0.235773	0.321372	0.636641
ENSRNOG00000042321	131.252	6.47143	99.1613	31.6082	8.53692	0.39511	0.098463	0.99878	AABR07052588.1	3	-	64554633	64554953	321	protein_coding	-	133	7	92	34	8	5.96468	1.49215	25.8751	1.23752	18.4115
ENSRNOG00000021882	1008.57	1420.94	1154.37	1387.04	1851.44	-0.35959	0.098629	0.99878	Tmed9	17	-	9560761	9565249	1393	protein_coding	transmembrane	1022	1537	1071	1492	1735	60.3158	74.5721	45.8179	62.6153	49.3906
ENSRNOG00000058217	70.067	31.4327	16.1676	20.4524	8.53692	0.43945	0.098707	0.99878	AABR07041418.1	X	-	129480906	129561668	711	lincRNA	-	71	34	15	22	8	1.74247	0.673672	6.23625	2.71373	1.35528
ENSRNOG00000019776	698.696	1069.63	660.716	984.503	1339.23	-0.39761	0.09878	0.99878	Sh3gl3	1	+	144069638	144200397	1905	protein_coding	SH3	708	1157	613	1059	1255	40.3492	50.8391	29.9153	44.4239	26.6436
ENSRNOG00000020038	3407.62	3789.48	3549.33	4315.45	4411.45	-0.26045	0.098954	0.99878	Chpf	9	-	82669204	82673898	2917	protein_coding	chondroitin	3453	4099	3293	4642	4134	89.6153	84.852	73.9257	79.7443	72.5206
ENSRNOG00000056036	41.4481	48.0735	39.8801	24.171	25.6108	0.46002	0.098968	0.99878	LOC103691005	1	+	64740487	64749705	2530	protein_coding	zinc	42	52	37	26	24	0.578717	0.567962	1.03673	1.16638	0.93948
ENSRNOG00000010219	1254.3	1304.46	1454.01	1141.61	970.008	0.30067	0.099112	0.99878	Ralgds	3	+	7109920	7130548	3688	protein_coding	ral	1271	1411	1349	1228	909	18.8172	14.8093	21.5985	21.7885	23.5809
ENSRNOG00000019426	466.784	482.584	462.394	509.45	772.591	-0.36285	0.099131	0.99878	Ramac	1	+	143583675	143589556	791	protein_coding	RNA	473	522	429	548	724	39.0137	54.8012	37.3439	37.45	34.8407
ENSRNOG00000018830	1096.4	851.455	835.327	805.08	520.752	0.38116	0.099288	0.99878	Aff3	9	-	44839960	45292047	4085	protein_coding	AF4/FMR2	1111	921	775	866	488	12.3901	7.42323	17.6276	13.2789	12.6489
ENSRNOG00000059487	173.687	73.0347	113.173	86.4578	44.8188	0.46465	0.099303	0.99878	AABR07045405.1	20	+	46519431	46519664	216	protein_coding	-	176	79	105	93	42	24.2461	11.6419	50.8855	20.7554	31.2278
ENSRNOG00000016800	595.076	514.016	668.261	476.912	426.846	0.33175	0.099397	0.99878	Ss18	18	-	6020267	6083033	2954	protein_coding	SS18	603	556	620	513	400	14.4228	11.9566	18.8006	15.7526	19.8846
ENSRNOG00000012138	723.368	760.855	785.746	846.914	1116.2	-0.32292	0.09952	0.99878	Rbmxl1	19	+	33083412	33084915	1504	protein_coding	RBMX	733	823	729	911	1046	34.1102	41.6401	30.4363	31.0535	31.1377
ENSRNOG00000029773	288.163	293.988	302.873	231.484	223.027	0.32326	0.099654	0.99878	Atm	8	-	58015940	58120045	12340	protein_coding	ATM	292	318	281	249	209	1.28079	1.14298	1.66565	1.64835	1.64884
ENSRNOG00000001488	2475.04	2963.91	2614.84	2890.29	4318.61	-0.35197	0.099665	0.99878	Psmb1	1	-	57470632	57489727	1068	protein_coding	proteasome	2508	3206	2426	3109	4047	163.932	226.877	146.653	170.353	145.924
ENSRNOG00000021256	147.042	100.769	274.849	108.769	89.6377	0.46059	0.099696	0.99878	Adra1d	3	-	124129558	124145566	2947	protein_coding	adrenoceptor	149	109	255	117	84	2.23573	1.70658	3.15748	2.09896	5.55861
ENSRNOG00000012513	406.586	433.586	495.807	385.806	253.973	0.37704	0.099741	0.99878	Pdk3	X	-	62836131	62903554	2247	protein_coding	pyruvate	412	469	460	415	238	10.9003	6.64631	12.0007	12.4138	13.7829
ENSRNOG00000020485	335.532	270.876	388.023	247.288	236.9	0.36572	0.099757	0.99878	Vav3	2	+	212247451	212585818	4946	protein_coding	vav	340	293	360	266	222	3.19255	2.83285	4.52539	3.54379	4.92891
ENSRNOG00000001781	236.846	217.255	159.52	157.111	125.92	0.40035	0.099823	0.99878	Lmln	11	-	70897052	70961358	4383	protein_coding	leishmanolysin	240	235	148	169	118	2.17134	1.6119	3.4196	3.04267	2.16918
ENSRNOG00000017431	5849.11	4675.15	3577.35	3971.48	2576.02	0.39672	0.09985	0.99878	RGD1304884	19	+	53723822	53740329	3733	protein_coding	similar	5927	5057	3319	4272	2414	64.4446	38.7175	99.1544	76.8764	57.1157
ENSRNOG00000027332	84.8699	90.6	84.0716	101.332	160.067	-0.42226	0.099913	0.99878	Gemin6	6	+	2907145	2911559	1088	protein_coding	gem	86	98	78	109	150	5.64171	8.2545	4.93634	5.11158	4.60545
ENSRNOG00000018390	5495.82	8357.39	4194.96	7916.93	9726.75	-0.40892	0.10009	0.99878	Pld3	1	-	84339261	84353725	2108	protein_coding	phospholipase	5569	9040	3892	8516	9115	227.498	258.889	164.984	243.364	118.607
ENSRNOG00000037225	185.53	76.7327	100.239	86.4578	42.6846	0.46483	0.1001	0.99878	Tyms	9	-	121918947	121931564	1531	protein_coding	thymidylate	188	83	93	93	40	3.42075	1.56427	7.66863	3.07653	3.90224
ENSRNOG00000050378	149.016	125.731	90.5386	87.3874	70.4296	0.43012	0.10012	0.99878	Pcdha4	18	+	29966245	29968614	2370	protein_coding	protocadherin	151	136	84	94	66	2.23354	1.66734	3.97891	3.25648	2.27686
ENSRNOG00000001120	1459.56	714.631	774.967	758.597	483.403	0.43883	0.10014	0.99878	Med13l	12	-	43421308	43576804	9329	protein_coding	mediator	1479	773	719	816	453	6.23584	3.68059	12.5341	5.9529	6.26797
ENSRNOG00000013794	66.1196	34.2061	21.5568	123.644	46.9531	-0.45973	0.10019	0.99878	Rbp1	8	+	106449321	106470842	696	protein_coding	retinol	67	37	20	133	44	10.7611	3.78505	6.01175	3.01683	1.84598
ENSRNOG00000020238	378.954	183.973	307.185	215.68	152.597	0.43692	0.10019	0.99878	Plekhh3	10	-	89076472	89084885	2986	protein_coding	pleckstrin	384	199	285	232	143	4.37534	2.86731	8.03113	3.782	6.13142
ENSRNOG00000009203	15.7897	21.2633	8.62273	24.171	42.6846	-0.45579	0.10021	0.99878	RGD1561795	8	-	13275270	13290773	728	protein_coding	similar	16	23	8	26	40	2.0112	3.2897	1.37254	1.79289	0.705935
ENSRNOG00000023496	219.083	174.729	202.634	167.338	100.309	0.41324	0.10026	0.99878	Fam189a1	1	-	125553439	125967756	1545	protein_coding	family	222	189	188	180	94	6.56081	3.64274	8.97345	6.94211	7.81692
ENSRNOG00000030442	600.01	749.761	834.249	819.954	1193.03	-0.3733	0.10032	0.99878	AABR07027322.1	17	-	24610493	24611103	609	pseudogene	ribosomal	608	811	774	882	1118	81.5577	109.914	62.3478	75.5721	81.6451
ENSRNOG00000011033	44.4087	17.5653	51.7364	20.4524	12.8054	0.45608	0.10056	0.99878	Tekt2	5	-	144341946	144345531	1578	protein_coding	tektin	45	19	48	22	12	0.785108	0.455305	1.7809	0.683289	1.95407
ENSRNOG00000004133	350.335	595.371	123.952	517.817	849.424	-0.46467	0.10057	0.99878	Slc7a3	X	-	70972765	70978952	3042	protein_coding	solute	355	644	115	557	796	12.5467	19.0634	8.86795	14.6185	2.95505
ENSRNOG00000009236	4335.27	4182.39	3785.38	4558.09	5948.1	-0.31122	0.10066	0.99878	Necap1	4	+	155709613	155724790	2507	protein_coding	NECAP	4393	4524	3512	4903	5574	110.134	133.119	109.431	102.406	89.9925
ENSRNOG00000014029	1749.7	2211.38	1269.7	2277.65	2599.49	-0.3809	0.10066	0.99878	Klhl13	X	-	121578940	121731543	3194	protein_coding	kelch-like	1773	2392	1178	2450	2436	43.1961	45.6636	34.6664	42.4995	23.6928
ENSRNOG00000008578	3974.08	2837.26	3731.48	2761.07	2620.83	0.32846	0.10069	0.99878	Cdk16	X	-	1707289	1718637	3112	protein_coding	cyclin-dependent	4027	3069	3462	2970	2456	69.0551	60.7131	103.835	71.9086	91.8246
ENSRNOG00000018011	300.992	167.333	162.754	143.167	125.92	0.43429	0.10074	0.99878	Tasor2	17	+	70262363	70297751	7158	protein_coding	transcription	305	181	151	154	118	1.21155	0.987003	2.66099	1.43498	1.35516
ENSRNOG00000031997	2167.14	2409.22	2188.02	2022	1370.18	0.34328	0.10074	0.99878	Ttll7	2	+	252771017	252850495	2748	protein_coding	tubulin	2196	2606	2030	2175	1284	45.3302	28.4517	50.7554	54.7327	48.2633
ENSRNOG00000005417	366.125	309.704	454.849	285.404	263.577	0.36727	0.10076	0.99878	Zhx2	7	+	97559841	97695739	2855	protein_coding	zinc	371	335	422	307	247	6.05544	5.17987	8.11527	6.65881	9.49539
ENSRNOG00000060982	38.4875	53.6204	21.5568	79.0205	59.7584	-0.46373	0.1008	0.99878	AABR07040332.1	X	+	98033341	98033452	112	snoRNA	-	39	58	20	85	56	42.738	29.9363	21.7461	29.3879	11.4714
ENSRNOG00000000551	321.716	372.569	260.837	369.072	529.289	-0.38586	0.10083	0.99878	Fam241b	20	-	31734183	31736212	1234	protein_coding	family	326	403	242	397	496	18.1171	24.0655	16.4982	18.5331	12.5981
ENSRNOG00000010803	345.401	684.123	448.382	689.803	768.323	-0.41287	0.10084	0.99878	Gabra5	1	-	112833944	112947451	3345	protein_coding	gamma-aminobutyric	350	740	416	742	720	16.1518	16.6634	8.44903	16.2328	10.3301
ENSRNOG00000048545	9.86859	17.5653	5.3892	1.85931	3.20135	0.38202	0.10089	0.99878	LOC100910483	9	-	113814537	113846053	1227	protein_coding	ankyrin	10	19	5	2	3	0.0917907	0.146388	0.508968	0.878753	0.261777
ENSRNOG00000028062	1157.59	1183.35	1034.73	1213.2	1805.56	-0.35066	0.1009	0.99878	Arpc5	13	+	70174936	70183879	1807	protein_coding	actin	1173	1280	960	1305	1692	88.5413	122.054	88.2582	87.5165	74.3018
ENSRNOG00000003952	44.4087	12.0184	73.2932	11.1558	20.2752	0.43344	0.10091	0.99878	AABR07020879.1	13	-	44523797	44540516	4395	protein_coding	-	45	13	68	12	19	0.153757	0.258835	0.639424	0.167858	0.993931
ENSRNOG00000018692	56.251	88.751	9.70057	114.347	125.92	-0.44557	0.10092	0.99878	Mc4r	18	-	62612838	62614725	1888	protein_coding	melanocortin	57	96	9	123	118	3.66874	3.74204	1.88542	2.88554	0.306229
ENSRNOG00000027161	94.7385	118.335	122.874	142.237	179.275	-0.39643	0.10102	0.99878	RGD1359158	1	-	239207869	239265997	1348	protein_coding	similar	96	128	114	153	168	6.39168	7.46187	4.4475	5.38863	5.43277
ENSRNOG00000049768	633.564	639.747	500.118	525.254	251.839	0.4237	0.10116	0.99878	Adcy9	10	+	11392625	11512600	4557	protein_coding	adenylate	642	692	464	565	236	7.38047	3.27765	9.3002	9.10932	6.91427
ENSRNOG00000000060	12646.6	12300.3	18622.9	11127	10344.6	0.35681	0.1013	0.99878	Cplx1	14	+	2194933	2226598	2140	protein_coding	complexin	12815	13305	17278	11969	9694	314.962	271.217	373.973	352.825	518.664
ENSRNOG00000007040	866.462	1146.37	1154.37	1204.83	1652.96	-0.35751	0.10137	0.99878	Timm17a	13	-	52124635	52136127	904	protein_coding	translocase	878	1240	1071	1296	1549	80.7328	102.591	60.6542	77.8415	76.1075
ENSRNOG00000028891	118.423	165.484	172.455	203.594	228.363	-0.39004	0.1014	0.99878	Cyp2t1	1	+	83965608	83969559	1890	protein_coding	cytochrome	120	179	160	219	214	7.06744	7.34254	4.29458	5.82124	5.89021
ENSRNOG00000049302	677.972	515.865	377.244	415.555	291.322	0.41195	0.10159	0.99878	Chd9	19	-	17366828	17494585	9400	protein_coding	chromodomain	687	558	350	447	273	6.86452	4.45738	11.6999	8.63538	6.13145
ENSRNOG00000019577	4.9343	8.32041	4.31136	17.6634	13.8725	-0.42121	0.10162	0.99878	Adamts19	18	+	53915807	54099120	4355	protein_coding	ADAM	5	9	4	19	13	0.245685	0.178724	0.0716996	0.117277	0.0590036
ENSRNOG00000018842	2.96058	2.77347	0	14.8745	5.33558	-0.3186	0.10164	0.99878	Pou4f3	18	+	36713869	36716461	2272	protein_coding	POU	3	3	0	16	5	0.396575	0.131762	0.0824609	0.0749326	0
ENSRNOG00000030091	150.989	85.0531	148.742	85.5281	76.8323	0.43645	0.10167	0.99878	Dusp14	10	-	71363688	71383602	1506	protein_coding	dual	153	92	138	92	72	3.82351	3.18142	7.05159	3.85307	6.54254
ENSRNOG00000000105	7092.56	3408.59	2892.92	3249.14	2245.21	0.44483	0.10169	0.99878	Cplx2	17	-	10756285	10818835	2475	protein_coding	complexin	7187	3687	2684	3495	2104	123.94	79.3274	282.639	131.759	108.577
ENSRNOG00000003694	526.983	402.153	409.579	362.565	298.792	0.35447	0.1017	0.99878	Prox1	13	+	108382399	108443294	7235	protein_coding	prospero	534	435	380	390	280	3.03556	2.31712	4.60933	3.412	3.37405
ENSRNOG00000012988	1012.52	1199.06	1197.48	1361.94	1503.57	-0.29582	0.10172	0.99878	Lix1	1	+	59156251	59214452	2866	protein_coding	limb	1026	1297	1111	1465	1409	28.7856	29.4349	22.3566	25.6816	24.9026
ENSRNOG00000052498	305.926	404.002	389.1	426.711	576.242	-0.36546	0.10174	0.99878	Grb14	3	-	50937669	51054378	1617	protein_coding	growth	310	437	361	459	540	15.9851	19.9946	11.9726	15.3366	14.3418
ENSRNOG00000014908	825.014	919.867	862.273	965.91	1296.54	-0.32531	0.10175	0.99878	Sf3b5	1	+	7101715	7102426	712	protein_coding	splicing	836	995	800	1039	1215	82.1768	102.17	73.3266	79.3051	72.1799
ENSRNOG00000047386	1656.94	650.841	489.34	619.149	401.235	0.46157	0.10188	0.99878	Smg1	1	-	187784270	187883157	12834	processed_transcript	SMG1,	1679	704	454	666	376	5.96167	3.57846	16.6673	6.35054	4.63599
ENSRNOG00000012891	34.5401	25.8857	34.4909	18.5931	13.8725	0.46294	0.10191	0.99878	Mdh1b	9	-	70404093	70450170	2627	protein_coding	malate	35	28	32	20	13	0.534792	0.369584	1.03787	0.754497	0.976108
ENSRNOG00000008145	669.091	827.418	510.896	536.41	411.906	0.38536	0.10201	0.99878	Traf3	6	+	135610743	135718564	5637	protein_coding	Tnf	678	895	474	577	386	8.60057	6.11721	11.2073	13.4437	8.05977
ENSRNOG00000039076	71.0539	51.7714	54.9699	32.5379	39.4833	0.44766	0.10203	0.99878	Spaca6	1	+	59704998	59715763	1112	protein_coding	sperm	72	56	51	35	37	1.77246	1.99216	4.04355	2.85786	2.94626
ENSRNOG00000002636	5193.84	5497.94	6287.04	5048.02	3447.85	0.34467	0.10205	0.99878	Abat	10	-	7093405	7200499	2638	protein_coding	4-aminobutyrate	5263	5947	5833	5430	3231	115.915	73.3315	124.593	127.933	142.044
ENSRNOG00000007771	7.89487	3.69796	5.3892	12.0855	19.2081	-0.41556	0.1021	0.99878	Dbil5	10	+	64375924	64376938	564	protein_coding	diazepam	8	4	5	13	18	1.29801	1.91083	0.885821	0.402475	0.569505
ENSRNOG00000004537	153.95	217.255	31.2574	250.077	314.799	-0.45655	0.10213	0.99878	Rxrg	13	+	85818427	85868552	2122	protein_coding	retinoid	156	235	29	269	295	7.41114	8.64111	4.76627	6.52447	0.91143
ENSRNOG00000036585	228.951	14.7918	394.49	16.7338	28.8121	0.32679	0.1022	0.99878	Cfap43	1	-	267511523	267598639	5136	protein_coding	cilia	232	16	366	18	27	0.197361	0.314751	2.82097	0.176788	4.57786
ENSRNOG00000029528	814.159	730.347	756.644	1158.35	849.424	-0.33051	0.10222	0.99878	Cbs	20	-	10361988	10386751	2655	protein_coding	cystathionine	825	790	702	1246	796	28.1004	19.0863	20.6334	17.9542	18.0603
ENSRNOG00000002693	950.345	1438.51	1404.43	1409.35	2210	-0.39432	0.10229	0.99878	Nme1	10	-	81657153	81666523	736	protein_coding	NME/NM23	963	1556	1303	1516	2071	115.994	168.473	81.7116	119.975	113.729
ENSRNOG00000017144	1033.24	1596.59	1318.2	1552.52	2079.81	-0.37114	0.1024	0.99878	Mea1	9	-	16610315	16612136	1128	protein_coding	male-enhanced	1047	1727	1223	1670	1949	100.905	125.206	70.1562	105.156	84.2979
ENSRNOG00000012942	327.637	233.896	257.604	200.805	196.349	0.36795	0.10256	0.99878	Satb1	9	+	2190915	2274629	3789	protein_coding	SATB	332	253	239	216	184	4.34264	3.93308	7.40219	5.12584	5.4814
ENSRNOG00000027191	1138.84	911.547	593.89	735.356	383.094	0.43525	0.10272	0.99878	Birc6	6	-	21950100	22092346	12090	protein_coding	baculoviral	1154	986	551	791	359	3.72255	1.79628	6.02271	4.67612	2.95807
ENSRNOG00000028426	2312.21	1922.01	1615.68	1662.22	1200.5	0.36137	0.10273	0.99878	Mcf2l	16	-	81839653	81980027	6179	protein_coding	MCF.2	2343	2079	1499	1788	1125	22.7391	15.2115	33.0445	26.6443	21.747
ENSRNOG00000000414	61.1853	68.4123	62.5148	46.4827	33.0806	0.44064	0.10282	0.99878	Cep85l	20	-	34575950	34684418	3184	protein_coding	centrosomal	62	74	58	50	31	1.04092	0.686156	1.4314	1.55247	1.37742
ENSRNOG00000016833	842.778	759.931	850.416	713.974	541.027	0.32552	0.10286	0.99878	Ide	1	-	255914447	256013495	5142	protein_coding	insulin	854	822	789	768	507	9.29883	6.52664	11.4669	10.0296	10.8978
ENSRNOG00000009563	79.9356	129.429	84.0716	70.6536	50.1544	0.44252	0.103	0.99878	Krt2	7	-	143412858	143420027	2536	protein_coding	keratin	81	140	78	76	47	1.68763	1.10963	1.99467	3.13283	1.97584
ENSRNOG00000012653	1099.36	1014.17	1048.74	905.482	778.994	0.28788	0.10305	0.99878	Ppp1r13b	6	-	136398518	136436818	3658	protein_coding	protein	1114	1097	973	974	730	16.1702	12.8853	20.5099	18.3531	18.4274
ENSRNOG00000030238	3413.55	2575.63	4377.11	2719.24	2246.28	0.37597	0.10306	0.99878	Fndc5	5	+	147323240	147330266	2178	protein_coding	fibronectin	3459	2786	4061	2925	2105	75.6278	57.8659	99.1808	72.5907	119.779
ENSRNOG00000040300	0	0	0	2.78896	9.60404	-0.21276	0.1031	NA	Raet1e	1	-	1101965	1116926	1185	protein_coding	retinoic	0	0	0	3	9	0.142566	0.454729	0	0	0
ENSRNOG00000020527	997.715	1087.2	1203.95	1218.78	1665.77	-0.33427	0.10311	0.99878	Drap1	1	-	220803796	220806433	1406	protein_coding	Dr1	1011	1176	1117	1311	1561	52.5086	66.4731	44.9056	47.4657	51.0357
ENSRNOG00000018416	1551.34	1793.51	1640.47	1500.46	912.383	0.36889	0.10315	0.99878	Ttbk1	9	+	16862248	16902199	6782	protein_coding	tau	1572	1940	1522	1614	855	16.9793	9.56307	18.3396	20.5666	18.2652
ENSRNOG00000017510	2064.51	3207.06	2257	2973.96	3996.35	-0.37509	0.10323	0.99878	Mfge8	1	-	140845465	140860894	2196	protein_coding	milk	2092	3469	2094	3199	3745	90.4808	112.618	65.6184	98.876	67.5634
ENSRNOG00000027232	103.62	105.392	118.562	79.0205	72.5638	0.39595	0.10339	0.99878	Pcdhga11	18	+	30904498	30906924	2427	protein_coding	protocadherin	105	114	110	85	68	1.97225	1.67752	2.70181	2.66559	2.91158
ENSRNOG00000008530	840.804	1158.39	781.434	1090.48	1474.75	-0.37241	0.10342	0.99878	Stoml1	8	+	63036976	63045030	2173	protein_coding	stomatin	852	1253	725	1173	1382	30.3985	38.0782	24.4858	32.7227	21.4331
ENSRNOG00000012121	763.829	1007.69	1044.43	1089.55	1438.47	-0.35291	0.10343	0.99878	Sdf2	10	+	65507364	65517838	1262	protein_coding	stromal	774	1090	969	1172	1348	52.2976	63.9527	38.3016	49.0146	49.3254
ENSRNOG00000030371	120700	116640	166336	150191	221549	-0.37141	0.10354	0.99878	Mt-co2	MT	+	7006	7689	684	protein_coding	mitochondrially	122307	126167	154323	161556	207615	13300.9	18173.2	11166.8	10467.6	14493.8
ENSRNOG00000025174	1536.54	847.757	961.434	932.442	500.477	0.43044	0.10359	0.99878	Kat6a	16	-	73943455	74023005	8607	protein_coding	lysine	1557	917	892	1003	469	7.73628	3.84608	13.3181	7.12763	7.84854
ENSRNOG00000006542	14639.1	16884	16230.1	17304.6	24038.9	-0.32305	0.10361	0.99878	Atp6v0c	10	-	13537033	13542077	1151	protein_coding	ATPase	14834	18263	15058	18614	22527	910.705	1171.81	804.856	900.44	840.424
ENSRNOG00000002790	420.402	330.043	390.178	319.801	237.967	0.36085	0.10369	0.99878	Abcb7	X	-	75150608	75291938	2379	protein_coding	ATP	426	357	362	344	223	8.8014	6.06615	12.0872	9.20463	10.5656
ENSRNOG00000013517	134.213	64.7143	95.9278	49.2716	67.2283	0.45067	0.10377	0.99878	Phtf2	4	+	10823281	10938318	4809	protein_coding	putative	136	70	89	53	63	0.620633	0.784357	1.76612	0.82604	1.18889
ENSRNOG00000004461	123.357	249.612	200.478	224.046	388.43	-0.44043	0.10379	0.99878	NEWGENE_6497122	10	-	13112212	13115294	617	protein_coding	FLYWCH	125	270	186	241	364	21.9961	35.3219	12.652	24.8334	19.3657
ENSRNOG00000010997	4940.22	2911.22	4402.98	3535.47	1833.3	0.42202	0.10379	0.99878	Ednrb	15	-	88006977	88036354	1994	protein_coding	endothelin	5006	3149	4085	3803	1718	107.403	51.5853	156.784	89.6201	131.605
ENSRNOG00000005486	175.661	80.4306	62.5148	55.7792	58.6913	0.45983	0.10383	0.99878	Phf20l1	7	+	107406962	107442513	2857	protein_coding	PHD	178	87	58	60	55	2.07544	2.02272	6.82811	3.03265	2.28865
ENSRNOG00000009153	9.86859	1.84898	9.70057	0	0	0.28478	0.10384	0.99878	Cidec	4	-	145377431	145390497	2364	protein_coding	cell	10	2	9	0	0	0	0	0.313979	0.0570628	0.290679
ENSRNOG00000008625	299.018	523.261	811.614	373.721	290.255	0.44473	0.10399	0.99878	Rimkla	5	-	138521340	138545404	1143	protein_coding	ribosomal	303	566	753	402	272	19.8058	14.2479	16.5551	28.1014	42.3209
ENSRNOG00000047931	9436.35	10686.2	13220.8	12476.9	17550.8	-0.35518	0.10399	0.99878	Tmsb4x	X	+	28593405	28595395	594	protein_coding	thymosin	9562	11559	12266	13421	16447	1272.37	1657.79	1005.3	1104.31	1326.55
ENSRNOG00000018946	524.022	405.851	347.065	354.198	237.967	0.39471	0.10417	0.99878	Trim33	2	+	205783252	205858433	3435	protein_coding	tripartite	531	439	322	381	223	6.29193	3.91542	9.72468	7.30581	6.06608
ENSRNOG00000033736	25.6583	26.8102	16.1676	40.9047	42.6846	-0.45922	0.10422	0.99878	Diras3	6	-	135938935	135939534	600	protein_coding	DIRAS	26	29	15	44	40	4.12967	3.99151	2.70618	2.74287	1.606
ENSRNOG00000056731	185.53	269.027	212.335	185.931	106.712	0.4206	0.10427	0.99878	AABR07027799.1	17	-	44418972	44420596	1625	protein_coding	-	188	291	197	200	100	6.93091	3.68447	7.22503	10.1624	7.78788
ENSRNOG00000023453	829.949	524.186	543.232	528.973	320.135	0.41251	0.1043	0.99878	Lrba	2	+	185524774	186110495	9962	protein_coding	LPS	841	567	504	569	300	6.11031	3.42521	10.0154	6.1359	6.17411
ENSRNOG00000033603	9.86859	8.32041	10.7784	8.36688	44.8188	-0.41208	0.10442	0.99878	AABR07034315.1	11	+	64472072	64472479	408	protein_coding	-	10	9	10	9	42	1.24221	6.16336	1.53065	1.25182	1.57451
ENSRNOG00000012366	1802	2072.71	1790.29	2155.87	2630.44	-0.30017	0.10445	0.99878	Mesd	1	+	146037426	146043097	1992	protein_coding	mesoderm	1826	2242	1661	2319	2465	65.5579	74.0894	57.2462	63.8711	53.5657
ENSRNOG00000024825	101.646	116.486	240.358	90.1764	88.5706	0.45175	0.10447	0.99878	Fam163a	13	-	73741679	73819896	3907	protein_coding	family	103	126	223	97	83	1.39811	1.27193	1.64638	1.83014	3.66664
ENSRNOG00000021110	3919.8	5149.41	3688.37	4737.51	6897.83	-0.36413	0.10466	0.99878	Mllt11	2	-	196392938	196402106	1365	protein_coding	MLLT11,	3972	5570	3422	5096	6464	210.238	283.529	181.724	231.569	161.047
ENSRNOG00000032846	51.3167	76.7327	64.6704	99.4729	96.0404	-0.42237	0.10476	0.99878	Cdpf1	7	-	126687405	126691232	911	protein_coding	cysteine	52	83	60	107	90	6.61422	5.91497	3.56468	5.17032	4.23096
ENSRNOG00000011258	221.056	69.3367	97.0057	81.8095	51.2215	0.45903	0.1048	0.99878	Masp2	5	+	165415136	165430054	2470	protein_coding	mannan-binding	224	75	90	88	48	3.29276	1.90956	9.29494	2.82802	3.8416
ENSRNOG00000008555	1316.47	2050.52	2095.32	2088.93	3106.37	-0.391	0.10511	0.99878	Rps20	5	-	16706082	16706909	357	protein_coding	ribosomal	1334	2218	1944	2247	2911	354.445	488.205	233.358	352.575	349.812
ENSRNOG00000008764	1984.57	2164.23	1782.75	2430.11	2487.45	-0.28134	0.10514	0.99878	Otud5	X	-	15471211	15504165	2920	protein_coding	OTU	2011	2341	1654	2614	2331	50.4123	47.7956	43.0095	45.4964	36.3881
ENSRNOG00000013419	11.8423	7.39592	16.1676	35.3268	18.141	-0.44182	0.10516	0.99878	Hykk	8	+	59507990	59529366	2504	protein_coding	hydroxylysine	12	8	15	38	17	0.8546	0.406483	0.299283	0.181307	0.384825
ENSRNOG00000014555	0.986859	0	0	6.50757	4.26846	-0.24206	0.1052	NA	Aox4	9	+	65110325	65167192	4993	protein_coding	aldehyde	1	0	0	7	4	0.089124	0.0541466	0.0141195	0	0
ENSRNOG00000024794	1.97372	0.92449	0	11.1558	3.20135	-0.28181	0.10524	NA	LOC103689978	11	+	72044096	72067150	2253	protein_coding	sentrin-specific	2	1	0	12	3	0.299939	0.0797239	0.0554375	0.0251882	0
ENSRNOG00000018906	312.834	503.847	361.077	515.028	581.578	-0.37759	0.10526	0.99878	Ghdc	10	-	88672843	88677055	2151	protein_coding	GH3	317	545	335	554	545	14.5038	15.17	9.20352	14.3785	10.0049
ENSRNOG00000018288	837.843	386.437	389.1	391.384	269.98	0.44151	0.10533	0.99878	Ncoa6	3	-	150919317	150960030	6694	protein_coding	nuclear	849	418	361	421	253	3.54168	2.26289	7.92058	3.54363	3.4644
ENSRNOG00000005404	640.472	317.1	811.614	426.711	297.725	0.44165	0.10537	0.99878	Rasgrp1	3	-	108984029	109044420	3628	protein_coding	RAS	649	343	753	459	279	7.12457	4.60432	11.1715	5.36519	13.3332
ENSRNOG00000007610	1046.07	1289.66	1517.6	1025.41	913.451	0.33901	0.10539	0.99878	Gdf11	7	-	3306863	3315856	4013	protein_coding	growth	1060	1395	1408	1103	856	15.4782	12.7712	16.4957	19.7271	22.5393
ENSRNOG00000021153	951.332	1530.96	1695.44	1513.48	2693.4	-0.41906	0.10549	0.99878	Fkbp2	1	-	222232351	222235102	633	protein_coding	FKBP	964	1656	1573	1628	2524	144.832	238.734	95.1061	148.462	159.636
ENSRNOG00000008053	517.114	672.104	557.244	510.38	312.665	0.38471	0.10552	0.99878	Atp8a2	15	-	40000322	40428800	3789	protein_coding	ATPase	524	727	517	549	293	8.15946	4.6299	8.63658	10.8885	8.76541
ENSRNOG00000004419	5.92115	36.0551	8.62273	1.85931	5.33558	0.3662	0.10553	0.99878	Trappc2b	10	-	37130499	37130921	423	protein_coding	trafficking	6	39	8	2	5	0.266258	0.707714	0.885821	5.23217	1.21494
ENSRNOG00000045621	4.9343	30.5082	4.31136	2.78896	1.06712	0.33886	0.1056	0.99878	Gatc	12	+	47031595	47036956	459	protein_coding	glutamyl-tRNA	5	33	4	3	1	0.368063	0.130441	0.680287	4.07999	0.559827
ENSRNOG00000049033	58.2247	14.7918	28.0239	16.7338	9.60404	0.43516	0.1056	0.99878	Racgap1	7	-	141277312	141307233	2942	protein_coding	Rac	59	16	26	18	9	0.344543	0.183159	1.2524	0.308628	0.567724
ENSRNOG00000001756	3.94744	5.54694	35.5687	2.78896	0	0.3176	0.10566	0.99878	LOC100911374	11	-	72786730	72814850	1149	protein_coding	UBX	4	6	33	3	0	0.149903	0	0.221652	0.302124	1.88103
ENSRNOG00000033280	4825.74	7077.89	2726.94	6930.57	8282.95	-0.43089	0.10573	0.99878	Pam	9	+	111028575	111177602	5038	protein_coding	peptidylglycine	4890	7656	2530	7455	7762	136.393	150.985	99.2145	141.153	52.803
ENSRNOG00000061639	17.7635	23.1122	42.0358	42.7641	62.9598	-0.45743	0.10585	0.99878	AABR07044404.1	20	-	4673843	4792450	3043	protein_coding	-	18	25	39	46	59	1.34358	1.8322	0.583043	0.735853	1.29946
ENSRNOG00000002258	1225.68	1972.86	1084.31	1777.5	2378.6	-0.4015	0.10586	0.99878	Tmem150c	14	+	11095163	11166428	2981	protein_coding	transmembrane	1242	2134	1006	1912	2229	36.1193	44.7689	26.0192	40.6247	21.6792
ENSRNOG00000008098	1232.59	759.931	750.177	660.054	633.866	0.38418	0.10596	0.99878	Lrrc4	4	-	56110658	56114254	3597	protein_coding	leucine	1249	822	696	710	594	11.1156	9.88722	21.6849	12.9685	12.4301
ENSRNOG00000048248	10.8555	635.125	302.873	13.9448	13.8725	0.29564	0.10637	0.99878	LOC100910446	1	-	23543426	23556241	1107	protein_coding	syntaxin-7-like	11	687	281	15	13	0.763057	0.703111	0.620555	35.2182	16.3067
ENSRNOG00000027623	2362.54	1934.03	1719.16	1678.02	1373.38	0.33221	0.10639	0.99878	LOC680039	14	+	79261092	79325896	6702	protein_coding	hypothetical	2394	2092	1595	1805	1287	15.1665	11.4975	22.3077	17.7139	15.2884
ENSRNOG00000013934	405.599	357.778	495.807	340.253	278.517	0.3562	0.10655	0.99878	St5	1	-	174137120	174289647	4292	protein_coding	suppression	411	387	460	366	261	4.80214	3.6409	5.98022	5.11693	6.88501
ENSRNOG00000005715	868.436	612.012	724.309	629.375	427.913	0.37325	0.10675	0.99878	Lgr4	3	+	101051955	101152119	3499	protein_coding	leucine-rich	880	662	672	677	401	10.8958	6.86165	15.7063	10.7367	12.3376
ENSRNOG00000017001	224.017	164.559	175.688	150.604	110.98	0.39302	0.10675	0.99878	Zfp652	10	+	83556809	83572019	2646	protein_coding	zinc	227	178	163	162	104	3.44777	2.35327	5.35761	3.81758	3.95735
ENSRNOG00000027271	139.147	107.241	134.73	161.76	195.282	-0.38109	0.10675	0.99878	RGD1359290	10	+	95642640	95657977	663	protein_coding	Ribosomal_L22	141	116	125	174	183	14.7791	16.5259	13.2813	9.92893	12.1116
ENSRNOG00000031523	35.5269	0.92449	62.5148	1.85931	7.46981	0.33442	0.10681	0.99878	AABR07071287.1	8	+	107699480	107717313	864	protein_coding	-	36	1	58	2	7	0.130356	0.485079	2.6021	0.0656817	4.31242
ENSRNOG00000006010	150.989	124.806	164.91	487.138	91.7719	-0.45473	0.10689	0.99878	Slc6a20	8	-	132665927	132753292	2977	protein_coding	solute	153	135	153	524	86	14.0382	2.44959	4.54563	3.64468	4.6759
ENSRNOG00000014530	543.759	258.857	244.67	266.81	141.926	0.44912	0.10691	0.99878	Nav2	1	+	104576589	104941552	10782	protein_coding	neuron	551	280	227	287	133	1.64851	0.812225	3.50981	1.62074	1.4874
ENSRNOG00000024101	722.381	513.092	542.154	493.646	366.02	0.36764	0.10693	0.99878	Phkb	19	-	22033228	22281778	4131	protein_coding	phosphorylase	732	555	503	531	343	8.41377	5.77836	12.8626	8.86204	9.09195
ENSRNOG00000025527	1245.42	808.929	748.021	728.848	586.913	0.38639	0.107	0.99878	Mtcl1	9	-	114491419	114619711	7399	protein_coding	microtubule	1262	875	694	784	550	5.96701	4.45059	10.6518	6.71109	6.0255
ENSRNOG00000005275	17.7635	25.8857	22.6347	35.3268	44.8188	-0.45524	0.10721	0.99878	Shmt1	10	-	47031050	47059216	2046	protein_coding	serine	18	28	21	38	42	1.0459	1.22906	0.549417	0.776623	0.659356
ENSRNOG00000045884	41.4481	35.1306	22.6347	17.6634	16.0067	0.4555	0.10726	0.99878	Gm25994	10	-	94982505	94982605	101	miRNA	predicted	42	38	21	19	15	10.5937	8.89197	25.9695	21.3511	13.3569
ENSRNOG00000006283	522.048	489.055	597.124	599.626	831.283	-0.34459	0.10728	0.99878	LOC100359922	8	-	6749744	6750456	712	pseudogene	60S	529	529	554	645	779	51.0144	65.5067	46.3992	42.1632	49.9846
ENSRNOG00000055259	8.88173	10.1694	2.15568	15.8041	23.4765	-0.40646	0.10731	0.99878	Phldb3	1	+	81474553	81492631	1917	protein_coding	pleckstrin	9	11	2	17	22	0.49939	0.687114	0.293194	0.325633	0.0670215
ENSRNOG00000017959	29.6058	3.69796	20.479	5.57792	3.20135	0.37771	0.10735	0.99878	Cfap100	4	-	122314458	122337389	2042	protein_coding	cilia	30	4	19	6	3	0.165466	0.0879617	0.917488	0.111164	0.597729
ENSRNOG00000011063	68.0933	50.8469	97.0057	53.9199	20.2752	0.4554	0.10757	0.99878	Dennd1b	13	+	56015901	56236677	2408	protein_coding	DENN	69	55	90	58	19	2.10586	0.733449	2.77826	2.01237	3.72767
ENSRNOG00000057754	446.06	390.135	423.591	360.705	273.181	0.33773	0.10765	0.99878	Tcf12	8	-	78345754	78655856	2766	protein_coding	transcription	452	422	393	388	256	10.8759	7.62936	14.0506	11.9204	12.5666
ENSRNOG00000017962	425.336	525.11	359.999	510.38	697.893	-0.36985	0.10776	0.99878	Serpinb6a	17	+	32190801	32209590	1351	protein_coding	serpin	431	568	334	549	654	22.8839	28.9835	19.9231	23.8589	15.8817
ENSRNOG00000047112	19.7372	27.7347	0	60.4275	48.0202	-0.36683	0.10784	0.99878	LOC100912537	1	-	259097455	259106948	1785	protein_coding	tectonic-3-like	20	30	0	65	45	2.05064	1.50939	0.699724	0.953764	0
ENSRNOG00000014362	161.845	199.69	173.532	214.75	274.249	-0.36349	0.10787	0.99878	Nudt14	6	-	137738124	137745127	831	protein_coding	nudix	164	216	161	231	257	15.654	18.5166	12.3247	14.7506	12.446
ENSRNOG00000008924	985.872	872.718	677.962	753.019	354.282	0.42026	0.10789	0.99878	Arhgef12	8	-	47259404	47393503	5187	protein_coding	Rho	999	944	629	810	332	9.70511	4.2293	13.274	11.3981	8.59724
ENSRNOG00000039249	26.6452	33.2816	30.1795	33.4675	78.9665	-0.45497	0.10796	0.99878	AABR07035539.1	12	-	19159468	19159901	434	protein_coding	ribosomal	27	36	28	36	74	4.67118	10.2087	3.88516	4.70729	4.14452
ENSRNOG00000050647	20.724	22.1878	86.2273	14.8745	18.141	0.42861	0.10809	0.99878	Hspa1b	20	-	4877324	4879779	2456	protein_coding	heat	21	24	80	16	17	0.366864	0.414428	0.533981	0.55455	2.09251
ENSRNOG00000025604	68.0933	56.3939	63.5926	43.6937	35.2148	0.43237	0.10817	0.99878	Atad2	7	+	97984862	98026052	4122	protein_coding	ATPase	69	61	59	47	33	0.642101	0.47933	1.04538	0.839808	0.919497
ENSRNOG00000011739	1139.82	1022.49	925.865	895.256	677.618	0.32809	0.1082	0.99878	Dennd4a	8	+	70317586	70406751	8464	protein_coding	DENN	1155	1106	859	963	635	6.40714	4.49186	8.522	7.41545	6.51964
ENSRNOG00000004688	743.105	472.414	421.436	454.6	249.705	0.42505	0.10831	0.99878	Rbfox2	7	-	118156946	118396728	2414	protein_coding	RNA	753	511	391	489	234	15.0972	7.68103	25.7813	15.8984	13.7708
ENSRNOG00000012348	281.255	318.949	356.765	377.439	471.665	-0.34202	0.10836	0.99878	Exosc4	7	+	117390285	117393719	1798	protein_coding	exosome	285	345	331	406	442	12.716	14.7184	9.89898	10.889	11.8262
ENSRNOG00000002178	212.175	271.8	333.053	308.645	487.672	-0.40211	0.10849	0.99878	Mrps18c	14	-	10440691	10446909	809	protein_coding	mitochondrial	215	294	309	332	457	23.1102	33.8217	16.5968	20.6232	24.5367
ENSRNOG00000060440	0	2.77347	0	10.2262	6.40269	-0.26445	0.10849	0.99878	LOC108351589	7	+	1586917	1591850	865	lincRNA	uncharacterized	0	3	0	11	6	0.716127	0.415301	0	0.196817	0
ENSRNOG00000031315	158.884	141.447	187.544	184.071	287.054	-0.3973	0.1085	0.99878	Rpl36a	10	+	57251253	57251573	321	protein_coding	ribosomal	161	153	174	198	269	34.7355	50.1736	31.3225	27.0486	34.8217
ENSRNOG00000012932	21.7109	2.77347	40.9579	5.57792	4.26846	0.3674	0.10867	0.99878	Ccdc146	4	+	10295122	10421415	2925	protein_coding	coiled-coil	22	3	38	6	4	0.115515	0.0818771	0.469712	0.0582041	0.834572
ENSRNOG00000019974	3443.15	3117.38	4378.19	4178.79	5562.87	-0.34499	0.10867	0.99878	Uba52	16	+	20668971	20671127	504	protein_coding	ubiquitin	3489	3372	4062	4495	5213	502.242	619.278	432.32	379.678	517.745
ENSRNOG00000005180	512.18	772.874	353.532	747.441	899.578	-0.41581	0.10876	0.99878	Vstm2a	14	+	99529284	99554479	830	protein_coding	V-set	519	836	328	804	843	62.1072	69.2354	44.4606	65.0784	28.9036
ENSRNOG00000001739	108.555	20.3388	137.964	46.4827	25.6108	0.43388	0.10891	0.99878	Meltf	11	-	72135668	72157522	4197	protein_coding	melanotransferrin	110	22	128	50	24	0.670879	0.342374	1.63677	0.297469	1.95919
ENSRNOG00000033564	6.90801	16.6408	9.70057	31.6082	19.2081	-0.43512	0.10893	0.99878	Cfd	7	-	12634216	12635943	1001	protein_coding	complement	7	18	9	34	18	3.02474	1.70254	0.690605	1.61371	0.913367
ENSRNOG00000012274	907.91	858.851	820.237	762.316	563.437	0.32249	0.109	0.99878	Ddi2	5	-	160230955	160282810	9524	protein_coding	DNA	920	929	761	820	528	7.11293	4.86949	8.85002	8.12073	7.5303
ENSRNOG00000017635	3905	1075.18	1957.36	1652.92	915.585	0.45196	0.10911	0.99878	Inpp5a	1	+	211732713	211921099	2839	protein_coding	inositol	3957	1163	1816	1778	858	35.2679	18.0946	87.0434	23.2473	41.092
ENSRNOG00000051257	119.41	48.0735	29.1017	27.8896	32.0135	0.44581	0.10934	0.99878	AABR07039356.2	X	-	74333329	74337975	988	lincRNA	-	121	52	27	30	30	2.76047	2.93493	12.3472	4.82181	2.83412
ENSRNOG00000005861	811.198	581.504	1122.03	660.983	471.665	0.40621	0.10943	0.99878	Hsd11b1	13	-	111926442	111972603	4499	protein_coding	hydroxysteroid	822	629	1041	711	442	16.5314	10.9264	21.195	14.7379	27.611
ENSRNOG00000007078	7.89487	2.77347	11.8562	0.929653	1.06712	0.32941	0.10947	0.99878	Ccn4	7	+	107695215	107723772	1899	protein_coding	cellular	8	3	11	1	1	0.029986	0.0318811	0.266029	0.0906533	0.376273
ENSRNOG00000017836	263.491	294.912	296.406	329.097	425.779	-0.33745	0.1098	0.99878	Rrp36	9	+	16619040	16625609	732	protein_coding	ribosomal	267	319	275	354	399	27.2336	32.6355	22.779	24.7308	24.1339
ENSRNOG00000030022	11.8423	6.47143	5.3892	1.85931	1.06712	0.3503	0.10982	0.99878	Myo3b	3	+	56355431	56584547	3369	protein_coding	myosin	12	7	5	2	1	0.0334305	0.0177716	0.222441	0.117911	0.09534
ENSRNOG00000001285	27109	16914.5	22927.8	18315.1	14402.9	0.35959	0.10984	0.99878	Atp2a2	12	+	39553903	39603326	6620	protein_coding	ATPase	27470	18296	21272	19701	13497	225.541	164.282	348.752	211.075	277.804
ENSRNOG00000018895	99.6728	257.933	98.0835	208.242	328.671	-0.45071	0.10984	0.99878	Mchr1	7	+	122456799	122459960	1897	protein_coding	melanin-concentrating	101	279	91	224	308	6.64958	9.72102	3.32498	8.34632	3.08163
ENSRNOG00000017801	2349.71	1648.37	2357.24	1520.91	1678.57	0.33729	0.10988	0.99878	Atf4	7	+	121480723	121482772	1940	protein_coding	activating	2381	1783	2187	1636	1573	85.8612	87.7723	138.578	94.2996	130.935
ENSRNOG00000006523	1411.21	746.063	1013.17	825.532	627.464	0.39778	0.10991	0.99878	Atl2	6	+	2568990	2610437	4043	protein_coding	atlastin	1430	807	940	888	588	25.8967	18.2315	46.2476	23.7164	31.2717
ENSRNOG00000013465	32.5664	36.0551	18.3233	42.7641	62.9598	-0.45198	0.10999	0.99878	Tepp	19	-	10129641	10212050	1259	protein_coding	testis,	33	39	17	46	59	2.83416	3.86486	2.25477	2.42146	1.19484
ENSRNOG00000002873	63.159	16.6408	108.862	8.36688	35.2148	0.41221	0.11	0.99878	Fam183a	10	-	44736545	44746549	583	protein_coding	family	64	18	101	9	33	0.869335	3.38902	6.85562	1.75211	11.1291
ENSRNOG00000007989	1464.5	2466.54	1162.99	2278.58	2787.3	-0.41059	0.11001	0.99878	Chst1	3	+	81498022	81512807	2362	protein_coding	carbohydrate	1484	2668	1079	2451	2612	58.4355	66.2097	39.2364	64.1009	29.3459
ENSRNOG00000001528	6280.37	7983.89	1920.71	7468.83	11907.9	-0.45155	0.11002	0.99878	Gap43	11	+	58624198	58717914	1481	protein_coding	growth	6364	8636	1782	8034	11159	305.485	451.127	268.355	330.914	77.2963
ENSRNOG00000007512	21.7109	40.6776	35.5687	49.2716	65.094	-0.44959	0.11011	0.99878	Srp14	3	-	110245936	110249627	839	protein_coding	signal	22	44	33	53	61	3.55736	4.35307	1.63755	2.97611	2.52673
ENSRNOG00000005478	392.77	397.531	521.675	739.074	482.336	-0.37609	0.11012	0.99878	Fkbp9	4	+	87167514	87234197	3004	protein_coding	FKBP	398	430	484	795	452	14.9032	9.0088	8.27405	8.12319	10.3503
ENSRNOG00000002001	1647.07	1608.61	1653.41	1478.15	1029.77	0.3249	0.11028	0.99878	Itsn1	11	+	31893489	32069249	5524	protein_coding	intersectin	1669	1740	1534	1590	965	19.4776	12.5684	22.6734	21.4799	21.4367
ENSRNOG00000020985	48.3561	50.8469	75.4488	37.1861	32.0135	0.44282	0.11037	0.99878	Atp4a	1	+	89162639	89175811	3470	protein_coding	ATPase	49	55	70	40	30	0.649148	0.517631	0.881864	0.899479	1.29591
ENSRNOG00000030714	5351.74	3034.18	2582.51	2958.16	1742.6	0.42484	0.11041	0.99878	Bsn	8	-	116873721	116965396	16047	protein_coding	bassoon	5423	3282	2396	3182	1633	14.0431	7.66238	26.5414	14.5964	12.0626
ENSRNOG00000016930	1250.35	1781.49	1473.41	1770.06	2212.13	-0.33834	0.11042	0.99878	Ube2s	1	+	72580424	72584482	946	protein_coding	ubiquitin-conjugating	1267	1927	1367	1904	2073	113.342	131.201	83.6413	115.598	92.829
ENSRNOG00000004823	1176.34	751.61	842.871	771.612	535.692	0.38164	0.11049	0.99878	Dock4	6	+	60566196	60782556	5901	protein_coding	dedicator	1192	813	782	830	502	7.998	5.14306	12.738	7.89475	8.59613
ENSRNOG00000038948	10.8555	10.1694	22.6347	6.50757	2.13423	0.39488	0.11053	0.99878	Stab2	7	-	27369853	27552078	7605	protein_coding	stabilin	11	11	21	7	2	0.0518337	0.0157456	0.0903293	0.0820827	0.177389
ENSRNOG00000032311	14.8029	12.0184	26.946	4.64827	8.53692	0.41964	0.11054	0.99878	AABR07058658.1	7	-	129885383	129947991	3587	protein_coding	-	15	13	25	5	8	0.143511	0.244129	0.477449	0.376013	0.818554
ENSRNOG00000005289	192.438	175.653	177.844	157.111	87.5034	0.407	0.11074	0.99878	Prkd3	6	-	1548415	1622196	3983	protein_coding	protein	195	190	165	169	82	3.91003	2.01707	5.00321	4.42987	4.35481
ENSRNOG00000051958	53.2904	27.7347	22.6347	21.382	8.53692	0.43885	0.11083	0.99878	AABR07037943.1	X	-	35971697	35984183	2496	lincRNA	-	54	30	21	23	8	0.886525	0.327845	2.30823	1.16528	0.923369
ENSRNOG00000009530	37.5006	36.9796	178.922	20.4524	44.8188	0.42473	0.11088	0.99878	Uchl3	15	+	86153628	86198127	914	protein_coding	ubiquitin	38	40	166	22	42	1.35547	2.75126	2.59641	2.48354	11.6672
ENSRNOG00000000506	70.067	59.1674	56.0477	89.2467	93.9061	-0.40697	0.11104	0.99878	Tead3	20	-	7908226	7930929	5874	protein_coding	TEA	71	64	52	96	88	0.920345	0.896968	0.754848	0.618307	0.56869
ENSRNOG00000016381	247.702	102.618	165.987	118.996	88.5706	0.4399	0.11113	0.99878	Ust	1	-	2333778	2627747	2038	protein_coding	uronyl-2-sulfotransferase	251	111	154	128	83	3.53687	2.43838	7.69139	3.09084	4.85426
ENSRNOG00000004247	4.9343	6.47143	2.15568	10.2262	17.0738	-0.38552	0.11134	0.99878	Nhp2	10	+	34975708	34979082	666	protein_coding	NHP2	5	7	2	11	16	0.930105	1.43838	0.468847	0.596461	0.192913
ENSRNOG00000047988	480.6	795.061	888.141	792.994	1396.85	-0.41684	0.11136	0.99878	Bola2	1	+	198120099	198121158	722	protein_coding	bolA	487	860	824	853	1309	66.5312	108.55	42.1237	67.5957	73.3156
ENSRNOG00000001424	550.667	363.325	395.568	369.072	229.43	0.39802	0.11138	0.99878	Cux1	12	+	23151180	23445074	4512	protein_coding	cut-like	558	393	367	397	215	4.9549	2.85297	7.72325	4.9429	5.2252
ENSRNOG00000013970	92.7648	36.9796	70.0596	41.8344	29.8792	0.4503	0.11144	0.99878	Cdt1	19	+	55381565	55386511	2239	protein_coding	chromatin	94	40	65	45	28	1.13181	0.748742	2.62186	1.01383	1.86494
ENSRNOG00000002852	99.6728	80.4306	71.1375	56.7088	53.3558	0.41634	0.11162	0.99878	Myo19	10	+	72197977	72227462	4041	protein_coding	myosin	101	87	66	61	50	0.85007	0.740814	1.56087	1.22177	1.04921
ENSRNOG00000004496	3925.73	2194.74	2071.61	2013.63	1722.32	0.39905	0.11202	0.99878	Rock2	6	+	42180894	42289908	7405	protein_coding	Rho-associated	3978	2374	1922	2166	1614	20.5519	16.2821	41.8581	22.6996	20.8036
ENSRNOG00000009183	890.147	807.08	990.536	716.763	706.43	0.29207	0.11205	0.99878	Szrd1	5	-	159638259	159662754	3255	protein_coding	SUZ	902	873	919	771	662	13.3388	12.1769	17.3058	15.2202	18.1372
ENSRNOG00000005985	957.253	460.396	413.891	476.912	249.705	0.44135	0.11212	0.99878	Kcnma1	15	+	344360	1047956	4751	protein_coding	potassium	970	498	384	513	234	7.57245	3.6724	15.8786	7.40786	6.46611
ENSRNOG00000027463	70.067	87.8265	106.706	70.6536	29.8792	0.44625	0.11212	0.99878	Adamts3	14	+	19866408	20070994	4195	protein_coding	ADAM	71	95	99	76	28	1.02022	0.399627	1.05697	1.28514	1.51604
ENSRNOG00000018528	6.90801	8.32041	11.8562	21.382	19.2081	-0.43259	0.11215	0.99878	Nrl	15	-	34197193	34198921	717	protein_coding	neural	7	9	11	23	18	1.80643	1.50308	0.609697	0.71233	0.985553
ENSRNOG00000034089	112.502	34.2061	140.119	53.9199	39.4833	0.44709	0.11218	0.99878	Ttc21a	8	+	128622428	128657955	5904	protein_coding	tetratricopeptide	114	37	130	58	37	0.553216	0.375218	1.20585	0.355642	1.4145
ENSRNOG00000047686	102.633	183.973	38.8023	178.493	237.967	-0.44879	0.11228	0.99878	Pou3f1	5	+	142643599	142646580	2981	pseudogene	POU	104	199	36	192	223	3.62704	4.4789	2.17875	3.78834	0.775795
ENSRNOG00000022094	19.7372	36.0551	18.3233	9.29653	12.8054	0.43904	0.11241	0.99878	Lacc1	15	-	59209829	59215803	1339	protein_coding	laccase	20	39	17	10	12	0.420565	0.536573	0.932791	1.65288	0.815595
ENSRNOG00000026962	686.854	511.243	514.13	496.435	308.396	0.38266	0.11242	0.99878	Osbpl8	7	+	53878610	54027892	5173	protein_coding	oxysterol	696	553	477	534	289	10.0105	5.76005	14.4692	10.4468	10.2006
ENSRNOG00000037204	337.506	404.002	286.706	391.384	560.235	-0.37012	0.1125	0.99878	Lyrm9	10	+	66099531	66113559	1575	protein_coding	LYR	342	437	266	421	525	15.0527	19.9575	13.5607	15.7456	10.8494
ENSRNOG00000032364	239.807	186.747	209.101	171.986	134.457	0.36679	0.11251	0.99878	Tbcel	8	-	46694561	46750898	1775	protein_coding	tubulin	243	202	194	185	126	5.86931	4.25011	8.54954	6.45819	7.02117
ENSRNOG00000004107	2059.58	2237.27	2704.3	2525.87	3778.65	-0.35191	0.11259	0.99878	Rpl23	10	-	85721394	85725429	562	protein_coding	ribosomal	2087	2420	2509	2717	3541	272.249	377.24	231.911	244.364	286.794
ENSRNOG00000017523	208.227	118.335	125.03	114.347	74.6981	0.42943	0.11266	0.99878	H6pd	5	-	166998881	167030441	4724	protein_coding	hexose-6-phosphate	211	128	116	123	70	1.46625	0.88719	2.78938	1.53765	1.57745
ENSRNOG00000018070	489.482	118.335	264.071	194.298	107.779	0.44879	0.1127	0.99878	Rnf182	17	+	24242642	24291025	1220	protein_coding	ring	496	128	245	209	101	9.64717	4.95667	25.3897	5.95399	12.9007
ENSRNOG00000033030	131.252	135.9	153.053	169.197	216.624	-0.3651	0.11281	0.99878	AABR07072440.1	15	-	18532361	18532942	582	processed_pseudogene	-	133	147	142	182	203	17.6101	20.8834	14.2713	14.3335	15.6737
ENSRNOG00000008467	140.134	1.84898	77.6045	22.3117	5.33558	0.34467	0.11287	0.99878	Agbl2	3	+	79613171	79646698	2583	protein_coding	ATP/GTP	142	2	72	24	5	0.523239	0.115897	3.4332	0.0439404	1.79067
ENSRNOG00000015059	661.196	806.155	468.861	747.441	1111.93	-0.39184	0.11287	0.99878	Mcfd2	6	-	10887288	10899200	1906	protein_coding	multiple	670	872	435	804	1042	40.9368	56.408	37.8316	44.7424	25.2662
ENSRNOG00000000111	818.106	1408.92	1352.69	1283.85	2285.76	-0.40984	0.11289	0.99878	Coprs	16	+	80826681	80831791	552	protein_coding	coordinator	829	1524	1255	1381	2142	140.886	232.332	93.7887	156.677	146.053
ENSRNOG00000005159	227.964	233.896	168.143	178.493	98.1746	0.41405	0.11296	0.99878	Fam135b	7	-	112673465	112833083	4428	protein_coding	family	231	253	156	192	92	2.44178	1.24397	3.25791	3.24243	2.2632
ENSRNOG00000047427	218.096	208.935	187.544	168.267	132.322	0.35711	0.11313	0.99878	Cdan1	3	-	112663383	112676556	3711	protein_coding	codanin	221	226	174	181	124	2.74664	2.00059	3.71909	3.45601	3.01207
ENSRNOG00000002303	1082.58	238.518	478.561	380.228	248.638	0.44826	0.11321	0.99878	Kcnj12	10	+	47281786	47341411	2303	protein_coding	potassium	1097	258	444	409	233	10.8951	6.59902	32.4068	6.92584	13.4922
ENSRNOG00000011732	943.437	1431.11	1732.09	1770.99	2091.55	-0.38038	0.11321	0.99878	Psmb7	3	-	22871105	22952063	1696	protein_coding	proteasome	956	1548	1607	1905	1960	103.251	112.945	57.4616	84.55	99.3589
ENSRNOG00000047924	65.1327	52.6959	34.4909	104.121	66.1611	-0.44129	0.11327	0.99878	Zbtb7c	18	+	72005581	72462292	4037	protein_coding	zinc	66	57	32	112	62	1.56233	0.91952	1.02099	0.801261	0.509211
ENSRNOG00000011071	228.951	198.765	341.675	175.704	177.141	0.39507	0.11339	0.99878	Nt5e	8	+	95968652	96012696	3139	protein_coding	5'	232	215	317	189	166	3.39066	3.16625	4.61564	3.88692	6.48745
ENSRNOG00000057848	262.505	483.508	198.323	494.576	495.141	-0.42689	0.11339	0.99878	Cacng8	1	-	64330106	64350338	1266	protein_coding	calcium	266	523	184	532	464	23.6642	21.9438	13.1215	23.4437	9.33664
ENSRNOG00000013380	291.123	453.925	217.724	405.329	574.108	-0.417	0.11342	0.99878	Rhov	3	-	111078619	111087347	1746	protein_coding	ras	295	491	202	436	538	14.3165	18.7822	10.7422	16.2471	7.56647
ENSRNOG00000015257	2275.7	1202.76	1559.64	1377.75	892.108	0.40367	0.11345	0.99878	Coro2b	8	-	67376294	67492037	1671	protein_coding	coronin	2306	1301	1447	1482	836	49.9442	29.9542	86.1823	44.1834	55.6286
ENSRNOG00000045738	552.641	338.363	347.065	345.831	194.215	0.4163	0.11347	0.99878	Ak4	5	+	120250616	120305897	1025	protein_coding	adenylate	560	366	322	372	182	20.4377	10.631	34.1192	20.2635	20.1808
ENSRNOG00000011398	3.94744	5.54694	9.70057	41.8344	3.20135	-0.35232	0.11355	0.99878	LOC103692719	6	+	136150785	136250752	3871	protein_coding	tRNA	4	6	9	45	3	1.58184	0.112121	0.155931	0.212543	0.3609
ENSRNOG00000018524	411.52	235.745	734.009	313.293	226.228	0.44204	0.11356	0.99878	Ezr	1	-	47287874	47331412	2954	protein_coding	ezrin	417	255	681	337	212	8.06875	5.39668	11.0722	6.15263	18.6001
ENSRNOG00000054151	96.7122	71.1857	81.9159	61.3571	46.9531	0.41764	0.11378	0.99878	Pus10	14	+	108412152	108479781	3903	protein_coding	pseudouridine	98	77	76	66	44	1.5809	1.12054	2.60321	1.85864	2.07667
ENSRNOG00000016147	4902.72	7822.11	3676.51	7245.72	8868.79	-0.40278	0.11382	0.99878	Slc17a6	1	+	106998623	107038704	4051	protein_coding	solute	4968	8461	3411	7794	8311	108.346	122.834	76.5869	118.527	54.0911
ENSRNOG00000018905	9.86859	4.62245	17.2455	2.78896	2.13423	0.36363	0.11382	0.99878	Armc4	17	+	60287203	60474031	3111	protein_coding	armadillo	10	5	16	3	2	0.0543044	0.0384909	0.200741	0.091207	0.33039
ENSRNOG00000004696	2659.59	1681.65	1824.78	1737.52	1170.63	0.38028	0.11384	0.99878	Arhgap5	6	+	73345392	73405880	5021	protein_coding	Rho	2695	1819	1693	1869	1097	24.0902	15.0332	38.5223	23.627	24.8932
ENSRNOG00000059604	115.463	293.988	38.8023	223.117	421.51	-0.4359	0.11385	0.99878	AABR07012274.1	2	-	191984773	191986170	1350	protein_coding	loricrin	117	318	36	240	395	10.0113	17.5183	5.41237	13.3675	1.71307
ENSRNOG00000016842	24.6715	0	42.0358	0	1.06712	0.27855	0.11408	0.99878	Pifo	2	-	208616589	208633945	1125	protein_coding	primary	25	0	39	0	1	0	0.0646573	1.68603	0	2.70558
ENSRNOG00000054140	2360.57	3185.79	3224.9	3224.97	4696.37	-0.35343	0.11411	0.99878	Myl6	7	-	2906137	2909179	1709	protein_coding	myosin	2392	3446	2992	3469	4401	197.725	266.7	151.196	197.932	194.541
ENSRNOG00000056087	68.0933	36.9796	98.0835	29.7489	42.6846	0.44716	0.11412	0.99878	Erich2	3	+	56802714	56838918	1653	protein_coding	glutamate-rich	69	40	91	32	40	1.09016	1.44882	2.60682	1.37324	3.53651
ENSRNOG00000011552	673.038	598.145	547.543	519.676	408.705	0.32444	0.11416	0.99878	Mon1b	19	+	45938915	45945741	2017	protein_coding	MON1	682	647	508	559	383	15.607	11.369	21.1161	18.2036	16.1795
ENSRNOG00000058094	443.1	362.4	252.215	304.926	103.51	0.4427	0.11421	0.99878	AABR07028902.1	17	-	90370882	90522091	9111	protein_coding	-	449	392	234	328	97	2.02732	0.637432	3.07762	2.44162	1.64989
ENSRNOG00000003125	2405.96	3104.44	2657.96	3043.68	4058.24	-0.32369	0.11438	0.99878	Rogdi	10	+	10761477	10766095	1529	protein_coding	rogdi	2438	3358	2466	3274	3803	120.583	148.918	99.5775	124.632	103.608
ENSRNOG00000010018	6.90801	24.9612	9.70057	30.6786	33.0806	-0.4263	0.11458	0.99878	Clec4a3	4	-	155913366	155923079	779	protein_coding	C-type	7	27	9	33	31	2.38556	2.38261	0.561172	1.96691	0.742184
ENSRNOG00000024957	39.4744	1.84898	81.9159	9.29653	8.53692	0.35387	0.11469	0.99878	Dnali1	5	-	143053367	143062226	2246	protein_coding	dynein,	40	2	76	10	8	0.250729	0.21326	1.11221	0.0505334	2.17375
ENSRNOG00000009253	96.7122	54.5449	36.6466	41.8344	21.3423	0.44533	0.11472	0.99878	Igsf9b	8	+	28352772	28387383	3987	protein_coding	immunoglobulin	98	59	34	45	20	0.635594	0.300339	1.53502	0.839777	0.547821
ENSRNOG00000012363	331.585	326.345	310.418	272.388	223.027	0.32213	0.11479	0.99878	Peli2	15	+	24942218	25083931	3249	protein_coding	pellino	336	353	288	293	209	5.07845	3.85145	6.4584	6.16571	5.69441
ENSRNOG00000007242	434.218	283.818	272.694	264.951	187.812	0.3961	0.1148	0.99878	Ehmt1	3	-	1960957	2123820	6396	protein_coding	euchromatic	440	307	253	285	176	3.21438	2.11047	5.50334	3.48927	3.25511
ENSRNOG00000009508	0.986859	0	0	12.0855	1.06712	-0.22416	0.11486	NA	Casp6	2	+	230186198	230198555	1907	protein_coding	caspase	1	0	0	13	1	0.715618	0.0585265	0.0610463	0	0
ENSRNOG00000008551	4789.23	3971.61	4794.24	5024.78	6588.37	-0.31086	0.11494	0.99878	Rps7	6	-	47899525	47904437	1258	protein_coding	ribosomal	4853	4296	4448	5405	6174	480.845	583.971	478.786	385.14	451.406
ENSRNOG00000058842	11553.2	4733.39	5950.76	5978.6	2992.19	0.43578	0.11501	0.99878	Sptbn2	1	+	219964429	220005068	8178	protein_coding	spectrin,	11707	5120	5521	6431	2804	44.2838	20.5286	89.3992	35.5288	43.3688
ENSRNOG00000013439	7.89487	1.84898	12.9341	0	1.06712	0.29612	0.11508	0.99878	Cpn1	1	-	263733519	263762785	2149	protein_coding	carboxypeptidase	8	2	12	0	1	0	0.0278607	0.232482	0.0528143	0.358716
ENSRNOG00000008728	837.843	615.71	493.651	550.355	326.537	0.4027	0.11516	0.99878	Unc79	6	+	126874193	127064626	7578	protein_coding	unc-79	849	666	458	592	306	4.39927	2.41766	6.99662	4.98744	3.88255
ENSRNOG00000052688	71.0539	16.6408	84.0716	26.9599	22.4094	0.43159	0.11525	0.99878	Dnah2	10	-	56029029	56154548	14160	protein_coding	dynein,	72	18	78	29	21	0.115332	0.0887941	0.317544	0.0721385	0.353865
ENSRNOG00000019926	566.457	535.28	719.998	693.521	936.927	-0.34641	0.11544	0.99878	Ramp1	9	+	98313632	98364205	808	protein_coding	receptor	574	579	668	746	878	51.9925	65.0596	44.3645	40.6654	53.1094
ENSRNOG00000006943	66.1196	61.9408	48.5028	93.895	83.235	-0.41026	0.11552	0.99878	AABR07072108.1	10	+	38661901	38673769	966	protein_coding	-	67	67	45	101	78	5.88786	4.83443	4.33144	3.93601	2.99255
ENSRNOG00000013326	209.214	300.459	228.502	212.891	104.577	0.41934	0.11556	0.99878	Hmbox1	15	-	48199995	48284548	1297	protein_coding	homeobox	212	325	212	229	98	9.94281	4.52391	10.2078	14.2201	10.5003
ENSRNOG00000000633	75.9882	104.467	111.018	54.8495	72.5638	0.41458	0.11566	0.99878	Rhobtb1	20	-	20638579	20713128	5117	protein_coding	Rho-related	77	113	103	59	68	0.925746	1.13439	1.33984	1.78675	1.84361
ENSRNOG00000019614	65.1327	0.92449	22.6347	4.64827	0	0.29703	0.11566	0.99878	Ptpn22	2	+	206342066	206390348	2747	protein_coding	protein	66	1	21	5	0	0.1025	0	1.50045	0.0206585	0.491097
ENSRNOG00000054475	10.8555	3.69796	4.31136	0.929653	0	0.29772	0.11567	0.99878	AABR07068007.2	9	+	76913639	77006527	1221	protein_coding	uncharacterized	11	4	4	1	0	0.0461209	0	0.562616	0.18591	0.210451
ENSRNOG00000032258	84.8699	122.957	109.94	66.0054	76.8323	0.40364	0.11588	0.99878	Swt1	13	-	68728266	68785771	3679	protein_coding	SWT1	86	133	102	71	72	1.19494	1.28835	1.60512	2.25571	1.95831
ENSRNOG00000007907	1670.75	473.339	1042.27	687.943	555.967	0.43975	0.11592	0.99878	Tmem178a	6	+	3657325	3716078	1665	protein_coding	transmembrane	1693	512	967	740	521	25.0283	18.7349	63.5006	17.4507	37.3094
ENSRNOG00000017409	28.6189	4.62245	11.8562	108.769	3.20135	-0.3399	0.11594	0.99878	Wnt6	9	+	82033543	82047166	2057	protein_coding	Wnt	29	5	11	117	3	3.20306	0.0873203	0.880438	0.137941	0.34353
ENSRNOG00000006962	809.224	1419.09	267.304	1341.49	1750.07	-0.44481	0.11601	0.99878	Stk32c	1	-	211440335	211520699	2175	protein_coding	serine/threonine	820	1535	248	1443	1640	37.3612	45.1453	23.5445	40.0504	7.32485
ENSRNOG00000042886	357.243	467.792	543.232	439.726	961.471	-0.41762	0.11605	0.99878	Rps28	7	-	18682071	18683440	339	protein_coding	ribosomal	362	506	504	473	901	78.5733	159.13	66.6874	84.705	95.5074
ENSRNOG00000004171	47.3692	21.2633	53.892	22.3117	18.141	0.44275	0.1161	0.99878	Dnah9	10	-	52351192	52710862	13339	protein_coding	dynein,	48	23	50	24	17	0.101321	0.0763052	0.224726	0.0978504	0.240798
ENSRNOG00000001261	23.6846	16.6408	22.6347	29.7489	48.0202	-0.44472	0.11612	0.99878	Ftcd	20	-	12806957	12820466	1866	protein_coding	formimidoyltransferase	24	18	21	32	45	0.965721	1.44387	0.80322	0.547418	0.72296
ENSRNOG00000056150	1917.47	1469.01	1286.94	1361.01	854.759	0.37609	0.11614	0.99878	Purb	14	-	86736878	86739335	2458	protein_coding	purine	1943	1589	1194	1464	801	33.5407	19.511	49.3658	36.686	31.2053
ENSRNOG00000023085	146.055	218.18	213.412	247.288	292.39	-0.3747	0.11618	0.99878	Pmel	7	+	3133506	3143911	2438	protein_coding	premelanosome	148	236	198	266	274	6.14414	6.72892	3.79108	5.49334	5.2172
ENSRNOG00000057404	0	8.32041	4.31136	52.0606	1.06712	-0.27791	0.11622	0.99878	Slc47a1	10	-	47632192	47666921	1954	protein_coding	solute	0	9	4	56	1	1.6139	0.0306411	0	0.261382	0.131505
ENSRNOG00000037508	160.858	163.635	128.263	171.986	260.376	-0.38637	0.11624	0.99878	Hscb	12	+	51878153	51888669	954	protein_coding	HscB	163	177	119	185	244	10.9204	15.3133	10.6702	10.5289	8.01318
ENSRNOG00000031939	146.055	169.182	79.7602	180.353	230.497	-0.42193	0.11632	0.99878	AABR07066416.1	9	-	8629216	8632017	555	protein_coding	-	148	183	74	194	216	19.6844	23.3018	16.6534	18.7118	8.56535
ENSRNOG00000050051	167.766	237.594	279.161	230.554	486.604	-0.42441	0.11635	0.99878	Pin4	X	+	72004482	72011664	465	protein_coding	peptidylprolyl	170	257	259	248	456	30.0339	58.7138	22.8313	31.3645	35.7811
ENSRNOG00000024657	291.123	105.392	178.922	131.081	93.9061	0.43889	0.11647	0.99878	Mfsd4a	13	-	48807720	48848997	3592	protein_coding	major	295	114	166	141	88	3.10894	2.06296	7.21334	2.53304	4.17536
ENSRNOG00000001250	898.042	637.898	1409.82	761.386	519.685	0.41519	0.11655	0.99878	Lfng	12	-	16118634	16126953	2137	protein_coding	LFNG	910	690	1308	819	487	21.5821	13.6443	26.5933	18.3233	39.3196
ENSRNOG00000007982	1232.59	1356.23	1369.94	1160.21	935.86	0.29123	0.11655	0.99878	Slc9a1	5	+	151573092	151627316	5564	protein_coding	solute	1249	1467	1271	1248	877	12.6311	9.43715	14.0188	14.9624	14.6745
ENSRNOG00000053269	525.009	793.212	634.848	792.065	962.538	-0.34852	0.11655	0.99878	Tmem106c	7	+	139444994	139450589	1399	protein_coding	transmembrane	532	858	589	852	902	34.2954	38.6026	23.7481	34.8039	27.0461
ENSRNOG00000009887	1549.37	1400.6	1549.93	1304.3	1110.87	0.27796	0.11666	0.99878	Arih1	8	-	64166360	64268555	5112	protein_coding	ariadne	1570	1515	1438	1403	1041	22.262	17.562	27.6267	24.225	26.0291
ENSRNOG00000046922	133.226	110.014	131.497	92.0357	85.3692	0.37611	0.11675	0.99878	Phactr4	5	-	150546430	150609352	3365	protein_coding	phosphatase	135	119	122	99	80	1.65678	1.42342	2.50544	2.00687	2.32906
ENSRNOG00000015980	28.6189	23.1122	24.7903	13.9448	11.7383	0.44253	0.11687	0.99878	Dclre1c	17	-	78783437	78812111	2371	protein_coding	DNA	29	25	23	15	11	0.356265	0.277773	0.763838	0.598365	0.623164
ENSRNOG00000049849	55.2641	68.4123	54.9699	45.553	24.5436	0.43761	0.11698	0.99878	Fam199x	X	+	107695491	107723594	1161	protein_coding	family	56	74	51	49	23	2.37672	1.18611	3.01225	3.61707	2.82192
ENSRNOG00000048095	27.6321	47.149	21.5568	13.0151	18.141	0.43963	0.11704	0.99878	RGD1564801	1	-	75152883	75154325	1443	protein_coding	similar	28	51	20	14	17	0.546355	0.70536	1.21179	2.00568	0.890369
ENSRNOG00000045997	17.7635	26.8102	24.7903	40.9047	40.5504	-0.44234	0.11705	0.99878	Chst14	3	+	110734105	110736162	2058	protein_coding	carbohydrate	18	29	23	44	38	1.20398	1.10552	0.546213	0.79967	0.717941
ENSRNOG00000023348	50.3298	45.3	39.8801	30.6786	22.4094	0.43777	0.11714	0.99878	Tbc1d2	5	-	62212982	62260105	4307	protein_coding	TBC1	51	49	37	33	21	0.452483	0.306142	0.775498	0.677063	0.57874
ENSRNOG00000013386	1476.34	1975.63	2175.08	2055.46	3124.51	-0.36522	0.11717	0.99878	Psmb5	15	-	33259043	33263659	873	protein_coding	proteasome	1496	2137	2018	2211	2928	142.622	200.81	107.017	138.915	148.495
ENSRNOG00000004610	109.541	68.4123	80.8381	165.478	102.443	-0.42084	0.1172	0.99878	Lum	7	+	38819771	38826862	2015	protein_coding	lumican	111	74	75	178	96	4.9746	2.85249	3.44019	2.08408	2.39107
ENSRNOG00000046912	2262.87	1634.5	1864.66	1525.56	1463.01	0.31021	0.11722	0.99878	Nr1d2	15	+	8730871	8757165	4610	protein_coding	nuclear	2293	1768	1730	1641	1371	28.0372	24.9045	43.4462	30.4406	33.7183
ENSRNOG00000015953	1331.27	1728.8	1569.34	1788.65	2170.51	-0.3086	0.11729	0.99878	Oaz2	8	+	71216178	71228713	567	protein_coding	ornithine	1349	1870	1456	1924	2034	191.089	214.781	148.581	187.162	164.962
ENSRNOG00000007120	1372.72	1249.91	1182.39	1123.02	853.692	0.30855	0.11752	0.99878	Mtmr3	14	-	84701559	84820415	5931	protein_coding	myotubularin	1391	1352	1097	1208	800	13.9915	9.85152	17.8668	15.7805	14.4943
ENSRNOG00000060248	556.589	718.329	695.207	697.24	1117.27	-0.36514	0.11767	0.99878	Chchd6	4	-	121340952	121565212	1078	protein_coding	coiled-coil-helix-coiled-coil-helix	564	777	645	750	1047	39.1792	58.1509	32.6735	40.9035	38.4368
ENSRNOG00000030914	5.92115	10.1694	26.946	1.85931	5.33558	0.36356	0.11782	0.99878	Lexm	5	-	126196071	126221916	1950	protein_coding	lymphocyte	6	11	25	2	5	0.0577576	0.15352	0.192155	0.320122	0.823591
ENSRNOG00000010477	468.758	459.471	423.591	555.003	569.839	-0.28266	0.11791	0.99878	Pomt1	3	+	11254026	11271872	3276	protein_coding	protein-O-mannosyltransferase	475	497	393	597	534	10.9295	10.394	9.64367	9.16913	8.20753
ENSRNOG00000009596	166.779	64.7143	48.5028	59.4978	30.9463	0.4387	0.11792	0.99878	LOC103689945	15	-	3760867	3773340	5446	protein_coding	zinc	169	70	45	64	29	0.661783	0.318822	1.93796	0.729421	0.530813
ENSRNOG00000027770	1834.57	1238.82	1214.73	1289.43	500.477	0.42594	0.11797	0.99878	Trpm3	1	+	240355149	240757583	6560	protein_coding	transient	1859	1340	1127	1387	469	11.9066	4.28053	17.6974	11.592	11.0364
ENSRNOG00000002903	2798.73	2265.92	2777.6	2230.24	1905.87	0.29473	0.11808	0.99878	Specc1	10	+	48240127	48542292	7438	protein_coding	sperm	2836	2451	2577	2399	1786	27.4363	21.7166	35.9686	28.2477	33.6204
ENSRNOG00000050819	5.92115	8.32041	15.0898	39.9751	10.6712	-0.39848	0.11813	0.99878	Birc5	10	+	106856097	106864413	873	protein_coding	baculoviral	6	9	14	43	10	2.77375	0.685826	0.429212	0.585041	1.0302
ENSRNOG00000024213	480.6	357.778	587.423	363.494	322.269	0.36611	0.11826	0.99878	Golim4	2	-	174322673	174413236	2473	protein_coding	golgi	487	387	545	391	302	10.2127	8.38661	14.1064	10.1864	16.2388
ENSRNOG00000015036	135.2	162.71	191.856	342.112	163.269	-0.41892	0.11831	0.99878	Ccn2	1	-	21851660	21854773	2712	protein_coding	cellular	137	176	178	368	153	8.23011	3.63801	3.39782	3.96657	4.5412
ENSRNOG00000034190	47.3692	37.9041	10.7784	7.43723	17.0738	0.41152	0.11844	0.99878	Ighm	6	-	138054662	138662511	7244	protein_coding	immunoglobulin	48	41	10	8	16	0.301747	0.641636	2.00778	1.55841	0.430275
ENSRNOG00000002394	2013.19	1397.83	1325.74	1274.55	1058.58	0.3506	0.11864	0.99878	Tpr	13	+	67611708	67672827	7527	protein_coding	translocated	2040	1512	1230	1371	992	10.2572	7.89074	16.9256	11.3996	10.4976
ENSRNOG00000008605	450.008	599.994	684.429	627.516	1016.96	-0.38207	0.11864	0.99878	Ost4	6	+	26836216	26837440	580	protein_coding	oligosaccharyltransferase	456	649	635	675	953	75.7205	113.663	56.7278	73.3667	81.2599
ENSRNOG00000007808	11630.1	17423.9	10357	14440.3	23362.4	-0.38831	0.11866	0.99878	Nap1l5	4	-	89149317	89151184	1609	protein_coding	nucleosome	11785	18847	9609	15533	21893	543.642	814.662	457.413	664.728	383.644
ENSRNOG00000020746	375.993	619.408	610.058	644.25	873.967	-0.3806	0.11868	0.99878	Lin7b	1	-	101358396	101360971	624	protein_coding	lin-7	381	670	566	693	819	62.5406	78.5828	38.1308	60.9324	58.2691
ENSRNOG00000019178	701.657	878.265	919.398	887.819	1397.92	-0.36015	0.11878	0.99878	Taf10	1	-	170585167	170586603	920	protein_coding	TATA-box	711	950	853	955	1310	58.456	85.2534	48.2633	58.5995	59.5618
ENSRNOG00000008629	3561.57	4024.3	4097.95	3405.32	2874.81	0.27631	0.1188	0.99878	Secisbp2l	3	-	118006151	118051289	6207	protein_coding	SECIS	3609	4353	3802	3663	2694	33.2329	25.9863	36.3112	39.7983	39.3493
ENSRNOG00000011339	990.807	428.039	522.753	502.942	300.926	0.42704	0.11884	0.99878	Slk	1	+	267359830	267412810	3961	protein_coding	STE20-like	1004	463	485	541	282	7.69141	4.26258	15.8294	6.63337	7.86581
ENSRNOG00000054562	361.19	48.0735	197.245	118.066	59.7584	0.42786	0.11915	0.99878	AABR07043098.1	19	-	20559528	20568309	795	lincRNA	-	366	52	183	127	56	8.99601	4.21744	28.7507	3.71188	14.7873
ENSRNOG00000028566	322.703	384.588	561.555	673.069	528.222	-0.38148	0.11918	0.99878	Pld4	6	+	137323713	137331231	1989	protein_coding	phospholipase	327	416	521	724	495	20.4983	14.9004	10.2671	11.8691	16.8271
ENSRNOG00000052296	2898.41	1476.41	1181.31	1463.27	808.873	0.42935	0.11919	0.99878	Shank3	7	+	130474279	130534679	7849	protein_coding	SH3	2937	1597	1096	1574	758	33.5368	17.1712	69.3972	34.2899	26.6391
ENSRNOG00000017568	3088.87	3619.38	2913.4	3529.89	4780.68	-0.31679	0.11923	0.99878	Rit2	18	-	23700013	24057917	1901	protein_coding	Ras-like	3130	3915	2703	3797	4480	112.479	141.099	102.825	116.871	91.3419
ENSRNOG00000017933	7.89487	6.47143	5.3892	19.5227	12.8054	-0.4078	0.11925	0.99878	Ccdc3	17	-	76995043	77093308	822	protein_coding	coiled-coil	8	7	5	21	12	1.43867	0.874053	0.60779	0.483264	0.390755
ENSRNOG00000004505	947.385	894.906	782.512	805.08	387.363	0.39623	0.11927	0.99878	Nfic	7	+	11152038	11177664	1565	protein_coding	nuclear	960	968	726	866	363	31.1614	13.8874	38.3082	35.101	29.8008
ENSRNOG00000022860	1102.32	1415.39	1387.18	1374.96	2176.91	-0.3563	0.11939	0.99878	Swi5	3	-	11307981	11317049	685	protein_coding	SWI5	1117	1531	1287	1479	2040	121.588	178.307	101.835	126.836	120.696
ENSRNOG00000015667	26.6452	25.8857	2.15568	46.4827	48.0202	-0.39795	0.1194	0.99878	Epcam	6	-	11281964	11298216	1750	protein_coding	epithelial	27	28	2	50	45	1.60896	1.53958	0.96352	0.907984	0.0734173
ENSRNOG00000055293	437.179	396.606	394.49	373.721	167.537	0.40823	0.11947	0.99878	Ptprb	7	+	59326518	59425718	7060	protein_coding	protein	443	429	366	402	157	3.48654	1.44771	4.26082	3.74947	3.62111
ENSRNOG00000015544	137.173	181.2	142.275	180.353	253.973	-0.37774	0.11949	0.99878	LOC100909441	2	+	199199845	199203637	1347	protein_coding	tubulin	139	196	132	194	238	8.1105	10.5788	6.4444	8.25746	6.29525
ENSRNOG00000050888	1.97372	0	0	1.85931	13.8725	-0.23604	0.11951	NA	LOC691320	7	+	13881583	13887854	789	protein_coding	similar	2	0	0	2	13	0.142747	0.986494	0.158303	0	0
ENSRNOG00000025570	2518.46	2506.29	2351.85	2868.91	3059.42	-0.24647	0.11966	0.99878	Os9	7	-	70380311	70407177	2684	protein_coding	OS9,	2552	2711	2182	3086	2867	64.7481	63.9548	59.379	57.3198	52.225
ENSRNOG00000019804	2570.77	3075.78	2863.82	3084.59	4238.58	-0.31347	0.11967	0.99878	B3gat3	1	+	225120061	225126579	1574	protein_coding	beta-1,3-glucuronyltransferase	2605	3327	2657	3318	3972	118.709	151.089	103.357	119.952	108.441
ENSRNOG00000000661	323.69	297.686	396.645	263.092	249.705	0.33317	0.1197	0.99878	Hps4	12	-	50285278	50314406	2906	protein_coding	HPS4,	328	322	368	283	234	6.07114	5.33722	7.80332	6.96121	9.00585
ENSRNOG00000010149	92.7648	116.486	118.562	138.518	168.604	-0.37452	0.1197	0.99878	Cmc1	8	-	126437345	126495347	676	protein_coding	C-x(9)-C	94	126	110	149	158	12.4123	13.9939	8.68393	10.5775	10.4533
ENSRNOG00000012878	69.0801	87.8265	104.551	54.8495	59.7584	0.41014	0.11973	0.99878	Atp7b	16	+	74865516	74945286	6860	protein_coding	ATPase	70	95	97	59	56	0.53963	0.544562	0.710009	0.875614	1.01207
ENSRNOG00000001410	384.875	353.155	291.017	270.529	249.705	0.33103	0.11977	0.99878	Gigyf1	12	-	22236165	22245100	3939	protein_coding	GRB10	390	382	270	291	234	4.16026	3.55679	6.18321	5.50345	4.40336
ENSRNOG00000009329	1917.47	882.888	1334.37	1039.35	816.343	0.40126	0.11978	0.99878	Nr1d1	10	-	86683875	86690815	2549	protein_coding	nuclear	1943	955	1238	1118	765	27.1023	19.717	52.2346	23.3299	34.2356
ENSRNOG00000002652	1616.48	1838.81	2887.54	1635.26	1361.64	0.37628	0.11982	0.99878	Rap1gap2	10	-	61177936	61361250	4563	protein_coding	RAP1	1638	1989	2679	1759	1276	32.4241	25.0074	33.484	36.9472	56.3336
ENSRNOG00000038241	23.6846	4.62245	15.0898	5.57792	1.06712	0.35254	0.12017	0.99878	LOC100359752	18	-	81644858	81682206	2043	protein_coding	hypothetical	24	5	14	6	1	0.165385	0.0293062	0.733631	0.138886	0.440216
ENSRNOG00000056421	24.6715	1.84898	30.1795	5.57792	1.06712	0.32977	0.12036	0.99878	AABR07052897.2	3	-	83146156	83149158	1176	lincRNA	-	25	2	28	6	1	0.287314	0.0509121	1.3276	0.0965119	1.52953
ENSRNOG00000032070	368.098	328.194	271.616	277.966	181.41	0.37298	0.12068	0.99878	Dync2h1	8	-	5217217	5429581	12912	protein_coding	dynein	373	355	252	299	170	1.30404	0.788286	1.80406	1.56025	1.25376
ENSRNOG00000015033	1784.24	1097.37	1712.69	1229	992.417	0.36202	0.12073	0.99878	Mxd4	14	+	81819415	81833456	4059	protein_coding	Max	1808	1187	1589	1322	930	44.9286	33.6038	68.1414	40.6524	61.6038
ENSRNOG00000016847	1137.85	1389.51	1288.02	1089.55	927.323	0.29206	0.12077	0.99878	Bace1	8	+	50139997	50162361	2226	protein_coding	beta-secretase	1153	1503	1195	1172	869	29.6494	23.3735	32.3474	38.317	34.4865
ENSRNOG00000015283	107.568	79.5061	51.7364	61.3571	21.3423	0.4386	0.12086	0.99878	Nt5c1a	5	+	140888973	140904207	1367	protein_coding	5'-nucleotidase,	109	86	48	66	20	2.71887	0.875971	4.97958	3.57016	2.25569
ENSRNOG00000060061	425.336	235.745	279.161	212.891	219.826	0.38944	0.12095	0.99878	Sowaha	10	-	38836614	38838272	1659	protein_coding	sosondowah	431	255	259	229	206	7.77325	7.43445	16.2243	8.72272	10.029
ENSRNOG00000014368	3337.56	2915.84	2455.32	2447.78	2070.2	0.30913	0.12097	0.99878	Eif4g3	5	+	156396695	156564037	5591	protein_coding	eukaryotic	3382	3154	2278	2633	1940	28.1141	22.0237	40.0469	33.9375	27.7472
ENSRNOG00000014647	603.958	592.598	480.717	658.195	785.397	-0.31291	0.12107	0.99878	Cbfb	19	+	37127508	37171069	2902	protein_coding	core-binding	612	641	446	708	736	13.7388	15.1848	13.1701	12.5348	9.87288
ENSRNOG00000010691	55.2641	53.6204	38.8023	78.0909	73.6309	-0.4145	0.12108	0.99878	Cmtm3	19	-	830877	838099	1609	protein_coding	CKLF-like	56	58	36	84	69	2.93993	2.56756	2.17354	2.04564	1.43732
ENSRNOG00000025539	370.072	369.796	213.412	255.655	168.604	0.40371	0.12111	0.99878	Vps13a	1	-	235653121	235813030	7005	protein_coding	vacuolar	375	400	198	275	158	2.21074	1.35045	3.34317	3.24048	1.81578
ENSRNOG00000019956	938.503	768.251	875.207	721.411	643.47	0.2918	0.12115	0.99878	Kdm4a	5	-	136967650	137014430	4658	protein_coding	lysine	951	831	812	776	603	9.89345	8.17369	13.4458	10.6766	11.8096
ENSRNOG00000020619	1409.23	1355.3	1519.76	1573.9	2040.32	-0.29532	0.1212	0.99878	Eif3g	8	-	21911625	21915716	1106	protein_coding	eukaryotic	1428	1466	1410	1693	1912	86.2016	103.505	80.6321	75.2206	81.8974
ENSRNOG00000003147	10825.8	14152.1	11606.2	13866.7	17449.5	-0.30857	0.1213	0.99878	Sqstm1	10	-	35704730	35716294	2027	protein_coding	sequestosome	10970	15308	10768	14916	16352	624.052	727.368	508.975	645.404	513.921
ENSRNOG00000013624	28.6189	32.3571	19.4011	14.8745	11.7383	0.43589	0.12133	0.99878	Uevld	1	-	102982123	103014388	2717	protein_coding	UEV	29	35	18	16	11	0.331622	0.242399	0.666566	0.731032	0.425588
ENSRNOG00000032522	632.577	1155.61	369.699	1081.19	1263.46	-0.4287	0.12136	0.99878	B630019K06Rik	X	-	14889608	14890606	999	protein_coding	RIKEN	641	1250	343	1163	1184	65.5583	70.9601	40.0708	71.0072	22.0564
ENSRNOG00000010301	183.556	87.8265	113.173	86.4578	73.6309	0.42332	0.12159	0.99878	Eif4e3	4	-	132068598	132111079	2512	protein_coding	eukaryotic	186	95	105	93	69	2.08486	1.64459	4.62411	2.14616	2.6852
ENSRNOG00000022767	518.101	973.488	379.4	924.075	1022.3	-0.41825	0.1216	0.99878	Elfn1	12	-	16749374	16813838	4144	protein_coding	extracellular	525	1053	352	994	958	13.5077	13.8412	7.91179	14.42	5.45669
ENSRNOG00000018373	1061.86	1340.51	1047.66	1053.3	527.155	0.39111	0.12163	0.99878	Tln2	8	-	73014137	73194837	7884	protein_coding	talin	1076	1450	972	1133	494	10.2759	4.76358	10.8225	13.2527	10.0566
ENSRNOG00000018911	914.818	954.998	1086.46	826.462	752.316	0.28197	0.12164	0.99878	Pfkfb3	17	+	70684134	70713726	4717	protein_coding	6-phosphofructo-2-kinase/fructose-2,6-biphosphatase	927	1033	1008	889	705	20.1298	16.9723	23.2776	23.5712	26.037
ENSRNOG00000006093	379.941	641.596	238.203	594.048	735.242	-0.42192	0.1217	0.99878	LRRTM1	4	+	108301129	108316373	2923	protein_coding	leucine	385	694	221	639	689	12.3108	14.113	8.22559	13.4738	4.85702
ENSRNOG00000024867	207.24	314.327	284.55	331.886	408.705	-0.36171	0.12173	0.99878	Eme2	10	-	14254252	14256930	1125	protein_coding	essential	210	340	264	357	383	17.8702	20.3833	11.6574	17.1508	15.075
ENSRNOG00000030199	530.93	621.257	760.956	738.145	972.142	-0.34333	0.12174	0.99878	Tmem192	16	-	26619598	26633796	2266	protein_coding	transmembrane	538	672	706	794	911	19.7321	24.0706	14.8271	16.8294	20.0148
ENSRNOG00000022847	1048.04	1015.09	892.452	876.663	637.068	0.31963	0.12175	0.99878	Dop1a	8	+	94122728	94225031	7697	protein_coding	DOP1	1062	1098	828	943	597	6.89928	4.64388	8.61664	8.09541	6.91059
ENSRNOG00000018144	993.767	1090.9	1058.44	911.99	774.726	0.27725	0.12178	0.99878	Depdc5	14	-	83089000	83219464	8295	protein_coding	DEP	1007	1180	982	981	726	8.17214	6.43011	9.30289	9.90589	9.33192
ENSRNOG00000002632	3434.27	3036.95	3625.86	3632.16	5074.13	-0.3147	0.12196	0.99878	Naca	7	+	2458264	2470674	6816	protein_coding	nascent	3480	3285	3364	3907	4755	78.8028	101.968	77.8393	66.7695	77.4011
ENSRNOG00000000064	486.522	612.012	850.416	621.008	1409.66	-0.41846	0.12199	0.99878	Atp5me	14	+	2325308	2326436	289	protein_coding	ATP	493	662	789	668	1321	130.164	273.674	106.533	129.992	175.382
ENSRNOG00000049949	4493.17	4769.44	6160.94	4403.77	3460.65	0.32336	0.12199	0.99878	Hapln4	16	-	21081377	21089508	3687	protein_coding	hyaluronan	4553	5159	5716	4737	3243	72.3509	52.6626	77.1187	79.4055	99.5922
ENSRNOG00000002004	261.518	82.2796	272.694	142.237	78.9665	0.4377	0.122	0.99878	Prdm8	14	-	13054771	13058172	2070	protein_coding	PR/SET	265	89	253	153	74	4.16835	2.14348	8.00646	2.44347	7.86297
ENSRNOG00000002950	33.5532	33.2816	31.2574	43.6937	64.0269	-0.42951	0.12201	0.99878	Lyl1	19	+	25815207	25818074	1459	protein_coding	LYL1,	34	36	29	47	60	1.81408	2.4622	1.45532	1.40025	1.27688
ENSRNOG00000010737	3240.85	2629.25	2827.18	2385.49	2303.9	0.27272	0.12206	0.99878	Mbnl2	15	+	105640097	105797932	4577	protein_coding	muscleblind-like	3284	2844	2623	2566	2159	31.5711	28.2423	44.8082	35.262	36.8149
ENSRNOG00000023972	367.112	354.08	551.854	342.112	258.242	0.37567	0.12223	0.99878	Col4a2	16	-	83387364	83438561	4938	protein_coding	collagen	372	383	512	368	242	4.19672	2.93422	4.70465	4.40155	6.66078
ENSRNOG00000003919	325.664	286.592	251.137	224.976	211.289	0.33063	0.12226	0.99878	Rps6kb1	10	-	73824202	73865364	2281	protein_coding	ribosomal	330	310	233	242	198	5.97453	5.19718	9.03491	7.71249	6.56201
ENSRNOG00000020955	0	0.92449	0	2.78896	7.46981	-0.22214	0.12242	NA	Myl3	8	+	119030875	119036996	902	protein_coding	myosin	0	1	0	3	7	0.187296	0.464643	0	0.0629146	0
ENSRNOG00000011431	649.353	525.11	491.495	496.435	284.92	0.37873	0.12246	0.99878	Mfhas1	16	-	60128201	60208462	3177	protein_coding	malignant	658	568	456	534	267	9.46537	5.03179	12.9343	10.1459	9.22049
ENSRNOG00000033916	46.3824	78.5816	84.0716	108.769	106.712	-0.41509	0.12252	0.99878	AC141489.1	5	+	159606647	159606989	343	protein_coding	-	47	85	78	117	100	19.209	17.4556	8.55734	14.0632	14.6085
ENSRNOG00000011954	218.096	362.4	58.2034	371.861	454.591	-0.4346	0.12267	0.99878	Kiss1r	7	-	12606210	12609868	1502	protein_coding	KISS1	221	392	54	400	426	17.4346	19.7413	10.6823	17.218	2.68496
ENSRNOG00000024620	22.6978	19.4143	18.3233	37.1861	34.1477	-0.43634	0.12269	0.99878	Mamdc2	1	-	241072072	241155537	1986	protein_coding	MAM	23	21	17	40	32	1.16773	0.993221	0.744613	0.617796	0.566139
ENSRNOG00000023285	27.6321	30.5082	22.6347	38.1158	54.4229	-0.43411	0.12275	0.99878	AABR07061842.1	4	-	148951616	148952561	946	processed_pseudogene	aldo-keto	28	33	21	41	51	2.44065	3.2278	1.84843	1.97962	1.42605
ENSRNOG00000054626	3810.26	4176.85	4506.45	4589.7	5944.9	-0.29463	0.12277	0.99878	Rps8	5	-	136020941	136023511	696	protein_coding	ribosomal	3861	4518	4181	4937	5571	399.455	479.239	346.438	368.379	385.902
ENSRNOG00000000420	450.008	536.204	495.807	573.596	687.222	-0.30238	0.12278	0.99878	Nelfe	20	+	4530342	4536209	1608	protein_coding	negative	456	580	460	617	644	29.1001	32.2931	23.8504	27.5665	24.7491
ENSRNOG00000028311	274.347	25.8857	93.7721	69.724	28.8121	0.40286	0.12292	0.99878	AABR07058998.1	4	-	476977	482645	551	protein_coding	canopy	278	28	87	75	27	10.5853	4.05153	43.5118	3.98238	14.0072
ENSRNOG00000010150	1234.56	1156.54	1307.42	994.729	1023.36	0.26034	0.12293	0.99878	Strbp	3	-	21828298	21904270	3269	protein_coding	spermatid	1251	1251	1213	1070	959	23.0159	21.9319	29.8416	27.1173	29.7644
ENSRNOG00000007433	1969.77	2300.13	1506.82	2140.06	3142.65	-0.35839	0.12305	0.99878	Cyb561	10	-	94136993	94147621	2748	protein_coding	cytochrome	1996	2488	1398	2302	2945	72.9921	99.282	70.1863	79.4997	50.5674
ENSRNOG00000046254	104.607	115.561	121.796	227.765	117.383	-0.40822	0.12305	0.99878	Adgre1	9	-	9431860	9585865	3268	protein_coding	adhesion	106	125	113	245	110	4.2218	2.0153	2.02562	2.17063	2.22128
ENSRNOG00000005960	1227.65	1971.94	365.388	1946.69	2413.81	-0.43638	0.1231	0.99878	RGD1311744	8	-	43315592	43336304	3591	protein_coding	similar	1244	2133	339	2094	2262	32.8379	37.7142	21.6342	33.708	6.06444
ENSRNOG00000018522	5.92115	16.6408	15.0898	15.8041	43.7517	-0.40835	0.1231	0.99878	Echs1	1	-	212570195	212579057	1497	protein_coding	enoyl-CoA	6	18	14	17	41	0.6395	1.6398	0.250302	0.682352	0.600776
ENSRNOG00000020075	5348.78	6151.56	6318.3	6791.12	7894.52	-0.27252	0.12311	0.99878	Eef1g	1	+	225163391	225173995	1395	protein_coding	eukaryotic	5420	6654	5862	7305	7398	294.89	317.518	242.639	270.687	269.947
ENSRNOG00000008142	1054.95	392.908	510.896	481.56	309.463	0.42788	0.1232	0.99878	Brpf1	4	+	145264462	145280857	4663	protein_coding	bromodomain	1069	425	474	518	290	6.25573	3.72358	14.3168	5.17227	6.53009
ENSRNOG00000012726	188.49	161.786	205.868	142.237	131.255	0.34925	0.12321	0.99878	Zbtb5	5	-	60538928	60559533	5197	protein_coding	zinc	191	175	191	153	123	4.05458	3.46557	5.61319	4.67344	5.77405
ENSRNOG00000028946	2130.63	1114.93	2071.61	1406.57	1016.96	0.3925	0.12323	0.99878	Cdc42ep4	10	-	102244681	102269272	2830	protein_coding	CDC42	2159	1206	1922	1513	953	30.1069	20.1621	47.6432	24.1835	43.6288
ENSRNOG00000011533	364.151	415.096	370.777	455.53	517.551	-0.29724	0.12329	0.99878	Irx3	19	-	15838714	15840990	1567	protein_coding	iroquois	369	449	344	490	485	17.6092	18.5311	14.7059	16.2606	14.1025
ENSRNOG00000017728	268.426	241.292	271.616	203.594	198.483	0.31509	0.12335	0.99878	Edrf1	1	+	205706468	205743653	5426	protein_coding	erythroid	272	261	252	219	186	2.32035	2.09526	3.19596	2.78673	3.04582
ENSRNOG00000058866	3773.75	2936.18	2333.53	2709.01	1337.1	0.40022	0.12338	0.99878	Myo5a	8	+	82037977	82156617	5846	protein_coding	myosin	3824	3176	2165	2914	1253	29.4452	13.4614	42.8513	32.3407	24.956
ENSRNOG00000016684	2769.13	1970.09	2072.69	2022	1249.59	0.365	0.12355	0.99878	Wnk2	17	+	15924048	16032420	6869	protein_coding	WNK	2806	2131	1923	2175	1171	19.5066	11.1659	27.9082	19.2598	19.6741
ENSRNOG00000027408	875.344	1029.88	831.015	966.839	1487.56	-0.34486	0.12359	0.99878	Ppid	2	+	178354890	178366685	1113	protein_coding	peptidylprolyl	887	1114	771	1040	1394	52.6201	74.9887	49.7695	56.8	44.5006
ENSRNOG00000005535	71.0539	52.6959	47.425	36.2565	34.1477	0.42422	0.12365	0.99878	Ikzf4	7	-	3061469	3074359	1761	protein_coding	IKAROS	72	57	44	39	32	1.24715	1.08797	2.55334	1.83685	1.60509
ENSRNOG00000045860	534.878	561.165	597.124	627.516	821.679	-0.30765	0.12373	0.99878	U2af1	20	-	10396621	10407554	951	protein_coding	U2	542	607	554	675	770	39.9702	48.4773	35.5921	36.2215	37.4227
ENSRNOG00000006549	24.6715	33.2816	5.3892	41.8344	53.3558	-0.4156	0.12381	0.99878	Fndc9	10	+	31324512	31325192	681	protein_coding	fibronectin	25	36	5	45	50	3.72116	4.39593	2.2926	2.99995	0.47166
ENSRNOG00000017129	122.371	74.8837	35.5687	39.9751	41.6175	0.43519	0.12384	0.99878	Ttll4	9	+	81940630	81954686	3582	protein_coding	tubulin	124	81	33	43	39	0.676015	0.651879	2.16188	1.28327	0.591827
ENSRNOG00000009646	170.727	14.7918	73.2932	45.553	11.7383	0.38599	0.12387	0.99878	Nyx	X	-	10197547	10218583	1971	protein_coding	nyctalopin	173	16	68	49	11	1.39998	0.334144	5.48144	0.460672	2.2163
ENSRNOG00000004941	503.298	483.508	463.471	602.415	593.316	-0.27273	0.12389	0.99878	Gpn1	6	-	26242925	26272808	2032	protein_coding	GPN-loop	510	523	430	648	556	23.0374	21.0159	20.1071	18.7372	17.4389
ENSRNOG00000015774	357.243	122.957	281.316	171.986	130.188	0.42966	0.12392	0.99878	Mreg	9	-	79490050	79545024	2938	protein_coding	melanoregulin	362	133	261	185	122	5.97364	4.18834	12.9628	4.32776	9.61392
ENSRNOG00000010732	378.954	414.171	462.394	494.576	577.309	-0.30557	0.12398	0.99878	Sap18	15	+	38069320	38073622	759	protein_coding	Sin3A	384	448	429	532	541	39.4715	42.676	31.5954	33.4961	36.3096
ENSRNOG00000033473	1865.16	2191.04	2576.04	2231.17	3986.74	-0.37316	0.12411	0.99878	Rpl36	9	-	10441259	10441834	318	protein_coding	ribosomal	1890	2370	2390	2400	3736	425.008	703.409	371.167	422.94	482.811
ENSRNOG00000047393	107.568	95.2225	70.0596	103.192	178.208	-0.4131	0.12422	0.99878	Krt18	7	+	143629455	143633131	1369	protein_coding	keratin	109	103	65	111	167	4.56597	7.30367	4.97231	4.26965	3.05012
ENSRNOG00000004772	8.88173	10.1694	21.5568	4.64827	4.26846	0.38594	0.12424	0.99878	Cytip	3	-	44150992	44177689	1664	protein_coding	cytohesin	9	11	20	5	4	0.169212	0.143925	0.337772	0.375143	0.772117
ENSRNOG00000003029	10509.1	10457.8	11776.5	12140.3	14890.5	-0.27401	0.12426	0.99878	Calr	19	-	25956771	25961666	1865	protein_coding	calreticulin	10649	11312	10926	13059	13954	394.316	447.969	356.587	344.206	376.347
ENSRNOG00000004518	1102.32	1523.56	729.698	1472.57	1769.28	-0.38859	0.12431	0.99878	Cacnb1	10	-	85954138	85974651	3426	protein_coding	calcium	1117	1648	677	1584	1658	32.6623	36.3489	25.5427	34.2447	15.9248
ENSRNOG00000016388	5327.07	2068.08	2427.3	2368.76	1728.73	0.42071	0.12439	0.99878	Sphkap	9	-	89050381	89195273	7279	protein_coding	SPHK1	5398	2237	2252	2548	1620	23.0724	15.5963	54.206	20.4128	23.2624
ENSRNOG00000022160	1.97372	1.84898	0	5.57792	8.53692	-0.28251	0.12445	0.99878	Rtp2	11	+	80319177	80331599	938	protein_coding	receptor	2	2	0	6	8	0.360215	0.510641	0.133156	0.121	0
ENSRNOG00000017077	171.713	150.692	145.508	200.805	213.423	-0.33479	0.12459	0.99878	Snx7	2	-	221015310	221099738	1752	protein_coding	sorting	174	163	135	216	200	6.94278	6.83477	6.20226	5.27973	4.95001
ENSRNOG00000019333	4770.48	2197.51	2609.45	2487.75	1725.53	0.40563	0.12461	0.99878	Hipk1	2	-	206224015	206274079	7996	protein_coding	homeodomain	4834	2377	2421	2676	1617	18.8463	12.1078	37.7545	16.87	19.4504
ENSRNOG00000008146	728.302	1272.1	628.381	1163	1406.46	-0.39372	0.12462	0.99878	Tox2	3	+	159569363	159694756	2022	protein_coding	TOX	738	1376	583	1251	1318	34.8409	39.0268	22.7935	38.6185	18.5222
ENSRNOG00000038489	1544.43	1523.56	1485.26	1630.61	2237.74	-0.30096	0.12462	0.99878	Sumo3	20	-	11726497	11737050	1569	protein_coding	small	1565	1648	1378	1754	2097	62.9535	80.021	62.2912	59.6063	56.4199
ENSRNOG00000007395	1.97372	2.77347	0	8.36688	7.46981	-0.29234	0.12472	0.99878	Baat	5	-	64768401	64777368	1703	protein_coding	bile	2	3	0	9	7	0.297606	0.2461	0.0733416	0.0999688	0
ENSRNOG00000001813	2467.15	2357.45	2374.48	2061.97	1934.68	0.24164	0.12474	0.99878	Dnm1l	11	+	88830957	88880198	2639	protein_coding	dynamin	2500	2550	2203	2218	1813	51.443	44.7072	64.3023	59.6004	58.2871
ENSRNOG00000005606	658.235	439.133	381.556	410.907	259.309	0.39397	0.12477	0.99878	Med1	10	-	86103600	86144880	5813	protein_coding	mediator	667	475	354	442	243	4.28189	2.50285	7.16573	4.63715	3.91209
ENSRNOG00000021098	317.769	626.804	269.46	579.174	671.215	-0.41282	0.12478	0.99878	Rasgrp2	1	+	221773254	221788765	2226	protein_coding	RAS	322	678	250	623	629	15.7607	16.9182	9.0337	17.2847	7.21475
ENSRNOG00000005058	1538.51	1244.36	1690.05	1210.41	1123.67	0.30292	0.12479	0.99878	Lpcat4	3	+	103726238	103733354	1566	protein_coding	lysophosphatidylcholine	1559	1346	1568	1302	1053	46.8201	40.2592	62.1712	48.7766	64.3222
ENSRNOG00000005726	3043.47	1493.05	987.302	1442.82	669.081	0.43255	0.12479	0.99878	Pclo	4	-	16454904	17058921	16596	protein_coding	piccolo	3084	1615	916	1552	627	6.43679	2.76478	14.1845	6.74986	4.33377
ENSRNOG00000019734	289.15	331.892	309.34	330.027	519.685	-0.3564	0.12481	0.99878	Mrpl14	9	-	17687622	17698569	884	protein_coding	mitochondrial	293	359	287	355	487	25.3055	36.9088	23.162	25.7885	23.3379
ENSRNOG00000052795	135.2	123.882	126.107	110.629	56.5571	0.40903	0.12481	0.99878	Itpr3	20	+	5646097	5711702	8803	protein_coding	inositol	137	134	117	119	53	0.761254	0.360474	0.971908	0.863838	0.85381
ENSRNOG00000006345	273.36	282.894	320.119	340.253	420.443	-0.31936	0.12483	0.99878	Sec61b	5	+	63192298	63200508	562	protein_coding	Sec61	277	306	297	366	394	36.674	41.9748	30.7807	30.8989	33.949
ENSRNOG00000018644	617.774	1008.62	433.292	853.422	1251.73	-0.41042	0.12488	0.99878	Slc6a7	18	-	56305735	56331991	4658	protein_coding	solute	626	1091	402	918	1173	18.589	25.2537	14.0575	22.2629	9.28606
ENSRNOG00000045918	451.981	341.137	301.795	302.137	221.96	0.3662	0.12491	0.99878	Jarid2	17	-	20184245	20364714	4227	protein_coding	jumonji	458	369	280	325	208	4.32977	2.94618	6.76657	4.95396	4.25532
ENSRNOG00000015297	2.96058	5.54694	4.31136	19.5227	6.40269	-0.36093	0.12492	0.99878	RGD1561662	9	-	15546823	15582556	3630	protein_coding	similar	3	6	4	21	6	0.325781	0.098963	0.0516119	0.0938	0.070788
ENSRNOG00000013036	295.071	80.4306	103.473	109.699	45.8859	0.42982	0.12496	0.99878	Epha8	5	-	155295314	155316495	2937	protein_coding	Eph	299	87	96	118	43	2.26252	0.876582	6.35773	1.68102	2.09978
ENSRNOG00000047906	1.97372	3.69796	24.7903	0.929653	1.06712	0.29366	0.12496	0.99878	Olr1343	9	-	99658487	99659425	939	protein_coding	olfactory	2	4	23	1	1	0.0599719	0.0637621	0.133015	0.241742	1.57351
ENSRNOG00000011424	16.7766	8.32041	6.46704	3.71861	0	0.3247	0.12502	0.99878	Cldn23	16	+	59988603	59990326	1724	protein_coding	claudin	17	9	6	4	0	0.130658	0	0.61581	0.296253	0.223573
ENSRNOG00000025587	299.018	409.549	70.0596	450.882	537.826	-0.43279	0.12503	0.99878	Plagl1	1	+	7252349	7259035	4642	protein_coding	PLAG1	303	443	65	485	504	5.88369	6.5006	4.07636	5.41572	0.899528
ENSRNOG00000048050	136.187	113.712	169.221	88.3171	105.644	0.38433	0.12504	0.99878	Tmem120b	12	-	38894847	38916237	1603	protein_coding	transmembrane	138	123	157	95	99	3.33736	3.69769	5.37626	4.35441	6.29176
ENSRNOG00000023389	79.9356	64.7143	196.167	60.4275	62.9598	0.4341	0.12509	0.99878	Ephx4	14	-	3360712	3389943	1180	protein_coding	epoxide	81	70	182	65	59	3.10202	2.99363	4.28685	3.36646	9.90822
ENSRNOG00000017820	179.608	219.104	232.814	255.655	307.329	-0.33992	0.12516	0.99878	Nqo2	17	-	32132347	32158538	1372	protein_coding	N-ribosyldihydronicotinamide:quinone	182	237	216	275	288	11.2874	12.568	8.28423	9.80285	10.1136
ENSRNOG00000021943	22.6978	0	33.4131	0	1.06712	0.26663	0.12522	0.99878	Fam216b	15	-	60277100	60289763	1082	protein_coding	family	23	0	31	0	1	0	0.0553351	1.3275	0	1.84052
ENSRNOG00000018801	375.006	444.68	434.37	464.827	636.001	-0.32801	0.12529	0.99878	AC109048.1	19	-	54620885	54648227	1203	protein_coding	-	380	481	403	500	596	23.4055	29.6626	19.7266	22.6902	21.5202
ENSRNOG00000016625	12.8292	0.92449	2.15568	71.5833	0	-0.26061	0.1253	0.99878	Slc22a2	1	-	48317995	48360261	2228	protein_coding	solute	13	1	2	77	0	2.22938	0	0.417406	0.0291769	0.0660567
ENSRNOG00000042411	1481.28	526.035	837.482	689.803	484.47	0.42205	0.12536	0.99878	Rps6ka1	5	-	152078220	152122684	3623	protein_coding	ribosomal	1501	569	777	742	454	15.6908	10.2073	35.2002	12.1255	18.7437
ENSRNOG00000016306	223.03	291.214	238.203	283.544	404.437	-0.35674	0.12538	0.99878	Adgrv1	2	-	8926850	9504134	23017	protein_coding	adhesion	226	315	221	305	379	2.83473	3.74513	2.32939	2.95031	2.34314
ENSRNOG00000003357	139.147	61.0163	98.0835	364.424	55.49	-0.42179	0.12548	0.99878	Col3a1	9	+	52023295	52059217	4765	protein_coding	collagen	141	66	91	392	52	4.63273	0.653384	1.84795	0.78603	1.22683
ENSRNOG00000037483	1965.82	1354.38	1194.25	1285.71	831.283	0.37752	0.12553	0.99878	Ep400	12	+	51948650	52055271	10964	protein_coding	E1A	1992	1465	1108	1383	779	7.67308	4.59515	12.2563	8.19086	7.01262
ENSRNOG00000021781	859.554	960.545	662.872	976.136	1217.58	-0.33299	0.12554	0.99878	Camk1	4	-	145288996	145300177	2227	protein_coding	calcium/calmodulin-dependent	871	1039	615	1050	1141	26.5511	30.6756	24.4249	26.4761	17.7403
ENSRNOG00000021128	617.774	570.41	1037.96	542.918	494.074	0.38071	0.12566	0.99878	Kcnj11	1	-	102103094	102106127	3034	protein_coding	potassium	626	617	963	584	463	10.8395	9.13679	12.8853	11.5406	20.39
ENSRNOG00000002941	1260.22	1952.52	1447.54	1369.38	814.209	0.37787	0.12569	0.99878	Uhmk1	13	-	88521625	88536728	3243	protein_coding	U2AF	1277	2112	1343	1473	763	25.5782	14.0866	24.5912	36.9577	26.6033
ENSRNOG00000000593	744.092	442.831	284.55	340.253	280.651	0.41688	0.12584	0.99878	Rev3l	20	+	44803666	44961382	10837	protein_coding	REV3	754	479	264	366	263	1.93456	1.47799	4.41971	2.55141	1.59183
ENSRNOG00000001297	1012.52	1395.98	863.35	1237.37	1804.49	-0.36733	0.12588	0.99878	Prmt2	20	+	13156241	13212606	1974	protein_coding	protein	1026	1510	801	1331	1691	37.9703	51.2891	32.459	43.4098	26.067
ENSRNOG00000033615	11966.7	12556.4	18782.5	14413.3	27985.1	-0.39384	0.12588	0.99878	Mt-nd3	MT	+	9451	9798	348	protein_coding	mitochondrially	12126	13582	17426	15504	26225	2508.87	4511.95	2176.07	2214.84	3216.81
ENSRNOG00000017071	1378.64	1449.6	1599.52	1650.13	2054.2	-0.28659	0.12604	0.99878	Babam1	16	+	19792838	19798894	1346	protein_coding	BRISC	1397	1568	1484	1775	1925	74.262	85.6276	64.8166	66.1088	70.8264
ENSRNOG00000030700	182915	186578	275315	235619	360068	-0.36363	0.12611	0.99878	Mt-co3	MT	+	8599	9382	784	protein_coding	mitochondrially	185351	201817	255432	253448	337422	18204.8	25768.3	14764.3	14608.3	20929.8
ENSRNOG00000006655	775.671	809.853	773.89	887.819	1066.05	-0.27646	0.12617	0.99878	Plrg1	2	+	182040318	182056673	1782	protein_coding	pleiotropic	786	876	718	955	999	30.1793	33.565	27.5455	27.8968	25.8835
ENSRNOG00000010274	197.372	146.994	190.778	151.533	90.7048	0.39282	0.12621	0.99878	Smc4	2	+	165601007	165629415	4241	protein_coding	structural	200	159	177	163	85	2.16438	1.19999	2.94508	2.12758	2.68109
ENSRNOG00000008648	6.90801	59.1674	6.46704	7.43723	3.20135	0.33821	0.1264	0.99878	Mogs	4	+	113948514	113951847	2625	protein_coding	mannosyl-oligosaccharide	7	64	6	8	3	0.171622	0.0684258	0.166534	1.38359	0.146835
ENSRNOG00000045535	1885.89	1962.69	1804.31	2048.03	2700.87	-0.29029	0.12647	0.99878	Rtl8a	X	+	73616348	73617584	1237	transcribed_processed_pseudogene	retrotransposon	1911	2123	1674	2203	2531	157.635	192.551	151.643	153.085	136.643
ENSRNOG00000021220	78.9487	76.7327	72.2153	128.292	91.7719	-0.38778	0.12654	0.99878	Cpxm1	3	-	122913886	122920684	2367	protein_coding	carboxypeptidase	80	83	67	138	86	3.28318	2.17535	2.1107	1.98993	1.81837
ENSRNOG00000008474	277.307	226.5	214.49	199.875	149.396	0.35558	0.12657	0.99878	Acox3	14	-	80314431	80355420	2594	protein_coding	acyl-CoA	281	245	199	215	140	4.66747	3.23137	6.76506	5.35987	4.92821
ENSRNOG00000008510	181.582	202.463	350.298	190.579	124.852	0.41113	0.12665	0.99878	Abtb2	3	+	93495106	93647721	3075	protein_coding	ankyrin	184	219	325	205	117	3.78129	2.2945	3.7638	4.07076	6.83853
ENSRNOG00000049142	1042.12	1130.65	950.655	1133.25	1560.12	-0.31316	0.12711	0.99878	Hdgfl2	9	-	10972351	10991927	2318	protein_coding	HDGF	1056	1223	882	1219	1462	32.503	41.4459	31.2252	32.8617	26.8275
ENSRNOG00000047573	1.97372	34.2061	6.46704	41.8344	42.6846	-0.36132	0.12728	0.99878	Ttc39a	5	+	129249506	129288805	3040	protein_coding	tetratricopeptide	2	37	6	45	40	1.06163	1.00331	0.0523254	0.879645	0.161475
ENSRNOG00000047014	204.28	217.255	154.131	134.8	144.061	0.35896	0.1273	0.99878	Homer1	2	+	22909569	23009678	2193	protein_coding	homer	207	235	143	145	135	6.08003	6.01847	9.62564	9.93001	6.84016
ENSRNOG00000003359	1425.02	1125.1	1194.25	1021.69	966.806	0.28649	0.12735	0.99878	Ogt	X	+	71528988	71585908	5485	protein_coding	O-linked	1444	1217	1108	1099	906	16.4861	14.4498	24.0219	18.3973	18.9606
ENSRNOG00000016220	3603.02	3034.18	3211.97	3747.43	4368.77	-0.27167	0.12738	0.99878	Rpl12	3	+	12009578	12011666	586	protein_coding	ribosomal	3651	3282	2980	4031	4094	387.372	418.291	389.089	317.833	326.682
ENSRNOG00000042576	274.347	406.776	378.322	288.193	225.161	0.35765	0.12745	0.99878	Tcp11l1	3	-	94624071	94657377	1868	protein_coding	t-complex	278	440	351	310	211	10.2871	7.44439	10.2305	14.7139	13.2871
ENSRNOG00000019552	252.636	349.457	363.232	342.112	581.578	-0.38197	0.12765	0.99878	Lsm7	7	+	11724962	11727388	488	protein_coding	LSM7	256	378	337	368	545	42.466	66.8659	32.7609	43.9572	44.3625
ENSRNOG00000000437	2693.14	3165.45	2680.59	3240.77	3844.82	-0.27836	0.12767	0.99878	Agpat1	20	+	4369178	4378269	3184	protein_coding	1-acylglycerol-3-phosphate	2729	3424	2487	3486	3603	159.861	175.669	138.784	158.232	130.102
ENSRNOG00000040166	702.644	899.529	1571.49	639.601	770.457	0.39992	0.12784	0.99878	Ankrd34b	2	+	22000106	22016030	3292	protein_coding	ankyrin	712	973	1458	688	722	11.7691	13.1312	13.5069	16.773	28.4514
ENSRNOG00000048222	14.8029	12.9429	24.7903	9.29653	4.26846	0.401	0.12835	0.99878	Nlrc5	19	-	10905542	10976396	5739	protein_coding	NLR	15	14	23	10	4	0.0981244	0.0417303	0.163226	0.138436	0.257453
ENSRNOG00000059715	130.265	110.939	130.419	90.1764	88.5706	0.36156	0.12854	0.99878	Cc2d2a	14	-	71895246	71973419	4896	protein_coding	coiled-coil	132	120	121	97	83	1.11569	1.015	1.68371	1.39091	1.58763
ENSRNOG00000007127	107.568	103.543	101.317	136.659	146.195	-0.34937	0.12857	0.99878	Bbs5	3	+	55886695	55907716	1368	protein_coding	Bardet-Biedl	109	112	94	147	137	6.05124	5.99602	4.97594	4.64611	4.41416
ENSRNOG00000014650	1017.45	558.392	711.375	608.923	462.061	0.37661	0.12861	0.99878	Sema4g	1	+	264741911	264753397	4326	protein_coding	semaphorin	1031	604	660	655	433	8.52645	5.9928	14.8836	7.92334	9.80085
ENSRNOG00000058039	233.886	124.806	140.119	495.505	119.517	-0.42962	0.12867	0.99878	Acta2	1	-	252537615	252550394	1391	protein_coding	actin	237	135	130	533	112	21.5781	4.8208	10.6404	5.50763	6.00375
ENSRNOG00000010104	386.849	303.233	372.933	293.77	244.369	0.32644	0.12868	0.99878	Pofut1	3	+	148722955	148747208	3243	protein_coding	protein	392	328	346	316	229	5.48724	4.22782	7.54874	5.73964	6.85386
ENSRNOG00000008082	743.105	966.092	1113.41	759.527	663.746	0.32994	0.12872	0.99878	Rgs6	6	+	106496992	106602139	5737	protein_coding	regulator	753	1045	1033	817	622	11.7728	9.52937	12.033	15.1747	16.9806
ENSRNOG00000016983	16.7766	21.2633	1.07784	25.1006	49.0873	-0.36744	0.12874	0.99878	Myh7	15	-	33634422	33656089	5923	protein_coding	myosin	17	23	1	27	46	0.256706	0.464991	0.179243	0.220366	0.0108459
ENSRNOG00000043103	478.627	227.425	253.293	261.233	125.92	0.4228	0.12876	0.99878	Frrs1l	5	-	74000227	74029238	882	protein_coding	ferric-chelate	485	246	235	281	118	17.9412	8.01017	34.3406	15.8279	17.1161
ENSRNOG00000008758	174.674	171.955	71.1375	226.835	218.759	-0.41839	0.12878	0.99878	Tspan18	3	-	82097068	82236664	3716	protein_coding	tetraspanin	177	186	66	244	205	3.69767	3.30298	2.97463	2.8405	1.14097
ENSRNOG00000003949	33.5532	27.7347	9.70057	13.0151	4.26846	0.39172	0.12879	0.99878	AABR07037995.1	X	-	36857650	36884748	1533	protein_coding	-	34	30	9	14	4	0.51428	0.156223	1.38507	1.11055	0.377144
ENSRNOG00000020495	1122.06	1289.66	1294.49	1336.84	1847.18	-0.30972	0.12884	0.99878	Eif3k	1	-	87927141	87937516	901	protein_coding	eukaryotic	1137	1395	1201	1438	1731	134.517	172.159	117.95	131.503	128.16
ENSRNOG00000042478	775.671	676.727	476.406	555.933	336.141	0.3825	0.12894	0.99878	Adam22	4	+	22859622	22996645	2328	protein_coding	ADAM	786	732	442	598	315	14.8089	8.2937	21.5858	18.2675	12.4864
ENSRNOG00000051756	180.595	203.388	176.766	158.971	110.98	0.36058	0.12895	0.99878	Zfp62	10	+	34489940	34493088	3149	protein_coding	zinc	183	220	164	171	104	3.058	1.97737	3.62922	3.96468	3.34563
ENSRNOG00000028255	363.164	210.784	256.526	225.906	149.396	0.3923	0.12899	0.99878	Usp36	10	-	107292828	107324355	4759	protein_coding	ubiquitin	368	228	238	243	140	3.76147	2.30406	6.31714	3.55656	4.20262
ENSRNOG00000060237	169.74	170.106	412.813	174.775	123.785	0.42444	0.12937	0.99878	Inhbb	13	-	35436532	35442222	3119	protein_coding	inhibin	172	184	383	188	116	3.39434	2.22675	3.44388	3.34781	7.88841
ENSRNOG00000014371	2307.28	3683.17	2115.8	3448.08	4041.16	-0.36214	0.12946	0.99878	Cdh13	19	+	50848736	51972103	4038	protein_coding	cadherin	2338	3984	1963	3709	3787	58.0832	63.0527	40.6032	62.8721	35.0677
ENSRNOG00000006328	663.169	654.539	838.56	621.008	472.732	0.32487	0.12948	0.99878	Wwp1	5	-	33609136	33664435	3051	protein_coding	WW	672	708	778	668	443	12.3296	8.6934	13.755	13.1689	16.3811
ENSRNOG00000046950	70.067	35.1306	48.5028	67.8647	101.376	-0.42331	0.12952	0.99878	LOC100912481	4	+	24612205	24640686	2195	protein_coding	RNA-binding	71	38	45	73	95	1.98115	2.74116	2.13686	1.03926	1.39316
ENSRNOG00000057934	2824.39	3574.08	1399.04	3267.73	4742.26	-0.40863	0.12957	0.99878	Tmx1	6	+	92864123	92874204	1837	protein_coding	thioredoxin-related	2862	3866	1298	3515	4444	107.753	144.842	97.2961	119.429	45.3912
ENSRNOG00000045604	134.213	42.5265	113.173	65.0757	37.349	0.42853	0.12973	0.99878	AC139391.1	18	-	73563616	73564245	627	pseudogene	-	136	46	105	70	35	6.28701	3.34217	13.5459	4.1634	10.7579
ENSRNOG00000055012	27.6321	64.7143	250.059	210.102	294.524	-0.40915	0.12981	0.99878	LOC108348078	17	-	89800934	89838986	2980	protein_coding	ATP-dependent	28	70	232	226	276	4.27076	5.54525	0.586782	1.33303	5.00124
ENSRNOG00000013565	215.135	181.2	194.011	156.182	139.792	0.3335	0.12986	0.99878	Zfp507	1	-	92087215	92120009	4516	protein_coding	zinc	218	196	180	168	131	2.62724	2.17809	3.78067	3.08881	3.21111
ENSRNOG00000017395	23.6846	0.92449	31.2574	3.71861	0	0.28744	0.12986	0.99878	Duox2	3	-	114218193	114235933	5656	protein_coding	dual	24	1	29	4	0	0.0398258	0	0.264995	0.0100334	0.329378
ENSRNOG00000026900	534.878	636.049	549.699	653.546	811.007	-0.30116	0.12991	0.99878	Ppil2	11	+	88147377	88169968	1776	protein_coding	peptidylprolyl	542	688	510	703	760	22.2908	25.6212	19.0586	21.9838	18.4473
ENSRNOG00000036911	527.97	435.435	301.795	316.082	287.054	0.36667	0.12992	0.99878	Bicd1	4	+	184019087	184165540	4139	protein_coding	BICD	535	471	280	340	269	4.62591	3.89121	8.07223	6.45778	4.34579
ENSRNOG00000004882	17.7635	31.4327	61.4369	15.8041	18.141	0.41828	0.12997	0.99878	Capn6	X	-	115049154	115073890	3519	protein_coding	calpain	18	34	57	17	17	0.272046	0.28924	0.319439	0.548299	1.04055
ENSRNOG00000001073	93.7516	67.4878	91.6165	66.935	39.4833	0.41323	0.13002	0.99878	RGD1563482	12	-	37677019	37699616	3598	protein_coding	similar	95	73	85	72	37	2.93597	1.60412	4.29601	2.99976	3.95395
ENSRNOG00000023383	6458.99	5154.03	4973.16	4304.29	4521.37	0.28424	0.13006	0.99878	Ddx3x	X	-	10400366	10413995	4634	protein_coding	DEAD-box	6545	5575	4614	4630	4237	78.5574	76.4327	123.151	95.3225	89.3052
ENSRNOG00000007726	706.591	893.057	641.315	896.186	1047.91	-0.31725	0.13025	0.99878	Mcam	8	+	48472824	48481001	2903	protein_coding	melanoma	716	966	595	964	982	19.088	20.6733	15.7224	19.2755	13.4398
ENSRNOG00000014316	1051.99	760.855	832.093	806.939	398.034	0.38842	0.13027	0.99878	Rapgef1	3	+	8192575	8304976	4159	protein_coding	Rap	1066	823	772	868	373	11.7529	5.36968	16.0068	11.2297	11.9243
ENSRNOG00000058173	15.7897	15.7163	19.4011	28.8193	33.0806	-0.42808	0.13033	0.99878	AABR07041949.1	X	-	144035883	144037294	1398	pseudogene	SRY-box	16	17	18	31	31	1.24873	1.32765	0.71474	0.690081	0.827126
ENSRNOG00000053118	22.6978	4.62245	4.31136	1.85931	2.13423	0.32145	0.13047	0.99878	LOC103694867	KL568417.1	+	15968	35620	1404	protein_coding	ADP-ribosylation	23	5	4	2	2	0.0802188	0.0852886	1.02305	0.202097	0.18302
ENSRNOG00000014496	170.727	195.067	296.406	145.956	159	0.38348	0.13049	0.99878	Coro6	10	-	62691953	62699723	2557	protein_coding	coronin	173	211	275	157	149	4.21212	4.25013	5.14717	5.70464	8.4164
ENSRNOG00000036964	178.622	169.182	206.945	164.549	73.6309	0.40807	0.13062	0.99878	Ralgapa2	3	-	140468701	140728129	5607	protein_coding	Ral	181	183	192	177	69	1.77769	0.736795	2.01597	1.85216	2.19977
ENSRNOG00000052070	7.89487	21.2633	3.23352	25.1006	29.8792	-0.38532	0.13063	0.99878	Aldh1a3	1	-	127301128	127337882	3385	protein_coding	aldehyde	8	23	3	27	28	0.449178	0.495254	0.147593	0.385591	0.0569336
ENSRNOG00000013152	168.753	48.998	95.9278	72.513	35.2148	0.42611	0.13087	0.99878	Arhgap10	19	+	34139997	34402436	2618	protein_coding	Rho	171	53	89	78	33	1.67779	0.754697	4.07907	1.14885	2.18387
ENSRNOG00000009217	462.837	507.545	503.352	572.666	652.007	-0.27908	0.1309	0.99878	Fbxo6	5	-	164956280	164959851	1036	protein_coding	F-box	469	549	467	616	611	33.4838	35.311	28.2715	30.0726	28.9577
ENSRNOG00000004207	374.02	136.825	128.263	142.237	96.0404	0.42721	0.13094	0.99878	Eml5	6	-	122770055	122897997	6540	protein_coding	EMAP	379	148	119	153	90	1.31743	0.823935	3.61907	1.28423	1.1689
ENSRNOG00000060853	292.11	324.496	368.622	370.932	499.41	-0.33124	0.13114	0.99878	Iah1	6	+	43393113	43400328	912	protein_coding	isoamyl	296	351	342	399	468	24.6372	30.7241	20.269	21.8409	24.09
ENSRNOG00000020674	2312.21	2482.26	2683.82	2498.91	4238.58	-0.34538	0.13122	0.99878	Rpl27	10	+	89352835	89356547	476	protein_coding	ribosomal	2343	2685	2490	2688	3972	318.006	499.609	307.398	320.107	336.046
ENSRNOG00000027212	32.5664	0	42.0358	0	2.13423	0.26456	0.13123	0.99878	Tekt3	10	+	49472460	49506465	1784	protein_coding	tektin	33	0	39	0	2	0	0.0671218	1.15519	0	1.40435
ENSRNOG00000008412	3.94744	0.92449	0	6.50757	10.6712	-0.27742	0.13124	0.99878	Gprc5a	4	+	168832910	168851652	2092	protein_coding	G	4	1	0	7	10	0.18843	0.286198	0.119408	0.0271267	0
ENSRNOG00000055858	32.5664	0.92449	46.3471	0	5.33558	0.28521	0.1313	0.99878	Myb	1	-	16659442	16687817	2217	protein_coding	MYB	33	1	43	0	5	0	0.146173	1.00628	0.0277095	1.34879
ENSRNOG00000001915	88.8173	44.3755	47.425	61.3571	155.799	-0.42708	0.13132	0.99878	Chodl	11	+	17538063	17560296	2618	protein_coding	chondrolectin	90	48	44	66	146	1.52386	3.58401	2.30444	1.11683	1.1589
ENSRNOG00000016208	159.871	36.9796	44.1915	51.1309	11.7383	0.39649	0.13142	0.99878	Setbp1	18	-	75095632	75207306	4001	protein_coding	SET	162	40	41	55	11	0.774119	0.164609	2.52861	0.567348	0.658297
ENSRNOG00000015780	4146.78	5055.11	4705.85	5289.73	6198.87	-0.27342	0.13144	0.99878	Rcn2	8	+	60709851	60726936	2013	protein_coding	reticulocalbin	4202	5468	4366	5690	5809	159.178	172.777	130.361	154.15	139.331
ENSRNOG00000008855	152.963	156.239	179.999	354.198	150.463	-0.40882	0.13148	0.99878	Gjb2	15	-	37377316	37383277	2418	protein_coding	gap	155	169	167	381	141	8.87324	3.49133	4.00323	3.96633	4.43677
ENSRNOG00000022438	77.9619	61.9408	77.6045	46.4827	50.1544	0.39735	0.13151	0.99878	Jmjd4	10	+	45798797	45804541	1801	protein_coding	jumonji	79	67	72	50	47	1.5634	1.56247	2.73936	2.11115	2.56818
ENSRNOG00000053895	41.4481	54.5449	24.7903	51.1309	90.7048	-0.42643	0.13156	0.99878	B3gnt9	19	-	37208825	37210412	1588	protein_coding	UDP-GlcNAc:betaGal	42	59	23	55	85	1.95041	3.20477	1.65171	2.10843	0.93043
ENSRNOG00000018765	81.9093	98.9204	92.6943	119.925	133.389	-0.36217	0.13169	0.99878	Pold4	1	+	219481575	219483241	839	protein_coding	DNA	83	107	86	129	125	8.65847	8.92024	6.17805	7.23735	6.5848
ENSRNOG00000018536	252.636	351.306	188.622	331.886	431.114	-0.38239	0.13171	0.99878	Pck2	15	+	34216833	34224193	1926	protein_coding	phosphoenolpyruvate	256	380	175	357	404	10.4382	12.5589	8.30078	11.1966	5.83698
ENSRNOG00000053404	33.5532	3.69796	66.8261	9.29653	10.6712	0.35808	0.13171	0.99878	NEWGENE_1306267	8	-	62193705	62215293	729	protein_coding	phosphopantothenoylcysteine	34	4	62	10	10	0.772478	0.821298	2.91264	0.31138	5.46349
ENSRNOG00000032684	16.7766	2.77347	23.7125	2.78896	4.26846	0.34163	0.13176	0.99878	Ccdc60	12	+	46042413	46206747	2365	protein_coding	coiled-coil	17	3	22	3	4	0.0714338	0.101264	0.448903	0.071986	0.597582
ENSRNOG00000020979	2270.76	3094.27	3024.42	3058.56	4373.04	-0.33324	0.13179	0.99878	Psmb4	2	-	196043618	196046311	839	protein_coding	proteasome	2301	3347	2806	3290	4098	220.825	292.441	171.273	226.387	214.848
ENSRNOG00000021287	257.57	264.404	239.281	287.263	378.826	-0.32317	0.13189	0.99878	Hexim2	10	+	91217079	91222840	1453	protein_coding	HEXIM	261	286	222	309	355	11.9758	14.6282	11.2179	11.1701	9.81508
ENSRNOG00000001708	1241.47	844.059	1189.94	892.467	757.652	0.32958	0.13196	0.99878	Dvl3	11	-	84051078	84068302	4621	protein_coding	dishevelled	1258	913	1104	960	710	11.699	9.19921	17.0012	11.2123	15.3476
ENSRNOG00000004483	1550.36	367.947	684.429	613.571	331.873	0.42634	0.13198	0.99878	Ptprr	7	+	59039720	59325947	3734	protein_coding	protein	1571	398	635	660	311	11.5104	5.76661	30.3839	6.99476	12.6332
ENSRNOG00000016886	336.519	324.496	295.328	360.705	467.396	-0.31494	0.13204	0.99878	Rnf25	9	-	81873171	81880105	1601	protein_coding	ring	341	351	274	388	438	14.5665	17.4828	14.1971	13.2793	11.7345
ENSRNOG00000024479	614.813	180.276	191.856	231.484	113.114	0.42534	0.13208	0.99878	Klhl34	X	-	39954904	39956841	1938	protein_coding	kelch-like	623	195	178	249	106	7.23534	3.27477	20.0756	5.71004	5.90028
ENSRNOG00000015866	396.717	440.057	652.094	617.29	751.249	-0.35813	0.13211	0.99878	Hint2	5	-	59150345	59152599	586	protein_coding	histidine	402	476	605	664	704	63.8093	71.9289	42.8414	46.0964	66.323
ENSRNOG00000033575	147.042	67.4878	145.508	73.4426	74.6981	0.41656	0.1322	0.99878	Emid1	14	-	85357222	85398532	1601	protein_coding	EMI	149	73	135	79	70	2.77875	2.61779	5.81206	2.58755	5.41687
ENSRNOG00000054058	1899.7	2241.89	3463.1	1918.8	1727.66	0.36211	0.13226	0.99878	Osbpl1a	18	-	4097012	4294136	3039	protein_coding	oxysterol	1925	2425	3213	2064	1619	38.2466	31.8966	39.5581	45.2834	67.9182
ENSRNOG00000013920	883.239	451.151	310.418	415.555	242.235	0.42087	0.1323	0.99878	Arhgap26	18	-	31812109	32207801	3018	protein_coding	Rho	895	488	288	447	227	9.19028	4.96206	20.4064	10.1108	6.75471
ENSRNOG00000062276	14.8029	16.6408	14.0119	29.7489	26.6779	-0.42523	0.1323	0.99878	AABR07044631.2	20	-	13988442	14001269	1226	protein_coding	-	15	18	13	32	25	4.40596	3.6597	2.29036	2.49751	2.04186
ENSRNOG00000051825	15.7897	7.39592	16.1676	3.71861	5.33558	0.37969	0.13234	0.99878	AABR07005535.1	1	-	185353166	185356627	2262	lincRNA	-	16	8	15	4	5	0.099582	0.132344	0.441736	0.200704	0.425995
ENSRNOG00000057201	8.88173	5.54694	11.8562	0.929653	3.20135	0.33716	0.13244	0.99878	AABR07035782.1	12	+	22380027	22389456	1735	lincRNA	-	9	6	11	1	3	0.0324574	0.103526	0.32395	0.19625	0.407286
ENSRNOG00000002541	649.353	507.545	543.232	502.942	338.275	0.34197	0.13248	0.99878	Pds5a	14	+	44185446	44280079	4239	protein_coding	PDS5	658	549	504	541	317	7.18699	4.47738	9.69388	7.34965	7.63789
ENSRNOG00000046667	26.6452	30.5082	18.3233	47.4123	39.4833	-0.42468	0.13248	0.99878	Fosb	1	-	80214494	80221710	3741	protein_coding	FosB	27	33	17	51	37	0.834397	0.643605	0.489878	0.544078	0.317281
ENSRNOG00000033169	1417.13	738.667	625.148	716.763	483.403	0.40588	0.13249	0.99878	Cpeb4	10	-	15987921	16046033	3052	protein_coding	cytoplasmic	1436	799	580	771	453	16.0272	10.0119	33.104	16.7377	13.7539
ENSRNOG00000006487	258.557	219.104	187.544	175.704	151.53	0.34617	0.13254	0.99878	Casp8ap2	5	+	47853818	47891668	7371	protein_coding	caspase	262	237	174	189	142	1.51183	1.20766	2.32415	1.91044	1.58775
ENSRNOG00000007905	594.089	359.627	428.981	385.806	261.443	0.37456	0.13258	0.99878	Itga7	7	+	3355116	3384675	5064	protein_coding	integrin	602	389	398	415	245	5.22588	3.28014	8.40678	4.93635	5.71726
ENSRNOG00000021157	2683.27	4284.09	4819.03	5333.42	5426.28	-0.35356	0.13258	0.99878	Ctss	2	+	197655786	197679458	990	protein_coding	cathepsin	2719	4634	4471	5737	5085	326.335	307.528	171.518	265.631	290.119
ENSRNOG00000037621	0.986859	0.92449	0	5.57792	4.26846	-0.24567	0.13259	NA	Spata48	14	+	91557601	91613540	1886	protein_coding	spermatogenesis	1	1	0	6	4	0.278092	0.197111	0.0513995	0.046707	0
ENSRNOG00000019073	373.033	246.839	341.675	243.569	228.363	0.34734	0.13266	0.99878	Ikbkb	16	+	74177215	74230815	3549	protein_coding	inhibitor	378	267	317	262	214	4.15727	3.61024	6.65152	4.26936	5.73799
ENSRNOG00000012934	1895.76	1027.11	1082.15	1107.22	698.96	0.39117	0.13274	0.99878	Arhgef7	16	-	83006718	83132785	4769	protein_coding	Rho	1921	1111	1004	1191	655	14.7893	8.64753	26.4536	13.9026	14.2221
ENSRNOG00000018448	121.384	149.767	159.52	121.785	21.3423	0.42181	0.13277	0.99878	Cend1	1	-	213970174	213973163	1681	protein_coding	cell	123	162	148	131	20	4.38851	0.712345	4.56954	5.46897	5.65588
ENSRNOG00000026425	1405.29	1207.38	1200.71	1121.16	891.041	0.29121	0.13277	0.99878	Ppp6r2	7	+	130227456	130259609	3053	protein_coding	protein	1424	1306	1114	1206	835	22.7977	16.782	29.8521	24.8789	24.0227
ENSRNOG00000019007	2758.27	3448.35	3967.53	3866.43	5015.44	-0.3219	0.13278	0.99878	Rpl14	8	+	129240528	129243402	718	protein_coding	ribosomal	2795	3730	3681	4159	4700	335.062	402.577	249.712	302.824	338.295
ENSRNOG00000020247	1548.38	1802.76	579.878	1884.41	2331.65	-0.41625	0.13283	0.99878	Cnih2	1	-	220474493	220480132	1329	protein_coding	cornichon	1569	1950	538	2027	2185	85.8899	98.4362	73.7281	83.266	26.0054
ENSRNOG00000015588	439.152	525.11	442.993	532.691	677.618	-0.30926	0.13285	0.99878	Nol3	19	+	37235001	37236649	1514	protein_coding	nucleolar	445	568	411	573	635	21.3129	25.1117	18.3556	21.2902	17.439
ENSRNOG00000013587	407.573	275.498	282.394	253.795	214.49	0.35484	0.13295	0.99878	Fam135a	9	-	30255459	30321323	5437	protein_coding	family	413	298	262	273	201	2.82759	2.21343	4.74379	3.11039	3.09562
ENSRNOG00000046883	559.549	520.488	549.699	594.048	799.269	-0.3044	0.13298	0.99878	Mydgf	9	+	10885560	10892405	498	protein_coding	myeloid-derived	567	563	510	639	749	72.2578	90.0494	71.1031	64.156	65.7881
ENSRNOG00000049469	67.1064	68.4123	70.0596	48.342	43.7517	0.39316	0.13303	0.99878	AABR07049554.2	5	+	128392352	128392766	414	pseudogene	-	68	74	65	52	41	7.07321	5.92941	10.2576	10.1435	10.086
ENSRNOG00000005879	324.677	112.788	172.455	154.322	74.6981	0.42476	0.13304	0.99878	Maml2	8	+	11931767	12251099	3528	protein_coding	mastermind-like	329	122	160	166	70	3.67455	1.64744	8.07633	2.72145	4.04026
ENSRNOG00000011491	710.539	576.882	433.292	456.46	383.094	0.35139	0.13304	0.99878	Dnajc13	8	-	112698348	112807598	7258	protein_coding	DnaJ	720	624	402	491	359	3.80959	2.96146	6.19513	4.87894	3.55808
ENSRNOG00000029843	3.94744	1.84898	1.07784	7.43723	9.60404	-0.31862	0.13311	0.99878	AABR07070957.1	8	+	93439648	93440007	360	protein_coding	-	4	2	1	8	9	1.25141	1.49682	0.693893	0.315272	0.178445
ENSRNOG00000013281	1479.3	1255.46	1150.06	1142.54	853.692	0.31394	0.13312	0.99878	Mib1	18	+	1970914	2094920	4018	protein_coding	mindbomb	1499	1358	1067	1229	800	19.9566	13.8114	26.9934	22.2218	19.7648
ENSRNOG00000057031	0.986859	1.84898	0	11.1558	2.13423	-0.25035	0.13323	NA	Six3	6	+	8886591	8889925	1560	protein_coding	SIX	1	2	0	12	2	0.528353	0.0936241	0.0488275	0.0887396	0
ENSRNOG00000027697	1444.76	873.643	854.728	872.015	611.457	0.37509	0.13324	0.99878	Nmnat2	13	+	70379346	70559458	1574	protein_coding	nicotinamide	1464	945	793	938	573	51.9903	33.7667	89.9876	52.7832	50.1402
ENSRNOG00000051812	43.4218	49.9225	56.0477	22.3117	37.349	0.42045	0.13326	0.99878	AC129370.1	9	+	66878401	66883735	990	lincRNA	-	44	54	52	24	35	1.36518	2.11671	2.77557	3.0954	3.37423
ENSRNOG00000016346	815.146	118.335	305.029	264.951	120.584	0.41502	0.13337	0.99878	Prkcd	16	-	6655120	6675746	2736	protein_coding	protein	826	128	283	285	113	6.78047	2.8583	21.793	3.06881	7.68059
ENSRNOG00000009318	1596.74	1155.61	1168.38	1104.43	883.571	0.32438	0.13342	0.99878	Ttll5	6	+	109710781	109879607	4020	protein_coding	tubulin	1618	1250	1084	1188	828	16.6419	12.332	25.1355	17.6458	17.3225
ENSRNOG00000014311	941.464	356.853	727.542	484.349	380.96	0.40783	0.13344	0.99878	Slc7a8	15	-	33369216	33428973	4162	protein_coding	solute	954	386	675	521	357	7.30927	5.32499	14.8425	5.45718	10.8027
ENSRNOG00000051238	62.1721	52.6959	37.7244	31.6082	29.8792	0.41893	0.13346	0.99878	Mphosph8	15	+	36918843	36946708	3285	protein_coding	M-phase	63	57	35	34	28	1.06488	0.932388	2.18819	1.79905	1.2505
ENSRNOG00000032002	230.925	336.514	544.31	285.404	186.745	0.409	0.13354	0.99878	Hapln1	2	+	18354542	18419071	5089	protein_coding	hyaluronan	234	364	505	307	175	4.80764	2.91371	4.06379	5.74433	9.02148
ENSRNOG00000015133	1205.94	942.055	503.352	725.13	389.497	0.41146	0.13357	0.99878	Kmt2a	8	-	49114990	49158971	11532	protein_coding	lysine	1222	1019	467	780	365	3.80893	1.89503	6.61762	5.0145	2.60147
ENSRNOG00000048907	69.0801	28.6592	38.8023	26.0303	22.4094	0.4241	0.13367	0.99878	AABR07010563.1	2	-	140734138	140734885	747	pseudogene	-	70	31	36	28	21	2.11082	1.68317	5.85211	2.35504	3.09591
ENSRNOG00000022267	992.78	1502.3	911.853	1356.36	1800.22	-0.3618	0.1338	0.99878	AABR07039334.1	X	-	73894785	73895415	631	processed_pseudogene	-	1006	1625	846	1459	1687	130.209	160.071	99.5643	146.144	86.1286
ENSRNOG00000017714	341.453	125.731	237.125	159.9	130.188	0.41505	0.13386	0.99878	Usp3	8	-	72207972	72284873	2472	protein_coding	ubiquitin	346	136	220	172	122	4.13752	3.12023	9.23017	3.29682	6.03709
ENSRNOG00000019473	33.5532	6.47143	8.62273	1.85931	6.40269	0.34163	0.13401	0.99878	Dcun1d2	16	+	81587446	81614553	2725	protein_coding	defective	34	7	8	2	6	0.0419468	0.133794	0.790806	0.147949	0.191404
ENSRNOG00000047737	52.3035	43.451	58.2034	60.4275	101.376	-0.41085	0.13404	0.99878	Rpl7a	3	+	5459160	5461583	798	protein_coding	ribosomal	53	47	54	65	95	4.58695	7.12769	4.14771	3.34236	4.34708
ENSRNOG00000005953	24.6715	9.2449	42.0358	11.1558	8.53692	0.39291	0.13408	0.99878	AABR07005983.1	1	-	211943877	211956858	1221	protein_coding	-	25	10	39	12	8	0.553451	0.392286	1.27867	0.464775	2.0519
ENSRNOG00000005450	181.582	139.598	131.497	125.503	81.1007	0.38495	0.13409	0.99878	Lsm11	10	-	31028697	31041626	1144	protein_coding	LSM11,	184	151	122	135	76	6.6454	3.97755	10.0445	7.49047	6.85078
ENSRNOG00000028584	141.121	158.088	155.209	186.86	213.423	-0.3279	0.13425	0.99878	Alkbh2	12	+	48257609	48262243	1210	protein_coding	alkB	143	171	144	201	200	10.78	11.4043	8.50515	9.24198	8.81007
ENSRNOG00000038902	102.633	160.861	149.82	162.689	237.967	-0.38414	0.13428	0.99878	RGD1565641	2	+	88344527	88350784	412	protein_coding	RGD1565641	104	174	139	175	223	23.9196	32.4068	15.7642	23.9668	21.6732
ENSRNOG00000007246	120.397	74.8837	67.904	66.0054	41.6175	0.41569	0.1343	0.99878	Atxn7	15	-	12425175	12513931	2799	protein_coding	ataxin	122	81	63	71	39	1.42846	0.834238	2.72202	1.64225	1.44592
ENSRNOG00000001598	233.886	126.655	154.131	128.292	100.309	0.39529	0.13453	0.99878	Usp16	11	+	27101227	27130341	2885	protein_coding	ubiquitin	237	137	143	138	94	2.69368	1.95079	5.13024	2.69484	3.18417
ENSRNOG00000058202	2557.94	2330.64	2070.53	2116.82	1408.59	0.32472	0.13463	0.99878	Ppp2r2c	14	-	78679214	78902063	1650	protein_coding	protein	2592	2521	1921	2277	1320	114.385	70.5012	144.399	127.622	110.085
ENSRNOG00000042445	21.7109	33.2816	144.431	14.8745	35.2148	0.38685	0.13473	0.99878	AC130970.1	10	+	104437648	104442880	1515	protein_coding	-	22	36	134	16	33	0.594731	1.30416	0.90687	1.34849	5.68196
ENSRNOG00000005375	130.265	152.541	148.742	206.383	177.141	-0.33506	0.13489	0.99878	RGD1564053	5	-	6936016	7465510	3852	protein_coding	similar	132	165	138	222	166	3.24549	2.58018	2.14004	2.43084	2.30144
ENSRNOG00000002473	121.384	120.184	111.018	99.4729	60.8256	0.3858	0.1349	0.99878	Odr4	13	-	67583621	67609469	1344	protein_coding	odr-4	123	130	103	107	57	4.64935	2.63329	5.927	5.69241	5.1055
ENSRNOG00000001872	16.7766	7.39592	40.9579	7.43723	7.46981	0.3756	0.13492	0.99878	Lrrc74b	11	-	87418205	87434482	1143	protein_coding	leucine	17	8	38	8	7	0.411424	0.382747	0.969549	0.414604	2.22934
ENSRNOG00000010488	3849.74	2015.39	1904.54	1978.3	1543.05	0.38784	0.13513	0.99878	Zmiz1	16	+	1749191	1954614	7520	protein_coding	zinc	3901	2180	1767	2128	1446	15.9356	11.5127	32.3961	16.4512	15.0947
ENSRNOG00000010381	248.689	256.084	258.682	206.383	191.014	0.3025	0.13517	0.99878	Mknk1	5	+	134691881	134730893	2642	protein_coding	MAP	252	277	240	222	179	5.49764	4.71293	6.92062	6.91269	6.77996
ENSRNOG00000002361	302.966	356.853	253.293	424.852	377.759	-0.32615	0.13518	0.99878	Prkg2	14	+	12218553	12315229	4557	protein_coding	protein	307	386	235	457	354	5.64743	4.65107	4.20721	4.80691	3.3128
ENSRNOG00000008247	270.399	342.061	296.406	355.128	435.383	-0.31773	0.13519	0.99878	Ikbip	7	+	31784438	31803194	2318	protein_coding	IKBKB	274	370	275	382	408	16.0536	18.2299	12.7697	15.6695	13.1836
ENSRNOG00000005470	155.924	146.069	123.952	112.488	92.839	0.3575	0.13522	0.99878	Atxn3	6	-	125819640	125853461	3066	protein_coding	ataxin	158	158	115	121	87	2.22242	1.69893	3.21825	2.92444	2.40953
ENSRNOG00000014083	2696.1	3502.89	4379.27	3059.49	2054.2	0.35608	0.13522	0.99878	Iqsec3	4	-	153948055	154044493	7514	protein_coding	IQ	2732	3789	4063	3291	1925	33.7759	21.0051	31.0943	39.1875	47.5684
ENSRNOG00000017690	222.043	123.882	159.52	134.8	86.4363	0.39938	0.13522	0.99878	Ccsap	19	-	56617399	56633633	1544	protein_coding	centriole,	225	134	148	145	81	5.28852	3.14099	9.10061	4.92511	6.15773
ENSRNOG00000012720	168.753	232.971	45.2693	251.006	300.926	-0.42192	0.13532	0.99878	Irx4	1	-	32634796	32643771	2567	protein_coding	iroquois	171	252	42	270	282	5.92313	6.57736	4.16011	5.57099	1.05107
ENSRNOG00000056257	3567.5	2753.13	3192.56	2619.76	2483.18	0.27556	0.13533	0.99878	Cacng7	1	-	64374603	64405149	2076	protein_coding	calcium	3615	2978	2962	2818	2327	76.4411	67.1116	108.747	81.4058	91.6567
ENSRNOG00000055225	21.7109	10.1694	17.2455	8.36688	4.26846	0.39039	0.13553	0.99878	Gm27733	X	-	74325012	74325079	68	misc_RNA	predicted	22	11	16	9	4	7.45327	3.52192	20.2045	9.17998	15.1153
ENSRNOG00000017712	82.8962	276.422	78.6824	162.689	401.235	-0.41871	0.13576	0.99878	Cartpt	2	-	30125249	30127269	840	protein_coding	CART	84	299	73	175	376	11.732	26.8001	6.24504	20.1999	5.58277
ENSRNOG00000010137	289.15	211.708	248.981	204.524	165.403	0.3425	0.1358	0.99878	Xpo4	15	-	37835580	37926715	9234	protein_coding	exportin	293	229	231	220	155	1.34167	1.00501	1.98159	1.40735	1.60705
ENSRNOG00000002175	1222.72	909.698	910.775	811.587	766.189	0.30605	0.13581	0.99878	Clock	14	+	34446616	34502218	9419	protein_coding	clock	1239	984	845	873	718	6.8883	6.02333	10.8415	7.82415	7.60584
ENSRNOG00000060449	672.051	1138.97	907.542	845.055	1916.54	-0.40078	0.13581	0.99878	Rps21	3	+	175629374	175630048	246	protein_coding	ribosomal	681	1232	842	909	1796	208.086	437.119	172.881	284.206	219.879
ENSRNOG00000004449	569.418	545.449	820.237	507.591	454.591	0.33752	0.13582	0.99878	E2f6	6	+	42092467	42108702	2234	protein_coding	E2F	577	590	761	546	426	13.7633	11.4171	16.1298	14.9874	21.883
ENSRNOG00000031700	815.146	276.422	316.885	346.761	192.081	0.42119	0.13582	0.99878	Map3k5	1	+	15412603	15613746	4137	protein_coding	mitogen-activated	826	299	294	373	180	5.09212	2.61262	12.5052	4.11344	4.57857
ENSRNOG00000020640	348.361	388.286	505.507	344.901	266.779	0.34375	0.13584	0.99878	Zbtb7b	2	-	188704687	188718704	2416	protein_coding	zinc	353	420	469	371	250	8.6475	6.19543	9.12458	9.8653	12.4705
ENSRNOG00000014137	429.284	262.555	481.795	943.598	336.141	-0.41643	0.13587	0.99878	Fbln1	7	+	126096793	126176468	3221	protein_coding	fibulin	435	284	447	1015	315	22.8177	7.52889	10.8447	6.43382	11.4632
ENSRNOG00000016085	17.7635	14.7918	8.62273	52.9902	11.7383	-0.38969	0.13603	0.99878	Mpzl2	8	+	49342067	49353080	3255	protein_coding	myelin	18	16	8	57	11	0.986137	0.202334	0.345348	0.27895	0.157887
ENSRNOG00000028041	98.6859	16.6408	556.166	10.2262	26.6779	0.27265	0.13607	0.99878	Tnnt1	1	+	72889270	72899659	974	protein_coding	troponin	100	18	516	11	25	0.659691	1.59405	6.65073	1.08784	35.3013
ENSRNOG00000004903	227.964	323.571	215.568	302.137	408.705	-0.36036	0.13609	0.99878	Ebp	X	+	15049462	15055781	1054	protein_coding	EBP,	231	350	200	325	383	17.3643	21.7564	13.6869	18.8445	12.1898
ENSRNOG00000022286	66.1196	69.3367	39.8801	79.9502	102.443	-0.40635	0.1361	0.99878	AABR07039316.1	X	-	73659183	73691861	1644	lincRNA	-	67	75	37	86	96	5.47847	6.502	4.73323	4.81468	2.68878
ENSRNOG00000009260	8.88173	2.77347	8.62273	17.6634	16.0067	-0.37974	0.13615	0.99878	Cnr2	5	+	154260062	154268126	2982	protein_coding	cannabinoid	9	3	8	19	15	0.454528	0.381516	0.238765	0.0723224	0.218318
ENSRNOG00000060693	13.816	14.7918	3.23352	22.3117	27.745	-0.39117	0.13616	0.99878	Catsperg	1	-	88131554	88162583	4117	protein_coding	cation	14	16	3	24	26	0.32828	0.378112	0.212365	0.220545	0.0468109
ENSRNOG00000046546	0	19.4143	28.0239	0	1.06712	0.25606	0.13619	0.99878	LOC103689954	1	+	259958310	259981938	1395	protein_coding	ectonucleoside	0	21	26	0	1	0	0.0429194	0	0.854286	1.19731
ENSRNOG00000060206	703.631	456.698	474.25	436.937	360.685	0.34985	0.13627	0.99878	Zfp592	1	+	142834157	142870995	7209	protein_coding	zinc	713	494	440	470	338	3.67144	2.80718	6.1766	3.88875	3.92088
ENSRNOG00000001392	216.122	102.618	177.844	116.207	99.2417	0.40127	0.1364	0.99878	Lhx5	12	-	41663000	41671437	1890	protein_coding	LIM	219	111	165	125	93	3.72445	2.94611	7.23631	3.33288	5.60826
ENSRNOG00000023458	1479.3	1861	676.884	1929.03	2189.72	-0.40306	0.13642	0.99878	Dcaf12l1	X	-	131340045	131343853	3530	protein_coding	DDB1	1499	2013	628	2075	2052	33.1022	34.8041	26.5193	32.3614	11.4286
ENSRNOG00000030017	304.939	231.122	242.514	200.805	191.014	0.329	0.13646	0.99878	Ercc6	16	+	8734035	8804610	7558	protein_coding	ERCC	309	250	225	216	179	1.85225	1.63198	2.93851	2.16038	2.20101
ENSRNOG00000008492	67.1064	3.69796	92.6943	10.2262	21.3423	0.3519	0.13648	0.99878	Cfap45	13	+	90909486	90932961	1894	protein_coding	cilia	68	4	86	11	20	0.327059	0.632235	2.24215	0.11985	2.91692
ENSRNOG00000006226	1348.05	1070.56	847.183	911.99	696.826	0.34382	0.13651	0.99878	Cacng2	7	-	119228102	119352605	2858	protein_coding	calcium	1366	1158	786	981	653	19.3295	13.6798	29.8486	22.9935	17.6672
ENSRNOG00000013992	234.872	244.99	239.281	266.81	364.953	-0.32494	0.13658	0.99878	Arfrp1	3	-	176859151	176865103	953	protein_coding	ADP-ribosylation	238	265	222	287	342	16.9591	21.4863	15.5962	15.7801	14.9646
ENSRNOG00000056562	358.23	445.604	503.352	604.275	531.423	-0.31743	0.13661	0.99878	Olfml1	1	+	171793782	171818068	2916	protein_coding	olfactomedin-like	363	482	467	650	498	12.5528	10.2252	7.77417	9.38032	10.2881
ENSRNOG00000019154	1859.24	1285.04	1207.18	1120.23	1066.05	0.33031	0.13666	0.99878	Zmynd8	3	-	162480804	162581610	5646	protein_coding	zinc	1884	1390	1120	1205	999	14.4471	12.7342	25.0493	16.7939	15.3181
ENSRNOG00000019093	287.176	98.9204	203.712	137.589	97.1075	0.41728	0.13669	0.99878	Nrg2	18	-	28835417	29015552	3185	protein_coding	neuregulin	291	107	189	148	91	3.40597	2.22657	7.42667	2.48146	4.96174
ENSRNOG00000059203	71.0539	62.8653	74.371	46.4827	46.9531	0.39038	0.13681	0.99878	AC133265.2	8	-	46694306	46694613	267	protein_coding	-	72	68	69	50	44	10.5456	9.86665	16.8406	14.4529	16.6014
ENSRNOG00000016058	33.5532	27.7347	32.3352	46.4827	53.3558	-0.41163	0.13699	0.99878	Kazald1	1	+	264827739	264831151	1622	protein_coding	Kazal-type	34	30	30	50	50	1.73593	1.84564	1.30907	1.04961	1.18816
ENSRNOG00000015205	412.507	445.604	535.687	525.254	691.491	-0.32061	0.137	0.99878	Cyb5a	18	+	81694808	81726821	750	protein_coding	cytochrome	418	482	497	565	648	42.4229	51.7299	34.8057	36.4707	42.5698
ENSRNOG00000014287	1691.48	2115.23	1516.52	1972.72	2696.6	-0.32417	0.13705	0.99878	Stk11	7	-	12440751	12457513	3119	protein_coding	serine/threonine	1714	2288	1407	2122	2527	38.3128	48.5085	34.3187	41.6293	28.9791
ENSRNOG00000060603	494.416	305.082	475.328	365.354	217.691	0.3826	0.13707	0.99878	Nhsl1	1	+	13595295	13705396	5545	protein_coding	NHS-like	501	330	441	393	204	3.99121	2.20271	5.6425	3.37731	5.10909
ENSRNOG00000047446	7.89487	3.69796	10.7784	55.7792	1.06712	-0.30653	0.13711	0.99878	Foxc2	19	+	53044379	53047081	2703	protein_coding	forkhead	8	4	10	60	1	1.25002	0.0221504	0.184833	0.0839792	0.237662
ENSRNOG00000032575	215.135	282.894	308.262	311.434	420.443	-0.3479	0.13719	0.99878	Ocel1	16	+	19767264	19769033	1271	protein_coding	occludin/ELL	218	306	286	335	394	15.7999	19.757	11.4022	14.5437	15.3875
ENSRNOG00000047526	208.227	167.333	123.952	130.151	98.1746	0.38297	0.13726	0.99878	Zfp526	1	+	82089922	82097526	4868	protein_coding	zinc	211	181	115	140	92	1.61954	1.13153	2.70687	2.11002	1.51759
ENSRNOG00000014084	571.391	532.506	502.274	474.123	358.551	0.3053	0.13738	0.99878	Sp1	7	+	144014173	144044629	7712	protein_coding	Sp1	579	576	466	510	336	3.72406	2.60856	4.68864	4.23851	3.88173
ENSRNOG00000009570	3666.18	3695.19	2208.5	3965.9	4732.66	-0.34884	0.1374	0.99878	Pdxp	7	+	120140460	120145908	1988	protein_coding	pyridoxal	3715	3997	2049	4266	4435	164.769	182.123	159.124	155.573	90.2798
ENSRNOG00000019981	1642.13	1747.29	1717	1969.01	2110.75	-0.2381	0.13748	0.99878	Sdf4	5	+	173425907	173444620	1589	protein_coding	stromal	1664	1890	1593	2118	1978	75.0612	74.5299	65.398	67.4988	64.4018
ENSRNOG00000051719	537.838	405.851	479.639	437.867	196.349	0.39227	0.13753	0.99878	AABR07065498.1	6	-	132116518	132183434	1293	protein_coding	-	545	439	445	471	184	20.5133	8.52016	26.3229	19.2674	22.1089
ENSRNOG00000010392	342.44	378.116	390.178	322.59	247.571	0.31303	0.13756	0.99878	Nrg1	16	+	63837216	64057434	5293	protein_coding	neuregulin	347	409	362	347	232	5.64275	4.0111	6.25766	6.70238	6.71525
ENSRNOG00000056462	1098.37	858.851	851.494	823.673	600.786	0.32286	0.13758	0.99878	Tmf1	4	-	129521991	129544506	3755	protein_coding	TATA	1113	929	790	886	563	17.421	11.7697	24.2693	18.4078	17.7199
ENSRNOG00000028975	0.986859	4.62245	3.23352	13.9448	6.40269	-0.32194	0.13784	0.99878	LOC684762	2	-	198380426	198380836	411	protein_coding	similar	1	5	3	15	6	2.05524	0.874053	0.151947	0.690377	0.468906
ENSRNOG00000024671	849.686	722.027	576.645	622.868	431.114	0.34582	0.13796	0.99878	Dmxl1	18	+	44468784	44642050	9054	protein_coding	Dmx-like	861	781	535	670	404	4.16723	2.67159	5.93879	4.89518	3.79594
ENSRNOG00000028166	298.031	474.263	509.819	454.6	799.269	-0.38596	0.13807	0.99878	Asmtl	12	+	18531990	18534836	1075	protein_coding	acetylserotonin	302	513	473	489	749	25.6161	41.7159	17.5442	27.0811	28.2657
ENSRNOG00000002899	353.296	264.404	279.161	254.725	184.611	0.34627	0.13813	0.99878	Akap10	10	-	48150902	48210074	3461	protein_coding	A-kinase	358	286	259	274	173	4.45823	2.99277	6.45976	4.68946	4.80734
ENSRNOG00000047895	64.1458	73.9592	81.9159	90.1764	122.718	-0.38119	0.13819	0.99878	Mettl1	7	+	70328391	70333166	2083	protein_coding	methyltransferase	65	80	76	97	115	2.62238	3.3055	1.94876	2.17951	2.34385
ENSRNOG00000019958	1224.69	1073.33	1727.78	1190.89	682.954	0.37451	0.1382	0.99878	Tmem151b	9	+	17841410	17845921	1686	protein_coding	transmembrane	1241	1161	1603	1281	640	42.7863	22.7274	45.9673	39.078	61.0776
ENSRNOG00000012811	185.53	216.331	159.52	261.233	236.9	-0.332	0.13829	0.99878	Spint1	3	+	111049118	111062011	2427	protein_coding	serine	188	234	148	281	222	6.91614	5.80932	5.13141	5.80387	4.15539
ENSRNOG00000002044	88.8173	85.9776	85.1494	113.418	124.852	-0.35331	0.13834	0.99878	Gtpbp8	11	+	60907015	60916842	1199	protein_coding	GTP-binding	90	93	79	122	117	5.72999	5.84245	4.68768	4.40171	4.23267
ENSRNOG00000009891	534.878	359.627	367.544	331.886	289.188	0.3437	0.13837	0.99878	Pcf11	1	-	157468626	157494008	4866	protein_coding	PCF11	542	389	341	357	271	4.13152	3.33446	6.95604	4.53665	4.50182
ENSRNOG00000009207	837.843	557.467	555.088	541.988	404.437	0.35239	0.13838	0.99878	Spata2	3	-	164230852	164239250	2388	protein_coding	spermatogenesis	849	603	515	583	379	13.7483	9.5024	22.2028	14.3298	13.8541
ENSRNOG00000018951	301.979	269.951	347.065	273.318	162.201	0.36492	0.13844	0.99878	Col4a5	X	+	112769645	112983685	6479	protein_coding	collagen	306	292	322	294	152	2.55536	1.40464	2.9495	2.5576	3.19267
ENSRNOG00000011946	3369.14	3091.49	2508.14	3361.63	4316.48	-0.30448	0.13846	0.99878	Ptn	4	-	64239158	64330996	1310	protein_coding	pleiotrophin	3414	3344	2327	3616	4045	155.443	184.874	162.752	144.862	114.112
ENSRNOG00000037668	7.89487	0.92449	12.9341	0	0	0.24307	0.1385	0.99878	LOC102554658	20	-	46271689	46305157	1578	protein_coding	coiled-coil	8	1	12	0	0	0	0	0.316605	0.0359626	0.488518
ENSRNOG00000003048	647.38	636.974	537.842	696.31	840.887	-0.29136	0.13852	0.99878	Tiprl	13	-	83478974	83504494	1738	protein_coding	TOR	656	689	499	749	788	24.2686	27.1459	23.5716	22.4971	18.4441
ENSRNOG00000021718	150.003	107.241	101.317	87.3874	77.8994	0.37867	0.13858	0.99878	Cspp1	5	-	8761293	8864578	4232	protein_coding	centrosome	152	116	94	94	73	1.25082	1.03277	2.24302	1.5555	1.42688
ENSRNOG00000011054	459.876	548.222	699.519	740.934	755.517	-0.3234	0.13859	0.99878	Laptm5	5	+	149047681	149069719	2346	protein_coding	lysosomal	466	593	649	797	708	25.3714	23.9626	16.451	19.0233	23.568
ENSRNOG00000059453	169.74	104.467	128.263	108.769	68.2954	0.39535	0.13861	0.99878	Fcsk	19	+	43338166	43357822	3854	protein_coding	fucose	172	113	119	117	64	1.83683	1.06826	2.99455	1.78774	2.13119
ENSRNOG00000053203	870.41	672.104	543.232	616.36	348.947	0.37688	0.13863	0.99878	Mical3	4	-	153484876	153593773	6070	protein_coding	microtubule	882	727	504	663	327	6.15089	3.22543	9.07434	6.79679	5.33394
ENSRNOG00000025936	4775.41	5024.6	5133.76	5563.05	6441.11	-0.24455	0.13868	0.99878	Rpl6	12	-	40877613	40881124	897	protein_coding	ribosomal	4839	5435	4763	5984	6036	375.675	402.889	336.898	343.847	341.11
ENSRNOG00000029064	74.0144	70.2612	79.7602	52.9902	49.0873	0.38304	0.13876	0.99878	Zcchc4	14	-	60511497	60552990	2471	protein_coding	zinc	75	76	74	57	46	1.29902	1.11459	1.8955	1.74542	1.92382
ENSRNOG00000018214	659.222	604.616	361.077	669.35	860.095	-0.36799	0.13878	0.99878	Bok	9	+	100829552	100840504	1400	protein_coding	BCL2	668	654	335	720	806	42.3676	50.4256	43.5913	38.7814	22.4874
ENSRNOG00000003594	1445.75	1650.21	1498.2	1627.82	2296.43	-0.30239	0.13895	0.99878	Tmem183a	13	-	51184629	51201364	1894	protein_coding	transmembrane	1465	1785	1390	1751	2152	64.9573	84.8787	60.27	66.7305	58.8233
ENSRNOG00000005292	1239.5	1108.46	993.769	1002.17	707.497	0.3158	0.13897	0.99878	Trip11	6	-	125742796	125812517	8348	protein_coding	thyroid	1256	1199	922	1078	663	7.27193	4.7551	9.39598	8.1507	7.09504
ENSRNOG00000005874	125.331	61.9408	74.371	56.7088	51.2215	0.41038	0.13907	0.99878	Tle2	7	-	10988532	11003785	2844	protein_coding	TLE	127	67	69	61	48	1.4183	1.18658	3.27465	1.56985	1.83013
ENSRNOG00000010873	2320.11	3150.66	2438.08	3018.58	3772.25	-0.30679	0.13909	0.99878	Pithd1	5	-	154322551	154332940	1416	protein_coding	PITH	2351	3408	2262	3247	3535	129.132	149.47	103.687	136.582	102.621
ENSRNOG00000051420	398.691	533.431	946.344	427.641	401.235	0.39459	0.13916	0.99878	Cables2	3	-	175631881	175644988	1440	protein_coding	Cdk5	404	577	878	460	376	17.9891	15.6334	17.5208	22.739	39.1686
ENSRNOG00000000938	3192.49	4119.53	3648.49	3992.86	5384.66	-0.30382	0.1392	0.99878	Ran	12	-	31320624	31323810	1104	protein_coding	RAN,	3235	4456	3385	4295	5046	219.082	273.657	182.995	229.052	196.968
ENSRNOG00000019716	30.5926	6.47143	12.9341	5.57792	5.33558	0.36359	0.13921	0.99878	Ntf3	4	-	158636884	158705886	1559	protein_coding	neurotrophin	31	7	12	6	5	0.248078	0.219797	1.42141	0.291661	0.565992
ENSRNOG00000021247	127.305	117.41	126.107	105.051	66.1611	0.37663	0.13925	0.99878	Spef1	3	-	123714564	123718432	1502	protein_coding	sperm	129	127	117	113	62	4.23664	2.47144	5.36358	4.79835	5.00406
ENSRNOG00000017765	398.691	294.912	291.017	528.043	367.088	-0.34858	0.13926	0.99878	Net1	17	+	70010794	70020982	3227	protein_coding	neuroepithelial	404	319	270	568	344	9.91203	6.38245	7.81839	5.60983	5.37491
ENSRNOG00000019598	817.119	890.284	1206.1	747.441	738.444	0.31816	0.1393	0.99878	Vegfa	9	+	17340341	17355681	3546	protein_coding	vascular	828	963	1119	804	692	15.6991	14.3661	17.9296	18.9491	24.9253
ENSRNOG00000050646	696.723	621.257	736.165	610.782	449.255	0.30846	0.13935	0.99878	Fem1a	9	-	10798946	10801140	2195	protein_coding	fem-1	706	672	683	657	421	16.8556	11.4835	20.0865	17.3737	19.9891
ENSRNOG00000056596	1007.58	777.496	1209.34	792.994	719.236	0.32542	0.13942	0.99878	Alas1	8	-	114927722	114940177	2044	protein_coding	5'-aminolevulinate	1021	841	1122	853	674	24.0178	20.1771	31.8809	23.8629	36.0387
ENSRNOG00000009075	93.7516	102.618	104.551	118.996	160.067	-0.35929	0.13948	0.99878	Trim13	15	+	41927241	41935718	1362	protein_coding	tripartite	95	111	97	128	150	5.29232	6.5939	4.35594	4.62492	4.5751
ENSRNOG00000007089	1687.53	2177.17	2016.64	2269.28	2648.58	-0.28353	0.13956	0.99878	Lgmn	6	-	126282233	126320726	1984	protein_coding	legumain	1710	2355	1871	2441	2482	69.2851	74.9011	53.8257	67.3608	60.5813
ENSRNOG00000007060	420.402	607.39	444.07	561.511	762.987	-0.34117	0.13959	0.99878	Plin2	5	-	104984414	105010857	1860	protein_coding	perilipin	426	657	412	604	715	18.2868	23.0155	14.3032	20.0452	14.2295
ENSRNOG00000048769	4.9343	4.62245	9.70057	10.2262	22.4094	-0.37217	0.13962	0.99878	Nek5	16	+	74810938	74848113	1845	protein_coding	NIMA-related	5	5	9	11	21	0.335745	0.681477	0.169242	0.153791	0.313366
ENSRNOG00000010736	14.8029	24.9612	19.4011	39.9751	30.9463	-0.41799	0.13964	0.99878	Pbx4	16	-	21303837	21338771	1384	protein_coding	PBX	15	27	18	43	29	1.74963	1.25456	0.676847	1.1071	0.835493
ENSRNOG00000025181	421.389	412.322	398.801	475.053	548.497	-0.27676	0.13965	0.99878	Pigu	3	-	150803097	150885616	2059	protein_coding	phosphatidylinositol	427	446	370	511	514	27.1474	29.0326	25.1569	23.8774	22.4234
ENSRNOG00000045663	2.96058	4.62245	3.23352	21.382	3.20135	-0.32055	0.13967	0.99878	Prrg3	16	-	69959803	69965224	1168	protein_coding	proline	3	5	3	23	3	1.3942	0.193345	0.20167	0.30543	0.207449
ENSRNOG00000050553	15.7897	20.3388	23.7125	26.9599	45.8859	-0.4176	0.1397	0.99878	Atp6v1c2	6	-	42585934	42630983	1429	protein_coding	ATPase	16	22	22	29	43	1.23532	1.94745	0.755829	0.944385	1.06905
ENSRNOG00000037298	148.029	160.861	130.419	159.9	252.906	-0.36599	0.13976	0.99878	RGD1309036	1	-	100346096	100359511	1203	protein_coding	hypothetical	150	174	121	172	237	8.05149	11.7954	7.78683	8.20808	6.46139
ENSRNOG00000007377	388.823	291.214	382.633	309.575	204.886	0.35262	0.13981	0.99878	Slit3	10	+	20320878	20518518	5760	protein_coding	slit	394	315	355	333	192	3.25563	1.99575	4.27178	3.10346	3.95924
ENSRNOG00000050326	32.5664	0.92449	11.8562	2.78896	0	0.27288	0.1399	0.99878	AABR07043892.1	19	-	46164123	46167950	588	protein_coding	-	33	1	11	3	0	0.287314	0	3.50487	0.0965119	1.20177
ENSRNOG00000004401	589.155	828.343	867.662	781.838	1368.04	-0.36732	0.13998	0.99878	Mrpl13	7	-	95288376	95310005	839	protein_coding	mitochondrial	597	896	805	841	1282	56.4479	91.4859	44.4373	60.6044	61.6368
ENSRNOG00000012379	824.027	1012.32	988.38	1090.48	1266.67	-0.28148	0.14008	0.99878	Wdr18	7	-	12561324	12569143	2014	protein_coding	WD	835	1095	917	1173	1187	84.5786	90.9972	66.7683	79.5648	75.4266
ENSRNOG00000031595	6.90801	5.54694	11.8562	1.85931	2.13423	0.33225	0.1401	0.99878	LOC102554838	17	-	18802399	18828929	834	protein_coding	stathmin	7	6	11	2	2	0.135045	0.143579	0.524164	0.408266	0.847292
ENSRNOG00000006591	422.376	852.38	325.508	733.496	929.457	-0.40365	0.1402	0.99878	Fam163b	3	-	5656163	5693147	2740	protein_coding	family	428	922	302	789	871	16.2159	19.0325	9.75502	19.0958	7.08048
ENSRNOG00000009264	1673.71	718.329	644.549	733.496	532.49	0.40769	0.1403	0.99878	Erc1	4	-	152087379	152380184	8599	protein_coding	ELKS/RAB6-interacting/CAST	1696	777	598	789	499	7.43374	4.99857	17.7206	7.37727	6.42724
ENSRNOG00000001442	1675.69	1950.67	1664.19	2067.55	2240.94	-0.25774	0.14045	0.99878	Por	12	-	23998411	24046814	2438	protein_coding	cytochrome	1698	2110	1544	2224	2100	51.3706	51.572	43.495	49.1142	40.6837
ENSRNOG00000060990	83.883	7.39592	2.15568	6.50757	4.26846	0.30151	0.14046	0.99878	AABR07000382.1	1	+	11766992	11772215	1158	lincRNA	-	85	8	2	7	4	0.34041	0.206814	4.58401	0.392048	0.11095
ENSRNOG00000032768	100.66	111.863	119.64	96.6839	41.6175	0.40714	0.14054	0.99878	Stxbp4	10	-	78009338	78168609	2555	protein_coding	syntaxin	102	121	111	104	39	2.91084	1.16055	3.16597	3.41284	3.54406
ENSRNOG00000018980	238.82	167.333	156.287	158.041	94.9732	0.38686	0.14056	0.99878	Tjap1	9	+	17086475	17110770	3069	protein_coding	tight	242	181	145	170	89	3.60985	2.0093	5.69871	3.87314	3.51237
ENSRNOG00000018379	190.464	193.218	215.568	262.162	250.772	-0.30442	0.14064	0.99878	Zfp688	1	-	198866137	198869009	828	protein_coding	zinc	193	209	200	282	235	19.1793	16.9928	14.5567	14.3243	15.5169
ENSRNOG00000018593	794.422	729.423	758.8	823.673	1106.6	-0.29324	0.14065	0.99878	Txndc9	9	-	44647707	44657779	1242	protein_coding	thioredoxin	805	789	704	886	1037	40.1722	49.9903	40.4771	36.0507	36.4131
ENSRNOG00000025793	1087.52	1248.06	972.212	1033.77	499.41	0.37511	0.14074	0.99878	Usp31	1	-	191615146	191676915	5285	protein_coding	ubiquitin	1102	1350	902	1112	468	14.0594	6.29106	15.4514	17.2005	13.0096
ENSRNOG00000004650	1679.63	2261.3	837.482	2357.6	2468.24	-0.39562	0.14078	0.99878	Begain	6	-	132936970	132972511	2839	protein_coding	brain-enriched	1702	2446	777	2536	2313	61.6896	59.8209	45.9138	59.9603	21.5614
ENSRNOG00000019196	322.703	250.537	302.873	260.303	154.732	0.36403	0.14083	0.99878	Xpnpep3	7	+	122636171	122688819	6492	protein_coding	X-prolyl	327	271	281	280	145	2.42881	1.33727	3.14561	2.36891	2.78057
ENSRNOG00000016249	178.622	110.939	132.574	105.051	89.6377	0.37686	0.14097	0.99878	Cep85	5	-	152359700	152406518	4556	protein_coding	centrosomal	181	120	123	113	84	1.53521	1.21334	2.72703	1.64291	1.90628
ENSRNOG00000021962	383.888	658.237	262.993	693.521	625.329	-0.39558	0.14097	0.99878	Fzd2	10	+	90550147	90552057	1911	protein_coding	frizzled	389	712	244	746	586	21.9832	18.3597	12.7123	21.1435	8.2023
ENSRNOG00000009545	345.401	355.004	449.46	319.801	264.645	0.31971	0.14098	0.99878	Polr1a	4	+	99823252	99887132	6014	protein_coding	RNA	350	384	417	344	248	3.22113	2.46897	3.63446	3.62348	4.45429
ENSRNOG00000012019	731.263	903.227	632.692	848.773	1156.75	-0.32896	0.141	0.99878	B3galnt1	2	-	166226754	166255302	1888	protein_coding	beta-1,3-N-acetylgalactosaminyltransferase	741	977	587	913	1084	27.2322	34.376	24.5105	29.3664	19.973
ENSRNOG00000017550	19.7372	24.9612	40.9579	14.8745	13.8725	0.4126	0.14123	0.99878	Fbln7	3	+	121408146	121440787	1323	protein_coding	fibulin	20	27	38	16	13	0.681042	0.588317	0.944072	1.15814	1.84514
ENSRNOG00000004312	492.443	645.294	616.525	647.968	888.907	-0.32187	0.14132	0.99878	Tmbim4	7	+	64987859	65002455	870	protein_coding	transmembrane	499	698	572	697	833	45.1156	57.3263	35.8192	45.5296	42.236
ENSRNOG00000005024	771.724	957.772	959.278	987.292	1327.49	-0.30831	0.14134	0.99878	Cdkn2aipnl	10	+	37422647	37432081	1781	protein_coding	CDKN2A	782	1036	890	1062	1244	33.5795	41.8201	27.4207	33.0106	32.102
ENSRNOG00000012568	3709.6	3135.87	2927.42	2849.39	2340.18	0.28391	0.14141	0.99878	Madd	3	-	79960301	80003032	5661	protein_coding	MAP-kinase	3759	3392	2716	3065	2193	32.0999	24.4189	43.6584	35.7992	32.4486
ENSRNOG00000025155	3144.13	2877.01	2438.08	2520.29	1870.65	0.30366	0.14145	0.99878	Lmtk2	12	-	12409876	12546111	8372	protein_coding	lemur	3186	3112	2262	2711	1753	22.5637	15.5124	29.4069	26.1015	21.4767
ENSRNOG00000001123	296.058	260.706	222.035	213.82	176.074	0.33102	0.14149	0.99878	RGD1562310	12	-	43920564	43940798	2546	protein_coding	similar	300	282	206	230	165	5.08725	3.8802	7.35865	6.28563	5.19775
ENSRNOG00000053948	175.661	96.1469	113.173	86.4578	84.3021	0.39135	0.14159	0.99878	LOC102549506	17	-	7602304	7619181	5614	lincRNA	kelch-like	178	104	105	93	79	0.932876	0.842525	1.98008	1.05128	1.2015
ENSRNOG00000060408	1.97372	14.7918	3.23352	0	0	0.23994	0.14161	0.99878	AABR07051716.1	3	+	20007192	20007494	303	protein_coding	-	2	16	3	0	0	0	0	0.412214	2.99665	0.636041
ENSRNOG00000026842	968.109	1154.69	1761.19	1008.67	855.826	0.35714	0.14185	0.99878	Nnt	2	-	52189529	52282548	4122	protein_coding	nicotinamide	981	1249	1634	1085	802	14.823	11.6492	14.8626	17.1954	25.4654
ENSRNOG00000031494	23.6846	7.39592	28.0239	9.29653	5.33558	0.37667	0.14196	0.99878	Armh1	5	-	136073056	136112344	2183	protein_coding	armadillo-like	24	8	26	10	5	0.31425	0.167055	0.836389	0.253344	0.932055
ENSRNOG00000000441	69.0801	59.1674	71.1375	99.4729	89.6377	-0.37113	0.14199	0.99878	Gpsm3	20	+	4355175	4357107	1299	protein_coding	G-protein	70	64	66	107	84	4.63861	3.87167	3.3653	2.79595	3.26393
ENSRNOG00000045846	70.067	34.2061	106.706	47.4123	26.6779	0.41442	0.14202	0.99878	Rfx2	9	+	10216205	10283407	3319	protein_coding	regulatory	71	37	99	51	25	1.0152	0.529097	1.56733	0.74221	2.24806
ENSRNOG00000056141	1.97372	0.92449	1.07784	11.1558	2.13423	-0.26852	0.14211	NA	Matn3	6	+	34071428	34091048	2002	protein_coding	matrilin	2	1	1	12	2	0.337544	0.0598128	0.062388	0.0283461	0.032088
ENSRNOG00000008296	1194.1	1285.04	1293.41	1407.5	1667.9	-0.25852	0.14227	0.99878	Tpgs1	7	-	12912263	12918173	1543	protein_coding	tubulin	1210	1390	1200	1514	1563	55.2552	60.6487	48.9728	51.1219	49.9599
ENSRNOG00000031533	18.7503	21.2633	7.54488	19.5227	49.0873	-0.3972	0.1423	0.99878	Dcaf12l2	X	-	130823866	130825305	1440	protein_coding	DDB1	19	23	7	21	46	0.82124	1.9126	0.823998	0.906407	0.312278
ENSRNOG00000057977	2.96058	11.0939	8.62273	1.85931	1.06712	0.30892	0.14231	0.99878	AABR07045086.1	20	+	33744690	33772075	170	lincRNA	-	3	12	8	2	1	0.662513	0.352192	1.10207	4.00581	3.02306
ENSRNOG00000015813	922.713	798.759	659.638	720.481	423.645	0.35632	0.14237	0.99878	Ubr2	9	+	16003058	16080152	5278	protein_coding	ubiquitin	935	864	612	775	397	8.68173	4.72835	11.6155	9.75355	7.82076
ENSRNOG00000027797	342.44	371.645	400.957	414.625	544.229	-0.30699	0.14239	0.99878	Nit2	11	+	45462345	45473104	1028	protein_coding	nitrilase	347	402	372	446	510	24.4318	29.7033	21.08	22.1917	23.2464
ENSRNOG00000045686	91.7779	3.69796	363.232	4.64827	2.13423	0.24479	0.1425	0.99878	Nfs1	3	-	151665814	151688149	2008	protein_coding	NFS1	93	4	337	5	2	0.140223	0.0596341	2.89237	0.113046	10.7813
ENSRNOG00000059008	415.468	240.367	212.335	234.273	144.061	0.39573	0.14273	0.99878	Socs7	10	+	85301875	85330397	1734	protein_coding	suppressor	421	260	197	252	135	8.18399	4.66136	15.1624	8.50907	7.29833
ENSRNOG00000020068	557.575	582.429	568.022	636.812	780.061	-0.2752	0.14283	0.99878	Ndufaf3	8	-	117351629	117353672	1648	protein_coding	NADH:ubiquinone	565	630	527	685	731	23.4071	26.5576	21.4105	21.6941	20.5428
ENSRNOG00000020194	297.045	508.469	316.885	445.304	617.86	-0.36902	0.14287	0.99878	Hes6	9	-	98549705	98551438	1416	protein_coding	hes	301	550	294	479	579	22.3667	28.7448	15.5867	25.8805	15.6605
ENSRNOG00000017290	720.407	467.792	536.765	511.309	293.457	0.37078	0.14306	0.99878	Zfp335	3	-	161357278	161376119	4259	protein_coding	zinc	730	506	498	550	275	7.27225	3.86592	10.7041	6.74219	7.51152
ENSRNOG00000062013	92.7648	6.47143	44.1915	22.3117	8.53692	0.35624	0.14308	0.99878	Adprhl1	16	+	81616604	81632030	1557	protein_coding	ADP-ribosylhydrolase	94	7	41	24	8	0.868033	0.307631	3.77029	0.255133	1.69162
ENSRNOG00000027935	58.2247	20.3388	68.9818	12.0855	33.0806	0.40083	0.14313	0.99878	Lrrc34	2	+	116372519	116391959	1947	protein_coding	leucine	59	22	64	13	31	0.376003	0.953288	1.89244	0.641231	2.11164
ENSRNOG00000002141	2962.55	3557.44	1641.55	3271.45	4664.36	-0.3807	0.14327	0.99878	Cd200	11	+	60371684	60403196	2444	protein_coding	Cd200	3002	3848	1523	3519	4371	166.527	219.919	157.543	183.504	82.2166
ENSRNOG00000060528	3467.82	940.206	1061.67	1381.46	555.967	0.41316	0.14331	0.99878	Cacna1g	10	-	82129506	82197848	7670	protein_coding	calcium	3514	1017	985	1486	521	11.2825	4.20569	29.5875	7.78127	8.53128
ENSRNOG00000056343	1521.74	729.423	1379.64	967.769	681.887	0.38188	0.14334	0.99878	Lats2	15	-	37943609	37983882	4958	protein_coding	large	1542	789	1280	1041	639	11.8238	7.71654	19.4228	9.03085	16.5848
ENSRNOG00000016617	113.489	110.014	147.664	108.769	36.2819	0.41247	0.14335	0.99878	Wwtr1	2	-	147577089	147693082	1647	protein_coding	WW	115	119	137	117	34	4.00042	1.23599	4.36053	4.10026	5.34359
ENSRNOG00000023760	363.164	323.571	241.436	267.74	169.671	0.36584	0.14342	0.99878	Plekhm3	9	-	71498293	71651512	2855	protein_coding	pleckstrin	368	350	224	288	159	5.68067	3.33441	8.04965	6.95697	5.04021
ENSRNOG00000016962	13.816	16.6408	4.31136	27.8896	23.4765	-0.39158	0.14347	0.99878	Neu2	9	+	94702129	94724902	1777	protein_coding	neuraminidase	14	18	4	30	22	1.03518	0.807106	0.535726	0.625908	0.157451
ENSRNOG00000050675	5.92115	9.2449	7.54488	13.9448	20.2752	-0.3885	0.14348	0.99878	Myl4	10	+	92628356	92638100	795	protein_coding	myosin,	6	10	7	15	19	1.06252	1.43092	0.471324	0.713824	0.565636
ENSRNOG00000006905	3330.65	2856.67	2583.58	2551.9	2097.95	0.28499	0.14352	0.99878	Hectd1	6	-	72510255	72596446	8296	protein_coding	HECT	3375	3090	2397	2745	1966	18.6332	14.1887	25.4062	21.1372	18.5612
ENSRNOG00000019246	440.139	522.337	503.352	502.942	815.276	-0.3394	0.14353	0.99878	Psme2	15	-	34265557	34269851	1338	protein_coding	proteasome	446	565	467	541	764	22.7696	34.1874	20.8168	23.9635	22.4216
ENSRNOG00000017737	6574.46	1775.02	3193.64	2947.93	1491.83	0.41327	0.14359	0.99878	Dgkz	3	-	80844005	80875817	3697	protein_coding	diacylglycerol	6662	1920	2963	3171	1398	51.91	24.332	120.943	31.6738	55.3324
ENSRNOG00000009291	0.986859	2.77347	0	8.36688	5.33558	-0.25996	0.14363	NA	Dnase1l3	15	+	18710492	18736473	1402	protein_coding	deoxyribonuclease	1	3	0	9	5	0.3615	0.213526	0.0445438	0.121431	0
ENSRNOG00000006593	652.314	757.157	788.979	819.954	1036.17	-0.2913	0.14364	0.99878	Grpel1	14	-	79458963	79464770	1146	protein_coding	GrpE-like	661	819	732	882	971	51.2576	59.9962	42.6003	47.9643	48.5281
ENSRNOG00000021166	77.9619	53.6204	63.5926	145.956	65.094	-0.4087	0.14365	0.99878	Ecm1	2	-	197855460	197860699	1961	protein_coding	extracellular	79	58	59	157	61	4.50854	1.86243	2.51585	1.67845	1.93277
ENSRNOG00000013166	116.449	102.618	59.2812	185.931	106.712	-0.40362	0.14367	0.99878	Wnt4	5	+	155649217	155672579	5823	protein_coding	Wnt	118	111	55	200	100	3.24387	1.72444	2.12245	1.81427	1.01763
ENSRNOG00000014149	127.305	152.541	42.0358	158.041	215.557	-0.41369	0.14371	0.99878	Npy1r	16	-	24779477	24788740	2905	protein_coding	neuropeptide	129	165	39	170	202	4.09116	5.16849	3.44278	4.00153	1.07067
ENSRNOG00000025160	260.531	189.52	231.736	204.524	96.0404	0.39139	0.14373	0.99878	Tmem56	2	-	224772893	224802997	1053	protein_coding	transmembrane	264	205	215	220	90	11.7654	5.11732	15.6571	11.048	13.1165
ENSRNOG00000016172	527.97	323.571	273.772	314.223	179.275	0.39325	0.1438	0.99878	Ric1	1	+	247688789	247781875	4484	protein_coding	RIC1	535	350	254	338	168	4.24487	2.24322	7.45115	4.42956	3.63894
ENSRNOG00000020602	1128.97	1639.12	1970.29	1672.45	2829.99	-0.3704	0.1438	0.99878	Ndufa13	16	+	21275311	21282246	472	protein_coding	NADH:ubiquinone	1144	1773	1828	1799	2652	214.636	336.403	151.363	213.169	248.794
ENSRNOG00000016550	925.674	908.774	923.709	785.557	739.511	0.24372	0.14381	0.99878	Dclk2	2	-	186116624	186245771	4199	protein_coding	doublecortin-like	938	983	857	845	693	19.6714	17.1524	24.216	23.0609	22.7589
ENSRNOG00000055766	4.9343	1.84898	9.70057	0	0	0.23794	0.14391	NA	AABR07044415.1	20	+	5260885	5261666	422	lincRNA	-	5	2	9	0	0	0	0	0.739933	0.268952	1.37005
ENSRNOG00000052226	3.94744	82.2796	8.62273	3.71861	9.60404	0.31107	0.14414	0.99878	LOC108348144	X	-	123803103	123806777	2604	protein_coding	NADH	4	89	8	4	9	0.150571	0.360196	0.16698	3.37611	0.34353
ENSRNOG00000021031	1000.68	973.488	981.913	1231.79	1137.54	-0.24104	0.14415	0.99878	Grn	10	+	90376933	90383205	2335	protein_coding	granulin	1014	1053	911	1325	1066	34.9815	29.9223	29.6881	28.0153	27.4368
ENSRNOG00000015476	89.8042	97.0714	112.095	126.433	147.262	-0.35053	0.14416	0.99878	Ubxn11	5	+	152333043	152356890	1805	protein_coding	UBX	91	105	104	136	138	4.24302	4.57752	3.14847	3.30119	3.70137
ENSRNOG00000018952	1020.41	457.622	772.812	645.179	304.128	0.40233	0.14419	0.99878	Sema3g	16	+	7303578	7315390	3806	protein_coding	semaphorin	1034	495	717	694	285	10.2684	4.48337	16.9663	7.38065	12.102
ENSRNOG00000050193	9.86859	33.2816	10.7784	56.7088	23.4765	-0.3887	0.1443	0.99878	LOC100912262	12	+	29012695	29080011	3785	protein_coding	general	10	36	10	61	22	1.08091	0.414474	0.196508	0.642846	0.20214
ENSRNOG00000011497	214.148	378.116	214.49	336.534	441.786	-0.37643	0.14444	0.99878	Aldh1b1	5	+	61382351	61387358	2196	protein_coding	aldehyde	217	409	199	362	414	9.28303	11.2875	6.1711	10.5694	5.82139
ENSRNOG00000001148	6075.1	6306.87	8066.56	7866.73	9374.61	-0.29015	0.14445	0.99878	Rplp0	12	-	46791528	46794797	1093	protein_coding	ribosomal	6156	6822	7484	8462	8785	435.98	481.227	351.733	354.201	439.866
ENSRNOG00000003129	318.756	201.539	210.179	202.664	133.389	0.37599	0.14447	0.99878	Zfp496	10	-	45833264	45851984	3666	protein_coding	zinc	323	218	195	218	125	3.34871	2.04148	5.50231	3.3746	3.41703
ENSRNOG00000019105	2193.79	1783.34	1857.12	1756.12	1274.14	0.30231	0.14454	0.99878	Dpp8	8	+	70522092	70573424	3726	protein_coding	dipeptidylpeptidase	2223	1929	1723	1889	1194	28.5498	19.1862	37.259	29.3797	29.7063
ENSRNOG00000031706	20.724	16.6408	15.0898	26.9599	36.2819	-0.41266	0.14455	0.99878	RGD1563601	17	-	27765008	27765754	747	processed_pseudogene	similar	21	18	14	29	34	2.1862	2.72513	1.75563	1.36745	1.20396
ENSRNOG00000009181	214.148	446.529	359.999	458.319	523.954	-0.37561	0.14456	0.99878	Dleu7	15	-	45360503	45376476	1702	protein_coding	deleted	217	483	334	493	491	17.8883	18.9417	8.73179	17.6609	13.8249
ENSRNOG00000004843	81.9093	84.1286	98.0835	112.488	131.255	-0.35498	0.14458	0.99878	LOC100362333	7	-	118816218	118816655	438	protein_coding	DNA-directed	83	91	91	121	123	15.557	16.8135	11.8342	11.7903	13.3467
ENSRNOG00000025735	2.96058	2.77347	4.31136	19.5227	3.20135	-0.31404	0.14477	0.99878	Wdr86	4	+	6931495	6948243	1749	protein_coding	WD	3	3	4	21	3	1.07802	0.163736	0.170785	0.155193	0.234239
ENSRNOG00000003741	8752.45	2730.02	3734.72	3798.56	2294.3	0.40932	0.1449	0.99878	Nptx1	10	-	108682638	108691367	4722	protein_coding	neuronal	8869	2953	3465	4086	2150	48.7288	27.2609	117.296	35.4891	47.1393
ENSRNOG00000009000	622.708	399.38	385.867	360.705	322.269	0.35003	0.1449	0.99878	Foxj2	4	+	155653718	155679793	5189	protein_coding	forkhead	631	432	358	388	302	4.66874	3.86357	8.42013	5.23837	4.91409
ENSRNOG00000009582	84.8699	73.9592	86.2273	125.503	102.443	-0.36007	0.1449	0.99878	Rpe65	2	+	266141581	266169197	2147	protein_coding	retinoid	86	80	80	135	96	3.56582	2.69595	2.51911	2.12942	2.41051
ENSRNOG00000046585	937.516	864.398	924.787	1001.24	1254.93	-0.27264	0.14494	0.99878	AABR07054370.1	3	+	150188455	150227405	666	protein_coding	charged	950	935	858	1077	1176	91.0657	105.721	89.0809	79.6701	82.7598
ENSRNOG00000061128	357.243	482.584	438.681	463.897	679.752	-0.33535	0.14494	0.99878	Pelo	2	-	47266738	47268625	1598	protein_coding	pelota	362	522	407	499	637	17.5848	23.8666	14.1471	18.5375	16.3615
ENSRNOG00000020698	3719.47	6020.28	5505.61	6105.96	7417.52	-0.3299	0.14526	0.99878	Rnd2	10	+	89376530	89380101	1347	protein_coding	Rho	3769	6512	5108	6568	6951	274.586	308.964	174.741	274.35	243.607
ENSRNOG00000043069	247.702	212.633	196.167	265.881	304.128	-0.31364	0.14527	0.99878	Sec22a	11	+	68633160	68686548	1635	protein_coding	SEC22	251	230	182	286	285	9.85058	10.4365	9.58718	7.98304	7.15089
ENSRNOG00000010029	362.177	547.298	471.016	554.073	665.88	-0.32696	0.14532	0.99878	Ubald2	10	+	105393072	105396863	492	protein_coding	UBA-like	367	592	437	596	624	68.2173	75.936	46.5839	68.2833	57.0588
ENSRNOG00000010551	57.2378	99.8449	14.0119	94.8246	138.725	-0.40059	0.14534	0.99878	Lhx2	3	+	22640545	22658446	1903	protein_coding	LIM	58	108	13	102	130	3.60803	4.8891	2.2752	3.8498	0.524574
ENSRNOG00000051310	2.96058	11.0939	11.8562	19.5227	21.3423	-0.37717	0.14534	0.99878	AABR07039345.1	X	+	74188381	74188723	343	processed_pseudogene	ribosomal	3	12	11	21	20	3.44777	3.49111	0.546213	1.98539	2.06018
ENSRNOG00000014565	735.21	845.908	704.908	811.587	1171.69	-0.31317	0.14542	0.99878	Lcmt1	1	+	193335645	193391638	1352	protein_coding	leucine	745	915	654	873	1098	36.3623	48.6244	34.4124	38.4063	31.0747
ENSRNOG00000001555	130.265	131.278	92.6943	156.182	170.738	-0.35379	0.14543	0.99878	Btg3	11	-	16873646	16889201	1322	protein_coding	BTG	132	142	86	168	160	7.15635	7.24631	6.23559	6.09558	4.17901
ENSRNOG00000007766	678.959	544.525	630.537	697.24	876.101	-0.29539	0.14543	0.99878	Pqbp1	X	+	15348138	15453130	1191	protein_coding	polyglutamine	688	589	585	750	821	44.0869	51.3105	44.8495	34.8905	39.228
ENSRNOG00000050441	0.986859	0	0	7.43723	2.13423	-0.20247	0.14546	NA	AABR07028989.1	10	+	1622573	1674701	2020	protein_coding	-	1	0	0	8	2	0.23513	0.0624975	0.0325941	0	0
ENSRNOG00000009953	485.535	600.918	442.993	591.259	733.108	-0.31149	0.14554	0.99878	Snx16	2	+	93518806	93540328	2316	protein_coding	sorting	492	650	411	636	687	21.1425	24.2813	18.1379	21.775	15.586
ENSRNOG00000006063	351.322	235.745	261.915	227.765	187.812	0.34402	0.14564	0.99878	Phf21a	3	+	81134505	81271849	2729	protein_coding	PHD	356	255	243	245	176	5.05564	3.86133	8.1467	5.30267	5.72017
ENSRNOG00000023261	202.306	244.99	199.401	223.117	383.094	-0.3622	0.14566	0.99878	Ube2q2l	X	-	10771112	10772633	1522	protein_coding	ubiquitin-conjugating	205	265	185	240	359	8.87994	14.1224	8.41152	9.88073	7.80842
ENSRNOG00000020442	1070.74	1363.62	1570.41	1428.88	2172.65	-0.33891	0.14572	0.99878	Ubl5	8	+	21663325	21665038	463	protein_coding	ubiquitin-like	1085	1475	1457	1537	2036	186.942	263.284	146.347	180.788	202.155
ENSRNOG00000003189	87.8305	89.6755	118.562	111.558	176.074	-0.37875	0.14576	0.99878	Cited1	X	-	72128994	72133692	1667	protein_coding	Cbp/p300-interacting	89	97	110	120	165	6.69073	9.78117	5.50305	5.45015	6.99645
ENSRNOG00000052173	23.6846	9.2449	7.54488	57.6385	10.6712	-0.36341	0.14582	0.99878	AABR07008439.1	2	+	58448917	58458517	2076	protein_coding	RAN	24	10	7	62	10	1.68181	0.288404	0.72197	0.273357	0.216609
ENSRNOG00000039591	4.9343	1.84898	16.1676	0.929653	1.06712	0.28102	0.14584	0.99878	Dydc2	16	-	18635388	18645941	1000	protein_coding	DPY30	5	2	15	1	1	0.0715548	0.076077	0.396762	0.144216	1.2244
ENSRNOG00000056984	454.942	382.739	331.975	334.675	250.772	0.32963	0.14587	0.99878	Baz2b	3	-	45968825	46153371	7844	protein_coding	bromodomain	461	414	308	360	235	2.87722	1.99689	4.08595	3.33438	2.80811
ENSRNOG00000033835	20507.9	17347.1	17954.7	16273.6	14348.4	0.25159	0.146	0.99878	Dnm1	3	-	11338083	11382043	3199	protein_coding	dynamin	20781	18764	16658	17505	13446	340.273	277.89	447.974	367.566	369.386
ENSRNOG00000015768	119.41	208.01	177.844	217.539	259.309	-0.36566	0.14617	0.99878	Nat8f5	4	-	117506732	117531480	1190	protein_coding	N-acetyltransferase	121	225	165	234	243	11.0734	12.2261	6.35	10.7298	8.90724
ENSRNOG00000053084	285.202	355.929	316.885	340.253	520.752	-0.33783	0.14618	0.99878	Fuz	1	+	100891866	100896807	1645	protein_coding	fuzzy	289	385	294	366	488	15.2899	21.675	13.3888	16.208	14.0108
ENSRNOG00000001255	182.569	169.182	171.377	158.971	66.1611	0.39607	0.14622	0.99878	Mlxip	12	-	38567247	38638536	4520	protein_coding	MLX	185	183	159	171	62	2.13045	0.821262	2.55604	2.29758	2.25977
ENSRNOG00000008026	174.674	343.91	33.4131	352.339	405.504	-0.3984	0.14623	0.99878	C2cd4c	7	+	12974169	12976330	1597	protein_coding	C2	177	372	31	379	380	13.3643	14.2465	6.92155	13.2189	1.24699
ENSRNOG00000019018	1273.05	1150.07	2734.48	1129.53	1139.68	0.3908	0.14623	0.99878	Plat	16	-	74098260	74122889	2542	protein_coding	plasminogen	1290	1244	2537	1215	1068	26.9162	25.155	31.692	27.7717	64.1138
ENSRNOG00000019308	643.432	800.608	624.07	739.074	1085.26	-0.3253	0.14623	0.99878	Arrb2	10	+	57040267	57048134	1707	protein_coding	arrestin,	652	866	579	795	1017	26.2269	35.671	23.8533	28.79	21.7897
ENSRNOG00000002244	1154.63	1604.91	1071.37	1944.83	1457.68	-0.33041	0.14633	0.99878	Pdgfra	14	-	35527927	35581031	6514	protein_coding	platelet	1170	1736	994	2092	1366	18.0854	12.5554	11.2169	15.1238	9.80268
ENSRNOG00000025909	357.243	618.484	556.166	538.269	943.33	-0.37668	0.14635	0.99878	Uqcc2	20	-	5712203	5723902	618	protein_coding	ubiquinol-cytochrome	362	669	516	579	884	68.4991	111.192	47.4938	79.7585	69.6384
ENSRNOG00000016589	5834.31	6107.18	6600.7	6827.37	8240.26	-0.25488	0.14636	0.99878	Mlf2	4	+	157452607	157457249	1707	protein_coding	myeloid	5912	6606	6124	7344	7722	274.067	306.386	244.67	248.432	260.707
ENSRNOG00000031544	1487.2	1645.59	1209.34	1289.43	919.853	0.31802	0.1464	0.99878	Larp1	10	+	43446526	43498066	3178	protein_coding	La	1507	1780	1122	1387	862	24.5774	16.2398	29.6138	31.7851	22.6801
ENSRNOG00000021052	450.995	297.686	376.166	286.333	277.45	0.32857	0.14653	0.99878	Patl1	1	+	228337767	228369761	4014	protein_coding	PAT1	457	322	349	308	260	4.32103	3.87815	7.11007	4.55236	5.5854
ENSRNOG00000042971	17.7635	16.6408	74.371	5.57792	20.2752	0.36399	0.14663	0.99878	LOC363337	19	-	27858879	27862827	1626	protein_coding	similar	18	18	69	6	19	0.207799	0.699619	0.691333	0.628217	2.72606
ENSRNOG00000038766	239.807	226.5	215.568	204.524	120.584	0.35793	0.14673	0.99878	LOC103694328	19	+	41932221	41934611	2391	protein_coding	alanine	243	245	200	220	113	5.18151	2.82961	6.3469	5.81493	5.37349
ENSRNOG00000047960	1414.17	2287.19	883.829	1941.12	2684.86	-0.39124	0.14681	0.99878	Rab9b	X	-	107531404	107542510	3846	protein_coding	RAB9B,	1433	2474	820	2088	2516	30.5728	39.1678	23.2687	36.5047	13.6965
ENSRNOG00000047067	68.0933	59.1674	91.6165	88.3171	130.188	-0.38806	0.14684	0.99878	LOC100363537	4	+	6029211	6029932	721	pseudogene	ribosomal	69	64	85	95	122	7.41996	10.131	5.97653	5.03736	7.57338
ENSRNOG00000003979	123.357	85.0531	122.874	67.8647	84.3021	0.37573	0.14689	0.99878	Zranb3	13	-	44661398	44798543	4076	protein_coding	zinc	125	92	114	73	79	1.00856	1.16044	1.91519	1.28089	1.79671
ENSRNOG00000046139	118.423	77.6571	68.9818	49.2716	65.094	0.39569	0.14715	0.99878	Syt14	13	-	111635639	111765944	2072	protein_coding	synaptotagmin	120	84	64	53	61	1.44045	1.76266	3.61682	2.30063	1.98425
ENSRNOG00000034071	1090.48	1304.46	1382.87	1412.14	1771.41	-0.28901	0.14716	0.99878	Chmp4bl1	4	+	67059939	67060974	1036	protein_coding	chromatin	1105	1411	1283	1519	1660	82.5679	95.9349	66.6097	77.2903	79.5561
ENSRNOG00000019890	9.86859	6.47143	14.0119	32.5379	12.8054	-0.38285	0.1472	0.99878	Folr2	1	-	166915045	166919302	950	protein_coding	folate	10	7	13	35	12	2.07471	0.756286	0.657372	0.41815	0.879075
ENSRNOG00000012665	127.305	132.202	109.94	150.604	181.41	-0.33694	0.14729	0.99878	Nmrk1	1	-	234721974	234749447	1688	protein_coding	nicotinamide	129	143	102	162	170	5.40451	6.02983	4.77257	4.80753	3.88181
ENSRNOG00000047466	260.531	301.384	104.551	294.7	420.443	-0.40408	0.14729	0.99878	Bdnf	3	+	100768637	100819210	6068	protein_coding	brain-derived	264	326	97	317	394	4.49205	5.93604	4.14869	4.6553	1.56801
ENSRNOG00000017127	2445.44	2680.1	3306.82	2973.96	4447.74	-0.32368	0.14742	0.99878	Rpl28	1	-	72619282	72621519	1531	protein_coding	ribosomal	2478	2899	3068	3199	4168	117.666	162.997	101.079	107.456	128.732
ENSRNOG00000060103	220.07	188.596	90.5386	198.946	328.671	-0.40135	0.14751	0.99878	Bex4	KL568122.1	+	30542	30898	357	protein_coding	brain	223	204	84	214	308	33.7566	51.6548	39.0096	32.428	15.1153
ENSRNOG00000018183	4127.04	3540.8	3507.29	3425.77	2379.67	0.3015	0.14753	0.99878	Ubr4	5	+	157848206	157956132	16002	protein_coding	ubiquitin	4182	3830	3254	3685	2230	13.0554	8.39987	16.4308	13.674	13.1511
ENSRNOG00000008577	401.652	223.727	371.855	251.006	218.759	0.36386	0.14772	0.99878	Fbf1	10	-	104692755	104718621	4456	protein_coding	Fas	407	242	345	270	205	3.41218	2.75446	5.70406	3.08197	4.97371
ENSRNOG00000019014	893.108	922.641	658.561	764.175	377.759	0.37316	0.14775	0.99878	Ndst1	18	-	55955389	55992885	4046	protein_coding	N-deacetylase	905	998	611	822	354	11.4409	5.23848	13.9688	13.9979	9.70111
ENSRNOG00000061857	4.9343	11.0939	4.31136	15.8041	17.0738	-0.37088	0.14778	0.99878	Mgst2	2	+	140708397	140727281	384	protein_coding	microsomal	5	12	4	17	16	2.49305	2.49469	0.813156	1.77341	0.669168
ENSRNOG00000025296	2294.45	2222.47	2882.15	2209.79	1603.87	0.30755	0.1482	0.99878	Lrrc8a	3	+	8802852	8828533	3314	protein_coding	leucine	2325	2404	2674	2377	1503	44.1337	29.6698	47.8724	44.9801	56.6364
ENSRNOG00000000190	238.82	187.671	186.466	176.634	116.316	0.35607	0.14824	0.99878	AABR07058539.1	7	+	122818975	122861296	2584	protein_coding	-	242	203	173	190	109	4.14071	2.52559	5.84868	4.45822	4.30091
ENSRNOG00000055319	5110.94	5469.28	5154.23	5620.68	7325.75	-0.26685	0.14834	0.99878	Mrfap1	14	+	78973364	78975166	1554	protein_coding	Morf4	5179	5916	4782	6046	6865	219.094	264.495	208.128	216.04	197.681
ENSRNOG00000025274	1473.38	1630.8	1679.28	1909.51	1922.94	-0.24003	0.14837	0.99878	Hexb	2	-	27984117	28003186	1617	protein_coding	hexosaminidase	1493	1764	1558	2054	1802	71.5326	66.7226	57.6614	61.908	61.8962
ENSRNOG00000059956	18.7503	36.0551	53.892	18.5931	18.141	0.40471	0.14844	0.99878	Bcl6b	10	-	56834364	56839437	3346	protein_coding	BCL6B,	19	39	50	20	17	0.336603	0.304194	0.35462	0.661449	0.959954
ENSRNOG00000008917	1020.41	675.802	666.106	636.812	535.692	0.33458	0.14847	0.99878	Ehbp1	14	-	106871430	107160334	5170	protein_coding	EH	1034	731	618	685	502	7.46128	5.81355	12.4901	8.02389	7.67899
ENSRNOG00000016478	4204.02	4989.47	5126.21	5160.51	6902.1	-0.28845	0.14853	0.99878	Eif5a	10	-	56527085	56531483	1197	protein_coding	eukaryotic	4260	5397	4756	5551	6468	261.15	323.522	222.254	255.868	255.243
ENSRNOG00000021938	311.847	462.245	174.61	453.671	511.148	-0.39207	0.14863	0.99878	Lrrtm4	4	+	110699557	111497643	4199	protein_coding	leucine	316	500	162	488	479	12.5255	13.0716	8.99468	12.9328	4.74334
ENSRNOG00000030374	23.6846	23.1122	18.3233	27.8896	49.0873	-0.40879	0.14863	0.99878	LOC100360750	13	+	47380406	47382955	652	protein_coding	Sm	24	25	17	30	46	2.59112	4.22414	2.29879	2.17596	1.67497
ENSRNOG00000002115	2488.86	4296.1	4178.79	3953.82	6380.28	-0.36415	0.14865	0.99878	Sod1	11	+	30363280	30368862	656	protein_coding	superoxide	2522	4647	3877	4253	5979	365.094	545.699	240.091	402.001	379.663
ENSRNOG00000005903	231.912	21.2633	158.443	78.0909	35.2148	0.38058	0.14882	0.99878	St14	8	-	32240133	32280869	3193	protein_coding	suppression	235	23	147	84	33	1.48147	0.61879	4.59625	0.408777	2.9575
ENSRNOG00000011771	323.69	305.082	291.017	343.042	443.92	-0.30096	0.14883	0.99878	LOC100365697	9	-	37223729	37231291	2456	protein_coding	protein	328	330	270	369	416	8.4608	10.1413	8.34028	7.62507	7.06223
ENSRNOG00000015910	7.89487	9.2449	11.8562	20.4524	19.2081	-0.39561	0.14892	0.99878	Lmntd1	4	-	179651164	179904844	2639	protein_coding	lamin	8	10	11	22	18	0.655156	0.569914	0.2642	0.3001	0.373687
ENSRNOG00000007636	5074.43	1035.43	1707.3	1541.37	1330.69	0.40822	0.14903	0.99878	Cadps2	4	-	50326442	50860756	4507	protein_coding	calcium	5142	1120	1584	1658	1247	20.7162	16.5656	71.2491	14.1023	22.5774
ENSRNOG00000025796	54.2773	60.0918	42.0358	70.6536	85.3692	-0.38549	0.14905	0.99878	RGD1306072	19	+	25262076	25283972	2689	protein_coding	hypothetical	55	65	39	76	80	1.59161	1.78126	1.27734	1.37177	0.931709
ENSRNOG00000007349	139.147	165.484	196.167	132.011	110.98	0.3474	0.14908	0.99878	Ascc2	14	+	84876781	84913617	2250	protein_coding	activating	141	179	182	142	104	3.55402	2.76745	3.91356	4.5147	5.19631
ENSRNOG00000048838	78.9487	42.5265	78.6824	37.1861	44.8188	0.40299	0.14909	0.99878	Gjc1	10	-	90781402	90912287	2049	protein_coding	gap	80	46	73	40	42	1.35045	1.50758	2.99522	1.56502	2.81147
ENSRNOG00000005362	487.508	322.647	493.651	343.972	300.926	0.3361	0.14939	0.99878	Rab3ip	7	-	59928426	59957232	1883	protein_coding	RAB3A	494	349	458	370	282	12.982	10.5197	19.2215	12.3398	18.3314
[truncated: 18,085 more rows]
